# Supplementary material for: Single-cell RNA sequencing reveals critical modulators of extracellular matrix of penile cavernous cells in erectile dysfunction
Source: Sci Rep. 2024 Mar 11;14:5886. doi: 10.1038/s41598-024-56428-0 (PMC10928087; doi:10.1038/s41598-024-56428-0)
Supplement: Supplementary file 2 — Supplementary Table S1. [file 41598_2024_56428_MOESM2_ESM.xlsx]

## Sheet: Sheet1
Table S1 The database of sample information
Dataset	Sample	Status	Cell number
NODE database	OEP002391	ED	17103
	OEP002948	ED	12558
	OEP003055	ED	14222
GSE206528	GSM6255907	Normal	5611
	GSM6255908	Normal	5253
	GSM6255909	Normal	8902
	GSM6255910	ED	5841
	GSM6255911	ED	2729
	GSM6255912	ED	10335
