# Supplementary material for: Single-cell RNA sequencing reveals critical modulators of extracellular matrix of penile cavernous cells in erectile dysfunction
Source: Sci Rep. 2024 Mar 11;14:5886. doi: 10.1038/s41598-024-56428-0 (PMC10928087; doi:10.1038/s41598-024-56428-0)
Supplement: Supplementary file 3 — Supplementary Table S2. [file 41598_2024_56428_MOESM3_ESM.csv]

Table S2 The ED-related DEGs in single cells by performing pathway analysis
ID	Description	GeneRatio	BgRatio	pvalue	p.adjust	qvalue	geneID	Count	cluster
GO:0030198	extracellular matrix organization	63/748	301/18723	5.85E-28	1.74E-24	1.04E-24	COL1A1/COL1A2/MMP2/COL3A1/FBLN1/MFAP4/LRP1/CCDC80/LUM/PDGFRA/CTSK/COL14A1/COL15A1/DPT/FBLN5/SFRP2/LAMC1/COL5A2/CRISPLD2/FBLN2/VIT/OLFML2B/COL4A2/COL4A1/COL5A1/AEBP1/ELN/CST3/DDR2/NPNT/LOX/SOX9/TNXB/COMP/ANTXR1/LOXL1/COL4A5/SULF1/LAMB1/ADAMTS1/HAS2/ADAMTSL4/HPSE2/TGFB2/NDNF/TLL1/OLFML2A/FSCN1/SPINT2/TIE1/FOXC1/CAV1/POSTN/FOXC2/THSD4/FAP/SMOC2/MYH11/CTSS/COLGALT2/ADAMTS9/SPOCK2/LCP1	63	FBs
GO:0043062	extracellular structure organization	63/748	302/18723	7.12E-28	1.74E-24	1.04E-24	COL1A1/COL1A2/MMP2/COL3A1/FBLN1/MFAP4/LRP1/CCDC80/LUM/PDGFRA/CTSK/COL14A1/COL15A1/DPT/FBLN5/SFRP2/LAMC1/COL5A2/CRISPLD2/FBLN2/VIT/OLFML2B/COL4A2/COL4A1/COL5A1/AEBP1/ELN/CST3/DDR2/NPNT/LOX/SOX9/TNXB/COMP/ANTXR1/LOXL1/COL4A5/SULF1/LAMB1/ADAMTS1/HAS2/ADAMTSL4/HPSE2/TGFB2/NDNF/TLL1/OLFML2A/FSCN1/SPINT2/TIE1/FOXC1/CAV1/POSTN/FOXC2/THSD4/FAP/SMOC2/MYH11/CTSS/COLGALT2/ADAMTS9/SPOCK2/LCP1	63	FBs
GO:0045229	external encapsulating structure organization	63/748	304/18723	1.05E-27	1.74E-24	1.04E-24	COL1A1/COL1A2/MMP2/COL3A1/FBLN1/MFAP4/LRP1/CCDC80/LUM/PDGFRA/CTSK/COL14A1/COL15A1/DPT/FBLN5/SFRP2/LAMC1/COL5A2/CRISPLD2/FBLN2/VIT/OLFML2B/COL4A2/COL4A1/COL5A1/AEBP1/ELN/CST3/DDR2/NPNT/LOX/SOX9/TNXB/COMP/ANTXR1/LOXL1/COL4A5/SULF1/LAMB1/ADAMTS1/HAS2/ADAMTSL4/HPSE2/TGFB2/NDNF/TLL1/OLFML2A/FSCN1/SPINT2/TIE1/FOXC1/CAV1/POSTN/FOXC2/THSD4/FAP/SMOC2/MYH11/CTSS/COLGALT2/ADAMTS9/SPOCK2/LCP1	63	FBs
GO:0045785	positive regulation of cell adhesion	70/748	437/18723	1.17E-23	1.44E-20	8.62E-21	IGF1/CCDC80/MYOC/PLPP3/CXCL12/SFRP2/SFRP1/FBLN2/FN1/VIT/PTN/ANGPT1/IGF2/THY1/NPNT/VEGFA/EDIL3/ADA/HAS2/SOX4/CHST2/TGFB2/FSTL3/NFKBIZ/NDNF/PTAFR/NCKAP1L/GATA3/LILRB2/DOCK8/LGALS9/CX3CL1/PREX1/CD4/ITGA2/HLA-DPB1/NEDD9/ITGA6/PTPRC/CAV1/HES1/HLA-DPA1/TGM2/TEK/B2M/FOXC2/PODXL/HLA-DRA/HLA-E/HLA-DRB1/CD74/CDH13/TPM1/CCL5/NFKBID/ITGB2/AIF1/EGR3/HLA-DMB/SYK/PTPN6/SPOCK2/RUNX3/IL7R/KDR/HLA-DQB1/APBB1IP/HLA…	70	FBs
GO:0031589	cell-substrate adhesion	62/748	363/18723	1.50E-22	1.48E-19	8.85E-20	COL1A1/COL3A1/FBLN1/LRP1/CCDC80/APOD/MYOC/FBLN5/LAMC1/SFRP1/FBLN2/FN1/VIT/PTN/AXL/ITGB5/ANGPT1/THY1/GBP1/SPOCK1/EPHA3/NPNT/TNXB/VEGFA/EDIL3/ANGPT2/TIAM1/ANTXR1/LAMB1/HAS2/TMEFF2/NDNF/CD96/PARVG/CX3CL1/PREX1/LYVE1/ID1/SORBS1/ITGA2/BCAM/EFNA1/CD34/NEDD9/ITGA6/POSTN/TEK/LIMCH1/VWF/CDH13/SERPINE1/RAC2/ITGB2/ITGB4/ITGAL/FAM107A/THBS1/ADAMTS9/SPOCK2/KDR/ITGBL1/CD3E	62	FBs
GO:0072001	renal system development	56/748	302/18723	3.06E-22	2.52E-19	1.50E-19	DCN/SERPINF1/PDGFRA/SLIT2/PDGFRB/SFRP1/IRX3/COL4A1/FGF10/FBN1/ANGPT1/SIX1/SPRY1/BMPER/OSR2/KANK2/BICC1/NPNT/TIPARP/HEYL/SOX9/OSR1/VEGFA/ANGPT2/PCSK5/SULF1/EPHA7/ADAMTS1/RBP4/HAS2/SOX4/CRLF1/EGR1/TGFB2/FSTL3/GATA3/PDGFA/BASP1/CTSH/ID3/PROX1/FOXC1/CD34/MEF2C/HYAL2/HES1/ALDH1A2/TEK/FOXC2/PECAM1/PODXL/STAT1/SOX17/PRDM1/ACTA2/MYOCD	56	FBs
GO:0001655	urogenital system development	58/748	338/18723	2.91E-21	2.06E-18	1.23E-18	DCN/SERPINF1/PDGFRA/SLIT2/PDGFRB/SFRP1/IRX3/COL4A1/FGF10/FBN1/ANGPT1/SIX1/SPRY1/BMPER/OSR2/KANK2/BICC1/NPNT/TIPARP/HEYL/SOX9/OSR1/VEGFA/ANGPT2/PCSK5/SULF1/EPHA7/ADAMTS1/RBP4/HAS2/SOX4/CRLF1/EGR1/TGFB2/ESR1/FSTL3/GATA3/PDGFA/BASP1/CTSH/GATA2/ID3/PROX1/FOXC1/CD34/MEF2C/HYAL2/HES1/ALDH1A2/TEK/FOXC2/PECAM1/PODXL/STAT1/SOX17/PRDM1/ACTA2/MYOCD	58	FBs
GO:0001822	kidney development	53/748	293/18723	1.36E-20	8.38E-18	5.01E-18	DCN/SERPINF1/PDGFRA/SLIT2/PDGFRB/SFRP1/IRX3/FGF10/FBN1/ANGPT1/SIX1/SPRY1/BMPER/OSR2/KANK2/BICC1/NPNT/TIPARP/HEYL/SOX9/OSR1/VEGFA/ANGPT2/PCSK5/SULF1/EPHA7/ADAMTS1/HAS2/SOX4/CRLF1/EGR1/TGFB2/FSTL3/GATA3/PDGFA/BASP1/CTSH/ID3/PROX1/FOXC1/CD34/MEF2C/HYAL2/HES1/ALDH1A2/TEK/FOXC2/PECAM1/PODXL/STAT1/SOX17/PRDM1/ACTA2	53	FBs
GO:0042060	wound healing	64/748	422/18723	2.03E-20	1.12E-17	6.68E-18	IGF1/COL1A1/DCN/COL3A1/FBLN1/PDGFRA/PLPP3/APOE/PDGFRB/FN1/F3/TSKU/AXL/FGF10/COL5A1/EGFR/TSPAN8/LOX/VEGFA/COMP/TMEFF2/TGFB2/NDNF/PDGFA/JAML/SERPINA1/CX3CL1/GATA2/MYL9/ITGA2/CXCR4/CD34/CAV1/MCAM/POSTN/THBD/VWF/CD9/TNFAIP3/FOXC2/S100A8/MMRN1/PLAT/FAP/TPM1/ADRA2A/EDN1/HBEGF/SERPINE1/SMOC2/TIMP1/WAS/CSRP1/SERPINE2/FCER1G/SYK/PTPN6/F13A1/THBS1/F8/CDKN1A/HBB/KDR/PLEK	64	FBs
GO:0050673	epithelial cell proliferation	65/748	437/18723	2.89E-20	1.43E-17	8.54E-18	IGF1/SERPINF1/CXCL12/APOE/SFRP2/LAMC1/FGF7/SFRP1/BMP5/FST/F3/PTN/FGF10/EGFR/PGF/SIX1/BMPER/IGF2/OSR2/SEMA5A/SOX9/SNAI2/OSR1/VEGFA/ECM1/ERRFI1/SULF1/LAMB1/THBS4/HAS2/TGFB2/ESR1/NGFR/BCL11B/GATA3/JAML/NRARP/KIT/GATA2/ID1/PROX1/ID2/TIE1/CD34/MEF2C/NRP2/NR4A1/CAV1/CCND1/HES1/ALDH1A2/TEK/EGFL7/B2M/TNFAIP3/FLT1/CDH13/FAP/C5AR1/DLL4/STAT1/EGR3/THBS1/RUNX3/KDR	65	FBs
GO:0050900	leukocyte migration	59/748	369/18723	4.81E-20	2.16E-17	1.29E-17	SLIT2/APOD/CXCL12/BMP5/PTN/PGF/THY1/VEGFA/ECM1/CMKLR1/ADA/THBS4/CHST2/TGFB2/PTAFR/SPN/NCKAP1L/GATA3/PLCB1/DOCK8/JAML/LGALS9/CX3CL1/PREX1/KIT/SPI1/JAM2/CD200/ITGA2/DUSP1/CXCR4/CD34/S1PR1/PLVAP/CD9/S100A8/PECAM1/FLT1/CD74/SPNS2/C5AR1/CXCL2/EDN1/CCL5/SERPINE1/RAC2/S100A9/ITGB2/AIF1/CCL4/ITGAL/GPR183/FCER1G/SYK/HCK/THBS1/CCL3/XG/CSF1R	59	FBs
GO:0032103	positive regulation of response to external stimulus	62/748	427/18723	7.73E-19	3.19E-16	1.90E-16	PLA2G2A/C3/LRP1/SLIT2/CXCL12/PDGFRB/F3/PTN/FGF10/EGFR/PGF/SEMA5A/VEGFA/CMKLR1/TIAM1/PTGER3/THBS4/NFKBIZ/NTRK3/NCKAP1L/VAMP8/LGALS9/NFKBIA/CX3CL1/SPI1/ITGA2/PDE2A/LPL/COCH/CXCR4/MNDA/IL33/S1PR1/HYAL2/CTSC/TGM2/THBD/S100A8/HLA-E/CD74/CDH13/PTGS2/C5AR1/EDN1/CCL5/SERPINE1/SMOC2/RAC2/S100A9/FCN1/ALOX5AP/AIF1/CCL4/GBP5/SYK/HCK/THBS1/CCL3/CSF1R/TYROBP/TLR2/KDR	62	FBs
GO:0050678	regulation of epithelial cell proliferation	58/748	381/18723	1.12E-18	4.27E-16	2.55E-16	IGF1/SERPINF1/CXCL12/APOE/SFRP2/LAMC1/FGF7/SFRP1/BMP5/F3/PTN/FGF10/EGFR/PGF/SIX1/IGF2/OSR2/SEMA5A/SOX9/SNAI2/OSR1/VEGFA/ECM1/ERRFI1/SULF1/LAMB1/THBS4/HAS2/TGFB2/NGFR/BCL11B/GATA3/JAML/NRARP/GATA2/ID1/PROX1/TIE1/MEF2C/NRP2/NR4A1/CAV1/CCND1/HES1/ALDH1A2/TEK/EGFL7/B2M/TNFAIP3/FLT1/CDH13/C5AR1/DLL4/STAT1/EGR3/THBS1/RUNX3/KDR	58	FBs
GO:1901342	regulation of vasculature development	55/748	348/18723	1.61E-18	5.68E-16	3.39E-16	DCN/C3/SERPINF1/HSPB6/SFRP2/GPNMB/SFRP1/RHOB/F3/PTN/COL4A2/PGF/BMPER/SPRY2/SEMA5A/ANGPT4/VEGFA/ECM1/PTGIS/ANGPT2/SULF1/ADAMTS1/THBS4/TGFB2/AQP1/ITGAX/CTSH/HHEX/GATA2/ID1/STAB1/CDH5/TIE1/EFNA1/CXCR4/FOXC1/CD34/HIPK2/TEK/TNFAIP3/FOXC2/FLT1/KLF2/C5AR1/SERPINE1/SMOC2/STAT1/KLF4/THBS2/CLDN5/THBS1/ADM/ADAMTS9/KDR/CYBB	55	FBs
GO:0002683	negative regulation of immune system process	62/748	434/18723	1.77E-18	5.82E-16	3.48E-16	COL3A1/SLIT2/APOD/CXCL12/TMEM176B/GPNMB/SFRP1/BMP5/TMEM176A/AXL/FBN1/ANGPT1/THY1/GBP1/FGL2/SOX9/SAMHD1/ADA/LRRC17/TGFB2/FSTL3/CD96/SPN/NCKAP1L/PLCB1/CST7/LILRB2/NRARP/LGALS9/CX3CL1/GATA2/MAFB/AHR/SPI1/LAPTM5/CD200/ID2/DUSP1/MNDA/PTPRC/SEC14L1/A2M/TNFAIP3/HLA-B/HLA-E/HLA-DRB1/ADGRF5/CD74/ISG15/CD84/SYK/HCK/PTPN6/THBS1/CCL3/ARRB2/C1QC/TYROBP/LILRB3/RUNX3/IL7R/LST1	62	FBs
GO:0090130	tissue migration	56/748	365/18723	3.15E-18	9.73E-16	5.82E-16	DCN/SERPINF1/SLIT2/PLPP3/APOE/FGF7/FSTL1/RHOB/PTN/FGF10/ANGPT1/BMPER/KANK2/SEMA5A/ANGPT4/SOX9/VEGFA/ANGPT2/HAS2/MEOX2/TGFB2/ZEB2/GATA3/CTSH/KIT/GATA2/ID1/PROX1/ITGA2/CDH5/SOX18/EFNA1/MEF2C/NRP2/EFNB2/NR4A1/TEK/FOXC2/MMRN2/CLEC14A/STC1/CDH13/FAP/PTGS2/EDN1/DLL4/HBEGF/SMOC2/KLF4/S100P/ACTA2/EGR3/THBS1/ADAMTS9/KDR/ACTG2	56	FBs
GO:0045765	regulation of angiogenesis	54/748	342/18723	3.48E-18	1.01E-15	6.05E-16	DCN/C3/SERPINF1/HSPB6/SFRP2/GPNMB/SFRP1/RHOB/F3/PTN/COL4A2/PGF/BMPER/SPRY2/SEMA5A/ANGPT4/VEGFA/ECM1/PTGIS/ANGPT2/SULF1/ADAMTS1/THBS4/TGFB2/AQP1/ITGAX/CTSH/HHEX/GATA2/STAB1/CDH5/TIE1/EFNA1/CXCR4/FOXC1/CD34/HIPK2/TEK/TNFAIP3/FOXC2/FLT1/KLF2/C5AR1/SERPINE1/SMOC2/STAT1/KLF4/THBS2/CLDN5/THBS1/ADM/ADAMTS9/KDR/CYBB	54	FBs
GO:0060326	cell chemotaxis	51/748	310/18723	5.14E-18	1.41E-15	8.44E-16	PDGFRA/SLIT2/CXCL12/PDGFRB/PTN/PGF/LPAR1/SEMA5A/LOX/VEGFA/CMKLR1/TIAM1/THBS4/TGFB2/NCKAP1L/JAML/LGALS9/ACKR4/CX3CL1/PREX1/KIT/SPI1/DUSP1/CXCR4/NR4A1/S1PR1/S100A8/FLT1/CD74/CXCL14/C5AR1/CXCL2/EDN1/CCL5/HBEGF/SERPINE1/SMOC2/RAC2/S100A9/ITGB2/AIF1/CCL4/GPR183/EGR3/FCER1G/SYK/THBS1/CCL3/CSF1R/ARRB2/KDR	51	FBs
GO:0010631	epithelial cell migration	54/748	357/18723	2.45E-17	6.37E-15	3.81E-15	DCN/SERPINF1/SLIT2/PLPP3/APOE/FGF7/FSTL1/RHOB/PTN/FGF10/ANGPT1/BMPER/KANK2/SEMA5A/ANGPT4/SOX9/VEGFA/ANGPT2/HAS2/MEOX2/TGFB2/ZEB2/GATA3/CTSH/KIT/GATA2/ID1/PROX1/ITGA2/CDH5/SOX18/EFNA1/MEF2C/NRP2/EFNB2/NR4A1/TEK/FOXC2/MMRN2/CLEC14A/STC1/CDH13/FAP/PTGS2/EDN1/DLL4/HBEGF/SMOC2/KLF4/S100P/EGR3/THBS1/ADAMTS9/KDR	54	FBs
GO:0042110	T cell activation	64/748	487/18723	3.48E-17	8.40E-15	5.02E-15	IGF1/GSN/GPNMB/IGF2/THY1/FGL2/ADA/SOX4/EGR1/NFKBIZ/RSAD2/SPN/NCKAP1L/BCL11B/GATA3/LILRB2/CD8A/DOCK8/JAML/NRARP/CD48/LGALS9/PREX1/KIT/CD2/MAFB/SPI1/CD4/LAPTM5/HLA-DPB1/PTPRC/CAV1/HES1/HLA-DPA1/B2M/HLA-DRA/HLA-E/HLA-DRB1/CD74/CCL5/DLL4/RAC2/PRDM1/NFKBID/CD3G/CD84/WAS/AIF1/ITGAL/GPR183/EGR3/HLA-DMB/FCER1G/SYK/PTPN6/LCP1/LEPR/RUNX3/IL7R/HLA-DQB1/APBB1IP/HLA-DQA1/CD3E/HLA-DMA	64	FBs
GO:0090132	epithelium migration	54/748	360/18723	3.56E-17	8.40E-15	5.02E-15	DCN/SERPINF1/SLIT2/PLPP3/APOE/FGF7/FSTL1/RHOB/PTN/FGF10/ANGPT1/BMPER/KANK2/SEMA5A/ANGPT4/SOX9/VEGFA/ANGPT2/HAS2/MEOX2/TGFB2/ZEB2/GATA3/CTSH/KIT/GATA2/ID1/PROX1/ITGA2/CDH5/SOX18/EFNA1/MEF2C/NRP2/EFNB2/NR4A1/TEK/FOXC2/MMRN2/CLEC14A/STC1/CDH13/FAP/PTGS2/EDN1/DLL4/HBEGF/SMOC2/KLF4/S100P/EGR3/THBS1/ADAMTS9/KDR	54	FBs
GO:0001667	ameboidal-type cell migration	63/748	475/18723	3.94E-17	8.87E-15	5.30E-15	DCN/SERPINF1/SLIT2/PLPP3/APOE/FGF7/CYGB/FSTL1/FN1/RHOB/PTN/FGF10/ANGPT1/BMPER/DDR2/KANK2/AKAP12/SEMA5A/ANGPT4/SOX9/VEGFA/ANGPT2/HAS2/MEOX2/TGFB2/ZEB2/GATA3/CTSH/KIT/GATA2/ID1/PROX1/ITGA2/CDH5/SOX18/EFNA1/ARHGDIB/MEF2C/NRP2/EFNB2/NR4A1/HYAL2/TEK/FOXC2/MMRN2/CLEC14A/STC1/CDH13/FAP/PTGS2/EDN1/DLL4/HBEGF/SMOC2/SOX17/TIMP1/ITGB4/KLF4/S100P/EGR3/THBS1/ADAMTS9/KDR	63	FBs
GO:0018108	peptidyl-tyrosine phosphorylation	55/748	375/18723	5.00E-17	1.07E-14	6.42E-15	IGF1/PDGFRA/NTRK2/SFRP2/FGF7/PDGFRB/SFRP1/AXL/FGF10/EGFR/ANGPT1/DDR2/IGF2/THY1/ANGPT4/EPHA3/VEGFA/ERRFI1/EPHA7/THBS4/CRLF1/EFEMP1/NTRK3/PDGFA/KIT/TTN/NCF1/CD4/BMX/TIE1/EFNA1/NEDD9/PTPRC/HIPK2/CAV1/HYAL2/HES1/TEK/PECAM1/FLT1/CD74/ADRA2A/CCL5/HBEGF/ITGB2/SYK/HCK/PTPN6/CSF1R/ARRB2/SOCS3/KDR/HCLS1/CD3E/CSF3	55	FBs
GO:0018212	peptidyl-tyrosine modification	55/748	378/18723	7.16E-17	1.48E-14	8.82E-15	IGF1/PDGFRA/NTRK2/SFRP2/FGF7/PDGFRB/SFRP1/AXL/FGF10/EGFR/ANGPT1/DDR2/IGF2/THY1/ANGPT4/EPHA3/VEGFA/ERRFI1/EPHA7/THBS4/CRLF1/EFEMP1/NTRK3/PDGFA/KIT/TTN/NCF1/CD4/BMX/TIE1/EFNA1/NEDD9/PTPRC/HIPK2/CAV1/HYAL2/HES1/TEK/PECAM1/FLT1/CD74/ADRA2A/CCL5/HBEGF/ITGB2/SYK/HCK/PTPN6/CSF1R/ARRB2/SOCS3/KDR/HCLS1/CD3E/CSF3	55	FBs
GO:0007178	transmembrane receptor protein serine/threonine kinase signaling pathway	53/748	355/18723	8.69E-17	1.72E-14	1.03E-14	COL1A2/COL3A1/CILP/LRP1/LTBP2/LTBP4/SFRP2/LTBP1/SFRP1/BMP5/FST/FSTL1/CHRDL1/JUN/ITGB5/MSX1/FGF10/PPM1L/FBN1/SPRY1/BMPER/HTRA3/SPRY2/NPNT/LOX/GDF10/COMP/TMEM100/SULF1/NREP/EGR1/TGFB2/FSTL3/ZEB2/GREM2/INHBB/PMEPA1/ID1/SPI1/FOS/CDH5/DKK3/CRIM1/HIPK2/CAV1/HES1/CLDN5/THBS1/ARRB2/SFRP4/VASN/MYOCD/RBPMS2	53	FBs
GO:0050921	positive regulation of chemotaxis	33/748	141/18723	9.84E-17	1.87E-14	1.12E-14	SLIT2/CXCL12/PDGFRB/F3/PTN/FGF10/PGF/SEMA5A/VEGFA/CMKLR1/TIAM1/THBS4/NTRK3/NCKAP1L/LGALS9/SPI1/ITGA2/CXCR4/S1PR1/CD74/CDH13/C5AR1/EDN1/CCL5/SERPINE1/SMOC2/RAC2/AIF1/CCL4/THBS1/CCL3/CSF1R/KDR	33	FBs
GO:0050867	positive regulation of cell activation	58/748	420/18723	1.16E-16	2.12E-14	1.27E-14	IGF1/PDGFRB/AXL/FGF10/IGF2/THY1/ADA/SOX4/IRS2/NFKBIZ/PTAFR/NCKAP1L/GATA3/IGHG1/LILRB2/DOCK8/VAMP8/LGALS9/TRBC1/CD2/GATA2/CD4/NFATC2/HLA-DPB1/TRBC2/IL33/MEF2C/PTPRC/CAV1/CTSC/HES1/HLA-DPA1/B2M/HLA-DRA/HLA-E/HLA-DRB1/CD74/CCL5/NFKBID/IGKC/ITGB2/AIF1/GPR183/EGR3/HLA-DMB/SYK/PTPN6/THBS1/CCL3/TYROBP/CDKN1A/RUNX3/IL7R/PLEK/HLA-DQB1/HLA-DQA1/CD3E/HLA-DMA	58	FBs
GO:0070482	response to oxygen levels	52/748	347/18723	1.46E-16	2.58E-14	1.54E-14	COL1A1/MMP2/CXCL12/CYGB/PDGFRB/SFRP1/PTN/PGF/SOD3/SOD2/ANGPT4/PENK/CRYAB/VEGFA/PTGIS/ANGPT2/ADA/ATP6V0D1/HSD11B2/STC2/EDNRA/EGR1/TGFB2/AQP1/NDNF/EGLN3/NR4A2/ITGA2/SLC2A1/CXCR4/CD34/HIPK2/CAV1/POSTN/TEK/DDIT4/APOLD1/STC1/PLAT/PTGS2/NDRG1/EDN1/KCNMB1/CARD16/THBS1/ADM/VASN/CDKN1A/MYOCD/TLR2/UCP2/CYBB	52	FBs
GO:0071559	response to transforming growth factor beta	44/748	256/18723	1.97E-16	3.36E-14	2.00E-14	COL1A1/COL1A2/COL3A1/CILP/LTBP2/LTBP4/LTBP1/SFRP1/COL4A2/JUN/ITGB5/MXRA5/FBN1/SPRY1/HTRA3/SPRY2/PENK/NPNT/LOX/SOX9/GDF10/NREP/TGFB2/ZEB2/PMEPA1/PDE3A/ID1/SPI1/FOS/CDH5/DKK3/PDE2A/MEF2C/HIPK2/CAV1/HYAL2/POSTN/EDN1/CLDN5/THBS1/ARRB2/VASN/MYOCD/RUNX3	44	FBs
GO:0051271	negative regulation of cellular component movement	53/748	367/18723	3.71E-16	6.11E-14	3.65E-14	DCN/COL3A1/FBLN1/LRP1/SERPINF1/SLIT2/APOD/CXCL12/APOE/PODN/SFRP2/CYGB/SFRP1/BMP5/RHOB/PTN/THY1/ANGPT4/ANGPT2/SULF1/ADA/TMEFF2/MEOX2/NGFR/GATA3/PLCB1/CX3CL1/SPINT2/CD200/TIE1/DUSP1/ARHGDIB/MEF2C/HYAL2/IGFBP3/LIMCH1/CD9/MMRN2/STC1/CD74/TPM1/MCTP1/DLL4/SERPINE1/TIMP1/KLF4/WAS/AIF1/CLDN5/THBS1/SPOCK3/ADAMTS9/MYOCD	53	FBs
GO:0001666	response to hypoxia	48/748	307/18723	4.05E-16	6.46E-14	3.86E-14	MMP2/CXCL12/CYGB/SFRP1/PTN/PGF/SOD3/SOD2/ANGPT4/PENK/CRYAB/VEGFA/PTGIS/ANGPT2/ADA/HSD11B2/STC2/EDNRA/EGR1/TGFB2/AQP1/NDNF/EGLN3/NR4A2/ITGA2/SLC2A1/CXCR4/CD34/HIPK2/CAV1/POSTN/TEK/DDIT4/APOLD1/STC1/PLAT/PTGS2/NDRG1/EDN1/KCNMB1/CARD16/THBS1/ADM/VASN/MYOCD/TLR2/UCP2/CYBB	48	FBs
GO:0002696	positive regulation of leukocyte activation	56/748	409/18723	5.84E-16	9.03E-14	5.39E-14	IGF1/AXL/FGF10/IGF2/THY1/ADA/SOX4/IRS2/NFKBIZ/PTAFR/NCKAP1L/GATA3/IGHG1/LILRB2/DOCK8/VAMP8/LGALS9/TRBC1/CD2/GATA2/CD4/NFATC2/HLA-DPB1/TRBC2/IL33/MEF2C/PTPRC/CAV1/CTSC/HES1/HLA-DPA1/B2M/HLA-DRA/HLA-E/HLA-DRB1/CD74/CCL5/NFKBID/IGKC/ITGB2/AIF1/GPR183/EGR3/HLA-DMB/SYK/PTPN6/THBS1/CCL3/TYROBP/CDKN1A/RUNX3/IL7R/HLA-DQB1/HLA-DQA1/CD3E/HLA-DMA	56	FBs
GO:2000146	negative regulation of cell motility	52/748	359/18723	6.27E-16	9.39E-14	5.61E-14	DCN/COL3A1/FBLN1/LRP1/SERPINF1/SLIT2/APOD/CXCL12/APOE/PODN/SFRP2/CYGB/SFRP1/BMP5/RHOB/PTN/THY1/ANGPT4/ANGPT2/SULF1/ADA/TMEFF2/MEOX2/NGFR/GATA3/PLCB1/CX3CL1/SPINT2/CD200/TIE1/DUSP1/ARHGDIB/MEF2C/HYAL2/IGFBP3/LIMCH1/MMRN2/STC1/CD74/TPM1/MCTP1/DLL4/SERPINE1/TIMP1/KLF4/WAS/AIF1/CLDN5/THBS1/SPOCK3/ADAMTS9/MYOCD	52	FBs
GO:0002685	regulation of leukocyte migration	39/748	210/18723	7.15E-16	1.04E-13	6.21E-14	SLIT2/APOD/CXCL12/BMP5/PTN/PGF/THY1/VEGFA/ECM1/CMKLR1/ADA/THBS4/CHST2/PTAFR/SPN/NCKAP1L/PLCB1/DOCK8/LGALS9/CX3CL1/SPI1/JAM2/CD200/ITGA2/DUSP1/PLVAP/CD9/CD74/C5AR1/EDN1/CCL5/SERPINE1/RAC2/AIF1/CCL4/THBS1/CCL3/XG/CSF1R	39	FBs
GO:0048660	regulation of smooth muscle cell proliferation	36/748	180/18723	8.32E-16	1.18E-13	7.02E-14	IGF1/MMP2/APOD/APOE/PDGFRB/OGN/JUN/EGFR/ELN/SOD2/ADAMTS1/PTAFR/NPR3/CX3CL1/ITGA2/ID2/MEF2C/CALCRL/S1PR1/IGFBP3/TGM2/TNFAIP3/CDH13/TPM1/CNN1/PTGS2/EDN1/CCL5/HBEGF/STAT1/KLF4/AIF1/THBS1/CDKN1A/MYOCD/RBPMS2	36	FBs
GO:0003007	heart morphogenesis	42/748	246/18723	1.23E-15	1.69E-13	1.01E-13	SLIT2/SFRP2/BMP5/MSX1/COL5A1/CPE/ELN/SIX1/SPRY1/TBX3/DHRS3/SLIT3/HEYL/SOX9/SNAI2/VEGFA/TMEM100/ADAMTS1/RBP4/HAS2/SOX4/TGFB2/GATA3/TTN/PROX1/SOX18/EFNA1/FOXC1/MEF2C/NRP2/S1PR1/HES1/ADGRG6/ALDH1A2/TEK/FOXC2/TPM1/DLL4/SOX17/SHOX2/CLDN5/GJA5	42	FBs
GO:0040013	negative regulation of locomotion	54/748	391/18723	1.36E-15	1.82E-13	1.09E-13	DCN/COL3A1/FBLN1/LRP1/SERPINF1/SLIT2/APOD/CXCL12/APOE/PODN/SFRP2/CYGB/SFRP1/BMP5/RHOB/PTN/THY1/SEMA5A/ANGPT4/ANGPT2/SULF1/ADA/TMEFF2/ARRDC3/MEOX2/NGFR/GATA3/PLCB1/CX3CL1/SPINT2/CD200/TIE1/DUSP1/ARHGDIB/MEF2C/HYAL2/IGFBP3/LIMCH1/MMRN2/STC1/CD74/TPM1/MCTP1/DLL4/SERPINE1/TIMP1/KLF4/WAS/AIF1/CLDN5/THBS1/SPOCK3/ADAMTS9/MYOCD	54	FBs
GO:0033002	muscle cell proliferation	42/748	248/18723	1.66E-15	2.16E-13	1.29E-13	IGF1/MMP2/APOD/APOE/PDGFRB/OGN/JUN/EGFR/ANGPT1/ELN/SIX1/SOD2/ADAMTS1/RBP4/TGFB2/PTAFR/NPR3/CX3CL1/ITGA2/ID2/FOXC1/MEF2C/CALCRL/S1PR1/IGFBP3/TGM2/TNFAIP3/FOXC2/CDH13/TPM1/CNN1/PTGS2/EDN1/CCL5/HBEGF/STAT1/KLF4/AIF1/THBS1/CDKN1A/MYOCD/RBPMS2	42	FBs
GO:0048659	smooth muscle cell proliferation	36/748	184/18723	1.72E-15	2.18E-13	1.30E-13	IGF1/MMP2/APOD/APOE/PDGFRB/OGN/JUN/EGFR/ELN/SOD2/ADAMTS1/PTAFR/NPR3/CX3CL1/ITGA2/ID2/MEF2C/CALCRL/S1PR1/IGFBP3/TGM2/TNFAIP3/CDH13/TPM1/CNN1/PTGS2/EDN1/CCL5/HBEGF/STAT1/KLF4/AIF1/THBS1/CDKN1A/MYOCD/RBPMS2	36	FBs
GO:0071560	cellular response to transforming growth factor beta stimulus	42/748	250/18723	2.22E-15	2.75E-13	1.64E-13	COL1A1/COL1A2/COL3A1/CILP/LTBP2/LTBP4/LTBP1/SFRP1/COL4A2/JUN/ITGB5/FBN1/SPRY1/HTRA3/SPRY2/PENK/NPNT/LOX/SOX9/GDF10/NREP/TGFB2/ZEB2/PMEPA1/PDE3A/ID1/SPI1/FOS/CDH5/DKK3/PDE2A/MEF2C/HIPK2/CAV1/HYAL2/POSTN/EDN1/CLDN5/THBS1/ARRB2/VASN/MYOCD	42	FBs
GO:0007159	leukocyte cell-cell adhesion	52/748	371/18723	2.52E-15	3.03E-13	1.81E-13	IGF1/CXCL12/GPNMB/IGF2/THY1/FGL2/ADA/HAS2/SOX4/CHST2/NFKBIZ/PTAFR/SPN/NCKAP1L/GATA3/LILRB2/DOCK8/NRARP/LGALS9/CD4/JAM2/LAPTM5/HLA-DPB1/PTPRC/CAV1/HES1/HLA-DPA1/B2M/S100A8/PECAM1/HLA-DRA/HLA-E/HLA-DRB1/CD74/CCL5/RAC2/NFKBID/S100A9/ITGB2/KLF4/AIF1/ITGAL/EGR3/HLA-DMB/SYK/PTPN6/RUNX3/IL7R/HLA-DQB1/HLA-DQA1/CD3E/HLA-DMA	52	FBs
GO:0032970	regulation of actin filament-based process	54/748	397/18723	2.63E-15	3.09E-13	1.85E-13	LRP1/GSN/PDGFRA/SLIT2/MYOC/CXCL12/RHOBTB3/PDGFRB/SFRP1/RND3/ADD3/RHOB/LPAR1/ELN/SEMA5A/ANK2/EPHA3/TMEFF2/SYNPO2/IQGAP2/PPP1R9A/NTRK3/NCKAP1L/PDGFA/CX3CL1/FSCN1/PREX1/ID1/GMFG/PROX1/CDC42EP3/DSTN/COTL1/ARHGDIB/SYNPO/CAV1/S1PR1/ESAM/SHANK3/TEK/LIMCH1/STC1/TPM1/EDN1/RAC2/WAS/FAM107A/HCK/CSF1R/GJA5/PLEK/HCLS1/PLN/CSF3	54	FBs
GO:0036293	response to decreased oxygen levels	48/748	322/18723	2.74E-15	3.16E-13	1.89E-13	MMP2/CXCL12/CYGB/SFRP1/PTN/PGF/SOD3/SOD2/ANGPT4/PENK/CRYAB/VEGFA/PTGIS/ANGPT2/ADA/HSD11B2/STC2/EDNRA/EGR1/TGFB2/AQP1/NDNF/EGLN3/NR4A2/ITGA2/SLC2A1/CXCR4/CD34/HIPK2/CAV1/POSTN/TEK/DDIT4/APOLD1/STC1/PLAT/PTGS2/NDRG1/EDN1/KCNMB1/CARD16/THBS1/ADM/VASN/MYOCD/TLR2/UCP2/CYBB	48	FBs
GO:1903706	regulation of hemopoiesis	51/748	367/18723	6.70E-15	7.53E-13	4.50E-13	TMEM176B/SFRP1/TMEM176A/PTN/AXL/JUN/FBN1/FGL2/LOX/ADA/LRRC17/SOX4/FSTL3/NFKBIZ/NCKAP1L/GATA3/KLF10/LILRB2/NRARP/LGALS9/NFKBIA/CD2/GATA2/MAFB/SPI1/CD4/FOS/ID2/MEF2C/PTPRC/B2M/HLA-DRA/HLA-B/HLA-DRB1/CD74/ISG15/STAT1/PRDM1/NFKBID/EGR3/SYK/PTPN6/CCL3/C1QC/TYROBP/IKZF3/LILRB3/RUNX3/IL7R/HCLS1/CSF3	51	FBs
GO:0070371	ERK1 and ERK2 cascade	48/748	330/18723	7.24E-15	7.96E-13	4.75E-13	IGF1/PLA2G2A/FBLN1/LRP1/PDGFRA/APOE/TIMP3/GPNMB/PDGFRB/FN1/FGF10/EGFR/CAMK2N1/ANGPT1/SPRY1/BMPER/AKAP12/SPRY2/GBP1/NPNT/SOX9/TIAM1/ERRFI1/EPHA7/PDGFA/LGALS9/CTSH/CX3CL1/CNKSR3/CD4/RAMP3/DUSP1/PTPRC/DUSP6/TEK/HLA-DRB1/CD74/C5AR1/CCL5/KLF4/CCL4/GPR183/SYK/PTPN6/CCL3/CSF1R/ARRB2/KDR	48	FBs
GO:0052547	regulation of peptidase activity	58/748	461/18723	8.07E-15	8.68E-13	5.19E-13	COL6A3/FBLN1/C3/LRP1/GSN/SERPINF1/TIMP3/SLPI/PCOLCE/SFRP2/FN1/F3/CST3/SPOCK1/PI16/CPAMD8/CRYAB/VEGFA/ECM1/ANTXR1/EPHA7/NGFR/PI15/AQP1/CST7/MBP/EGLN3/LGALS9/CTSH/SERPINA1/SOX7/PERP/IFI6/SPINT2/LAPTM5/TNFSF10/EFNA1/CRIM1/NR4A1/CAV1/A2M/S100A8/PTGS2/RARRES1/PCOLCE2/SERPINE1/TIMP1/S100A9/CARD16/KLF4/SERPINE2/BIRC3/SYK/THBS1/ATP2A3/SPOCK3/SPOCK2/ARRB2	58	FBs
GO:0001503	ossification	54/748	408/18723	8.45E-15	8.76E-13	5.23E-13	IGF1/COL1A1/COL1A2/MMP2/COL6A1/VCAN/CTSK/MYOC/SFRP2/COL5A2/GPNMB/SFRP1/BMP5/CHRDL1/PTN/MGP/EGFR/DDR2/IGF2/DHRS3/OSR2/PENK/TMEM119/NPNT/LOX/SOX9/GDF10/SNAI2/OSR1/ECM1/COMP/ENPP1/TGFB2/FSTL3/KLF10/JUNB/ID3/FOXC1/MEF2C/CRIM1/S1PR1/TEK/FOXC2/SRGN/STC1/PTGS2/ISG15/PTHLH/SHOX2/OMD/CCL3/SNX10/ADRB2/RUNX3	54	FBs
GO:0022407	regulation of cell-cell adhesion	57/748	448/18723	8.50E-15	8.76E-13	5.23E-13	IGF1/PLPP3/CXCL12/GPNMB/IGF2/THY1/FGL2/VEGFA/ADA/EPHA7/HAS2/SOX4/CHST2/FSTL3/NFKBIZ/PTAFR/SPN/NCKAP1L/GATA3/MBP/LILRB2/DOCK8/NRARP/LGALS9/CX3CL1/SPI1/CD4/SPINT2/LAPTM5/HLA-DPB1/PTPRC/CAV1/HES1/HLA-DPA1/CD9/B2M/PODXL/HLA-DRA/HLA-E/HLA-DRB1/CD74/CCL5/NFKBID/ITGB2/KLF4/AIF1/EGR3/HLA-DMB/SERPINE2/SYK/PTPN6/RUNX3/IL7R/HLA-DQB1/HLA-DQA1/CD3E/HLA-DMA	57	FBs
GO:0070372	regulation of ERK1 and ERK2 cascade	46/748	309/18723	1.11E-14	1.12E-12	6.72E-13	IGF1/PLA2G2A/FBLN1/LRP1/PDGFRA/APOE/TIMP3/GPNMB/PDGFRB/FN1/FGF10/EGFR/CAMK2N1/ANGPT1/SPRY1/BMPER/AKAP12/SPRY2/GBP1/NPNT/TIAM1/ERRFI1/EPHA7/PDGFA/LGALS9/CX3CL1/CNKSR3/CD4/RAMP3/DUSP1/PTPRC/DUSP6/TEK/HLA-DRB1/CD74/C5AR1/CCL5/KLF4/CCL4/GPR183/SYK/PTPN6/CCL3/CSF1R/ARRB2/KDR	46	FBs
GO:0043542	endothelial cell migration	43/748	279/18723	2.42E-14	2.39E-12	1.43E-12	DCN/SERPINF1/SLIT2/PLPP3/APOE/FSTL1/RHOB/PTN/ANGPT1/BMPER/SEMA5A/ANGPT4/VEGFA/ANGPT2/MEOX2/GATA3/GATA2/ID1/PROX1/CDH5/SOX18/EFNA1/MEF2C/NRP2/EFNB2/NR4A1/TEK/FOXC2/MMRN2/CLEC14A/STC1/CDH13/FAP/PTGS2/EDN1/DLL4/SMOC2/KLF4/S100P/EGR3/THBS1/ADAMTS9/KDR	43	FBs
GO:0050920	regulation of chemotaxis	38/748	223/18723	3.06E-14	2.97E-12	1.77E-12	PDGFRA/SLIT2/CXCL12/PDGFRB/F3/PTN/FGF10/PGF/SEMA5A/VEGFA/ANGPT2/CMKLR1/TIAM1/THBS4/NTRK3/NCKAP1L/LGALS9/SPI1/ITGA2/DUSP1/CXCR4/EFNB2/S1PR1/CD74/CDH13/C5AR1/EDN1/CCL5/SERPINE1/SMOC2/RAC2/AIF1/CCL4/GPR183/THBS1/CCL3/CSF1R/KDR	38	FBs
GO:0032956	regulation of actin cytoskeleton organization	49/748	358/18723	4.19E-14	3.98E-12	2.38E-12	LRP1/GSN/PDGFRA/SLIT2/MYOC/CXCL12/RHOBTB3/PDGFRB/SFRP1/RND3/ADD3/RHOB/LPAR1/ELN/SEMA5A/EPHA3/TMEFF2/SYNPO2/IQGAP2/PPP1R9A/NTRK3/NCKAP1L/PDGFA/CX3CL1/FSCN1/PREX1/ID1/GMFG/PROX1/CDC42EP3/DSTN/COTL1/ARHGDIB/SYNPO/S1PR1/ESAM/SHANK3/TEK/LIMCH1/TPM1/EDN1/RAC2/WAS/FAM107A/HCK/CSF1R/PLEK/HCLS1/CSF3	49	FBs
GO:0022409	positive regulation of cell-cell adhesion	43/748	284/18723	4.58E-14	4.27E-12	2.55E-12	IGF1/PLPP3/IGF2/THY1/ADA/HAS2/SOX4/CHST2/FSTL3/NFKBIZ/PTAFR/NCKAP1L/GATA3/LILRB2/DOCK8/LGALS9/CX3CL1/CD4/HLA-DPB1/PTPRC/CAV1/HES1/HLA-DPA1/B2M/PODXL/HLA-DRA/HLA-E/HLA-DRB1/CD74/CCL5/NFKBID/ITGB2/AIF1/EGR3/HLA-DMB/SYK/PTPN6/RUNX3/IL7R/HLA-DQB1/HLA-DQA1/CD3E/HLA-DMA	43	FBs
GO:1903039	positive regulation of leukocyte cell-cell adhesion	39/748	239/18723	6.01E-14	5.50E-12	3.29E-12	IGF1/IGF2/THY1/ADA/HAS2/SOX4/CHST2/NFKBIZ/PTAFR/NCKAP1L/GATA3/LILRB2/DOCK8/LGALS9/CD4/HLA-DPB1/PTPRC/CAV1/HES1/HLA-DPA1/B2M/HLA-DRA/HLA-E/HLA-DRB1/CD74/CCL5/NFKBID/ITGB2/AIF1/EGR3/HLA-DMB/SYK/PTPN6/RUNX3/IL7R/HLA-DQB1/HLA-DQA1/CD3E/HLA-DMA	39	FBs
GO:0050679	positive regulation of epithelial cell proliferation	36/748	207/18723	7.72E-14	6.92E-12	4.14E-12	IGF1/CXCL12/LAMC1/FGF7/SFRP1/BMP5/F3/PTN/FGF10/EGFR/PGF/IGF2/OSR2/SEMA5A/SOX9/OSR1/VEGFA/ECM1/LAMB1/THBS4/HAS2/JAML/NRARP/GATA2/ID1/PROX1/NRP2/NR4A1/CCND1/TEK/EGFL7/TNFAIP3/CDH13/C5AR1/EGR3/KDR	36	FBs
GO:0002687	positive regulation of leukocyte migration	29/748	135/18723	7.84E-14	6.92E-12	4.14E-12	CXCL12/PTN/PGF/THY1/VEGFA/CMKLR1/THBS4/PTAFR/SPN/NCKAP1L/DOCK8/LGALS9/CX3CL1/SPI1/JAM2/ITGA2/PLVAP/CD74/C5AR1/EDN1/CCL5/SERPINE1/RAC2/AIF1/CCL4/THBS1/CCL3/XG/CSF1R	29	FBs
GO:0097529	myeloid leukocyte migration	37/748	220/18723	1.02E-13	8.86E-12	5.29E-12	SLIT2/CXCL12/PGF/VEGFA/CMKLR1/THBS4/TGFB2/NCKAP1L/PLCB1/JAML/CX3CL1/PREX1/KIT/SPI1/CD200/DUSP1/CD9/S100A8/PECAM1/FLT1/CD74/C5AR1/CXCL2/EDN1/CCL5/SERPINE1/RAC2/S100A9/ITGB2/AIF1/CCL4/FCER1G/SYK/THBS1/CCL3/XG/CSF1R	37	FBs
GO:1902105	regulation of leukocyte differentiation	42/748	279/18723	1.11E-13	9.33E-12	5.57E-12	TMEM176B/SFRP1/TMEM176A/AXL/JUN/FBN1/FGL2/ADA/LRRC17/SOX4/FSTL3/NFKBIZ/NCKAP1L/GATA3/KLF10/LILRB2/NRARP/LGALS9/CD2/GATA2/MAFB/CD4/FOS/ID2/PTPRC/HLA-DRA/HLA-B/HLA-DRB1/CD74/PRDM1/NFKBID/EGR3/SYK/PTPN6/CCL3/C1QC/TYROBP/IKZF3/LILRB3/RUNX3/IL7R/HCLS1	42	FBs
GO:0030199	collagen fibril organization	20/748	61/18723	1.11E-13	9.33E-12	5.57E-12	COL1A1/COL1A2/COL3A1/LUM/COL14A1/DPT/SFRP2/COL5A2/COL5A1/AEBP1/DDR2/LOX/TNXB/COMP/LOXL1/TGFB2/TLL1/FOXC1/FOXC2/COLGALT2	20	FBs
GO:0048015	phosphatidylinositol-mediated signaling	33/748	178/18723	1.31E-13	1.08E-11	6.44E-12	IGF1/DCN/PDGFRA/MYOC/NTRK2/PDGFRB/FN1/PTPN13/EGFR/ANGPT1/SOX9/TGFB2/PTAFR/NTRK3/GATA3/PLCB1/PDGFA/NPR3/HCST/KIT/NCF1/TEK/FLT1/EDN1/CCL5/KLF4/SERPINE2/PLCB4/PTPN6/CSF1R/KDR/HCLS1/CSF3	33	FBs
GO:0030336	negative regulation of cell migration	47/748	344/18723	1.50E-13	1.22E-11	7.28E-12	DCN/COL3A1/LRP1/SERPINF1/SLIT2/APOD/CXCL12/APOE/PODN/SFRP2/CYGB/SFRP1/BMP5/RHOB/PTN/THY1/ANGPT4/ANGPT2/SULF1/ADA/TMEFF2/MEOX2/NGFR/PLCB1/CX3CL1/CD200/TIE1/DUSP1/ARHGDIB/MEF2C/HYAL2/IGFBP3/LIMCH1/MMRN2/STC1/CD74/TPM1/MCTP1/DLL4/SERPINE1/TIMP1/KLF4/AIF1/CLDN5/THBS1/ADAMTS9/MYOCD	47	FBs
GO:0002274	myeloid leukocyte activation	37/748	223/18723	1.58E-13	1.26E-11	7.51E-12	PLA2G2A/PTGDS/PTAFR/CST7/VAMP8/LGALS9/CX3CL1/PREX1/KIT/CD2/GATA2/SPI1/CD200/IL33/PTPRC/HYAL2/CTSC/CD93/CLU/ADGRF5/CD74/C5AR1/NDRG1/CCL5/DNASE1L3/RAC2/LCP2/ITGB2/CD84/AIF1/FCER1G/SYK/THBS1/CCL3/C1QA/TYROBP/TLR2	37	FBs
GO:0014066	regulation of phosphatidylinositol 3-kinase signaling	26/748	111/18723	1.77E-13	1.39E-11	8.31E-12	IGF1/DCN/PDGFRA/MYOC/NTRK2/PDGFRB/FN1/PTPN13/EGFR/ANGPT1/SOX9/TGFB2/NTRK3/PDGFA/HCST/KIT/NCF1/TEK/FLT1/CCL5/KLF4/SERPINE2/PTPN6/KDR/HCLS1/CSF3	26	FBs
GO:0001819	positive regulation of cytokine production	56/748	467/18723	1.84E-13	1.43E-11	8.52E-12	C3/LRP1/LUM/SPON2/F3/AKAP12/SULF1/EGR1/PTAFR/RSAD2/SPN/GATA3/PLCB1/MBP/LILRB2/LGALS9/CX3CL1/KIT/CD2/CD14/CD4/LAPTM5/CD200/LPL/HLA-DPB1/MNDA/CD34/IL33/PTPRC/HYAL2/HLA-DPA1/POSTN/B2M/CLU/HLA-E/CD74/PTGS2/C5AR1/ADRA2A/ISG15/SERPINE1/STAT1/CD84/FCN1/AIF1/GBP5/POU2F2/FCER1G/SYK/THBS1/CCL3/CSF1R/TYROBP/TLR2/CYBB/CD3E	56	FBs
GO:0002443	leukocyte mediated immunity	54/748	440/18723	1.97E-13	1.50E-11	8.97E-12	C1S/C3/PTGDS/C1R/SPON2/CD96/PTAFR/PRF1/RSAD2/NCKAP1L/GATA3/IGHG1/CD8A/VAMP8/LGALS9/CTSH/TRBC1/KIT/GATA2/AHR/SPI1/HLA-DPB1/TRBC2/PTPRC/CTSC/HLA-DPA1/C7/B2M/CLU/HLA-DRA/HLA-B/HLA-E/HLA-DRB1/CD74/DNASE1L3/RAC2/IGKC/ITGB2/CD84/WAS/HLA-DMB/FCER1G/SYK/C1QB/PTPN6/CCL3/C1QA/ARRB2/C1QC/TYROBP/IL7R/HLA-DQB1/HLA-DQA1/HLA-DMA	54	FBs
GO:0045766	positive regulation of angiogenesis	33/748	181/18723	2.14E-13	1.58E-11	9.45E-12	C3/HSPB6/SFRP2/RHOB/F3/PGF/BMPER/SEMA5A/ANGPT4/VEGFA/ECM1/PTGIS/ANGPT2/AQP1/ITGAX/CTSH/GATA2/CDH5/TIE1/CXCR4/CD34/HIPK2/TEK/FOXC2/FLT1/C5AR1/SERPINE1/SMOC2/KLF4/THBS1/ADM/KDR/CYBB	33	FBs
GO:1904018	positive regulation of vasculature development	33/748	181/18723	2.14E-13	1.58E-11	9.45E-12	C3/HSPB6/SFRP2/RHOB/F3/PGF/BMPER/SEMA5A/ANGPT4/VEGFA/ECM1/PTGIS/ANGPT2/AQP1/ITGAX/CTSH/GATA2/CDH5/TIE1/CXCR4/CD34/HIPK2/TEK/FOXC2/FLT1/C5AR1/SERPINE1/SMOC2/KLF4/THBS1/ADM/KDR/CYBB	33	FBs
GO:0048017	inositol lipid-mediated signaling	33/748	182/18723	2.52E-13	1.83E-11	1.09E-11	IGF1/DCN/PDGFRA/MYOC/NTRK2/PDGFRB/FN1/PTPN13/EGFR/ANGPT1/SOX9/TGFB2/PTAFR/NTRK3/GATA3/PLCB1/PDGFA/NPR3/HCST/KIT/NCF1/TEK/FLT1/EDN1/CCL5/KLF4/SERPINE2/PLCB4/PTPN6/CSF1R/KDR/HCLS1/CSF3	33	FBs
GO:1903037	regulation of leukocyte cell-cell adhesion	46/748	336/18723	2.55E-13	1.83E-11	1.09E-11	IGF1/CXCL12/GPNMB/IGF2/THY1/FGL2/ADA/HAS2/SOX4/CHST2/NFKBIZ/PTAFR/SPN/NCKAP1L/GATA3/LILRB2/DOCK8/NRARP/LGALS9/CD4/LAPTM5/HLA-DPB1/PTPRC/CAV1/HES1/HLA-DPA1/B2M/HLA-DRA/HLA-E/HLA-DRB1/CD74/CCL5/NFKBID/ITGB2/KLF4/AIF1/EGR3/HLA-DMB/SYK/PTPN6/RUNX3/IL7R/HLA-DQB1/HLA-DQA1/CD3E/HLA-DMA	46	FBs
GO:0014068	positive regulation of phosphatidylinositol 3-kinase signaling	22/748	79/18723	2.89E-13	2.04E-11	1.22E-11	IGF1/DCN/PDGFRA/MYOC/NTRK2/PDGFRB/FN1/ANGPT1/SOX9/TGFB2/NTRK3/PDGFA/HCST/KIT/NCF1/TEK/FLT1/CCL5/PTPN6/KDR/HCLS1/CSF3	22	FBs
GO:0003018	vascular process in circulatory system	40/748	263/18723	3.07E-13	2.14E-11	1.28E-11	LRP1/SLIT2/APOE/EGFR/ANGPT1/SOD3/AKAP12/SOD2/ABCC9/VEGFA/COMP/EDNRA/SLC38A1/NPR3/PDE3A/SLC7A2/SLC2A3/CDH5/RGS2/PDE2A/SLC2A1/CHRM3/FOXC1/CAV1/PLVAP/TEK/FOXC2/ABCG2/KLF2/PTGS2/ADRA2A/EDN1/KCNMB1/ACTA2/CLDN5/ADM/ATP2A3/LEPR/ADRB2/GJA5	40	FBs
GO:0033627	cell adhesion mediated by integrin	21/748	72/18723	3.67E-13	2.52E-11	1.51E-11	PLPP3/SFRP2/ITGB5/FBN1/NPNT/SNAI2/ADA/TGFB2/NCKAP1L/ITGA2/EFNA1/FOXC2/PODXL/CCL5/SERPINE1/ITGB2/ITGB4/SYK/PTPN6/ITGBL1/CD3E	21	FBs
GO:0050878	regulation of body fluid levels	49/748	379/18723	3.78E-13	2.56E-11	1.53E-11	COL3A1/FBLN1/PDGFRA/APOE/FN1/F3/AXL/FGF10/EGFR/TSPAN8/VEGFA/COMP/ADA/HAS2/HSD11B2/AQP1/PDGFA/NPR3/VAMP8/SERPINA1/MYL9/ITGA2/CHRM3/CD34/CAV1/HYAL2/CCND1/THBD/VWF/CD9/MMRN1/PLAT/FAP/ADRA2A/EDN1/SERPINE1/WAS/CSRP1/SERPINE2/FCER1G/SYK/PTPN6/F13A1/THBS1/ADM/F8/GJA5/HBB/PLEK	49	FBs
GO:0030595	leukocyte chemotaxis	37/748	230/18723	4.20E-13	2.81E-11	1.68E-11	SLIT2/CXCL12/PTN/PGF/VEGFA/CMKLR1/THBS4/TGFB2/NCKAP1L/JAML/LGALS9/CX3CL1/PREX1/KIT/SPI1/DUSP1/CXCR4/S1PR1/S100A8/FLT1/CD74/C5AR1/CXCL2/EDN1/CCL5/SERPINE1/RAC2/S100A9/ITGB2/AIF1/CCL4/GPR183/FCER1G/SYK/THBS1/CCL3/CSF1R	37	FBs
GO:0090092	regulation of transmembrane receptor protein serine/threonine kinase signaling pathway	39/748	256/18723	5.79E-13	3.82E-11	2.28E-11	CILP/LRP1/LTBP4/SFRP2/LTBP1/SFRP1/BMP5/FST/FSTL1/CHRDL1/MSX1/FGF10/FBN1/SPRY1/BMPER/HTRA3/SPRY2/NPNT/LOX/GDF10/SULF1/NREP/TGFB2/FSTL3/ZEB2/GREM2/INHBB/PMEPA1/CDH5/DKK3/CRIM1/HIPK2/CAV1/HES1/THBS1/SFRP4/VASN/MYOCD/RBPMS2	39	FBs
GO:0010810	regulation of cell-substrate adhesion	36/748	221/18723	5.95E-13	3.87E-11	2.31E-11	COL1A1/FBLN1/LRP1/CCDC80/APOD/MYOC/SFRP1/FBLN2/FN1/VIT/PTN/THY1/GBP1/SPOCK1/EPHA3/NPNT/VEGFA/EDIL3/ANGPT2/HAS2/NDNF/CX3CL1/PREX1/NEDD9/ITGA6/POSTN/TEK/LIMCH1/CDH13/SERPINE1/RAC2/FAM107A/THBS1/SPOCK2/KDR/CD3E	36	FBs
GO:0003158	endothelium development	28/748	136/18723	6.44E-13	4.14E-11	2.47E-11	COL15A1/FSTL1/RHOB/PTN/VEGFA/TMEM100/S1PR3/PLCB1/ITGAX/ID1/ROBO4/PROX1/CDH5/PDE2A/SOX18/TIE1/CXCR4/CD34/S1PR1/FOXC2/PECAM1/APOLD1/STC1/DLL4/SOX17/CLDN5/GJA5/KDR	28	FBs
GO:0051251	positive regulation of lymphocyte activation	47/748	362/18723	9.93E-13	6.29E-11	3.76E-11	IGF1/AXL/FGF10/IGF2/THY1/ADA/SOX4/IRS2/NFKBIZ/NCKAP1L/GATA3/IGHG1/LILRB2/DOCK8/LGALS9/TRBC1/CD4/NFATC2/HLA-DPB1/TRBC2/MEF2C/PTPRC/CAV1/HES1/HLA-DPA1/B2M/HLA-DRA/HLA-E/HLA-DRB1/CD74/CCL5/NFKBID/IGKC/AIF1/GPR183/EGR3/HLA-DMB/SYK/PTPN6/TYROBP/CDKN1A/RUNX3/IL7R/HLA-DQB1/HLA-DQA1/CD3E/HLA-DMA	47	FBs
GO:0060537	muscle tissue development	50/748	403/18723	1.05E-12	6.59E-11	3.94E-11	IGF1/DCN/PDGFRA/PDGFRB/BMP5/IRX3/MSX1/ELN/SIX1/TBX3/IGF2/PI16/TIPARP/LOX/HEYL/SOX9/OSR1/VEGFA/KLF5/RBP4/EGR1/MEOX2/TGFB2/KCNAB1/TTN/FOS/PGM5/PROX1/RGS2/ID2/FOXC1/MEF2C/EFNB2/NR4A1/CAV1/S1PR1/ALDH1A2/FOXC2/TPM1/EDN1/DLL4/SHOX2/MYH11/SORBS2/CSRP1/ADAMTS9/ARRB2/GJA5/MYOCD/PLN	50	FBs
GO:0034329	cell junction assembly	51/748	420/18723	1.42E-12	8.80E-11	5.26E-11	LRP1/APOD/MYOC/NTRK2/LAMC1/SFRP1/GPC4/FN1/IRX3/MAP1B/SIX1/THY1/GPC6/SLITRK4/ANK2/EPHA3/SNAI2/VEGFA/VMP1/LRRN3/EPHA7/PTPRD/PPP1R9A/NTRK3/FSCN1/GABRB2/SORBS1/ITGA2/PRKCH/CDH5/CLDN10/MEF2C/EFNB2/ITGA6/GPM6A/CAV1/ESAM/SHANK3/TEK/LIMCH1/CD9/PECAM1/ITGB4/THBS2/FAM107A/CLDN5/THBS1/SPOCK2/GJA5/TLR2/KDR	51	FBs
GO:0050870	positive regulation of T cell activation	35/748	216/18723	1.47E-12	8.95E-11	5.35E-11	IGF1/IGF2/THY1/ADA/SOX4/NFKBIZ/NCKAP1L/GATA3/LILRB2/DOCK8/LGALS9/CD4/HLA-DPB1/PTPRC/CAV1/HES1/HLA-DPA1/B2M/HLA-DRA/HLA-E/HLA-DRB1/CD74/CCL5/NFKBID/AIF1/EGR3/HLA-DMB/SYK/PTPN6/RUNX3/IL7R/HLA-DQB1/HLA-DQA1/CD3E/HLA-DMA	35	FBs
GO:0050730	regulation of peptidyl-tyrosine phosphorylation	39/748	264/18723	1.57E-12	9.45E-11	5.64E-11	IGF1/SFRP2/FGF7/SFRP1/FGF10/EGFR/ANGPT1/IGF2/THY1/ANGPT4/VEGFA/ERRFI1/EPHA7/THBS4/CRLF1/PDGFA/KIT/NCF1/CD4/EFNA1/NEDD9/PTPRC/CAV1/HYAL2/HES1/PECAM1/CD74/ADRA2A/CCL5/HBEGF/ITGB2/SYK/PTPN6/CSF1R/ARRB2/SOCS3/HCLS1/CD3E/CSF3	39	FBs
GO:0007596	blood coagulation	35/748	217/18723	1.68E-12	1.00E-10	5.99E-11	COL3A1/FBLN1/PDGFRA/APOE/FN1/F3/AXL/TSPAN8/COMP/PDGFA/SERPINA1/MYL9/ITGA2/CD34/CAV1/THBD/VWF/CD9/MMRN1/PLAT/FAP/ADRA2A/EDN1/SERPINE1/WAS/CSRP1/SERPINE2/FCER1G/SYK/PTPN6/F13A1/THBS1/F8/HBB/PLEK	35	FBs
GO:0048608	reproductive structure development	51/748	424/18723	2.05E-12	1.21E-10	7.20E-11	DCN/C3/SERPINF1/PDGFRA/SLIT2/RHOBTB3/SFRP2/PDGFRB/SFRP1/BMP5/FST/MGST1/PTN/AXL/FGF10/TBX3/IGF2/SRD5A2/TIPARP/SLIT3/SOX9/OSR1/VEGFA/SULF1/ADA/ADAMTS1/RBP4/STC2/TGFB2/ESR1/FSTL3/INHBB/GATA3/BASP1/KIT/JUNB/GATA2/SPINT2/TNFSF10/FOXC1/CCND1/HES1/STC1/PTGS2/PRDM1/SERPINE2/PTPN6/ADM/ARRB2/MYOCD/SOCS3	51	FBs
GO:0071674	mononuclear cell migration	33/748	196/18723	2.16E-12	1.26E-10	7.52E-11	SLIT2/APOD/CXCL12/BMP5/ECM1/CMKLR1/SPN/GATA3/PLCB1/DOCK8/JAML/LGALS9/CX3CL1/SPI1/JAM2/CD200/DUSP1/CXCR4/S1PR1/PECAM1/FLT1/SPNS2/C5AR1/CCL5/SERPINE1/AIF1/CCL4/ITGAL/GPR183/THBS1/CCL3/XG/CSF1R	33	FBs
GO:0070661	leukocyte proliferation	43/748	318/18723	2.38E-12	1.37E-10	8.18E-11	IGF1/GPNMB/FGF10/IGF2/ADA/IRS2/SPN/NCKAP1L/LILRB2/NPR3/DOCK8/LGALS9/CX3CL1/HHEX/KIT/AHR/NFATC2/HLA-DPB1/MNDA/IL33/MEF2C/PTPRC/HES1/HLA-DPA1/TNFAIP3/CLU/HLA-E/HLA-DRB1/CD74/CCL5/RAC2/AIF1/GPR183/HLA-DMB/SYK/PTPN6/CSF1R/TYROBP/IKZF3/CDKN1A/IL7R/LST1/CD3E	43	FBs
GO:1903131	mononuclear cell differentiation	51/748	426/18723	2.45E-12	1.39E-10	8.32E-11	TMEM176B/SFRP1/TMEM176A/AXL/JUN/FGL2/VEGFA/ADA/SOX4/EGR1/NFKBIZ/RSAD2/SPN/NCKAP1L/BCL11B/GATA3/LILRB2/CD8A/NRARP/LGALS9/HHEX/PREX1/KIT/CD2/MAFB/SPI1/CD4/ID2/ITM2A/PTPRC/B2M/HLA-DRA/HLA-B/HLA-DRB1/CD74/DLL4/PRDM1/NFKBID/CD3G/IKZF1/GPR183/EGR3/FCER1G/SYK/PTPN6/CSF1R/LEPR/IKZF3/RUNX3/IL7R/CD3E	51	FBs
GO:0044706	multi-multicellular organism process	35/748	220/18723	2.53E-12	1.42E-10	8.50E-11	MMP2/FBLN1/PTN/PGF/PTGFR/PAPPA/VEGFA/ANGPT2/IGFBP7/PCSK5/VMP1/HSD11B2/STC2/ESR1/PTAFR/SLC38A1/LGALS9/JUNB/FOS/ITGA2/RGS2/SLC2A1/ARHGDIB/THBD/STC1/PTGS2/EDN1/PTHLH/PRDM1/TIMP1/ITGB4/SERPINE2/FOSB/ADM/UCP2	35	FBs
GO:0061458	reproductive system development	51/748	427/18723	2.68E-12	1.49E-10	8.90E-11	DCN/C3/SERPINF1/PDGFRA/SLIT2/RHOBTB3/SFRP2/PDGFRB/SFRP1/BMP5/FST/MGST1/PTN/AXL/FGF10/TBX3/IGF2/SRD5A2/TIPARP/SLIT3/SOX9/OSR1/VEGFA/SULF1/ADA/ADAMTS1/RBP4/STC2/TGFB2/ESR1/FSTL3/INHBB/GATA3/BASP1/KIT/JUNB/GATA2/SPINT2/TNFSF10/FOXC1/CCND1/HES1/STC1/PTGS2/PRDM1/SERPINE2/PTPN6/ADM/ARRB2/MYOCD/SOCS3	51	FBs
GO:0050727	regulation of inflammatory response	48/748	386/18723	2.79E-12	1.53E-10	9.15E-11	IGF1/PLA2G2A/C3/SERPINF1/APOE/EGFR/PTGIS/PTGER3/ADA/ESR1/NFKBIZ/GATA3/CST7/VAMP8/NFKBIA/CX3CL1/NCF1/BCL6B/CD200/ITGA2/CDH5/PDE2A/LPL/IL33/PTPRC/CALCRL/HYAL2/CTSC/TGM2/TEK/TNFAIP3/S100A8/HLA-E/HLA-DRB1/PTGS2/CCL5/DNASE1L3/SERPINE1/S100A9/KLF4/ALOX5AP/BIRC3/SYK/HCK/CCL3/TNFAIP6/TLR2/SOCS3	48	FBs
GO:0014065	phosphatidylinositol 3-kinase signaling	28/748	144/18723	2.82E-12	1.53E-10	9.15E-11	IGF1/DCN/PDGFRA/MYOC/NTRK2/PDGFRB/FN1/PTPN13/EGFR/ANGPT1/SOX9/TGFB2/NTRK3/GATA3/PDGFA/HCST/KIT/NCF1/TEK/FLT1/EDN1/CCL5/KLF4/SERPINE2/PTPN6/KDR/HCLS1/CSF3	28	FBs
GO:0007160	cell-matrix adhesion	36/748	233/18723	2.98E-12	1.60E-10	9.54E-11	COL3A1/LRP1/APOD/MYOC/FBLN5/SFRP1/FN1/ITGB5/THY1/EPHA3/NPNT/TNXB/VEGFA/TIAM1/CD96/PARVG/CX3CL1/LYVE1/SORBS1/ITGA2/BCAM/CD34/POSTN/TEK/LIMCH1/CDH13/SERPINE1/ITGB2/ITGB4/ITGAL/FAM107A/THBS1/ADAMTS9/KDR/ITGBL1/CD3E	36	FBs
GO:0070663	regulation of leukocyte proliferation	37/748	245/18723	3.00E-12	1.60E-10	9.54E-11	IGF1/GPNMB/FGF10/IGF2/ADA/IRS2/SPN/NCKAP1L/LILRB2/LGALS9/HHEX/AHR/NFATC2/HLA-DPB1/MNDA/IL33/MEF2C/PTPRC/HES1/HLA-DPA1/TNFAIP3/HLA-E/HLA-DRB1/CD74/CCL5/RAC2/AIF1/GPR183/HLA-DMB/SYK/PTPN6/CSF1R/TYROBP/IKZF3/CDKN1A/LST1/CD3E	37	FBs
GO:0007599	hemostasis	35/748	222/18723	3.31E-12	1.71E-10	1.02E-10	COL3A1/FBLN1/PDGFRA/APOE/FN1/F3/AXL/TSPAN8/COMP/PDGFA/SERPINA1/MYL9/ITGA2/CD34/CAV1/THBD/VWF/CD9/MMRN1/PLAT/FAP/ADRA2A/EDN1/SERPINE1/WAS/CSRP1/SERPINE2/FCER1G/SYK/PTPN6/F13A1/THBS1/F8/HBB/PLEK	35	FBs
GO:0050817	coagulation	35/748	222/18723	3.31E-12	1.71E-10	1.02E-10	COL3A1/FBLN1/PDGFRA/APOE/FN1/F3/AXL/TSPAN8/COMP/PDGFA/SERPINA1/MYL9/ITGA2/CD34/CAV1/THBD/VWF/CD9/MMRN1/PLAT/FAP/ADRA2A/EDN1/SERPINE1/WAS/CSRP1/SERPINE2/FCER1G/SYK/PTPN6/F13A1/THBS1/F8/HBB/PLEK	35	FBs
GO:0019221	cytokine-mediated signaling pathway	54/748	472/18723	3.32E-12	1.71E-10	1.02E-10	SLIT2/CXCL12/F3/AXL/CNTFR/ANGPT1/SLIT3/ECM1/CMKLR1/SAMHD1/CRLF1/EGR1/GREM2/PLCB1/LILRB2/ACKR4/NFKBIA/CX3CL1/MX1/KIT/SPI1/CD4/LAPTM5/CXCR4/FOXC1/IL33/PTPRC/IFI27/CAV1/PLVAP/TNFAIP3/CD74/ISG15/CXCL2/EDN1/CCL5/STAT1/CARD16/ACKR1/CCL4/FCER1G/BIRC3/SYK/HCK/PTPN6/IL2RG/CCL3/CCDC3/CSF1R/IL1R2/LEPR/LILRB3/IL7R/CSF3	54	FBs
GO:0050918	positive chemotaxis	19/748	66/18723	6.34E-12	3.23E-10	1.93E-10	LRP1/CXCL12/FGF7/GPNMB/F3/FGF10/PGF/ANGPT1/SEMA5A/VEGFA/ANGPT2/NTRK3/CX3CL1/ITGA2/S1PR1/CDH13/CCL5/CCL3/KDR	19	FBs
GO:0060840	artery development	23/748	100/18723	6.65E-12	3.36E-10	2.01E-10	LRP1/APOE/PRRX1/PDGFRB/SIX1/LOX/VEGFA/COMP/LOXL1/SOX4/TGFB2/NGFR/PROX1/PDE2A/FOXC1/HES1/FOXC2/ADGRF5/DLL4/PRDM1/ADAMTS9/GJA5/MYOCD	23	FBs
GO:0030282	bone mineralization	25/748	119/18723	6.95E-12	3.47E-10	2.08E-10	IGF1/COL1A2/GPNMB/PTN/MGP/DDR2/OSR2/TMEM119/LOX/SOX9/OSR1/ECM1/COMP/ENPP1/KLF10/MEF2C/S1PR1/SRGN/PTGS2/ISG15/PTHLH/OMD/CCL3/SNX10/ADRB2	25	FBs
GO:0061448	connective tissue development	37/748	252/18723	7.10E-12	3.51E-10	2.10E-10	COL1A1/LUM/CTSK/SFRP2/PRRX1/PDGFRB/BMP5/TSKU/MSX1/MGP/COL5A1/OSR2/LOX/SOX9/SNAI2/OSR1/ECM1/COMP/SULF1/ARRDC3/EGR1/EFEMP1/CYTL1/BGN/SPI1/CD34/MEF2C/HYAL2/FOXC2/STC1/EDN1/PTHLH/TIMP1/SHOX2/ACTA2/FRZB/RUNX3	37	FBs
GO:0050863	regulation of T cell activation	43/748	329/18723	7.52E-12	3.68E-10	2.20E-10	IGF1/GPNMB/IGF2/THY1/FGL2/ADA/SOX4/NFKBIZ/SPN/NCKAP1L/GATA3/LILRB2/DOCK8/NRARP/LGALS9/CD2/CD4/LAPTM5/HLA-DPB1/PTPRC/CAV1/HES1/HLA-DPA1/B2M/HLA-DRA/HLA-E/HLA-DRB1/CD74/CCL5/RAC2/PRDM1/NFKBID/AIF1/EGR3/HLA-DMB/SYK/PTPN6/RUNX3/IL7R/HLA-DQB1/HLA-DQA1/CD3E/HLA-DMA	43	FBs
GO:0007162	negative regulation of cell adhesion	41/748	303/18723	7.62E-12	3.69E-10	2.21E-10	COL1A1/FBLN1/LRP1/APOD/MYOC/CXCL12/GPNMB/ANGPT1/SEMA5A/GBP1/FGL2/SPOCK1/SNAI2/VEGFA/ANGPT2/SPN/NCKAP1L/MBP/LILRB2/NRARP/LGALS9/CX3CL1/SPI1/SPINT2/LAPTM5/DUSP1/ARHGDIB/PTPRC/POSTN/CD9/PODXL/HLA-DRB1/CD74/CDH13/SERPINE1/KLF4/SERPINE2/FAM107A/PTPN6/THBS1/RUNX3	41	FBs
GO:0003205	cardiac chamber development	29/748	161/18723	8.46E-12	4.06E-10	2.43E-10	SLIT2/SFRP2/BMP5/CPE/TBX3/DHRS3/ANK2/SLIT3/HEYL/ADAMTS1/RBP4/SOX4/TGFB2/GATA3/PROX1/PDE2A/FOXC1/MEF2C/NRP2/HES1/ADGRG6/TEK/FOXC2/TPM1/DLL4/PRDM1/SHOX2/GJA5/MYOCD	29	FBs
GO:0010632	regulation of epithelial cell migration	40/748	292/18723	9.32E-12	4.43E-10	2.65E-10	DCN/SERPINF1/SLIT2/PLPP3/APOE/FGF7/RHOB/PTN/FGF10/ANGPT1/BMPER/SEMA5A/ANGPT4/SOX9/VEGFA/ANGPT2/HAS2/MEOX2/TGFB2/GATA3/CTSH/GATA2/PROX1/ITGA2/EFNA1/MEF2C/NRP2/TEK/FOXC2/MMRN2/STC1/PTGS2/EDN1/DLL4/HBEGF/SMOC2/KLF4/THBS1/ADAMTS9/KDR	40	FBs
GO:0007015	actin filament organization	51/748	442/18723	9.87E-12	4.65E-10	2.78E-10	GSN/SLIT2/MYOC/CXCL12/RHOBTB3/SFRP1/RND3/ADD3/RHOB/ITGB5/LPAR1/ELN/SEMA5A/GAS7/TMEFF2/SYNPO2/CALD1/TPM2/IQGAP2/PPP1R9A/NCKAP1L/MYO5C/CX3CL1/FSCN1/PREX1/TTN/ID1/SORBS1/GMFG/PROX1/CDC42EP3/DSTN/COTL1/SYNPO/NEDD9/S1PR1/ESAM/SHANK3/LIMCH1/TPM1/RAC2/WAS/AIF1/SORBS2/FAM107A/MYO1F/HCK/LCP1/PLEK/HCLS1/CSF3	51	FBs
GO:0001763	morphogenesis of a branching structure	32/748	196/18723	1.09E-11	5.10E-10	3.05E-10	SLIT2/SFRP2/FGF7/SFRP1/COL4A1/FGF10/SIX1/SPRY1/TBX3/SPRY2/NPNT/SOX9/VEGFA/SULF1/EPHA7/EDNRA/ESR1/PDGFA/NRARP/CTSH/SPINT2/PROX1/TIE1/TGM2/FOXC2/EDN1/DLL4/PRDM1/SHOX2/ADM/SOCS3/KDR	32	FBs
GO:0001656	metanephros development	21/748	85/18723	1.27E-11	5.85E-10	3.49E-10	PDGFRA/PDGFRB/IRX3/FGF10/FBN1/SIX1/SPRY1/OSR2/SOX9/OSR1/EGR1/GATA3/PDGFA/BASP1/CTSH/ID3/CD34/HES1/FOXC2/STAT1/SOX17	21	FBs
GO:0030217	T cell differentiation	37/748	257/18723	1.29E-11	5.89E-10	3.52E-10	FGL2/ADA/SOX4/EGR1/NFKBIZ/RSAD2/SPN/NCKAP1L/BCL11B/GATA3/LILRB2/CD8A/NRARP/LGALS9/PREX1/KIT/CD2/MAFB/SPI1/CD4/PTPRC/B2M/HLA-DRA/HLA-DRB1/CD74/DLL4/PRDM1/NFKBID/CD3G/GPR183/EGR3/FCER1G/SYK/LEPR/RUNX3/IL7R/CD3E	37	FBs
GO:0048771	tissue remodeling	30/748	175/18723	1.36E-11	6.19E-10	3.70E-10	MMP2/CTSK/GPNMB/SFRP1/PTN/AXL/FGF10/EGFR/CST3/DDR2/TMEM119/THBS4/BGN/TIE1/FOXC1/MEF2C/CAV1/S1PR1/TGM2/TNFAIP3/FOXC2/DLL4/RAC2/TIMP1/PDK4/SYK/SNX10/CSF1R/LEPR/ADRB2	30	FBs
GO:0050866	negative regulation of cell activation	33/748	210/18723	1.52E-11	6.82E-10	4.07E-10	PDGFRA/APOE/GPNMB/CYGB/SFRP1/AXL/FGL2/SPN/NCKAP1L/CST7/LILRB2/PDGFA/NRARP/LGALS9/CX3CL1/SPI1/LAPTM5/CD200/ID2/MNDA/PTPRC/THBD/CD9/TNFAIP3/HLA-DRB1/ADGRF5/CD74/CD84/SERPINE2/PTPN6/TYROBP/RUNX3/LST1	33	FBs
GO:0032835	glomerulus development	18/748	62/18723	1.95E-11	8.65E-10	5.17E-10	PDGFRA/PDGFRB/ANGPT1/HEYL/OSR1/ANGPT2/SULF1/EGR1/BASP1/FOXC1/CD34/MEF2C/HES1/TEK/FOXC2/PECAM1/PODXL/ACTA2	18	FBs
GO:0019932	second-messenger-mediated signaling	41/748	312/18723	1.96E-11	8.65E-10	5.17E-10	IGF1/APOE/DEFB1/EGFR/RASD1/PTGFR/GBP1/ANK2/SOX9/VEGFA/CMKLR1/TMEM100/ADA/AQP1/NDNF/PPP1R9A/PDE3A/CASQ2/ACKR4/RCAN2/AHR/CD4/NFATC2/RGS2/PDE2A/CHRM3/CXCR4/PTPRC/ADGRG6/CDH13/MCTP1/EDN1/CCL4/SYK/THBS1/ADM/CCL3/KDR/PLEK/CD3E/PLN	41	FBs
GO:0043410	positive regulation of MAPK cascade	53/748	480/18723	2.07E-11	9.07E-10	5.42E-10	IGF1/PLA2G2A/LRP1/PDGFRA/NTRK2/APOE/GPNMB/PDGFRB/FGF10/IGFBP6/EGFR/LPAR1/ANGPT1/BMPER/IGF2/AKAP12/SPRY2/NPNT/VEGFA/TIAM1/TGFB2/GADD45G/NTRK3/PLCB1/PDGFA/LGALS9/CX3CL1/KIT/NCF1/SPI1/CD4/RAMP3/LAPTM5/EFNA1/PTPRC/HIPK2/TEK/FLT1/HLA-DRB1/CD74/C5AR1/ADRA2A/EDN1/CCL5/CCL4/GPR183/SYK/THBS1/CCL3/CSF1R/ARRB2/ADRB2/KDR	53	FBs
GO:0002460	adaptive immune response based on somatic recombination of immune receptors built from immunoglobulin superfamily domains	44/748	356/18723	2.83E-11	1.23E-09	7.35E-10	C1S/C3/C1R/ADA/NFKBIZ/PRF1/RSAD2/SPN/NCKAP1L/GATA3/IGHG1/CD8A/CTSH/TRBC1/AHR/CD4/HLA-DPB1/TRBC2/MEF2C/PTPRC/CTSC/HLA-DPA1/C7/B2M/TNFAIP3/CLU/HLA-DRA/HLA-B/HLA-E/HLA-DRB1/CD74/NFKBID/IGKC/WAS/HLA-DMB/FCER1G/C1QB/PTPN6/C1QA/C1QC/IL7R/HLA-DQB1/HLA-DQA1/HLA-DMA	44	FBs
GO:0014706	striated muscle tissue development	46/748	384/18723	2.94E-11	1.26E-09	7.55E-10	IGF1/DCN/PDGFRA/PDGFRB/BMP5/IRX3/MSX1/ELN/SIX1/TBX3/IGF2/PI16/LOX/HEYL/VEGFA/KLF5/RBP4/EGR1/MEOX2/TGFB2/KCNAB1/TTN/FOS/PGM5/PROX1/RGS2/ID2/FOXC1/MEF2C/EFNB2/NR4A1/CAV1/S1PR1/ALDH1A2/FOXC2/TPM1/EDN1/DLL4/SHOX2/MYH11/SORBS2/ADAMTS9/ARRB2/GJA5/MYOCD/PLN	46	FBs
GO:0090287	regulation of cellular response to growth factor stimulus	40/748	304/18723	3.33E-11	1.41E-09	8.45E-10	DCN/SLIT2/LTBP4/SFRP2/LTBP1/SFRP1/FST/FSTL1/CHRDL1/MSX1/FGF10/FBN1/SPRY1/BMPER/HTRA3/SPRY2/NPNT/LOX/SULF1/NREP/FSTL3/NGFR/ZEB2/GREM2/GATA3/PMEPA1/HHEX/CDH5/DKK3/CRIM1/HIPK2/CAV1/HES1/MMRN2/SMOC2/THBS1/SFRP4/VASN/MYOCD/RBPMS2	40	FBs
GO:0060485	mesenchyme development	39/748	291/18723	3.35E-11	1.41E-09	8.45E-10	COL1A1/SFRP2/PDGFRB/SFRP1/BMP5/FN1/MSX1/FGF10/S100A4/SIX1/SPRY1/TBX3/SPRY2/SEMA5A/EPHA3/HEYL/SOX9/SNAI2/OSR1/TIAM1/TMEM100/HAS2/EDNRA/TGFB2/GATA3/BASP1/EFNA1/FOXC1/MEF2C/NRP2/HES1/ALDH1A2/FOXC2/EDN1/STAT1/ACTA2/FRZB/VASN/ACTG2	39	FBs
GO:0001935	endothelial cell proliferation	31/748	193/18723	3.54E-11	1.47E-09	8.79E-10	CXCL12/APOE/F3/PGF/BMPER/IGF2/SEMA5A/VEGFA/ECM1/SULF1/THBS4/NGFR/NRARP/GATA2/PROX1/TIE1/CD34/MEF2C/NRP2/NR4A1/CAV1/ALDH1A2/TEK/EGFL7/FLT1/CDH13/DLL4/STAT1/EGR3/THBS1/KDR	31	FBs
GO:0007565	female pregnancy	31/748	193/18723	3.54E-11	1.47E-09	8.79E-10	MMP2/FBLN1/PTN/PGF/PAPPA/VEGFA/ANGPT2/IGFBP7/PCSK5/VMP1/HSD11B2/STC2/ESR1/SLC38A1/LGALS9/JUNB/FOS/ITGA2/RGS2/SLC2A1/ARHGDIB/THBD/STC1/PTGS2/PTHLH/PRDM1/TIMP1/ITGB4/FOSB/ADM/UCP2	31	FBs
GO:0030098	lymphocyte differentiation	45/748	374/18723	4.18E-11	1.72E-09	1.03E-09	SFRP1/AXL/FGL2/ADA/SOX4/EGR1/NFKBIZ/RSAD2/SPN/NCKAP1L/BCL11B/GATA3/LILRB2/CD8A/NRARP/LGALS9/HHEX/PREX1/KIT/CD2/MAFB/SPI1/CD4/ID2/ITM2A/PTPRC/B2M/HLA-DRA/HLA-DRB1/CD74/DLL4/PRDM1/NFKBID/CD3G/IKZF1/GPR183/EGR3/FCER1G/SYK/PTPN6/LEPR/IKZF3/RUNX3/IL7R/CD3E	45	FBs
GO:0003170	heart valve development	18/748	65/18723	4.69E-11	1.92E-09	1.14E-09	SLIT2/ELN/SLIT3/HEYL/SOX9/SNAI2/SOX4/TGFB2/GATA3/PDE2A/TIE1/EFNA1/MEF2C/DLL4/PRDM1/SHOX2/ADAMTS9/GJA5	18	FBs
GO:0072012	glomerulus vasculature development	12/748	25/18723	4.88E-11	1.98E-09	1.18E-09	PDGFRA/PDGFRB/ANGPT1/OSR1/ANGPT2/EGR1/CD34/HES1/TEK/FOXC2/PECAM1/ACTA2	12	FBs
GO:0006939	smooth muscle contraction	23/748	110/18723	5.35E-11	2.15E-09	1.28E-09	TBX3/NPNT/COMP/PTGER3/SULF1/ADA/EDNRA/PTAFR/KIT/ITGA2/RGS2/SMTN/CHRM3/CALCRL/CAV1/CNN1/PTGS2/ADRA2A/EDN1/MYH11/ACTA2/ADRB2/MYOCD	23	FBs
GO:0032102	negative regulation of response to external stimulus	48/748	420/18723	5.73E-11	2.28E-09	1.36E-09	IGF1/SERPINF1/PDGFRA/SLIT2/APOE/SEMA5A/TSPAN8/FGL2/PTGIS/ANGPT2/SAMHD1/ADA/CD96/GATA3/CST7/PDGFA/LGALS9/CX3CL1/CD200/CDH5/DUSP1/CD34/PTPRC/SEC14L1/CALCRL/THBD/TEK/A2M/CD9/TNFAIP3/HLA-B/HLA-E/HLA-DRB1/PLAT/FAP/ISG15/EDN1/SERPINE1/CARD16/KLF4/AIF1/SERPINE2/SYK/HCK/THBS1/TNFAIP6/ARRB2/SOCS3	48	FBs
GO:0048844	artery morphogenesis	19/748	74/18723	5.80E-11	2.30E-09	1.37E-09	LRP1/APOE/PRRX1/PDGFRB/SIX1/VEGFA/COMP/SOX4/TGFB2/PROX1/FOXC1/HES1/FOXC2/ADGRF5/DLL4/PRDM1/ADAMTS9/GJA5/MYOCD	19	FBs
GO:0003206	cardiac chamber morphogenesis	24/748	121/18723	6.59E-11	2.59E-09	1.55E-09	SLIT2/SFRP2/BMP5/CPE/TBX3/DHRS3/SLIT3/HEYL/ADAMTS1/RBP4/SOX4/TGFB2/GATA3/PROX1/FOXC1/MEF2C/NRP2/HES1/ADGRG6/TEK/FOXC2/TPM1/DLL4/SHOX2	24	FBs
GO:0003012	muscle system process	50/748	452/18723	7.32E-11	2.85E-09	1.70E-09	IGF1/GSN/MYOC/HSPB6/SSPN/TBX3/ANK2/NPNT/PI16/CRYAB/COMP/TIAM1/PTGER3/ERRFI1/SULF1/ADA/KCNE4/EDNRA/CALD1/PTAFR/TPM2/CASQ2/KIT/SYNM/TTN/MYL9/ITGA2/RGS2/SMTN/CHRM3/CXCR4/NR4A1/CALCRL/CAV1/STC1/TPM1/CNN1/PTGS2/ADRA2A/EDN1/MYH11/KLF4/AIF1/ACTA2/SORBS2/PPP1R12B/ADRB2/GJA5/MYOCD/PLN	50	FBs
GO:0048762	mesenchymal cell differentiation	34/748	236/18723	8.61E-11	3.33E-09	1.99E-09	COL1A1/SFRP2/SFRP1/BMP5/FN1/MSX1/FGF10/S100A4/SPRY1/TBX3/SPRY2/SEMA5A/EPHA3/HEYL/SOX9/SNAI2/OSR1/TIAM1/TMEM100/HAS2/EDNRA/TGFB2/GATA3/EFNA1/FOXC1/MEF2C/NRP2/HES1/ALDH1A2/FOXC2/EDN1/STAT1/FRZB/VASN	34	FBs
GO:0050670	regulation of lymphocyte proliferation	33/748	225/18723	1.01E-10	3.87E-09	2.31E-09	IGF1/GPNMB/FGF10/IGF2/ADA/IRS2/SPN/NCKAP1L/LILRB2/LGALS9/AHR/NFATC2/HLA-DPB1/MNDA/MEF2C/PTPRC/HES1/HLA-DPA1/HLA-E/HLA-DRB1/CD74/CCL5/RAC2/AIF1/GPR183/HLA-DMB/SYK/PTPN6/TYROBP/IKZF3/CDKN1A/LST1/CD3E	33	FBs
GO:0048568	embryonic organ development	48/748	427/18723	1.02E-10	3.88E-09	2.32E-09	PDGFRA/PRRX1/BMP5/MSX1/FGF10/FBN1/MFAP5/SIX1/TBX3/IGF2/OSR2/SPRY2/SOX9/OSR1/VEGFA/PCSK5/ADA/RBP4/ALDH1A3/TGFB2/EFEMP1/GATA3/PDGFA/KIT/JUNB/GATA2/MAFB/ID3/SPINT2/PROX1/ID2/SOX18/EFNA1/FOXC1/MEF2C/HIPK2/HES1/ALDH1A2/FOXC2/EDN1/SOX17/PRDM1/SHOX2/ADM/FRZB/SOCS3/KDR/RBPMS2	48	FBs
GO:0048661	positive regulation of smooth muscle cell proliferation	22/748	104/18723	1.10E-10	4.16E-09	2.49E-09	IGF1/MMP2/PDGFRB/JUN/EGFR/ADAMTS1/PTAFR/CX3CL1/ITGA2/ID2/CALCRL/S1PR1/TGM2/CDH13/PTGS2/EDN1/CCL5/HBEGF/STAT1/AIF1/THBS1/RBPMS2	22	FBs
GO:0001936	regulation of endothelial cell proliferation	29/748	179/18723	1.23E-10	4.61E-09	2.76E-09	CXCL12/APOE/F3/PGF/IGF2/SEMA5A/VEGFA/ECM1/SULF1/THBS4/NGFR/NRARP/GATA2/PROX1/TIE1/MEF2C/NRP2/NR4A1/CAV1/ALDH1A2/TEK/EGFL7/FLT1/CDH13/DLL4/STAT1/EGR3/THBS1/KDR	29	FBs
GO:0032944	regulation of mononuclear cell proliferation	33/748	227/18723	1.28E-10	4.76E-09	2.85E-09	IGF1/GPNMB/FGF10/IGF2/ADA/IRS2/SPN/NCKAP1L/LILRB2/LGALS9/AHR/NFATC2/HLA-DPB1/MNDA/MEF2C/PTPRC/HES1/HLA-DPA1/HLA-E/HLA-DRB1/CD74/CCL5/RAC2/AIF1/GPR183/HLA-DMB/SYK/PTPN6/TYROBP/IKZF3/CDKN1A/LST1/CD3E	33	FBs
GO:0061437	renal system vasculature development	12/748	27/18723	1.52E-10	5.54E-09	3.31E-09	PDGFRA/PDGFRB/ANGPT1/OSR1/ANGPT2/EGR1/CD34/HES1/TEK/FOXC2/PECAM1/ACTA2	12	FBs
GO:0061440	kidney vasculature development	12/748	27/18723	1.52E-10	5.54E-09	3.31E-09	PDGFRA/PDGFRB/ANGPT1/OSR1/ANGPT2/EGR1/CD34/HES1/TEK/FOXC2/PECAM1/ACTA2	12	FBs
GO:0052548	regulation of endopeptidase activity	48/748	432/18723	1.52E-10	5.54E-09	3.31E-09	COL6A3/C3/GSN/SERPINF1/TIMP3/SLPI/SFRP2/F3/CST3/SPOCK1/CPAMD8/CRYAB/VEGFA/EPHA7/NGFR/AQP1/CST7/MBP/EGLN3/LGALS9/CTSH/SERPINA1/SOX7/PERP/IFI6/SPINT2/LAPTM5/TNFSF10/EFNA1/CRIM1/NR4A1/A2M/S100A8/PTGS2/RARRES1/SERPINE1/TIMP1/S100A9/CARD16/KLF4/SERPINE2/BIRC3/SYK/THBS1/ATP2A3/SPOCK3/SPOCK2/ARRB2	48	FBs
GO:0006936	muscle contraction	42/748	347/18723	1.57E-10	5.65E-09	3.38E-09	GSN/HSPB6/SSPN/TBX3/ANK2/NPNT/CRYAB/COMP/PTGER3/SULF1/ADA/KCNE4/EDNRA/CALD1/PTAFR/TPM2/CASQ2/KIT/SYNM/TTN/MYL9/ITGA2/RGS2/SMTN/CHRM3/CXCR4/NR4A1/CALCRL/CAV1/STC1/TPM1/CNN1/PTGS2/ADRA2A/EDN1/MYH11/ACTA2/PPP1R12B/ADRB2/GJA5/MYOCD/PLN	42	FBs
GO:0032640	tumor necrosis factor production	29/748	181/18723	1.62E-10	5.77E-09	3.45E-09	IGF1/GPNMB/SPON2/AXL/ANGPT1/AKAP12/ERRFI1/PTAFR/SPN/LGALS9/CX3CL1/CD2/CD14/LPL/CD34/IL33/PTPRC/TNFAIP3/CLU/HLA-E/CD84/SYK/PTPN6/THBS1/CCL3/ARRB2/TYROBP/TLR2/CYBB	29	FBs
GO:0032680	regulation of tumor necrosis factor production	29/748	181/18723	1.62E-10	5.77E-09	3.45E-09	IGF1/GPNMB/SPON2/AXL/ANGPT1/AKAP12/ERRFI1/PTAFR/SPN/LGALS9/CX3CL1/CD2/CD14/LPL/CD34/IL33/PTPRC/TNFAIP3/CLU/HLA-E/CD84/SYK/PTPN6/THBS1/CCL3/ARRB2/TYROBP/TLR2/CYBB	29	FBs
GO:0001894	tissue homeostasis	36/748	268/18723	1.80E-10	6.37E-09	3.80E-09	CTSK/LAMC1/LAMA2/ALDH1A1/EGFR/ANGPT1/TMEM119/SOX9/VEGFA/RBP4/MBP/CYTL1/CTSH/GATA2/JAM2/CDH5/SLC2A1/FOXC1/CD34/LDB2/LYZ/S1PR1/ESAM/B2M/TNFAIP3/PECAM1/ADGRF5/PTGS2/RAC2/IGKC/PDK4/SYK/CLDN5/SNX10/CSF1R/ADRB2	36	FBs
GO:0061042	vascular wound healing	11/748	22/18723	1.82E-10	6.37E-09	3.80E-09	VEGFA/NDNF/GATA2/CXCR4/CD34/MCAM/TNFAIP3/FOXC2/SERPINE1/SMOC2/KDR	11	FBs
GO:0061138	morphogenesis of a branching epithelium	29/748	182/18723	1.86E-10	6.47E-09	3.86E-09	SLIT2/SFRP2/FGF7/SFRP1/COL4A1/FGF10/SIX1/SPRY1/TBX3/SPRY2/NPNT/SOX9/VEGFA/SULF1/EDNRA/ESR1/PDGFA/NRARP/CTSH/SPINT2/PROX1/TIE1/TGM2/FOXC2/EDN1/DLL4/ADM/SOCS3/KDR	29	FBs
GO:0002237	response to molecule of bacterial origin	43/748	363/18723	1.88E-10	6.52E-09	3.89E-09	DCN/SLPI/SPON2/MGST1/AXL/JUN/FGF10/SSC5D/PTGFR/AKAP12/SOD2/PENK/LOXL1/FMO1/CD96/PTAFR/LILRB2/LGALS9/NFKBIA/CX3CL1/CD14/SPI1/FOS/MEF2C/NR4A1/THBD/B2M/TNFAIP3/S100A8/PTGS2/C5AR1/CXCL2/EDN1/MRC1/CCL5/SERPINE1/S100A9/CARD16/HCK/ADM/CCL3/TLR2/CSF3	43	FBs
GO:1901654	response to ketone	30/748	194/18723	1.92E-10	6.60E-09	3.94E-09	SERPINF1/SLIT2/SFRP1/PTN/EGFR/PTGFR/SLIT3/FIBIN/IGFBP7/ERRFI1/TGFB2/AQP1/PTAFR/NTRK3/AHR/FOS/DUSP1/CAV1/CCND1/POSTN/DDIT4/KLF2/EDN1/KLF4/FOSB/THBS1/CDKN1A/TLR2/CYBB/PLN	30	FBs
GO:0051346	negative regulation of hydrolase activity	44/748	379/18723	2.22E-10	7.58E-09	4.53E-09	COL6A3/C3/LRP1/SERPINF1/TIMP3/SLPI/SFRP2/APOC1/CST3/SPRY1/SPRY2/SPOCK1/PI16/CPAMD8/CRYAB/VEGFA/ECM1/TGFB2/PI15/AQP1/NCKAP1L/CST7/SERPINA1/GZMA/IFI6/SPINT2/RGS2/CRIM1/NR4A1/A2M/PTGS2/RARRES1/SERPINE1/TIMP1/CARD16/KLF4/SERPINE2/BIRC3/THBS1/SPOCK3/SPOCK2/ARRB2/LEPR/PLN	44	FBs
GO:0045861	negative regulation of proteolysis	42/748	351/18723	2.24E-10	7.60E-09	4.54E-09	COL6A3/C3/LRP1/SERPINF1/GAS1/TIMP3/SLPI/SFRP2/CAMK2N1/CST3/MAP1A/SPOCK1/PI16/CPAMD8/CRYAB/VEGFA/ECM1/PI15/AQP1/CST7/SERPINA1/IFI6/SPINT2/EFNA1/CRIM1/NR4A1/HIPK2/A2M/PLAT/PTGS2/RARRES1/SERPINE1/TIMP1/CARD16/KLF4/SERPINE2/BIRC3/THBS1/SPOCK3/SPOCK2/ARRB2/IL1R2	42	FBs
GO:0060562	epithelial tube morphogenesis	40/748	325/18723	2.60E-10	8.75E-09	5.23E-09	SLIT2/SFRP2/SFRP1/BMP5/IRX3/RHOB/COL4A1/FGF10/SIX1/SPRY1/TBX3/SPRY2/NPNT/SOX9/OSR1/VEGFA/EPHA7/SOX4/EDNRA/TGFB2/ESR1/GATA3/ITGAX/NRARP/CTSH/SPINT2/PROX1/SOX18/TIE1/CXCR4/MEF2C/HES1/FOXC2/PODXL/EDN1/DLL4/SOX17/ADM/CSF1R/KDR	40	FBs
GO:0002697	regulation of immune effector process	41/748	339/18723	2.66E-10	8.89E-09	5.31E-09	C3/SPON2/CFH/ANGPT1/FGL2/RBP4/TGFB2/NFKBIZ/CD96/PTAFR/RSAD2/NCKAP1L/GATA3/VAMP8/LGALS9/KIT/GATA2/NCF1/AHR/SPI1/LAPTM5/PTPRC/A2M/B2M/HLA-DRA/HLA-B/HLA-E/HLA-DRB1/CD74/DNASE1L3/RAC2/NFKBID/ITGB2/CD84/WAS/HLA-DMB/SYK/PTPN6/ARRB2/TYROBP/IL7R	41	FBs
GO:0071706	tumor necrosis factor superfamily cytokine production	29/748	186/18723	3.16E-10	1.04E-08	6.23E-09	IGF1/GPNMB/SPON2/AXL/ANGPT1/AKAP12/ERRFI1/PTAFR/SPN/LGALS9/CX3CL1/CD2/CD14/LPL/CD34/IL33/PTPRC/TNFAIP3/CLU/HLA-E/CD84/SYK/PTPN6/THBS1/CCL3/ARRB2/TYROBP/TLR2/CYBB	29	FBs
GO:1903555	regulation of tumor necrosis factor superfamily cytokine production	29/748	186/18723	3.16E-10	1.04E-08	6.23E-09	IGF1/GPNMB/SPON2/AXL/ANGPT1/AKAP12/ERRFI1/PTAFR/SPN/LGALS9/CX3CL1/CD2/CD14/LPL/CD34/IL33/PTPRC/TNFAIP3/CLU/HLA-E/CD84/SYK/PTPN6/THBS1/CCL3/ARRB2/TYROBP/TLR2/CYBB	29	FBs
GO:0007179	transforming growth factor beta receptor signaling pathway	30/748	198/18723	3.21E-10	1.05E-08	6.27E-09	COL1A2/COL3A1/LTBP2/LTBP4/LTBP1/JUN/ITGB5/FBN1/SPRY1/HTRA3/SPRY2/NPNT/LOX/GDF10/NREP/TGFB2/ZEB2/PMEPA1/ID1/SPI1/FOS/CDH5/DKK3/HIPK2/CAV1/CLDN5/THBS1/ARRB2/VASN/MYOCD	30	FBs
GO:0060249	anatomical structure homeostasis	39/748	314/18723	3.33E-10	1.08E-08	6.48E-09	CTSK/LAMC1/LAMA2/ALDH1A1/EGFR/ANGPT1/MAP1A/TMEM119/LOX/SOX9/VEGFA/RBP4/MBP/CYTL1/CTSH/CX3CL1/GATA2/JAM2/CDH5/SLC2A1/FOXC1/CD34/LDB2/LYZ/S1PR1/ESAM/B2M/TNFAIP3/PECAM1/ADGRF5/PTGS2/RAC2/IGKC/PDK4/SYK/CLDN5/SNX10/CSF1R/ADRB2	39	FBs
GO:0042692	muscle cell differentiation	44/748	384/18723	3.39E-10	1.10E-08	6.54E-09	IGF1/PDGFRA/PDGFRB/IRX3/MSX1/FGF10/SIX1/TBX3/IGF2/SOD2/ANK2/TMEM119/NPNT/PI16/LOX/SOX9/VEGFA/COMP/KLF5/UCHL1/KIT/TTN/PGM5/JAM2/PROX1/NFATC2/RGS2/ID2/MEF2C/EFNB2/HES1/CD9/TPM1/EDN1/SHOX2/MYH11/SORBS2/CSRP1/LDB3/CD53/ADM/ARRB2/MYOCD/RBPMS2	44	FBs
GO:0010466	negative regulation of peptidase activity	35/748	262/18723	3.77E-10	1.21E-08	7.24E-09	COL6A3/C3/LRP1/SERPINF1/TIMP3/SLPI/SFRP2/CST3/SPOCK1/PI16/CPAMD8/CRYAB/VEGFA/ECM1/PI15/AQP1/CST7/SERPINA1/IFI6/SPINT2/CRIM1/NR4A1/A2M/PTGS2/RARRES1/SERPINE1/TIMP1/CARD16/KLF4/SERPINE2/BIRC3/THBS1/SPOCK3/SPOCK2/ARRB2	35	FBs
GO:0032496	response to lipopolysaccharide	41/748	343/18723	3.81E-10	1.22E-08	7.27E-09	DCN/SLPI/SPON2/MGST1/AXL/JUN/FGF10/PTGFR/AKAP12/SOD2/PENK/LOXL1/FMO1/CD96/PTAFR/LILRB2/LGALS9/NFKBIA/CX3CL1/CD14/SPI1/FOS/MEF2C/NR4A1/THBD/TNFAIP3/S100A8/PTGS2/C5AR1/CXCL2/EDN1/MRC1/CCL5/SERPINE1/S100A9/CARD16/HCK/ADM/CCL3/TLR2/CSF3	41	FBs
GO:0072006	nephron development	25/748	142/18723	3.86E-10	1.22E-08	7.31E-09	PDGFRA/PDGFRB/IRX3/ANGPT1/SIX1/NPNT/HEYL/SOX9/OSR1/VEGFA/ANGPT2/SULF1/EGR1/GATA3/BASP1/FOXC1/CD34/MEF2C/HES1/TEK/FOXC2/PECAM1/PODXL/STAT1/ACTA2	25	FBs
GO:0071772	response to BMP	27/748	165/18723	4.27E-10	1.34E-08	7.98E-09	SFRP2/SFRP1/BMP5/FST/FSTL1/CHRDL1/MSX1/FBN1/BMPER/HTRA3/HEYL/SOX9/COMP/TMEM100/SULF1/EGR1/TGFB2/FSTL3/GREM2/GATA3/SPINT2/CDH5/CRIM1/HIPK2/HES1/SFRP4/RBPMS2	27	FBs
GO:0071773	cellular response to BMP stimulus	27/748	165/18723	4.27E-10	1.34E-08	7.98E-09	SFRP2/SFRP1/BMP5/FST/FSTL1/CHRDL1/MSX1/FBN1/BMPER/HTRA3/HEYL/SOX9/COMP/TMEM100/SULF1/EGR1/TGFB2/FSTL3/GREM2/GATA3/SPINT2/CDH5/CRIM1/HIPK2/HES1/SFRP4/RBPMS2	27	FBs
GO:0002253	activation of immune response	43/748	375/18723	5.28E-10	1.64E-08	9.81E-09	CFD/C1S/C3/MFAP4/C1R/CFH/THY1/GBP1/CMKLR1/ADA/NFKBIZ/NCKAP1L/GATA3/IGHG1/TRBC1/BMX/LAPTM5/NFATC2/PRKCH/HLA-DPB1/TRBC2/MNDA/MEF2C/PTPRC/C7/A2M/CLU/HLA-DRB1/C5AR1/NFKBID/LCP2/IGKC/FCN1/FCER1G/SYK/C1QB/HCK/PTPN6/C1QA/C1QC/TYROBP/HLA-DQB1/CD3E	43	FBs
GO:1901214	regulation of neuron death	39/748	319/18723	5.32E-10	1.64E-08	9.82E-09	LRP1/SERPINF1/NTRK2/APOE/GPNMB/AXL/JUN/CNTFR/ANGPT1/SIX1/SOD2/EPHA7/CRLF1/EGR1/TGFB2/NDNF/GATA3/EGLN3/NR4A2/CX3CL1/GABRB2/SNCG/FOS/CD200/CD34/MEF2C/EFNB2/HIPK2/DDIT4/CLU/C5AR1/CCL5/ITGB2/REL/CCL3/C1QA/ARRB2/TYROBP/CSF3	39	FBs
GO:0002504	antigen processing and presentation of peptide or polysaccharide antigen via MHC class II	13/748	36/18723	5.88E-10	1.81E-08	1.08E-08	HLA-DPB1/HLA-DPA1/B2M/HLA-DRA/HLA-DRB1/CD74/CTSS/HLA-DMB/FCER1G/THBS1/HLA-DQB1/HLA-DQA1/HLA-DMA	13	FBs
GO:1901888	regulation of cell junction assembly	30/748	204/18723	6.72E-10	2.05E-08	1.22E-08	LRP1/APOD/MYOC/NTRK2/SFRP1/GPC4/IRX3/SIX1/THY1/GPC6/SLITRK4/EPHA3/SNAI2/VEGFA/LRRN3/EPHA7/PTPRD/PPP1R9A/NTRK3/PRKCH/MEF2C/CAV1/TEK/LIMCH1/THBS2/FAM107A/CLDN5/THBS1/TLR2/KDR	30	FBs
GO:0019886	antigen processing and presentation of exogenous peptide antigen via MHC class II	12/748	30/18723	6.76E-10	2.05E-08	1.22E-08	HLA-DPB1/HLA-DPA1/B2M/HLA-DRA/HLA-DRB1/CD74/CTSS/HLA-DMB/FCER1G/HLA-DQB1/HLA-DQA1/HLA-DMA	12	FBs
GO:0002690	positive regulation of leukocyte chemotaxis	20/748	94/18723	6.96E-10	2.10E-08	1.25E-08	CXCL12/PTN/PGF/VEGFA/CMKLR1/THBS4/NCKAP1L/LGALS9/SPI1/CD74/C5AR1/EDN1/CCL5/SERPINE1/RAC2/AIF1/CCL4/THBS1/CCL3/CSF1R	20	FBs
GO:0070374	positive regulation of ERK1 and ERK2 cascade	31/748	217/18723	7.26E-10	2.18E-08	1.30E-08	IGF1/PLA2G2A/LRP1/PDGFRA/APOE/GPNMB/PDGFRB/FGF10/EGFR/ANGPT1/BMPER/AKAP12/SPRY2/NPNT/PDGFA/LGALS9/CX3CL1/CD4/RAMP3/PTPRC/TEK/HLA-DRB1/CD74/C5AR1/CCL5/CCL4/GPR183/CCL3/CSF1R/ARRB2/KDR	31	FBs
GO:0060348	bone development	30/748	205/18723	7.58E-10	2.26E-08	1.35E-08	IGF1/COL1A1/MYOC/SFRP2/TSKU/MSX1/FBN1/DHRS3/OSR2/TMEM119/LOX/SOX9/COMP/SULF1/LRRC17/HAS2/BGN/KIT/FOXC1/MEF2C/PTPRC/TGM2/TEK/STC1/SPNS2/SHOX2/PTPN6/SNX10/SFRP4/TYROBP	30	FBs
GO:0071621	granulocyte chemotaxis	23/748	125/18723	7.88E-10	2.33E-08	1.39E-08	SLIT2/CMKLR1/THBS4/TGFB2/NCKAP1L/JAML/CX3CL1/PREX1/S100A8/CD74/C5AR1/CXCL2/EDN1/CCL5/RAC2/S100A9/ITGB2/CCL4/FCER1G/SYK/THBS1/CCL3/CSF1R	23	FBs
GO:0072073	kidney epithelium development	24/748	136/18723	8.24E-10	2.42E-08	1.45E-08	SLIT2/SFRP1/IRX3/SIX1/SPRY1/BMPER/KANK2/NPNT/HEYL/SOX9/OSR1/VEGFA/EPHA7/CRLF1/GATA3/BASP1/FOXC1/CD34/MEF2C/HES1/FOXC2/PECAM1/PODXL/STAT1	24	FBs
GO:0071675	regulation of mononuclear cell migration	22/748	115/18723	8.50E-10	2.49E-08	1.49E-08	SLIT2/APOD/CXCL12/BMP5/ECM1/CMKLR1/SPN/PLCB1/DOCK8/LGALS9/SPI1/JAM2/CD200/DUSP1/C5AR1/CCL5/SERPINE1/AIF1/CCL4/THBS1/CCL3/CSF1R	22	FBs
GO:0048545	response to steroid hormone	40/748	339/18723	9.21E-10	2.68E-08	1.60E-08	COL1A1/SERPINF1/SLIT2/SFRP1/PTN/EGFR/KANK2/LOX/SLIT3/HEYL/PAPPA/FIBIN/RXRG/IGFBP7/ERRFI1/HSD11B2/TGFB2/ESR1/AQP1/PTAFR/NTRK3/PMEPA1/FOS/PLPP1/LBH/DUSP1/CAV1/CCND1/DDIT4/STC1/PTGS2/EDN1/AIF1/FAM107A/FOSB/THBS1/ADM/CDKN1A/TLR2/CYBB	40	FBs
GO:0010594	regulation of endothelial cell migration	32/748	232/18723	9.52E-10	2.74E-08	1.64E-08	DCN/SERPINF1/SLIT2/PLPP3/APOE/RHOB/PTN/ANGPT1/BMPER/SEMA5A/ANGPT4/VEGFA/ANGPT2/MEOX2/GATA3/GATA2/PROX1/EFNA1/MEF2C/NRP2/TEK/FOXC2/MMRN2/STC1/PTGS2/EDN1/DLL4/SMOC2/KLF4/THBS1/ADAMTS9/KDR	32	FBs
GO:0097530	granulocyte migration	25/748	148/18723	9.53E-10	2.74E-08	1.64E-08	SLIT2/CMKLR1/THBS4/TGFB2/NCKAP1L/JAML/CX3CL1/PREX1/S100A8/PECAM1/CD74/C5AR1/CXCL2/EDN1/CCL5/RAC2/S100A9/ITGB2/CCL4/FCER1G/SYK/THBS1/CCL3/XG/CSF1R	25	FBs
GO:0060055	angiogenesis involved in wound healing	12/748	31/18723	1.06E-09	3.04E-08	1.81E-08	VEGFA/NDNF/CX3CL1/GATA2/CXCR4/CD34/MCAM/TNFAIP3/FOXC2/SERPINE1/SMOC2/KDR	12	FBs
GO:0031532	actin cytoskeleton reorganization	21/748	107/18723	1.26E-09	3.58E-08	2.14E-08	GSN/PDGFRA/FGF7/FGF10/ANTXR1/IQGAP2/NTRK3/PARVG/THSD7A/KIT/GMFG/ARHGDIB/NEDD9/S1PR1/ESAM/TEK/HCK/CSF1R/PLEK/HCLS1/CSF3	21	FBs
GO:0002478	antigen processing and presentation of exogenous peptide antigen	13/748	38/18723	1.28E-09	3.62E-08	2.16E-08	HLA-DPB1/HLA-DPA1/B2M/HLA-DRA/HLA-E/HLA-DRB1/CD74/CTSS/HLA-DMB/FCER1G/HLA-DQB1/HLA-DQA1/HLA-DMA	13	FBs
GO:0045446	endothelial cell differentiation	22/748	118/18723	1.42E-09	3.98E-08	2.38E-08	COL15A1/FSTL1/PTN/VEGFA/TMEM100/S1PR3/PLCB1/ID1/ROBO4/PROX1/CDH5/PDE2A/SOX18/TIE1/CXCR4/S1PR1/PECAM1/APOLD1/STC1/SOX17/CLDN5/KDR	22	FBs
GO:0048738	cardiac muscle tissue development	32/748	236/18723	1.47E-09	4.11E-08	2.46E-08	IGF1/PDGFRA/PDGFRB/BMP5/IRX3/MSX1/TBX3/PI16/VEGFA/RBP4/TGFB2/TTN/PROX1/RGS2/ID2/FOXC1/MEF2C/EFNB2/S1PR1/ALDH1A2/FOXC2/TPM1/EDN1/DLL4/SHOX2/MYH11/SORBS2/ADAMTS9/ARRB2/GJA5/MYOCD/PLN	32	FBs
GO:0050926	regulation of positive chemotaxis	11/748	26/18723	1.72E-09	4.77E-08	2.85E-08	CXCL12/F3/FGF10/PGF/VEGFA/ANGPT2/NTRK3/ITGA2/S1PR1/CDH13/KDR	11	FBs
GO:0002399	MHC class II protein complex assembly	9/748	16/18723	2.20E-09	6.04E-08	3.61E-08	HLA-DPB1/HLA-DPA1/B2M/HLA-DRA/HLA-DRB1/HLA-DMB/HLA-DQB1/HLA-DQA1/HLA-DMA	9	FBs
GO:0002503	peptide antigen assembly with MHC class II protein complex	9/748	16/18723	2.20E-09	6.04E-08	3.61E-08	HLA-DPB1/HLA-DPA1/B2M/HLA-DRA/HLA-DRB1/HLA-DMB/HLA-DQB1/HLA-DQA1/HLA-DMA	9	FBs
GO:0002449	lymphocyte mediated immunity	40/748	350/18723	2.35E-09	6.43E-08	3.84E-08	C1S/C3/C1R/CD96/PRF1/RSAD2/NCKAP1L/GATA3/IGHG1/CD8A/LGALS9/CTSH/TRBC1/AHR/HLA-DPB1/TRBC2/PTPRC/CTSC/HLA-DPA1/C7/B2M/CLU/HLA-DRA/HLA-B/HLA-E/HLA-DRB1/CD74/IGKC/WAS/HLA-DMB/FCER1G/C1QB/PTPN6/C1QA/ARRB2/C1QC/IL7R/HLA-DQB1/HLA-DQA1/HLA-DMA	40	FBs
GO:0051216	cartilage development	28/748	190/18723	2.37E-09	6.45E-08	3.86E-08	COL1A1/LUM/CTSK/SFRP2/PRRX1/BMP5/TSKU/MSX1/MGP/OSR2/SOX9/SNAI2/OSR1/ECM1/COMP/SULF1/EFEMP1/CYTL1/BGN/MEF2C/HYAL2/STC1/EDN1/PTHLH/TIMP1/SHOX2/FRZB/RUNX3	28	FBs
GO:0035265	organ growth	27/748	178/18723	2.40E-09	6.50E-08	3.88E-08	IGF1/FGF7/PDGFRB/TSKU/FGF10/DDR2/IGF2/SPRY2/PI16/SOX9/ECM1/COMP/RBP4/TGFB2/ESR1/BASP1/PROX1/RGS2/FOXC1/MEF2C/DUSP6/S1PR1/FOXC2/STC1/EDN1/SORBS2/LEPR	27	FBs
GO:0003179	heart valve morphogenesis	15/748	55/18723	2.46E-09	6.61E-08	3.95E-08	SLIT2/ELN/SLIT3/HEYL/SOX9/SNAI2/SOX4/TGFB2/GATA3/TIE1/EFNA1/MEF2C/DLL4/ADAMTS9/GJA5	15	FBs
GO:0090288	negative regulation of cellular response to growth factor stimulus	21/748	111/18723	2.54E-09	6.78E-08	4.05E-08	DCN/SLIT2/SFRP2/SFRP1/CHRDL1/FBN1/SPRY1/BMPER/HTRA3/SPRY2/SULF1/FSTL3/NGFR/GREM2/GATA3/HHEX/CRIM1/HIPK2/MMRN2/THBS1/RBPMS2	21	FBs
GO:0031960	response to corticosteroid	26/748	167/18723	2.70E-09	7.17E-08	4.28E-08	COL1A1/SERPINF1/SLIT2/EGFR/SLIT3/PAPPA/FIBIN/IGFBP7/ERRFI1/HSD11B2/AQP1/PTAFR/NTRK3/FOS/DUSP1/CCND1/DDIT4/STC1/PTGS2/EDN1/AIF1/FAM107A/FOSB/ADM/CDKN1A/CYBB	26	FBs
GO:0002688	regulation of leukocyte chemotaxis	22/748	122/18723	2.73E-09	7.19E-08	4.29E-08	SLIT2/CXCL12/PTN/PGF/VEGFA/CMKLR1/THBS4/NCKAP1L/LGALS9/SPI1/DUSP1/CD74/C5AR1/EDN1/CCL5/SERPINE1/RAC2/AIF1/CCL4/THBS1/CCL3/CSF1R	22	FBs
GO:1990266	neutrophil migration	22/748	122/18723	2.73E-09	7.19E-08	4.29E-08	SLIT2/THBS4/TGFB2/NCKAP1L/JAML/CX3CL1/PREX1/S100A8/PECAM1/CD74/C5AR1/CXCL2/EDN1/CCL5/RAC2/S100A9/ITGB2/CCL4/FCER1G/SYK/CCL3/XG	22	FBs
GO:0010811	positive regulation of cell-substrate adhesion	22/748	123/18723	3.20E-09	8.38E-08	5.01E-08	CCDC80/MYOC/SFRP1/FBLN2/FN1/VIT/PTN/THY1/NPNT/VEGFA/EDIL3/HAS2/NDNF/CX3CL1/PREX1/NEDD9/ITGA6/TEK/CDH13/SPOCK2/KDR/CD3E	22	FBs
GO:0031214	biomineral tissue development	26/748	169/18723	3.49E-09	9.10E-08	5.43E-08	IGF1/COL1A1/COL1A2/GPNMB/PTN/MGP/DDR2/OSR2/TMEM119/LOX/SOX9/OSR1/ECM1/COMP/ENPP1/KLF10/MEF2C/S1PR1/SRGN/PTGS2/ISG15/PTHLH/OMD/CCL3/SNX10/ADRB2	26	FBs
GO:0002495	antigen processing and presentation of peptide antigen via MHC class II	12/748	34/18723	3.70E-09	9.57E-08	5.72E-08	HLA-DPB1/HLA-DPA1/B2M/HLA-DRA/HLA-DRB1/CD74/CTSS/HLA-DMB/FCER1G/HLA-DQB1/HLA-DQA1/HLA-DMA	12	FBs
GO:0030593	neutrophil chemotaxis	20/748	103/18723	3.79E-09	9.75E-08	5.83E-08	SLIT2/THBS4/TGFB2/NCKAP1L/JAML/CX3CL1/PREX1/S100A8/CD74/C5AR1/CXCL2/EDN1/CCL5/RAC2/S100A9/ITGB2/CCL4/FCER1G/SYK/CCL3	20	FBs
GO:0003151	outflow tract morphogenesis	17/748	74/18723	3.81E-09	9.77E-08	5.84E-08	SFRP2/ELN/SIX1/TBX3/DHRS3/HEYL/VEGFA/TGFB2/SOX18/FOXC1/MEF2C/NRP2/HES1/FOXC2/SOX17/CLDN5/GJA5	17	FBs
GO:0110148	biomineralization	26/748	171/18723	4.51E-09	1.15E-07	6.87E-08	IGF1/COL1A1/COL1A2/GPNMB/PTN/MGP/DDR2/OSR2/TMEM119/LOX/SOX9/OSR1/ECM1/COMP/ENPP1/KLF10/MEF2C/S1PR1/SRGN/PTGS2/ISG15/PTHLH/OMD/CCL3/SNX10/ADRB2	26	FBs
GO:0051384	response to glucocorticoid	24/748	148/18723	4.79E-09	1.22E-07	7.26E-08	SERPINF1/SLIT2/EGFR/SLIT3/PAPPA/FIBIN/IGFBP7/ERRFI1/HSD11B2/AQP1/PTAFR/NTRK3/FOS/DUSP1/CCND1/DDIT4/STC1/PTGS2/EDN1/AIF1/FAM107A/FOSB/ADM/CDKN1A	24	FBs
GO:0046651	lymphocyte proliferation	35/748	288/18723	4.83E-09	1.22E-07	7.28E-08	IGF1/GPNMB/FGF10/IGF2/ADA/IRS2/SPN/NCKAP1L/LILRB2/DOCK8/LGALS9/AHR/NFATC2/HLA-DPB1/MNDA/MEF2C/PTPRC/HES1/HLA-DPA1/HLA-E/HLA-DRB1/CD74/CCL5/RAC2/AIF1/GPR183/HLA-DMB/SYK/PTPN6/TYROBP/IKZF3/CDKN1A/IL7R/LST1/CD3E	35	FBs
GO:0050671	positive regulation of lymphocyte proliferation	23/748	137/18723	5.04E-09	1.27E-07	7.57E-08	IGF1/FGF10/IGF2/ADA/IRS2/NCKAP1L/LILRB2/LGALS9/NFATC2/HLA-DPB1/MEF2C/PTPRC/HES1/HLA-DPA1/HLA-E/CD74/CCL5/AIF1/GPR183/HLA-DMB/SYK/CDKN1A/CD3E	23	FBs
GO:0000302	response to reactive oxygen species	30/748	222/18723	5.20E-09	1.30E-07	7.75E-08	COL1A1/MMP2/PDGFRA/APOD/APOE/FBLN5/PDGFRB/RHOB/AXL/JUN/EGFR/SOD3/SOD2/CRYAB/ADA/AQP1/NCF1/FOS/DUSP1/HYAL2/NET1/TNFAIP3/KLF2/TPM1/EDN1/STAT1/HBA2/KLF4/HBB/UCP2	30	FBs
GO:0016525	negative regulation of angiogenesis	24/748	149/18723	5.50E-09	1.37E-07	8.17E-08	DCN/SERPINF1/PTN/COL4A2/SPRY2/ANGPT4/ANGPT2/SULF1/ADAMTS1/THBS4/TGFB2/HHEX/STAB1/TIE1/FOXC1/TEK/KLF2/SERPINE1/STAT1/KLF4/THBS2/CLDN5/THBS1/ADAMTS9	24	FBs
GO:0070997	neuron death	40/748	361/18723	5.76E-09	1.42E-07	8.47E-08	LRP1/SERPINF1/NTRK2/APOE/GPNMB/AXL/JUN/CNTFR/ANGPT1/SIX1/SOD2/EPHA7/CRLF1/EGR1/TGFB2/NGFR/NDNF/GATA3/EGLN3/NR4A2/CX3CL1/GABRB2/SNCG/FOS/CD200/CD34/MEF2C/EFNB2/HIPK2/DDIT4/CLU/C5AR1/CCL5/ITGB2/REL/CCL3/C1QA/ARRB2/TYROBP/CSF3	40	FBs
GO:1900047	negative regulation of hemostasis	14/748	50/18723	5.76E-09	1.42E-07	8.47E-08	PDGFRA/APOE/TSPAN8/COMP/PDGFA/CD34/THBD/CD9/PLAT/FAP/EDN1/SERPINE1/SERPINE2/THBS1	14	FBs
GO:0032946	positive regulation of mononuclear cell proliferation	23/748	138/18723	5.83E-09	1.43E-07	8.53E-08	IGF1/FGF10/IGF2/ADA/IRS2/NCKAP1L/LILRB2/LGALS9/NFATC2/HLA-DPB1/MEF2C/PTPRC/HES1/HLA-DPA1/HLA-E/CD74/CCL5/AIF1/GPR183/HLA-DMB/SYK/CDKN1A/CD3E	23	FBs
GO:0016049	cell growth	48/748	482/18723	5.89E-09	1.44E-07	8.58E-08	IGF1/LRP1/SLIT2/CXCL12/APOE/LTBP4/FBLN5/SFRP2/DCLK1/SFRP1/FN1/MAP1B/MSX1/EGFR/CRABP2/SEMA5A/SPOCK1/PI16/MEG3/SLIT3/SOX9/CRYAB/VEGFA/TIAM1/IGFBP7/EPHA7/ENPP1/TGFB2/SGK1/CDA/RGS2/NRN1/CXCR4/NRP2/HYAL2/NET1/POSTN/S100A8/EDN1/HBEGF/SOX17/S100A9/SORBS2/SERPINE2/FAM107A/FRZB/CDKN1A/MYOCD	48	FBs
GO:0033674	positive regulation of kinase activity	47/748	467/18723	6.10E-09	1.48E-07	8.83E-08	IGF1/PDGFRA/NTRK2/PDGFRB/AXL/EGFR/ANGPT1/DDR2/IGF2/SPRY2/ANGPT4/EPHA3/VEGFA/TIAM1/EPHA7/EGR1/TGFB2/PPP1R9A/NTRK3/NCKAP1L/PDGFA/CEMIP/KIT/NCF1/CD4/PROX1/TIE1/EFNA1/NEDD9/PTPRC/CCND1/TEK/FLT1/CLU/HLA-DRB1/CD74/ADRA2A/EDN1/CCL5/HBEGF/LCP2/SYK/THBS1/CSF1R/CDKN1A/ADRB2/KDR	47	FBs
GO:0070665	positive regulation of leukocyte proliferation	24/748	150/18723	6.31E-09	1.51E-07	9.01E-08	IGF1/FGF10/IGF2/ADA/IRS2/NCKAP1L/LILRB2/LGALS9/NFATC2/HLA-DPB1/MEF2C/PTPRC/HES1/HLA-DPA1/HLA-E/CD74/CCL5/AIF1/GPR183/HLA-DMB/SYK/CSF1R/CDKN1A/CD3E	24	FBs
GO:0043491	protein kinase B signaling	29/748	211/18723	6.33E-09	1.51E-07	9.01E-08	IGF1/MYOC/NTRK2/F3/AXL/EGFR/ANGPT1/IGF2/SPRY2/SEMA5A/LOX/SOX9/TMEM100/NTRK3/GATA3/PDGFA/CX3CL1/RAMP3/HYAL2/TEK/CCL5/HBEGF/KLF4/THBS1/CCL3/ARRB2/KDR/HCLS1/CSF3	29	FBs
GO:0032943	mononuclear cell proliferation	35/748	291/18723	6.34E-09	1.51E-07	9.01E-08	IGF1/GPNMB/FGF10/IGF2/ADA/IRS2/SPN/NCKAP1L/LILRB2/DOCK8/LGALS9/AHR/NFATC2/HLA-DPB1/MNDA/MEF2C/PTPRC/HES1/HLA-DPA1/HLA-E/HLA-DRB1/CD74/CCL5/RAC2/AIF1/GPR183/HLA-DMB/SYK/PTPN6/TYROBP/IKZF3/CDKN1A/IL7R/LST1/CD3E	35	FBs
GO:0019882	antigen processing and presentation	20/748	106/18723	6.37E-09	1.51E-07	9.01E-08	FGL2/LILRB2/CD8A/CTSH/HLA-DPB1/HLA-DPA1/B2M/HLA-DRA/HLA-B/HLA-E/HLA-DRB1/CD74/CTSS/WAS/HLA-DMB/FCER1G/THBS1/HLA-DQB1/HLA-DQA1/HLA-DMA	20	FBs
GO:0042116	macrophage activation	20/748	106/18723	6.37E-09	1.51E-07	9.01E-08	CST7/CX3CL1/CD200/IL33/PTPRC/CTSC/CD93/CLU/ADGRF5/CD74/C5AR1/ITGB2/CD84/AIF1/SYK/THBS1/CCL3/C1QA/TYROBP/TLR2	20	FBs
GO:0002764	immune response-regulating signaling pathway	47/748	468/18723	6.52E-09	1.54E-07	9.18E-08	COLEC12/THY1/GBP1/CMKLR1/ADA/ESR1/NFKBIZ/RSAD2/NCKAP1L/GATA3/IGHG1/LILRB2/CTSH/TRBC1/NFKBIA/KIT/CD14/CLEC4E/BMX/LAPTM5/NFATC2/PRKCH/HLA-DPB1/TRBC2/MNDA/MEF2C/PTPRC/SEC14L1/CAV1/TNFAIP3/HLA-DRB1/C5AR1/NFKBID/LCP2/IGKC/FCN1/CTSS/FCER1G/BIRC3/SYK/HCK/PTPN6/ARRB2/TYROBP/TLR2/HLA-DQB1/CD3E	47	FBs
GO:0031349	positive regulation of defense response	34/748	278/18723	6.81E-09	1.60E-07	9.54E-08	PLA2G2A/C3/EGFR/PENK/PTGER3/NFKBIZ/VAMP8/NFKBIA/CX3CL1/SPI1/ITGA2/PDE2A/LPL/COCH/MNDA/IL33/MEF2C/HYAL2/CTSC/TGM2/S100A8/HLA-E/PTGS2/CCL5/SERPINE1/S100A9/FCN1/ALOX5AP/GBP5/SYK/HCK/CCL3/TYROBP/TLR2	34	FBs
GO:2000181	negative regulation of blood vessel morphogenesis	24/748	151/18723	7.22E-09	1.68E-07	1.01E-07	DCN/SERPINF1/PTN/COL4A2/SPRY2/ANGPT4/ANGPT2/SULF1/ADAMTS1/THBS4/TGFB2/HHEX/STAB1/TIE1/FOXC1/TEK/KLF2/SERPINE1/STAT1/KLF4/THBS2/CLDN5/THBS1/ADAMTS9	24	FBs
GO:0007229	integrin-mediated signaling pathway	20/748	107/18723	7.55E-09	1.75E-07	1.04E-07	COL3A1/PLPP3/FN1/PTN/ITGB5/THY1/ADAMTS1/ITGAX/ITGA2/NEDD9/ITGA6/ISG15/TIMP1/ITGB2/ITGB4/ITGAL/SYK/HCK/PLEK/ITGBL1	20	FBs
GO:1900046	regulation of hemostasis	16/748	68/18723	7.57E-09	1.75E-07	1.04E-07	PDGFRA/APOE/F3/TSPAN8/COMP/PDGFA/CD34/CAV1/THBD/CD9/PLAT/FAP/EDN1/SERPINE1/SERPINE2/THBS1	16	FBs
GO:1901343	negative regulation of vasculature development	24/748	152/18723	8.26E-09	1.89E-07	1.13E-07	DCN/SERPINF1/PTN/COL4A2/SPRY2/ANGPT4/ANGPT2/SULF1/ADAMTS1/THBS4/TGFB2/HHEX/STAB1/TIE1/FOXC1/TEK/KLF2/SERPINE1/STAT1/KLF4/THBS2/CLDN5/THBS1/ADAMTS9	24	FBs
GO:0006909	phagocytosis	36/748	308/18723	8.27E-09	1.89E-07	1.13E-07	C3/LRP1/GSN/SRPX/SPON2/AXL/RAB31/COLEC12/MFGE8/NCKAP1L/IGHG1/TRBC1/NCF2/GATA2/CD14/ITGA2/TRBC2/PTPRC/TGM2/PECAM1/CD93/RAC2/IGKC/ITGB2/FCN1/AIF1/ITGAL/FCER1G/NCF4/SYK/HCK/THBS1/IL2RG/LEPR/TYROBP/TLR2	36	FBs
GO:0002501	peptide antigen assembly with MHC protein complex	9/748	18/18723	8.69E-09	1.98E-07	1.18E-07	HLA-DPB1/HLA-DPA1/B2M/HLA-DRA/HLA-DRB1/HLA-DMB/HLA-DQB1/HLA-DQA1/HLA-DMA	9	FBs
GO:0030500	regulation of bone mineralization	17/748	78/18723	8.98E-09	2.04E-07	1.22E-07	PTN/MGP/DDR2/OSR2/TMEM119/SOX9/OSR1/ECM1/COMP/ENPP1/MEF2C/S1PR1/SRGN/ISG15/OMD/CCL3/ADRB2	17	FBs
GO:0019722	calcium-mediated signaling	28/748	202/18723	9.54E-09	2.16E-07	1.29E-07	IGF1/DEFB1/EGFR/PTGFR/GBP1/ANK2/CMKLR1/TMEM100/ADA/PPP1R9A/CASQ2/ACKR4/RCAN2/CD4/NFATC2/CHRM3/CXCR4/PTPRC/CDH13/MCTP1/EDN1/CCL4/SYK/CCL3/KDR/PLEK/CD3E/PLN	28	FBs
GO:1902903	regulation of supramolecular fiber organization	41/748	383/18723	1.01E-08	2.27E-07	1.36E-07	GSN/SLIT2/MYOC/CXCL12/APOE/SFRP1/ADD3/MAP1B/LPAR1/AEBP1/ELN/MAP1A/SEMA5A/CRYAB/TMEFF2/SYNPO2/IQGAP2/PPP1R9A/NCKAP1L/CX3CL1/PREX1/ID1/GMFG/PROX1/CDC42EP3/CDH5/DSTN/COTL1/SYNPO/S1PR1/ESAM/SHANK3/LIMCH1/CLU/TPM1/EDN1/WAS/HCK/PLEK/HCLS1/CSF3	41	FBs
GO:0050729	positive regulation of inflammatory response	23/748	142/18723	1.02E-08	2.29E-07	1.37E-07	PLA2G2A/C3/EGFR/PTGER3/NFKBIZ/VAMP8/NFKBIA/CX3CL1/ITGA2/PDE2A/LPL/IL33/HYAL2/CTSC/TGM2/S100A8/HLA-E/PTGS2/SERPINE1/S100A9/ALOX5AP/CCL3/TLR2	23	FBs
GO:0060541	respiratory system development	28/748	203/18723	1.07E-08	2.38E-07	1.42E-07	PDGFRA/HSD11B1/FGF7/PDGFRB/CRISPLD2/PTN/FGF10/EGFR/SIX1/SPRY1/SPRY2/LOX/SOX9/VEGFA/ERRFI1/ADA/RBP4/ALDH1A3/FSTL3/KCNAB1/PDGFA/BASP1/CTSH/PROX1/HES1/ALDH1A2/KLF2/MYOCD	28	FBs
GO:0030856	regulation of epithelial cell differentiation	24/748	154/18723	1.08E-08	2.39E-07	1.43E-07	SPRY1/TBX3/SPRY2/SOX9/OSR1/VEGFA/TMEM100/ERRFI1/S1PR3/GATA3/PLCB1/ID1/PRKCH/CDH5/FOXC1/CAV1/CCND1/HES1/APOLD1/SERPINE1/STAT1/CLDN5/FRZB/SFRP4	24	FBs
GO:1903034	regulation of response to wounding	25/748	167/18723	1.23E-08	2.72E-07	1.63E-07	LRP1/PDGFRA/PLPP3/APOE/F3/PTN/TSPAN8/PDGFA/CXCR4/CD34/CAV1/THBD/CD9/TNFAIP3/FOXC2/PLAT/FAP/ADRA2A/EDN1/HBEGF/SERPINE1/SMOC2/KLF4/SERPINE2/THBS1	25	FBs
GO:0014812	muscle cell migration	20/748	110/18723	1.24E-08	2.72E-07	1.63E-07	IGF1/LRP1/SLIT2/PDGFRB/SIX1/ADAMTS1/THBS4/HAS2/PDGFA/ITGA2/MEF2C/NET1/POSTN/IGFBP3/PLAT/TPM1/CCL5/SERPINE1/AIF1/MYOCD	20	FBs
GO:0001704	formation of primary germ layer	21/748	121/18723	1.27E-08	2.79E-07	1.66E-07	MMP2/COL6A1/SFRP2/COL5A2/FN1/COL4A2/ITGB5/COL5A1/LAMB1/SOX7/DUSP5/ITGA2/DUSP1/FOXC1/ETS2/FOXC2/DUSP2/SOX17/ITGB2/ITGB4/KLF4	21	FBs
GO:0035051	cardiocyte differentiation	24/748	156/18723	1.40E-08	3.04E-07	1.82E-07	IGF1/PDGFRA/PDGFRB/IRX3/EGFR/SPRY1/TBX3/PI16/VEGFA/TGFB2/TTN/PROX1/RGS2/SOX18/MEF2C/EFNB2/HES1/EDN1/SOX17/SHOX2/MYH11/SORBS2/ARRB2/MYOCD	24	FBs
GO:0050731	positive regulation of peptidyl-tyrosine phosphorylation	27/748	193/18723	1.44E-08	3.11E-07	1.86E-07	IGF1/FGF7/FGF10/ANGPT1/IGF2/ANGPT4/VEGFA/THBS4/CRLF1/KIT/NCF1/CD4/EFNA1/NEDD9/PTPRC/HES1/PECAM1/CD74/ADRA2A/CCL5/HBEGF/SYK/CSF1R/ARRB2/HCLS1/CD3E/CSF3	27	FBs
GO:0048863	stem cell differentiation	28/748	206/18723	1.48E-08	3.19E-07	1.91E-07	PDGFRA/SFRP1/FN1/PTN/MSX1/SEMA5A/SOX9/SNAI2/OSR1/EDNRA/TGFB2/ESR1/KIT/LBH/SOX18/FOXC1/MEF2C/NRP2/PTPRC/GPM6A/HES1/ALDH1A2/A2M/FOXC2/EDN1/SOX17/FRZB/MYOCD	28	FBs
GO:0042063	gliogenesis	35/748	301/18723	1.52E-08	3.28E-07	1.96E-07	LRP1/MYOC/NTRK2/LAMA2/MXRA8/PTN/FGF10/EGFR/PENK/SOX9/TIAM1/LGI4/LAMB1/SOX4/TGFB2/NTRK3/CX3CL1/PRKCH/ID2/CXCR4/HES1/ADGRG6/CD9/S100A8/CLU/C5AR1/NDRG1/S100A9/ITGB4/GPR183/SERPINE2/CCL3/C1QA/LEPR/TLR2	35	FBs
GO:0006937	regulation of muscle contraction	25/748	169/18723	1.58E-08	3.35E-07	2.00E-07	HSPB6/ANK2/NPNT/ADA/PTAFR/CASQ2/KIT/MYL9/ITGA2/RGS2/CHRM3/NR4A1/CALCRL/CAV1/STC1/TPM1/CNN1/PTGS2/ADRA2A/EDN1/PPP1R12B/ADRB2/GJA5/MYOCD/PLN	25	FBs
GO:0051017	actin filament bundle assembly	24/748	157/18723	1.59E-08	3.35E-07	2.00E-07	MYOC/SFRP1/ITGB5/LPAR1/ELN/TMEFF2/SYNPO2/CALD1/PPP1R9A/CX3CL1/FSCN1/ID1/SORBS1/SYNPO/NEDD9/S1PR1/SHANK3/LIMCH1/TPM1/WAS/AIF1/FAM107A/LCP1/PLEK	24	FBs
GO:1902107	positive regulation of leukocyte differentiation	24/748	157/18723	1.59E-08	3.35E-07	2.00E-07	AXL/JUN/ADA/SOX4/NFKBIZ/NCKAP1L/GATA3/KLF10/LILRB2/LGALS9/CD4/FOS/ID2/PTPRC/HLA-DRA/HLA-DRB1/CD74/NFKBID/EGR3/SYK/TYROBP/RUNX3/IL7R/HCLS1	24	FBs
GO:1903708	positive regulation of hemopoiesis	24/748	157/18723	1.59E-08	3.35E-07	2.00E-07	AXL/JUN/ADA/SOX4/NFKBIZ/NCKAP1L/GATA3/KLF10/LILRB2/LGALS9/CD4/FOS/ID2/PTPRC/HLA-DRA/HLA-DRB1/CD74/NFKBID/EGR3/SYK/TYROBP/RUNX3/IL7R/HCLS1	24	FBs
GO:0002396	MHC protein complex assembly	9/748	19/18723	1.59E-08	3.35E-07	2.00E-07	HLA-DPB1/HLA-DPA1/B2M/HLA-DRA/HLA-DRB1/HLA-DMB/HLA-DQB1/HLA-DQA1/HLA-DMA	9	FBs
GO:0061041	regulation of wound healing	22/748	134/18723	1.66E-08	3.47E-07	2.08E-07	PDGFRA/PLPP3/APOE/F3/TSPAN8/PDGFA/CXCR4/CD34/CAV1/THBD/CD9/TNFAIP3/FOXC2/PLAT/FAP/ADRA2A/EDN1/HBEGF/SERPINE1/SMOC2/SERPINE2/THBS1	22	FBs
GO:0150063	visual system development	40/748	375/18723	1.69E-08	3.53E-07	2.11E-07	C3/SERPINF1/PDGFRA/NTRK2/COL5A2/PDGFRB/CHRDL1/PTN/TSKU/COL4A1/FGF10/FBN1/COL5A1/MFAP5/SPRY1/OSR2/THY1/SPRY2/CPAMD8/SOX9/CRYAB/VEGFA/RBP4/ALDH1A3/TGFB2/MAB21L1/EFEMP1/BCL11B/GATA3/PROX1/FOXC1/GPM6A/HIPK2/ALDH1A2/FOXC2/FLT1/DLL4/PRDM1/KLF4/C1QA	40	FBs
GO:0001706	endoderm formation	14/748	54/18723	1.72E-08	3.57E-07	2.13E-07	MMP2/COL6A1/COL5A2/FN1/COL4A2/ITGB5/COL5A1/LAMB1/SOX7/DUSP5/DUSP1/DUSP2/SOX17/ITGB2	14	FBs
GO:0006959	humoral immune response	36/748	317/18723	1.77E-08	3.65E-07	2.18E-07	CFD/C1S/C3/MFAP4/C1R/SLPI/SPON2/CFH/DEFB1/GATA3/IGHG1/TRBC1/TRBC2/MEF2C/PTPRC/LYZ/ST6GAL1/C7/A2M/CLU/HLA-E/HLA-DRB1/SPNS2/CXCL14/CXCL2/S100A9/IGKC/FCN1/GPR183/POU2F2/GNLY/C1QB/PTPN6/C1QA/C1QC/HLA-DQB1	36	FBs
GO:0002573	myeloid leukocyte differentiation	28/748	208/18723	1.83E-08	3.77E-07	2.26E-07	SFRP1/JUN/FBN1/VEGFA/LRRC17/FSTL3/GATA3/KLF10/KIT/JUNB/GATA2/MAFB/SPI1/CD4/FOS/ID2/HLA-DRB1/CD74/GPR183/CCL3/SNX10/CSF1R/C1QC/TYROBP/TLR2/LILRB3/HCLS1/CSF3	28	FBs
GO:0050927	positive regulation of positive chemotaxis	10/748	25/18723	1.85E-08	3.80E-07	2.27E-07	CXCL12/F3/FGF10/PGF/VEGFA/NTRK3/ITGA2/S1PR1/CDH13/KDR	10	FBs
GO:0032760	positive regulation of tumor necrosis factor production	19/748	103/18723	2.24E-08	4.58E-07	2.73E-07	SPON2/AKAP12/PTAFR/SPN/LGALS9/CD2/CD14/LPL/IL33/PTPRC/CLU/HLA-E/CD84/SYK/THBS1/CCL3/TYROBP/TLR2/CYBB	19	FBs
GO:0006940	regulation of smooth muscle contraction	15/748	64/18723	2.36E-08	4.80E-07	2.87E-07	NPNT/ADA/PTAFR/KIT/ITGA2/RGS2/CHRM3/CALCRL/CAV1/CNN1/PTGS2/ADRA2A/EDN1/ADRB2/MYOCD	15	FBs
GO:0019884	antigen processing and presentation of exogenous antigen	13/748	47/18723	2.38E-08	4.83E-07	2.89E-07	HLA-DPB1/HLA-DPA1/B2M/HLA-DRA/HLA-E/HLA-DRB1/CD74/CTSS/HLA-DMB/FCER1G/HLA-DQB1/HLA-DQA1/HLA-DMA	13	FBs
GO:0033273	response to vitamin	18/748	93/18723	2.40E-08	4.84E-07	2.89E-07	COL1A1/SFRP1/MAP1B/PTN/EGFR/KANK2/SOD2/PENK/SNAI2/ADA/STC2/ITGA2/CCND1/POSTN/ALDH1A2/STC1/PTGS2/FOLR2	18	FBs
GO:0002263	cell activation involved in immune response	33/748	279/18723	2.59E-08	5.22E-07	3.12E-07	LRP1/PTGDS/FGL2/ADA/NFKBIZ/PTAFR/SPN/NCKAP1L/GATA3/VAMP8/LGALS9/KIT/GATA2/SPI1/ITM2A/PTPRC/HLA-DRA/HLA-DRB1/CD74/DNASE1L3/RAC2/NFKBID/ITGB2/CD84/ITGAL/GPR183/HLA-DMB/FCER1G/SYK/CCL3/LCP1/TYROBP/APBB1IP	33	FBs
GO:0061572	actin filament bundle organization	24/748	161/18723	2.62E-08	5.23E-07	3.13E-07	MYOC/SFRP1/ITGB5/LPAR1/ELN/TMEFF2/SYNPO2/CALD1/PPP1R9A/CX3CL1/FSCN1/ID1/SORBS1/SYNPO/NEDD9/S1PR1/SHANK3/LIMCH1/TPM1/WAS/AIF1/FAM107A/LCP1/PLEK	24	FBs
GO:0030099	myeloid cell differentiation	40/748	381/18723	2.63E-08	5.23E-07	3.13E-07	SFRP1/JUN/FBN1/LOX/VEGFA/LRRC17/FSTL3/NCKAP1L/GATA3/KLF10/NFKBIA/KIT/JUNB/GATA2/MAFB/SPI1/CD4/FOS/ID2/MEF2C/HIPK2/B2M/KLF2/HLA-DRB1/ADGRF5/CD74/ISG15/STAT1/IKZF1/GPR183/PTPN6/CCL3/SNX10/CSF1R/C1QC/TYROBP/TLR2/LILRB3/HCLS1/CSF3	40	FBs
GO:0048880	sensory system development	40/748	381/18723	2.63E-08	5.23E-07	3.13E-07	C3/SERPINF1/PDGFRA/NTRK2/COL5A2/PDGFRB/CHRDL1/PTN/TSKU/COL4A1/FGF10/FBN1/COL5A1/MFAP5/SPRY1/OSR2/THY1/SPRY2/CPAMD8/SOX9/CRYAB/VEGFA/RBP4/ALDH1A3/TGFB2/MAB21L1/EFEMP1/BCL11B/GATA3/PROX1/FOXC1/GPM6A/HIPK2/ALDH1A2/FOXC2/FLT1/DLL4/PRDM1/KLF4/C1QA	40	FBs
GO:0030278	regulation of ossification	20/748	115/18723	2.72E-08	5.38E-07	3.21E-07	SFRP1/PTN/MGP/DDR2/DHRS3/OSR2/TMEM119/SOX9/OSR1/ECM1/COMP/ENPP1/TGFB2/MEF2C/S1PR1/SRGN/ISG15/OMD/CCL3/ADRB2	20	FBs
GO:0010951	negative regulation of endopeptidase activity	31/748	252/18723	2.75E-08	5.43E-07	3.24E-07	COL6A3/C3/SERPINF1/TIMP3/SLPI/SFRP2/CST3/SPOCK1/CPAMD8/CRYAB/VEGFA/AQP1/CST7/SERPINA1/IFI6/SPINT2/CRIM1/NR4A1/A2M/PTGS2/RARRES1/SERPINE1/TIMP1/CARD16/KLF4/SERPINE2/BIRC3/THBS1/SPOCK3/SPOCK2/ARRB2	31	FBs
GO:0045619	regulation of lymphocyte differentiation	25/748	174/18723	2.86E-08	5.61E-07	3.35E-07	SFRP1/AXL/FGL2/ADA/SOX4/NFKBIZ/NCKAP1L/GATA3/LILRB2/NRARP/LGALS9/CD2/ID2/PTPRC/HLA-DRA/HLA-DRB1/CD74/PRDM1/NFKBID/EGR3/SYK/PTPN6/IKZF3/RUNX3/IL7R	25	FBs
GO:0002695	negative regulation of leukocyte activation	26/748	187/18723	3.02E-08	5.90E-07	3.52E-07	GPNMB/SFRP1/AXL/FGL2/SPN/NCKAP1L/CST7/LILRB2/NRARP/LGALS9/CX3CL1/SPI1/LAPTM5/CD200/ID2/MNDA/PTPRC/TNFAIP3/HLA-DRB1/ADGRF5/CD74/CD84/PTPN6/TYROBP/RUNX3/LST1	26	FBs
GO:0033628	regulation of cell adhesion mediated by integrin	13/748	48/18723	3.15E-08	6.13E-07	3.66E-07	SFRP2/SNAI2/ADA/TGFB2/NCKAP1L/EFNA1/FOXC2/PODXL/CCL5/SERPINE1/SYK/PTPN6/CD3E	13	FBs
GO:0007044	cell-substrate junction assembly	18/748	95/18723	3.39E-08	6.58E-07	3.93E-07	LRP1/APOD/MYOC/LAMC1/SFRP1/FN1/THY1/EPHA3/VEGFA/SORBS1/ITGA2/ITGA6/TEK/LIMCH1/ITGB4/FAM107A/THBS1/KDR	18	FBs
GO:0010634	positive regulation of epithelial cell migration	25/748	176/18723	3.61E-08	6.97E-07	4.16E-07	PLPP3/FGF7/RHOB/FGF10/ANGPT1/SEMA5A/ANGPT4/SOX9/VEGFA/HAS2/TGFB2/GATA3/CTSH/GATA2/PROX1/ITGA2/NRP2/TEK/FOXC2/PTGS2/EDN1/HBEGF/SMOC2/THBS1/KDR	25	FBs
GO:0030193	regulation of blood coagulation	15/748	66/18723	3.68E-08	7.09E-07	4.23E-07	PDGFRA/APOE/F3/TSPAN8/PDGFA/CD34/CAV1/THBD/CD9/PLAT/FAP/EDN1/SERPINE1/SERPINE2/THBS1	15	FBs
GO:0030509	BMP signaling pathway	23/748	152/18723	3.83E-08	7.35E-07	4.39E-07	SFRP2/SFRP1/BMP5/FST/FSTL1/CHRDL1/MSX1/FBN1/BMPER/HTRA3/COMP/TMEM100/SULF1/EGR1/TGFB2/FSTL3/GREM2/CDH5/CRIM1/HIPK2/HES1/SFRP4/RBPMS2	23	FBs
GO:0007517	muscle organ development	36/748	327/18723	3.95E-08	7.54E-07	4.50E-07	IGF1/DCN/COL6A3/LAMA2/MSX1/CNTFR/ELN/SIX1/IGF2/LOX/HEYL/CRYAB/KLF5/EGR1/MEOX2/TGFB2/KCNAB1/BASP1/TTN/ID3/FOS/PROX1/TAGLN/SMTN/FOXC1/MEF2C/NR4A1/CAV1/S1PR1/FOXC2/TPM1/DLL4/HBEGF/SHOX2/EGR3/MYOCD	36	FBs
GO:0030510	regulation of BMP signaling pathway	18/748	96/18723	4.02E-08	7.65E-07	4.57E-07	SFRP2/SFRP1/FST/FSTL1/CHRDL1/MSX1/FBN1/BMPER/HTRA3/SULF1/FSTL3/GREM2/CDH5/CRIM1/HIPK2/HES1/SFRP4/RBPMS2	18	FBs
GO:0045444	fat cell differentiation	29/748	229/18723	4.06E-08	7.69E-07	4.60E-07	PDGFRA/SFRP2/SFRP1/FGF10/SIX1/DIO2/CMKLR1/KLF5/ENPP1/MEDAG/INHBB/GATA3/PLCB1/NR4A2/GATA2/MAFB/RGS2/ID2/LPL/ARL4A/NR4A1/CCND1/HES1/ADGRF5/PTGS2/KLF4/CCDC3/FRZB/ADRB2	29	FBs
GO:0071634	regulation of transforming growth factor beta production	12/748	41/18723	4.11E-08	7.71E-07	4.61E-07	LUM/LTBP1/FN1/TSKU/TGFB2/LGALS9/CX3CL1/CD200/CD34/PTGS2/THBS1/TYROBP	12	FBs
GO:1905314	semi-lunar valve development	12/748	41/18723	4.11E-08	7.71E-07	4.61E-07	SLIT2/ELN/SLIT3/HEYL/SOX9/SNAI2/TGFB2/GATA3/TIE1/EFNA1/DLL4/GJA5	12	FBs
GO:0030195	negative regulation of blood coagulation	13/748	49/18723	4.13E-08	7.71E-07	4.61E-07	PDGFRA/APOE/TSPAN8/PDGFA/CD34/THBD/CD9/PLAT/FAP/EDN1/SERPINE1/SERPINE2/THBS1	13	FBs
GO:0030857	negative regulation of epithelial cell differentiation	13/748	49/18723	4.13E-08	7.71E-07	4.61E-07	SPRY1/TBX3/SPRY2/SOX9/OSR1/VEGFA/S1PR3/ID1/CAV1/CCND1/HES1/STAT1/FRZB	13	FBs
GO:0009612	response to mechanical stimulus	28/748	216/18723	4.19E-08	7.79E-07	4.66E-07	COL1A1/DCN/COL3A1/GSN/CXCL12/MAP1B/PTN/JUN/EGFR/SOX9/ANGPT2/AQP1/NFKBIA/KIT/TTN/FOS/ITGA2/PDE2A/SLC2A1/CXCR4/SHANK3/POSTN/PTGS2/EDN1/STAT1/SERPINE2/FOSB/THBS1	28	FBs
GO:1903557	positive regulation of tumor necrosis factor superfamily cytokine production	19/748	107/18723	4.26E-08	7.90E-07	4.72E-07	SPON2/AKAP12/PTAFR/SPN/LGALS9/CD2/CD14/LPL/IL33/PTPRC/CLU/HLA-E/CD84/SYK/THBS1/CCL3/TYROBP/TLR2/CYBB	19	FBs
GO:0035904	aorta development	14/748	58/18723	4.63E-08	8.55E-07	5.11E-07	LRP1/PDGFRB/SIX1/LOX/LOXL1/SOX4/TGFB2/NGFR/PROX1/PDE2A/HES1/DLL4/PRDM1/ADAMTS9	14	FBs
GO:0042476	odontogenesis	21/748	130/18723	4.68E-08	8.61E-07	5.15E-07	COL1A1/COL1A2/PDGFRA/FST/MSX1/FGF10/OSR2/OSR1/LAMB1/TGFB2/NGFR/AQP1/BCL11B/PERP/ID3/FOXC1/CD34/EDN1/SERPINE1/ADM/SNX10	21	FBs
GO:0033630	positive regulation of cell adhesion mediated by integrin	9/748	21/18723	4.72E-08	8.64E-07	5.16E-07	SFRP2/TGFB2/NCKAP1L/FOXC2/PODXL/CCL5/SYK/PTPN6/CD3E	9	FBs
GO:0002366	leukocyte activation involved in immune response	32/748	275/18723	6.20E-08	1.13E-06	6.77E-07	PTGDS/FGL2/ADA/NFKBIZ/PTAFR/SPN/NCKAP1L/GATA3/VAMP8/LGALS9/KIT/GATA2/SPI1/ITM2A/PTPRC/HLA-DRA/HLA-DRB1/CD74/DNASE1L3/RAC2/NFKBID/ITGB2/CD84/ITGAL/GPR183/HLA-DMB/FCER1G/SYK/CCL3/LCP1/TYROBP/APBB1IP	32	FBs
GO:0030323	respiratory tube development	25/748	181/18723	6.34E-08	1.15E-06	6.88E-07	PDGFRA/HSD11B1/FGF7/PDGFRB/CRISPLD2/PTN/FGF10/EGFR/SPRY1/SPRY2/LOX/SOX9/VEGFA/PCSK5/ERRFI1/ADA/RBP4/FSTL3/PDGFA/CTSH/PROX1/HES1/ALDH1A2/KLF2/MYOCD	25	FBs
GO:0035633	maintenance of blood-brain barrier	11/748	35/18723	6.67E-08	1.21E-06	7.22E-07	LAMC1/LAMA2/ANGPT1/VEGFA/MBP/JAM2/CDH5/ESAM/PECAM1/PTGS2/CLDN5	11	FBs
GO:0045936	negative regulation of phosphate metabolic process	43/748	441/18723	6.79E-08	1.22E-06	7.31E-07	FBLN1/LRP1/SLIT2/PLPP3/APOE/SFRP2/SFRP1/PTPN13/APOC1/PID1/CAMK2N1/ANGPT1/SPRY1/THY1/SPRY2/ERRFI1/UCHL1/ENPP1/IRS2/TGFB2/NTRK3/NCKAP1L/PDGFA/PMEPA1/HHEX/CNKSR3/CDA/RGS2/PTPRB/DUSP1/PTPRC/DUSP6/CAV1/HYAL2/IGFBP3/DDIT4/TNFAIP3/PTPN6/ARRB2/CDKN1A/MYOCD/SOCS3/PLEK	43	FBs
GO:0009636	response to toxic substance	31/748	262/18723	6.80E-08	1.22E-06	7.31E-07	GPX3/APOE/FBLN5/CYGB/PDGFRB/MT2A/ALDH1A1/MGST1/MAP1B/SOD3/SOD2/PENK/MT1X/MT1E/PPP1R9A/MBP/AHR/FOS/ABCG2/MT1A/PTGS2/CCL5/MT1M/S100A9/HBA2/ALOX5AP/CCL4/CCL3/CDKN1A/TLR2/HBB	31	FBs
GO:0010563	negative regulation of phosphorus metabolic process	43/748	442/18723	7.24E-08	1.30E-06	7.75E-07	FBLN1/LRP1/SLIT2/PLPP3/APOE/SFRP2/SFRP1/PTPN13/APOC1/PID1/CAMK2N1/ANGPT1/SPRY1/THY1/SPRY2/ERRFI1/UCHL1/ENPP1/IRS2/TGFB2/NTRK3/NCKAP1L/PDGFA/PMEPA1/HHEX/CNKSR3/CDA/RGS2/PTPRB/DUSP1/PTPRC/DUSP6/CAV1/HYAL2/IGFBP3/DDIT4/TNFAIP3/PTPN6/ARRB2/CDKN1A/MYOCD/SOCS3/PLEK	43	FBs
GO:0071604	transforming growth factor beta production	12/748	43/18723	7.42E-08	1.33E-06	7.92E-07	LUM/LTBP1/FN1/TSKU/TGFB2/LGALS9/CX3CL1/CD200/CD34/PTGS2/THBS1/TYROBP	12	FBs
GO:0110053	regulation of actin filament organization	32/748	278/18723	8.00E-08	1.42E-06	8.51E-07	GSN/SLIT2/MYOC/CXCL12/SFRP1/ADD3/LPAR1/ELN/SEMA5A/TMEFF2/SYNPO2/IQGAP2/PPP1R9A/NCKAP1L/CX3CL1/PREX1/ID1/GMFG/CDC42EP3/DSTN/COTL1/SYNPO/S1PR1/ESAM/SHANK3/LIMCH1/TPM1/WAS/HCK/PLEK/HCLS1/CSF3	32	FBs
GO:0045637	regulation of myeloid cell differentiation	27/748	210/18723	8.66E-08	1.54E-06	9.18E-07	SFRP1/JUN/FBN1/LOX/LRRC17/FSTL3/NCKAP1L/KLF10/NFKBIA/GATA2/MAFB/SPI1/CD4/FOS/ID2/MEF2C/B2M/HLA-DRB1/CD74/ISG15/STAT1/CCL3/C1QC/TYROBP/LILRB3/HCLS1/CSF3	27	FBs
GO:0003231	cardiac ventricle development	20/748	123/18723	8.72E-08	1.54E-06	9.20E-07	SLIT2/SFRP2/CPE/TBX3/SLIT3/HEYL/SOX4/TGFB2/GATA3/PROX1/PDE2A/FOXC1/MEF2C/HES1/FOXC2/TPM1/DLL4/PRDM1/GJA5/MYOCD	20	FBs
GO:0010975	regulation of neuron projection development	43/748	445/18723	8.77E-08	1.54E-06	9.21E-07	LRP1/SERPINF1/SLIT2/NTRK2/CXCL12/APOE/SFRP2/PRRX1/SFRP1/BMP5/FN1/MAP1B/NEGR1/PTN/TSKU/LPAR1/CRABP2/THY1/SEMA5A/SPOCK1/EPHA3/SDC2/VEGFA/TIAM1/EPHA7/PTPRD/NDNF/PPP1R9A/NTRK3/GATA3/CX3CL1/PREX1/ID1/NR2F1/RGS2/EFNA1/EFNB2/ITGA6/SHANK3/B2M/S100A9/SHOX2/KLF4	43	FBs
GO:0055001	muscle cell development	25/748	184/18723	8.79E-08	1.54E-06	9.21E-07	IGF1/PDGFRA/PDGFRB/SIX1/TBX3/ANK2/PI16/LOX/VEGFA/COMP/UCHL1/TTN/PGM5/PROX1/NFATC2/RGS2/HES1/TPM1/EDN1/SHOX2/MYH11/SORBS2/CSRP1/LDB3/ADM	25	FBs
GO:0001570	vasculogenesis	16/748	80/18723	8.87E-08	1.55E-06	9.26E-07	NTRK2/PDGFRB/TIPARP/VEGFA/TMEM100/HAS2/JUNB/SOX18/TIE1/CD34/CAV1/EGFL7/SOX17/ADM/MYOCD/KDR	16	FBs
GO:0072132	mesenchyme morphogenesis	13/748	52/18723	8.94E-08	1.56E-06	9.30E-07	BMP5/MSX1/TBX3/HEYL/SOX9/SNAI2/OSR1/TMEM100/TGFB2/FOXC1/FOXC2/ACTA2/ACTG2	13	FBs
GO:0001558	regulation of cell growth	41/748	414/18723	9.00E-08	1.56E-06	9.33E-07	IGF1/LRP1/SLIT2/CXCL12/APOE/LTBP4/FBLN5/SFRP2/SFRP1/FN1/MAP1B/MSX1/EGFR/CRABP2/SEMA5A/SPOCK1/PI16/MEG3/SLIT3/CRYAB/VEGFA/IGFBP7/EPHA7/ENPP1/TGFB2/SGK1/CDA/RGS2/CXCR4/HYAL2/NET1/S100A8/EDN1/HBEGF/SOX17/S100A9/SERPINE2/FAM107A/FRZB/CDKN1A/MYOCD	41	FBs
GO:0150115	cell-substrate junction organization	18/748	101/18723	9.10E-08	1.57E-06	9.40E-07	LRP1/APOD/MYOC/LAMC1/SFRP1/FN1/THY1/EPHA3/VEGFA/SORBS1/ITGA2/ITGA6/TEK/LIMCH1/ITGB4/FAM107A/THBS1/KDR	18	FBs
GO:0090257	regulation of muscle system process	30/748	252/18723	9.65E-08	1.66E-06	9.93E-07	IGF1/HSPB6/ANK2/NPNT/PI16/ERRFI1/ADA/PTAFR/CASQ2/KIT/MYL9/ITGA2/RGS2/CHRM3/NR4A1/CALCRL/CAV1/STC1/TPM1/CNN1/PTGS2/ADRA2A/EDN1/KLF4/AIF1/PPP1R12B/ADRB2/GJA5/MYOCD/PLN	30	FBs
GO:0002040	sprouting angiogenesis	25/748	185/18723	9.79E-08	1.68E-06	1.00E-06	SLIT2/PGF/ANGPT1/BMPER/SEMA5A/VEGFA/MEOX2/NGFR/NRARP/GATA2/EFNB2/NR4A1/TEK/FOXC2/MMRN2/CLEC14A/KLF2/CDH13/PTGS2/DLL4/KLF4/EGR3/THBS1/ADAMTS9/KDR	25	FBs
GO:0050818	regulation of coagulation	15/748	71/18723	1.04E-07	1.78E-06	1.07E-06	PDGFRA/APOE/F3/TSPAN8/PDGFA/CD34/CAV1/THBD/CD9/PLAT/FAP/EDN1/SERPINE1/SERPINE2/THBS1	15	FBs
GO:0002703	regulation of leukocyte mediated immunity	28/748	226/18723	1.11E-07	1.89E-06	1.13E-06	C3/CD96/PTAFR/RSAD2/NCKAP1L/GATA3/VAMP8/LGALS9/KIT/GATA2/AHR/SPI1/PTPRC/B2M/HLA-DRA/HLA-B/HLA-E/HLA-DRB1/DNASE1L3/RAC2/ITGB2/CD84/WAS/SYK/PTPN6/ARRB2/TYROBP/IL7R	28	FBs
GO:0001654	eye development	38/748	371/18723	1.12E-07	1.91E-06	1.14E-06	SERPINF1/PDGFRA/NTRK2/COL5A2/PDGFRB/CHRDL1/PTN/TSKU/COL4A1/FGF10/FBN1/COL5A1/MFAP5/SPRY1/OSR2/THY1/SPRY2/CPAMD8/SOX9/CRYAB/VEGFA/RBP4/ALDH1A3/TGFB2/MAB21L1/EFEMP1/BCL11B/GATA3/PROX1/FOXC1/GPM6A/HIPK2/ALDH1A2/FOXC2/FLT1/DLL4/PRDM1/KLF4	38	FBs
GO:0050819	negative regulation of coagulation	13/748	53/18723	1.14E-07	1.93E-06	1.15E-06	PDGFRA/APOE/TSPAN8/PDGFA/CD34/THBD/CD9/PLAT/FAP/EDN1/SERPINE1/SERPINE2/THBS1	13	FBs
GO:0048002	antigen processing and presentation of peptide antigen	14/748	62/18723	1.14E-07	1.93E-06	1.15E-06	HLA-DPB1/HLA-DPA1/B2M/HLA-DRA/HLA-B/HLA-E/HLA-DRB1/CD74/CTSS/HLA-DMB/FCER1G/HLA-DQB1/HLA-DQA1/HLA-DMA	14	FBs
GO:0055123	digestive system development	21/748	137/18723	1.19E-07	2.00E-06	1.19E-06	PDGFRA/SFRP2/SFRP1/FGF10/EGFR/IGF2/CLMP/PCSK5/ADA/KLF5/TGFB2/KIT/ID2/HES1/ALDH1A2/SOX17/PRDM1/SHOX2/CDKN1A/MYOCD/RBPMS2	21	FBs
GO:0001933	negative regulation of protein phosphorylation	36/748	342/18723	1.23E-07	2.06E-06	1.23E-06	FBLN1/LRP1/SLIT2/PLPP3/APOE/SFRP2/SFRP1/PTPN13/PID1/CAMK2N1/ANGPT1/SPRY1/THY1/SPRY2/ERRFI1/UCHL1/ENPP1/NTRK3/PMEPA1/HHEX/CNKSR3/RGS2/PTPRB/DUSP1/PTPRC/DUSP6/CAV1/HYAL2/IGFBP3/DDIT4/TNFAIP3/PTPN6/ARRB2/CDKN1A/MYOCD/SOCS3	36	FBs
GO:0010720	positive regulation of cell development	33/748	298/18723	1.27E-07	2.11E-06	1.26E-06	LRP1/SERPINF1/SLIT2/MYOC/NTRK2/CXCL12/FN1/MAP1B/PTN/EGFR/CRABP2/SEMA5A/VEGFA/TIAM1/HAS2/PTPRD/PDE3A/CX3CL1/PREX1/KIT/PRKCH/CDH5/ID2/CXCR4/NEDD9/SHANK3/HES1/TGM2/SHOX2/SERPINE2/CLDN5/TYROBP/TLR2	33	FBs
GO:0085029	extracellular matrix assembly	12/748	45/18723	1.29E-07	2.15E-06	1.29E-06	COL1A2/MFAP4/FBLN5/LOX/SOX9/TNXB/ANTXR1/LAMB1/HAS2/TIE1/THSD4/MYH11	12	FBs
GO:0043534	blood vessel endothelial cell migration	24/748	176/18723	1.48E-07	2.46E-06	1.47E-06	SLIT2/APOE/ANGPT1/ANGPT4/VEGFA/ANGPT2/MEOX2/GATA2/ID1/CDH5/SOX18/EFNA1/MEF2C/EFNB2/NR4A1/FOXC2/MMRN2/CLEC14A/PTGS2/DLL4/KLF4/EGR3/THBS1/KDR	24	FBs
GO:0048565	digestive tract development	20/748	127/18723	1.50E-07	2.49E-06	1.49E-06	PDGFRA/SFRP2/SFRP1/FGF10/EGFR/CLMP/PCSK5/ADA/KLF5/TGFB2/KIT/ID2/HES1/ALDH1A2/SOX17/PRDM1/SHOX2/CDKN1A/MYOCD/RBPMS2	20	FBs
GO:0051051	negative regulation of transport	44/748	470/18723	1.54E-07	2.52E-06	1.50E-06	APOD/APOE/SFRP1/APOC1/MAP1B/PID1/ANGPT1/EPHA3/CRYAB/OSR1/PTGER3/ADA/ENPP1/IRS2/KCNE4/KCNAB1/RSAD2/PPP1R9A/NCKAP1L/INHBB/LILRB2/VAMP8/CASQ2/LGALS9/SPI1/CD200/STXBP6/RGS2/CAV1/STC1/CD74/PTGS2/MCTP1/ADRA2A/EDN1/CD84/SERPINE2/RAB11FIP1/THBS1/SFRP4/TLR2/UCP2/GEM/PLN	44	FBs
GO:0035924	cellular response to vascular endothelial growth factor stimulus	15/748	73/18723	1.54E-07	2.52E-06	1.50E-06	DCN/PDGFRA/GAS1/PDGFRB/PGF/SPRY2/VEGFA/FOXC1/NRP2/NR4A1/FLT1/DLL4/SMOC2/EGR3/KDR	15	FBs
GO:0051145	smooth muscle cell differentiation	15/748	73/18723	1.54E-07	2.52E-06	1.50E-06	FGF10/SIX1/TBX3/SOD2/NPNT/SOX9/VEGFA/COMP/KIT/NFATC2/MEF2C/HES1/ADM/MYOCD/RBPMS2	15	FBs
GO:0048872	homeostasis of number of cells	31/748	272/18723	1.60E-07	2.61E-06	1.56E-06	PLA2G2A/FSTL1/AXL/SOX9/VEGFA/ADA/SOX4/NCKAP1L/GATA3/LGALS9/KIT/GATA2/MAFB/SPI1/MYCT1/ID2/MEF2C/HIPK2/B2M/TNFAIP3/KLF2/EMCN/ADGRF5/CD74/SPNS2/ISG15/STAT1/IKZF1/GPR183/IL7R/HCLS1	31	FBs
GO:0031348	negative regulation of defense response	30/748	258/18723	1.63E-07	2.65E-06	1.58E-06	IGF1/SERPINF1/APOE/FGL2/PTGIS/SAMHD1/ADA/CD96/GATA3/CST7/LGALS9/CX3CL1/CD200/CDH5/PTPRC/SEC14L1/CALCRL/TEK/A2M/TNFAIP3/HLA-B/HLA-E/HLA-DRB1/ISG15/KLF4/SYK/HCK/TNFAIP6/ARRB2/SOCS3	30	FBs
GO:0030324	lung development	24/748	177/18723	1.65E-07	2.67E-06	1.59E-06	PDGFRA/HSD11B1/FGF7/PDGFRB/CRISPLD2/PTN/FGF10/EGFR/SPRY1/SPRY2/LOX/SOX9/VEGFA/ERRFI1/ADA/RBP4/FSTL3/PDGFA/CTSH/PROX1/HES1/ALDH1A2/KLF2/MYOCD	24	FBs
GO:0043405	regulation of MAP kinase activity	24/748	177/18723	1.65E-07	2.67E-06	1.59E-06	APOE/SFRP2/PDGFRB/SFRP1/EGFR/SPRY1/SPRY2/TNXB/VEGFA/TIAM1/UCHL1/NTRK3/PDGFA/KIT/RGS2/DUSP1/CAV1/HYAL2/FLT1/ADRA2A/EDN1/SYK/PTPN6/THBS1	24	FBs
GO:0032635	interleukin-6 production	23/748	165/18723	1.79E-07	2.88E-06	1.72E-06	SPON2/PTAFR/NCKAP1L/MBP/LILRB2/LGALS9/CX3CL1/CD200/LPL/IL33/HYAL2/TNFAIP3/KLF2/HLA-B/CD74/CD84/AIF1/POU2F2/SYK/PTPN6/ARRB2/TYROBP/TLR2	23	FBs
GO:0032675	regulation of interleukin-6 production	23/748	165/18723	1.79E-07	2.88E-06	1.72E-06	SPON2/PTAFR/NCKAP1L/MBP/LILRB2/LGALS9/CX3CL1/CD200/LPL/IL33/HYAL2/TNFAIP3/KLF2/HLA-B/CD74/CD84/AIF1/POU2F2/SYK/PTPN6/ARRB2/TYROBP/TLR2	23	FBs
GO:0043116	negative regulation of vascular permeability	8/748	18/18723	1.92E-07	3.07E-06	1.83E-06	SLIT2/ANGPT1/AKAP12/VEGFA/PDE3A/PDE2A/CLDN5/ADM	8	FBs
GO:0035296	regulation of tube diameter	21/748	141/18723	1.96E-07	3.12E-06	1.86E-06	APOE/EGFR/SOD3/SOD2/COMP/EDNRA/NPR3/RGS2/CHRM3/FOXC1/CAV1/FOXC2/KLF2/PTGS2/ADRA2A/EDN1/KCNMB1/ACTA2/ADM/ADRB2/GJA5	21	FBs
GO:0097746	blood vessel diameter maintenance	21/748	141/18723	1.96E-07	3.12E-06	1.86E-06	APOE/EGFR/SOD3/SOD2/COMP/EDNRA/NPR3/RGS2/CHRM3/FOXC1/CAV1/FOXC2/KLF2/PTGS2/ADRA2A/EDN1/KCNMB1/ACTA2/ADM/ADRB2/GJA5	21	FBs
GO:0001774	microglial cell activation	12/748	47/18723	2.18E-07	3.45E-06	2.06E-06	CST7/CX3CL1/PTPRC/CTSC/CLU/C5AR1/ITGB2/AIF1/CCL3/C1QA/TYROBP/TLR2	12	FBs
GO:0043114	regulation of vascular permeability	12/748	47/18723	2.18E-07	3.45E-06	2.06E-06	SLIT2/APOE/ANGPT1/AKAP12/VEGFA/PDE3A/CDH5/PDE2A/PLVAP/TEK/CLDN5/ADM	12	FBs
GO:0007548	sex differentiation	31/748	276/18723	2.22E-07	3.48E-06	2.08E-06	PDGFRA/SLIT2/RHOBTB3/SFRP2/PDGFRB/SFRP1/FST/MGST1/AXL/FGF10/CNTFR/TBX3/SRD5A2/TIPARP/SLIT3/SOX9/OSR1/VEGFA/ADAMTS1/RBP4/TGFB2/ESR1/FSTL3/INHBB/GATA3/BASP1/KIT/TNFSF10/FOXC1/CCND1/ARRB2	31	FBs
GO:0035150	regulation of tube size	21/748	142/18723	2.22E-07	3.48E-06	2.08E-06	APOE/EGFR/SOD3/SOD2/COMP/EDNRA/NPR3/RGS2/CHRM3/FOXC1/CAV1/FOXC2/KLF2/PTGS2/ADRA2A/EDN1/KCNMB1/ACTA2/ADM/ADRB2/GJA5	21	FBs
GO:0043409	negative regulation of MAPK cascade	24/748	180/18723	2.27E-07	3.55E-06	2.12E-06	FBLN1/APOE/TIMP3/SFRP2/SFRP1/CAMK2N1/SPRY1/SPRY2/GBP1/ERRFI1/UCHL1/CNKSR3/DUSP5/RGS2/EFNA1/DUSP1/PTPRC/DUSP6/CAV1/HYAL2/DUSP2/KLF4/MECOM/PTPN6	24	FBs
GO:0001823	mesonephros development	17/748	96/18723	2.28E-07	3.55E-06	2.12E-06	SLIT2/SFRP1/FGF10/SIX1/SPRY1/BMPER/OSR2/NPNT/SOX9/OSR1/VEGFA/CRLF1/GATA3/BASP1/FOXC1/HES1/FOXC2	17	FBs
GO:0002886	regulation of myeloid leukocyte mediated immunity	13/748	56/18723	2.30E-07	3.57E-06	2.13E-06	C3/PTAFR/VAMP8/LGALS9/GATA2/SPI1/HLA-E/DNASE1L3/RAC2/ITGB2/CD84/SYK/TYROBP	13	FBs
GO:0010463	mesenchymal cell proliferation	11/748	39/18723	2.31E-07	3.58E-06	2.14E-06	PRRX1/FGF7/PTN/MSX1/SIX1/SOX9/OSR1/IRS2/PDGFA/STAT1/SHOX2	11	FBs
GO:2000249	regulation of actin cytoskeleton reorganization	11/748	39/18723	2.31E-07	3.58E-06	2.14E-06	PDGFRA/IQGAP2/NTRK3/GMFG/ARHGDIB/ESAM/TEK/HCK/CSF1R/HCLS1/CSF3	11	FBs
GO:0016064	immunoglobulin mediated immune response	26/748	207/18723	2.39E-07	3.69E-06	2.20E-06	C1S/C3/C1R/IGHG1/TRBC1/HLA-DPB1/TRBC2/PTPRC/HLA-DPA1/C7/B2M/CLU/HLA-DRA/HLA-E/HLA-DRB1/CD74/IGKC/HLA-DMB/FCER1G/C1QB/PTPN6/C1QA/C1QC/HLA-DQB1/HLA-DQA1/HLA-DMA	26	FBs
GO:2000116	regulation of cysteine-type endopeptidase activity	28/748	235/18723	2.53E-07	3.87E-06	2.31E-06	GSN/SFRP2/F3/CRYAB/VEGFA/EPHA7/NGFR/AQP1/CST7/EGLN3/LGALS9/CTSH/SOX7/PERP/IFI6/LAPTM5/TNFSF10/NR4A1/S100A8/PTGS2/S100A9/CARD16/KLF4/BIRC3/SYK/THBS1/ATP2A3/ARRB2	28	FBs
GO:0090101	negative regulation of transmembrane receptor protein serine/threonine kinase signaling pathway	20/748	131/18723	2.53E-07	3.87E-06	2.31E-06	CILP/LRP1/SFRP2/LTBP1/SFRP1/FST/CHRDL1/FBN1/SPRY1/BMPER/HTRA3/SPRY2/FSTL3/GREM2/PMEPA1/CRIM1/HIPK2/CAV1/VASN/RBPMS2	20	FBs
GO:0014909	smooth muscle cell migration	17/748	97/18723	2.66E-07	4.02E-06	2.40E-06	IGF1/LRP1/SLIT2/PDGFRB/ADAMTS1/HAS2/PDGFA/ITGA2/MEF2C/POSTN/IGFBP3/PLAT/TPM1/CCL5/SERPINE1/AIF1/MYOCD	17	FBs
GO:0070167	regulation of biomineral tissue development	17/748	97/18723	2.66E-07	4.02E-06	2.40E-06	PTN/MGP/DDR2/OSR2/TMEM119/SOX9/OSR1/ECM1/COMP/ENPP1/MEF2C/S1PR1/SRGN/ISG15/OMD/CCL3/ADRB2	17	FBs
GO:1990868	response to chemokine	17/748	97/18723	2.66E-07	4.02E-06	2.40E-06	SLIT2/CXCL12/LOX/SLIT3/CMKLR1/DOCK8/ACKR4/CX3CL1/DUSP1/CXCR4/FOXC1/CXCL2/EDN1/CCL5/ACKR1/CCL4/CCL3	17	FBs
GO:1990869	cellular response to chemokine	17/748	97/18723	2.66E-07	4.02E-06	2.40E-06	SLIT2/CXCL12/LOX/SLIT3/CMKLR1/DOCK8/ACKR4/CX3CL1/DUSP1/CXCR4/FOXC1/CXCL2/EDN1/CCL5/ACKR1/CCL4/CCL3	17	FBs
GO:0048146	positive regulation of fibroblast proliferation	12/748	48/18723	2.81E-07	4.23E-06	2.52E-06	IGF1/PDGFRA/PDGFRB/FN1/FGF10/DDR2/ESR1/NGFR/AQP1/PDGFA/CD74/CDKN1A	12	FBs
GO:0051897	positive regulation of protein kinase B signaling	19/748	120/18723	2.81E-07	4.23E-06	2.52E-06	MYOC/F3/AXL/EGFR/ANGPT1/IGF2/SPRY2/SEMA5A/GATA3/PDGFA/CX3CL1/RAMP3/TEK/HBEGF/THBS1/CCL3/ARRB2/HCLS1/CSF3	19	FBs
GO:0003180	aortic valve morphogenesis	10/748	32/18723	2.83E-07	4.24E-06	2.53E-06	SLIT2/ELN/SLIT3/HEYL/SOX9/SNAI2/GATA3/TIE1/EFNA1/DLL4	10	FBs
GO:0043281	regulation of cysteine-type endopeptidase activity involved in apoptotic process	26/748	209/18723	2.89E-07	4.33E-06	2.58E-06	GSN/SFRP2/F3/CRYAB/VEGFA/EPHA7/NGFR/AQP1/EGLN3/LGALS9/CTSH/SOX7/IFI6/LAPTM5/TNFSF10/NR4A1/S100A8/PTGS2/S100A9/CARD16/KLF4/BIRC3/SYK/THBS1/ATP2A3/ARRB2	26	FBs
GO:0032642	regulation of chemokine production	17/748	98/18723	3.10E-07	4.62E-06	2.76E-06	LRP1/APOD/SNAI2/EGR1/MBP/LGALS9/LPL/IL33/POSTN/CD74/CD84/KLF4/AIF1/ACKR1/SYK/CSF1R/TLR2	17	FBs
GO:0019724	B cell mediated immunity	26/748	210/18723	3.18E-07	4.73E-06	2.82E-06	C1S/C3/C1R/IGHG1/TRBC1/HLA-DPB1/TRBC2/PTPRC/HLA-DPA1/C7/B2M/CLU/HLA-DRA/HLA-E/HLA-DRB1/CD74/IGKC/HLA-DMB/FCER1G/C1QB/PTPN6/C1QA/C1QC/HLA-DQB1/HLA-DQA1/HLA-DMA	26	FBs
GO:0007492	endoderm development	15/748	77/18723	3.22E-07	4.76E-06	2.85E-06	MMP2/COL6A1/LAMC1/COL5A2/FN1/COL4A2/ITGB5/COL5A1/LAMB1/SOX7/DUSP5/DUSP1/DUSP2/SOX17/ITGB2	15	FBs
GO:0002444	myeloid leukocyte mediated immunity	17/748	99/18723	3.60E-07	5.29E-06	3.16E-06	C3/PTGDS/SPON2/PTAFR/VAMP8/LGALS9/KIT/GATA2/SPI1/HLA-E/DNASE1L3/RAC2/ITGB2/CD84/SYK/CCL3/TYROBP	17	FBs
GO:0032602	chemokine production	17/748	99/18723	3.60E-07	5.29E-06	3.16E-06	LRP1/APOD/SNAI2/EGR1/MBP/LGALS9/LPL/IL33/POSTN/CD74/CD84/KLF4/AIF1/ACKR1/SYK/CSF1R/TLR2	17	FBs
GO:0110149	regulation of biomineralization	17/748	99/18723	3.60E-07	5.29E-06	3.16E-06	PTN/MGP/DDR2/OSR2/TMEM119/SOX9/OSR1/ECM1/COMP/ENPP1/MEF2C/S1PR1/SRGN/ISG15/OMD/CCL3/ADRB2	17	FBs
GO:0048732	gland development	41/748	436/18723	3.63E-07	5.31E-06	3.17E-06	SERPINF1/PDGFRA/FGF7/SFRP1/PTN/MSX1/FGF10/EGFR/SIX1/TBX3/IGF2/SOX9/VEGFA/SULF1/ADA/ALDH1A3/IRS2/TGFB2/ESR1/FSTL3/BCL11B/GATA3/PDGFA/GATA2/MAFB/LBH/PROX1/ITGA2/DKK3/ID2/FOXC1/CAV1/CCND1/HES1/TGM2/ALDH1A2/TNFAIP3/SERPINE2/FRZB/CSF1R/UCP2	41	FBs
GO:0031099	regeneration	25/748	198/18723	3.68E-07	5.35E-06	3.20E-06	IGF1/LRP1/APOD/CXCL12/PRRX1/MAP1B/PTN/AXL/FGF10/EGFR/PGF/THY1/ANGPT2/KLF5/NREP/CCND1/POSTN/CD9/C5AR1/NNMT/KLF4/ADM/LCP1/CDKN1A/UCP2	25	FBs
GO:0010038	response to metal ion	37/748	373/18723	3.68E-07	5.35E-06	3.20E-06	SERPINF1/MT2A/JUN/EGFR/SOD3/SOD2/PENK/FIBIN/MT1X/FSTL3/MT1E/AQP1/CASQ2/KIT/TTN/JUNB/NCF1/CD14/FOS/DUSP1/MEF2C/CAV1/CCND1/B2M/S100A8/MT1A/PTGS2/NDRG1/EDN1/MT1M/KCNMB1/ALOX5AP/FOSB/THBS1/C1QA/CYBB/PLN	37	FBs
GO:0007369	gastrulation	24/748	185/18723	3.80E-07	5.51E-06	3.29E-06	MMP2/COL6A1/SFRP2/COL5A2/SFRP1/FN1/COL4A2/ITGB5/COL5A1/OSR1/LAMB1/MBP/SOX7/DUSP5/ITGA2/DUSP1/FOXC1/ETS2/FOXC2/DUSP2/SOX17/ITGB2/ITGB4/KLF4	24	FBs
GO:0007219	Notch signaling pathway	23/748	172/18723	3.83E-07	5.54E-06	3.31E-06	CFD/FGF10/ANGPT4/HEYL/SOX9/SNAI2/TMEM100/S1PR3/TGFB2/SUSD5/NRARP/NFKBIA/KIT/GATA2/PERP/FOXC1/HES1/POSTN/EGFL7/FOXC2/DLL4/SORBS2/PLN	23	FBs
GO:0051146	striated muscle cell differentiation	31/748	283/18723	3.87E-07	5.57E-06	3.33E-06	IGF1/PDGFRA/PDGFRB/IRX3/MSX1/SIX1/TBX3/IGF2/TMEM119/PI16/VEGFA/KLF5/TTN/PGM5/JAM2/PROX1/NFATC2/RGS2/MEF2C/EFNB2/CD9/TPM1/EDN1/SHOX2/MYH11/SORBS2/CSRP1/LDB3/CD53/ARRB2/MYOCD	31	FBs
GO:0001938	positive regulation of endothelial cell proliferation	18/748	111/18723	3.99E-07	5.74E-06	3.43E-06	CXCL12/F3/PGF/IGF2/SEMA5A/VEGFA/ECM1/THBS4/NRARP/GATA2/PROX1/NRP2/NR4A1/TEK/EGFL7/CDH13/EGR3/KDR	18	FBs
GO:0071900	regulation of protein serine/threonine kinase activity	36/748	359/18723	4.07E-07	5.83E-06	3.48E-06	APOE/SFRP2/PDGFRB/SFRP1/EGFR/SPRY1/IGF2/THY1/SPRY2/TNXB/VEGFA/TIAM1/UCHL1/DIRAS3/NTRK3/PDGFA/CEMIP/HHEX/KIT/PROX1/RGS2/DUSP1/CAV1/HYAL2/CCND1/TNFAIP3/FLT1/ADRA2A/EDN1/SYK/PTPN6/THBS1/CSF1R/CDKN1A/ADRB2/MYOCD	36	FBs
GO:0014910	regulation of smooth muscle cell migration	16/748	89/18723	4.15E-07	5.94E-06	3.55E-06	IGF1/LRP1/SLIT2/PDGFRB/ADAMTS1/HAS2/PDGFA/ITGA2/MEF2C/POSTN/IGFBP3/TPM1/CCL5/SERPINE1/AIF1/MYOCD	16	FBs
GO:0030168	platelet activation	19/748	123/18723	4.17E-07	5.94E-06	3.55E-06	COL3A1/PDGFRA/APOE/FN1/AXL/COMP/PDGFA/MYL9/THBD/VWF/CD9/ADRA2A/CSRP1/SERPINE2/FCER1G/SYK/PTPN6/HBB/PLEK	19	FBs
GO:0045807	positive regulation of endocytosis	17/748	100/18723	4.18E-07	5.94E-06	3.55E-06	C3/LRP1/APOE/AXL/RAB31/ANGPT1/VEGFA/NCKAP1L/GATA2/CD14/ITGA2/B2M/CLU/SERPINE1/SYK/ARRB2/SFRP4	17	FBs
GO:0048562	embryonic organ morphogenesis	31/748	285/18723	4.51E-07	6.40E-06	3.82E-06	PDGFRA/PRRX1/MSX1/FGF10/FBN1/MFAP5/SIX1/TBX3/OSR2/SPRY2/SOX9/OSR1/RBP4/ALDH1A3/EFEMP1/GATA3/GATA2/MAFB/PROX1/ID2/SOX18/EFNA1/MEF2C/HIPK2/HES1/FOXC2/EDN1/SOX17/SHOX2/FRZB/RBPMS2	31	FBs
GO:0002768	immune response-regulating cell surface receptor signaling pathway	33/748	315/18723	4.60E-07	6.49E-06	3.88E-06	THY1/GBP1/CMKLR1/ADA/NFKBIZ/NCKAP1L/GATA3/IGHG1/LILRB2/TRBC1/KIT/BMX/LAPTM5/NFATC2/PRKCH/HLA-DPB1/TRBC2/MNDA/MEF2C/PTPRC/HLA-DRB1/C5AR1/NFKBID/LCP2/IGKC/FCN1/FCER1G/SYK/HCK/PTPN6/TYROBP/HLA-DQB1/CD3E	33	FBs
GO:0051090	regulation of DNA-binding transcription factor activity	41/748	440/18723	4.62E-07	6.51E-06	3.89E-06	PLPP3/DDR2/HEYL/VEGFA/PTGIS/CMKLR1/ENPP1/ESR1/CYTL1/SGK1/LGALS9/NFKBIA/CX3CL1/KIT/ID1/ID3/SPI1/PROX1/CD200/BHLHE40/PRKCH/ID2/HIPK2/CAV1/HES1/TNFAIP3/S100A8/CLU/EDN1/S100A9/CARD16/KLF4/SYK/HCK/TCEAL7/ARRB2/SFRP4/MYOCD/TLR2/HCLS1/CSF3	41	FBs
GO:0007584	response to nutrient	23/748	174/18723	4.73E-07	6.64E-06	3.97E-06	COL1A1/SFRP2/SFRP1/MAP1B/PTN/EGFR/KANK2/SOD2/PENK/SNAI2/ADA/STC2/ITGA2/LPL/CCND1/POSTN/ALDH1A2/STC1/PTGS2/STAT1/FOLR2/CYBB/CD3E	23	FBs
GO:0060759	regulation of response to cytokine stimulus	22/748	162/18723	5.23E-07	7.32E-06	4.38E-06	SLIT2/AXL/ANGPT1/SLIT3/ECM1/SAMHD1/LAPTM5/CXCR4/PTPRC/CAV1/TNFAIP3/CD74/ISG15/EDN1/CCL5/CARD16/KLF4/SYK/PTPN6/CCDC3/IL1R2/TLR2	22	FBs
GO:0044344	cellular response to fibroblast growth factor stimulus	18/748	113/18723	5.25E-07	7.34E-06	4.38E-06	COL1A1/FGF7/SFRP1/FGF10/SPRY1/SPRY2/SULF1/NGFR/NDNF/GATA3/NR4A1/HYAL2/POSTN/CCL5/DLL4/SMOC2/EGR3/THBS1	18	FBs
GO:0035019	somatic stem cell population maintenance	11/748	42/18723	5.30E-07	7.38E-06	4.41E-06	SFRP1/FGF10/SOX9/SOX4/KLF10/KIT/GATA2/SPI1/LBH/LDB2/HES1	11	FBs
GO:2000352	negative regulation of endothelial cell apoptotic process	10/748	34/18723	5.35E-07	7.43E-06	4.44E-06	ANGPT1/SEMA5A/NDNF/GATA3/GATA2/CDH5/TEK/TNFAIP3/SERPINE1/KDR	10	FBs
GO:0051960	regulation of nervous system development	41/748	443/18723	5.52E-07	7.65E-06	4.57E-06	LRP1/SERPINF1/SLIT2/NTRK2/CXCL12/FN1/MAP1B/PTN/EGFR/CRABP2/THY1/SEMA5A/SLITRK4/HEYL/VEGFA/TIAM1/LGI4/LRRN3/EPHA7/PTPRD/NTRK3/CST7/ITGAX/CX3CL1/KIT/ID1/JAM2/BHLHE40/PRKCH/ID2/CXCR4/CTSC/SHANK3/HES1/TGM2/B2M/DLL4/SHOX2/THBS2/SERPINE2/TLR2	41	FBs
GO:0045582	positive regulation of T cell differentiation	16/748	91/18723	5.69E-07	7.86E-06	4.70E-06	ADA/SOX4/NFKBIZ/NCKAP1L/GATA3/LILRB2/LGALS9/PTPRC/HLA-DRA/HLA-DRB1/CD74/NFKBID/EGR3/SYK/RUNX3/IL7R	16	FBs
GO:0036230	granulocyte activation	11/748	43/18723	6.86E-07	9.43E-06	5.63E-06	PLA2G2A/PTAFR/PREX1/SPI1/CCL5/DNASE1L3/ITGB2/FCER1G/SYK/CCL3/TYROBP	11	FBs
GO:0061383	trabecula morphogenesis	11/748	43/18723	6.86E-07	9.43E-06	5.63E-06	COL1A1/MMP2/SFRP1/BMP5/ADAMTS1/RBP4/TGFB2/S1PR1/ADGRG6/TEK/DLL4	11	FBs
GO:0002429	immune response-activating cell surface receptor signaling pathway	31/748	291/18723	7.11E-07	9.72E-06	5.81E-06	THY1/GBP1/CMKLR1/ADA/NFKBIZ/NCKAP1L/GATA3/IGHG1/TRBC1/BMX/LAPTM5/NFATC2/PRKCH/HLA-DPB1/TRBC2/MNDA/MEF2C/PTPRC/HLA-DRB1/C5AR1/NFKBID/LCP2/IGKC/FCN1/FCER1G/SYK/HCK/PTPN6/TYROBP/HLA-DQB1/CD3E	31	FBs
GO:0002757	immune response-activating signal transduction	31/748	291/18723	7.11E-07	9.72E-06	5.81E-06	THY1/GBP1/CMKLR1/ADA/NFKBIZ/NCKAP1L/GATA3/IGHG1/TRBC1/BMX/LAPTM5/NFATC2/PRKCH/HLA-DPB1/TRBC2/MNDA/MEF2C/PTPRC/HLA-DRB1/C5AR1/NFKBID/LCP2/IGKC/FCN1/FCER1G/SYK/HCK/PTPN6/TYROBP/HLA-DQB1/CD3E	31	FBs
GO:0018149	peptide cross-linking	10/748	35/18723	7.22E-07	9.84E-06	5.88E-06	DCN/COL3A1/FN1/NDNF/BGN/TGM2/F13A1/THBS1/SPOCK3/SPOCK2	10	FBs
GO:0048251	elastic fiber assembly	6/748	10/18723	7.29E-07	9.91E-06	5.92E-06	MFAP4/FBLN5/LOX/TNXB/THSD4/MYH11	6	FBs
GO:0045621	positive regulation of lymphocyte differentiation	17/748	104/18723	7.44E-07	1.01E-05	6.02E-06	AXL/ADA/SOX4/NFKBIZ/NCKAP1L/GATA3/LILRB2/LGALS9/PTPRC/HLA-DRA/HLA-DRB1/CD74/NFKBID/EGR3/SYK/RUNX3/IL7R	17	FBs
GO:0060349	bone morphogenesis	16/748	93/18723	7.72E-07	1.04E-05	6.23E-06	COL1A1/SFRP2/TSKU/MSX1/DHRS3/OSR2/TMEM119/SOX9/COMP/HAS2/FOXC1/MEF2C/TEK/STC1/SHOX2/SFRP4	16	FBs
GO:0048705	skeletal system morphogenesis	26/748	220/18723	7.89E-07	1.06E-05	6.35E-06	COL1A1/MMP2/PDGFRA/SFRP2/PRRX1/SFRP1/TSKU/MSX1/MGP/SIX1/DHRS3/OSR2/TMEM119/TIPARP/SOX9/OSR1/COMP/HAS2/FOXC1/MEF2C/HYAL2/TEK/FOXC2/STC1/SHOX2/SFRP4	26	FBs
GO:0042326	negative regulation of phosphorylation	37/748	385/18723	8.00E-07	1.07E-05	6.42E-06	FBLN1/LRP1/SLIT2/PLPP3/APOE/SFRP2/SFRP1/PTPN13/PID1/CAMK2N1/ANGPT1/SPRY1/THY1/SPRY2/ERRFI1/UCHL1/ENPP1/IRS2/NTRK3/PMEPA1/HHEX/CNKSR3/RGS2/PTPRB/DUSP1/PTPRC/DUSP6/CAV1/HYAL2/IGFBP3/DDIT4/TNFAIP3/PTPN6/ARRB2/CDKN1A/MYOCD/SOCS3	37	FBs
GO:0045860	positive regulation of protein kinase activity	37/748	386/18723	8.52E-07	1.14E-05	6.80E-06	IGF1/PDGFRB/EGFR/ANGPT1/DDR2/IGF2/SPRY2/ANGPT4/VEGFA/TIAM1/EGR1/TGFB2/PPP1R9A/NTRK3/NCKAP1L/PDGFA/CEMIP/KIT/NCF1/CD4/PROX1/EFNA1/NEDD9/PTPRC/CCND1/FLT1/CLU/ADRA2A/EDN1/CCL5/HBEGF/LCP2/SYK/THBS1/CSF1R/CDKN1A/ADRB2	37	FBs
GO:0002699	positive regulation of immune effector process	27/748	235/18723	8.52E-07	1.14E-05	6.80E-06	C3/SPON2/RBP4/NFKBIZ/PTAFR/RSAD2/GATA3/VAMP8/LGALS9/KIT/GATA2/SPI1/LAPTM5/PTPRC/B2M/HLA-DRA/HLA-B/HLA-E/HLA-DRB1/CD74/RAC2/NFKBID/ITGB2/CD84/HLA-DMB/SYK/TYROBP	27	FBs
GO:0008406	gonad development	26/748	221/18723	8.61E-07	1.15E-05	6.84E-06	PDGFRA/SLIT2/RHOBTB3/SFRP2/PDGFRB/SFRP1/FST/MGST1/SRD5A2/TIPARP/SLIT3/SOX9/OSR1/VEGFA/ADAMTS1/TGFB2/ESR1/FSTL3/INHBB/GATA3/BASP1/KIT/TNFSF10/FOXC1/CCND1/ARRB2	26	FBs
GO:0001945	lymph vessel development	9/748	28/18723	8.61E-07	1.15E-05	6.84E-06	VEGFA/SVEP1/PROX1/SOX18/TIE1/FOXC1/FOXC2/CLEC14A/SYK	9	FBs
GO:0072676	lymphocyte migration	18/748	117/18723	8.91E-07	1.18E-05	7.06E-06	APOD/CXCL12/ECM1/SPN/GATA3/DOCK8/CX3CL1/JAM2/CD200/S1PR1/SPNS2/CCL5/AIF1/CCL4/ITGAL/GPR183/CCL3/XG	18	FBs
GO:0007566	embryo implantation	12/748	53/18723	8.94E-07	1.18E-05	7.07E-06	MMP2/FBLN1/VEGFA/IGFBP7/PCSK5/VMP1/STC2/ARHGDIB/STC1/PTGS2/TIMP1/ITGB4	12	FBs
GO:0042119	neutrophil activation	10/748	36/18723	9.65E-07	1.27E-05	7.60E-06	PLA2G2A/PTAFR/PREX1/SPI1/CCL5/DNASE1L3/ITGB2/FCER1G/SYK/TYROBP	10	FBs
GO:0043299	leukocyte degranulation	14/748	73/18723	9.69E-07	1.27E-05	7.61E-06	PTGDS/PTAFR/NCKAP1L/VAMP8/LGALS9/KIT/GATA2/SPI1/RAC2/ITGB2/CD84/SYK/HCK/CCL3	14	FBs
GO:0072503	cellular divalent inorganic cation homeostasis	43/748	486/18723	9.84E-07	1.29E-05	7.71E-06	LRP1/PDGFRA/CXCL12/APOE/MT2A/LPAR1/PTGFR/THY1/ANK2/CMKLR1/MT1X/PTGER3/S1PR3/STC2/EDNRA/ESR1/MT1E/CASQ2/ACKR4/CEMIP/CX3CL1/GATA2/RAMP3/CDH5/CXCR4/PTPRC/CAV1/S1PR1/TGM2/S100A8/STC1/MT1A/C5AR1/CD52/EDN1/CCL5/MT1M/S100A9/PTPN6/ADM/ATP2A3/CCL3/PLN	43	FBs
GO:0001818	negative regulation of cytokine production	35/748	357/18723	9.99E-07	1.31E-05	7.81E-06	IGF1/APOD/GPNMB/FN1/TSKU/AXL/SSC5D/ANGPT1/GBP1/CMKLR1/ERRFI1/TGFB2/CD96/NCKAP1L/INHBB/GATA3/LGALS9/CX3CL1/LAPTM5/CD200/CD34/PTPRC/TNFAIP3/SRGN/KLF2/HLA-DRB1/CARD16/CD84/REL/KLF4/PTPN6/THBS1/ARRB2/IL1R2/TYROBP	35	FBs
GO:1902905	positive regulation of supramolecular fiber organization	25/748	209/18723	1.02E-06	1.34E-05	7.98E-06	GSN/MYOC/APOE/SFRP1/MAP1B/LPAR1/SEMA5A/SYNPO2/IQGAP2/NCKAP1L/CX3CL1/ID1/GMFG/PROX1/CDC42EP3/DSTN/SYNPO/LIMCH1/CLU/TPM1/EDN1/WAS/HCK/PLEK/CSF3	25	FBs
GO:0006968	cellular defense response	12/748	54/18723	1.11E-06	1.44E-05	8.62E-06	LGALS3BP/PRF1/SPN/LILRB2/NCF2/NCF1/MNDA/IL33/LSP1/C5AR1/GNLY/TYROBP	12	FBs
GO:0034612	response to tumor necrosis factor	28/748	253/18723	1.14E-06	1.48E-05	8.87E-06	COL1A1/SFRP1/PID1/AKAP12/GBP1/NPNT/HAS2/GATA3/NFKBIA/CX3CL1/CD14/LAPTM5/HYAL2/POSTN/PLVAP/TNFAIP3/KLF2/PTGS2/EDN1/CCL5/STAT1/CARD16/CCL4/BIRC3/SYK/THBS1/CCL3/CCDC3	28	FBs
GO:0030888	regulation of B cell proliferation	13/748	64/18723	1.19E-06	1.54E-05	9.19E-06	ADA/IRS2/NCKAP1L/AHR/NFATC2/MNDA/MEF2C/PTPRC/CD74/GPR183/TYROBP/IKZF3/CDKN1A	13	FBs
GO:0010001	glial cell differentiation	26/748	225/18723	1.21E-06	1.57E-05	9.35E-06	LRP1/MYOC/NTRK2/LAMA2/MXRA8/PTN/FGF10/EGFR/SOX9/LGI4/SOX4/NTRK3/ID2/CXCR4/HES1/ADGRG6/CD9/S100A8/CLU/C5AR1/NDRG1/S100A9/ITGB4/SERPINE2/C1QA/TLR2	26	FBs
GO:0001837	epithelial to mesenchymal transition	21/748	157/18723	1.22E-06	1.57E-05	9.35E-06	COL1A1/SFRP2/SFRP1/BMP5/MSX1/S100A4/SPRY1/TBX3/SPRY2/EPHA3/HEYL/SOX9/SNAI2/TIAM1/TMEM100/HAS2/TGFB2/GATA3/EFNA1/FOXC1/VASN	21	FBs
GO:0003176	aortic valve development	10/748	37/18723	1.27E-06	1.64E-05	9.78E-06	SLIT2/ELN/SLIT3/HEYL/SOX9/SNAI2/GATA3/TIE1/EFNA1/DLL4	10	FBs
GO:0002761	regulation of myeloid leukocyte differentiation	18/748	120/18723	1.30E-06	1.66E-05	9.95E-06	SFRP1/JUN/FBN1/LRRC17/FSTL3/KLF10/GATA2/MAFB/CD4/FOS/ID2/HLA-DRB1/CD74/CCL3/C1QC/TYROBP/LILRB3/HCLS1	18	FBs
GO:0071774	response to fibroblast growth factor	18/748	120/18723	1.30E-06	1.66E-05	9.95E-06	COL1A1/FGF7/SFRP1/FGF10/SPRY1/SPRY2/SULF1/NGFR/NDNF/GATA3/NR4A1/HYAL2/POSTN/CCL5/DLL4/SMOC2/EGR3/THBS1	18	FBs
GO:0051495	positive regulation of cytoskeleton organization	26/748	226/18723	1.32E-06	1.68E-05	1.01E-05	GSN/MYOC/SFRP1/MAP1B/LPAR1/SEMA5A/SYNPO2/IQGAP2/NTRK3/NCKAP1L/CX3CL1/ID1/GMFG/PROX1/CDC42EP3/DSTN/SYNPO/TEK/LIMCH1/TPM1/EDN1/WAS/HCK/PLEK/HCLS1/CSF3	26	FBs
GO:0048662	negative regulation of smooth muscle cell proliferation	14/748	75/18723	1.36E-06	1.73E-05	1.04E-05	APOD/APOE/OGN/SOD2/NPR3/MEF2C/IGFBP3/TNFAIP3/TPM1/CNN1/KLF4/AIF1/CDKN1A/MYOCD	14	FBs
GO:0051896	regulation of protein kinase B signaling	23/748	185/18723	1.41E-06	1.78E-05	1.07E-05	MYOC/NTRK2/F3/AXL/EGFR/ANGPT1/IGF2/SPRY2/SEMA5A/NTRK3/GATA3/PDGFA/CX3CL1/RAMP3/HYAL2/TEK/HBEGF/KLF4/THBS1/CCL3/ARRB2/HCLS1/CSF3	23	FBs
GO:0045137	development of primary sexual characteristics	26/748	227/18723	1.44E-06	1.82E-05	1.09E-05	PDGFRA/SLIT2/RHOBTB3/SFRP2/PDGFRB/SFRP1/FST/MGST1/SRD5A2/TIPARP/SLIT3/SOX9/OSR1/VEGFA/ADAMTS1/TGFB2/ESR1/FSTL3/INHBB/GATA3/BASP1/KIT/TNFSF10/FOXC1/CCND1/ARRB2	26	FBs
GO:0090596	sensory organ morphogenesis	28/748	256/18723	1.45E-06	1.83E-05	1.09E-05	NTRK2/COL5A2/PRRX1/PTN/TSKU/MSX1/FGF10/FBN1/COL5A1/MFAP5/SIX1/OSR2/THY1/SPRY2/SOX9/OSR1/VEGFA/RBP4/ALDH1A3/EFEMP1/GATA3/GATA2/MAFB/PROX1/HIPK2/EDN1/PRDM1/FRZB	28	FBs
GO:0072009	nephron epithelium development	17/748	109/18723	1.47E-06	1.85E-05	1.10E-05	IRX3/SIX1/NPNT/HEYL/SOX9/OSR1/VEGFA/GATA3/BASP1/FOXC1/CD34/MEF2C/HES1/FOXC2/PECAM1/PODXL/STAT1	17	FBs
GO:0045580	regulation of T cell differentiation	20/748	146/18723	1.49E-06	1.87E-05	1.11E-05	FGL2/ADA/SOX4/NFKBIZ/NCKAP1L/GATA3/LILRB2/NRARP/LGALS9/CD2/PTPRC/HLA-DRA/HLA-DRB1/CD74/PRDM1/NFKBID/EGR3/SYK/RUNX3/IL7R	20	FBs
GO:0016055	Wnt signaling pathway	40/748	444/18723	1.50E-06	1.88E-05	1.12E-05	COL1A1/LRP1/MYOC/PLPP3/APOE/SFRP2/SFRP1/GPC4/TSKU/FGF10/IGFBP6/EGFR/CPE/GPC6/SEMA5A/BICC1/SOX9/SNAI2/TIAM1/SULF1/SOX4/APCDD1/AMER2/EGR1/ZEB2/GATA3/NRARP/NR4A2/SOX7/HHEX/DKK3/CAV1/CCND1/TNFAIP3/SOX17/TMEM88/KLF4/FRZB/SFRP4/TLR2	40	FBs
GO:0043589	skin morphogenesis	6/748	11/18723	1.55E-06	1.94E-05	1.16E-05	COL1A1/COL1A2/ERRFI1/ITGA2/ITGA6/ITGB4	6	FBs
GO:0042552	myelination	19/748	134/18723	1.60E-06	1.99E-05	1.19E-05	MYOC/NTRK2/PTN/ANK2/LGI4/CST7/ITGAX/MBP/MALL/JAM2/CXCR4/CTSC/ADGRG6/CD9/CLU/NDRG1/ITGB4/CLDN5/TLR2	19	FBs
GO:0003014	renal system process	17/748	110/18723	1.67E-06	2.07E-05	1.24E-05	GSN/PCSK5/SULF1/HAS2/HSD11B2/AQP1/NPR3/SGK1/CD34/HYAL2/MCAM/STC1/ADGRF5/EDN1/ADM/GJA5/HBB	17	FBs
GO:0048008	platelet-derived growth factor receptor signaling pathway	12/748	56/18723	1.68E-06	2.07E-05	1.24E-05	LRP1/PDGFRA/APOD/PDGFRB/PDGFRL/F3/TIPARP/LOX/VEGFA/PDGFA/PLAT/MYOCD	12	FBs
GO:0006979	response to oxidative stress	40/748	446/18723	1.68E-06	2.07E-05	1.24E-05	COL1A1/MMP2/GPX3/PDGFRA/APOD/APOE/FBLN5/CYGB/PDGFRB/MGST1/RHOB/AXL/JUN/EGFR/CA3/SOD3/SOD2/PENK/CRYAB/ADA/AQP1/NR4A2/NCF1/FOS/SCARA3/DUSP1/HYAL2/NET1/TNFAIP3/KLF2/TPM1/PTGS2/MCTP1/EDN1/STAT1/HBA2/KLF4/AIF1/HBB/UCP2	40	FBs
GO:0198738	cell-cell signaling by wnt	40/748	446/18723	1.68E-06	2.07E-05	1.24E-05	COL1A1/LRP1/MYOC/PLPP3/APOE/SFRP2/SFRP1/GPC4/TSKU/FGF10/IGFBP6/EGFR/CPE/GPC6/SEMA5A/BICC1/SOX9/SNAI2/TIAM1/SULF1/SOX4/APCDD1/AMER2/EGR1/ZEB2/GATA3/NRARP/NR4A2/SOX7/HHEX/DKK3/CAV1/CCND1/TNFAIP3/SOX17/TMEM88/KLF4/FRZB/SFRP4/TLR2	40	FBs
GO:0071356	cellular response to tumor necrosis factor	26/748	229/18723	1.70E-06	2.09E-05	1.25E-05	COL1A1/SFRP1/PID1/AKAP12/GBP1/NPNT/HAS2/GATA3/NFKBIA/CX3CL1/LAPTM5/HYAL2/POSTN/PLVAP/TNFAIP3/KLF2/EDN1/CCL5/STAT1/CARD16/CCL4/BIRC3/SYK/THBS1/CCL3/CCDC3	26	FBs
GO:0072678	T cell migration	13/748	66/18723	1.72E-06	2.11E-05	1.26E-05	APOD/CXCL12/ECM1/SPN/DOCK8/CD200/S1PR1/CCL5/AIF1/ITGAL/GPR183/CCL3/XG	13	FBs
GO:0036303	lymph vessel morphogenesis	8/748	23/18723	1.80E-06	2.20E-05	1.31E-05	VEGFA/SVEP1/PROX1/SOX18/TIE1/FOXC1/FOXC2/CLEC14A	8	FBs
GO:0031341	regulation of cell killing	16/748	99/18723	1.83E-06	2.24E-05	1.34E-05	CFH/PRF1/NCKAP1L/LGALS9/SPI1/PTPRC/B2M/HLA-DRA/HLA-B/HLA-E/HLA-DRB1/DNASE1L3/SYK/ARRB2/TYROBP/IL7R	16	FBs
GO:0007272	ensheathment of neurons	19/748	136/18723	2.00E-06	2.44E-05	1.46E-05	MYOC/NTRK2/PTN/ANK2/LGI4/CST7/ITGAX/MBP/MALL/JAM2/CXCR4/CTSC/ADGRG6/CD9/CLU/NDRG1/ITGB4/CLDN5/TLR2	19	FBs
GO:0008366	axon ensheathment	19/748	136/18723	2.00E-06	2.44E-05	1.46E-05	MYOC/NTRK2/PTN/ANK2/LGI4/CST7/ITGAX/MBP/MALL/JAM2/CXCR4/CTSC/ADGRG6/CD9/CLU/NDRG1/ITGB4/CLDN5/TLR2	19	FBs
GO:0010517	regulation of phospholipase activity	13/748	67/18723	2.05E-06	2.49E-05	1.49E-05	LRP1/PDGFRA/PDGFRB/EGFR/LPAR1/EDNRA/ESR1/PTAFR/KIT/RGS2/FLT1/C5AR1/CCL5	13	FBs
GO:0038065	collagen-activated signaling pathway	7/748	17/18723	2.16E-06	2.61E-05	1.56E-05	COL1A1/COL4A2/COL4A1/DDR2/COL4A5/ITGA2/SYK	7	FBs
GO:0043010	camera-type eye development	32/748	322/18723	2.17E-06	2.61E-05	1.56E-05	SERPINF1/PDGFRA/NTRK2/PDGFRB/PTN/TSKU/COL4A1/FGF10/FBN1/SPRY1/OSR2/THY1/SPRY2/SOX9/CRYAB/VEGFA/RBP4/ALDH1A3/TGFB2/MAB21L1/EFEMP1/BCL11B/GATA3/PROX1/FOXC1/GPM6A/HIPK2/ALDH1A2/FOXC2/FLT1/DLL4/KLF4	32	FBs
GO:0045987	positive regulation of smooth muscle contraction	9/748	31/18723	2.26E-06	2.71E-05	1.62E-05	NPNT/ADA/PTAFR/KIT/ITGA2/CHRM3/PTGS2/EDN1/MYOCD	9	FBs
GO:0048566	embryonic digestive tract development	9/748	31/18723	2.26E-06	2.71E-05	1.62E-05	PDGFRA/FGF10/PCSK5/ADA/TGFB2/ID2/ALDH1A2/SHOX2/RBPMS2	9	FBs
GO:0001959	regulation of cytokine-mediated signaling pathway	20/748	150/18723	2.28E-06	2.73E-05	1.63E-05	SLIT2/AXL/ANGPT1/SLIT3/ECM1/SAMHD1/LAPTM5/CXCR4/PTPRC/CAV1/TNFAIP3/CD74/ISG15/EDN1/CCL5/CARD16/SYK/PTPN6/CCDC3/IL1R2	20	FBs
GO:0071453	cellular response to oxygen levels	22/748	177/18723	2.38E-06	2.83E-05	1.69E-05	SFRP1/PTN/ANGPT4/VEGFA/PTGIS/ATP6V0D1/STC2/EGR1/AQP1/NDNF/EGLN3/CD34/HIPK2/CAV1/STC1/PTGS2/NDRG1/EDN1/KCNMB1/CARD16/VASN/CYBB	22	FBs
GO:0055007	cardiac muscle cell differentiation	18/748	125/18723	2.38E-06	2.83E-05	1.69E-05	IGF1/PDGFRA/PDGFRB/IRX3/TBX3/PI16/VEGFA/TTN/PROX1/RGS2/MEF2C/EFNB2/EDN1/SHOX2/MYH11/SORBS2/ARRB2/MYOCD	18	FBs
GO:2000027	regulation of animal organ morphogenesis	18/748	125/18723	2.38E-06	2.83E-05	1.69E-05	SFRP2/FGF7/SFRP1/GPC4/MSX1/FGF10/SIX1/SPRY1/GPC6/SOX9/VEGFA/TIAM1/SULF1/NGFR/GATA3/PDGFA/CD34/EDN1	18	FBs
GO:0010812	negative regulation of cell-substrate adhesion	13/748	68/18723	2.45E-06	2.89E-05	1.73E-05	COL1A1/FBLN1/LRP1/APOD/MYOC/GBP1/SPOCK1/ANGPT2/CX3CL1/POSTN/SERPINE1/FAM107A/THBS1	13	FBs
GO:0042698	ovulation cycle	13/748	68/18723	2.45E-06	2.89E-05	1.73E-05	SERPINF1/PDGFRA/SLIT2/PTN/AXL/EGFR/SLIT3/ADAMTS1/HAS2/EGR1/TGFB2/ESR1/ARRB2	13	FBs
GO:0046686	response to cadmium ion	13/748	68/18723	2.45E-06	2.89E-05	1.73E-05	MT2A/JUN/EGFR/SOD2/MT1X/MT1E/KIT/NCF1/FOS/B2M/MT1A/MT1M/CYBB	13	FBs
GO:0048754	branching morphogenesis of an epithelial tube	20/748	151/18723	2.53E-06	2.98E-05	1.78E-05	SLIT2/SFRP2/COL4A1/FGF10/SIX1/SPRY1/TBX3/SPRY2/NPNT/SOX9/VEGFA/EDNRA/ESR1/NRARP/CTSH/TIE1/FOXC2/EDN1/DLL4/KDR	20	FBs
GO:0071456	cellular response to hypoxia	20/748	151/18723	2.53E-06	2.98E-05	1.78E-05	SFRP1/PTN/ANGPT4/VEGFA/PTGIS/STC2/EGR1/AQP1/NDNF/EGLN3/CD34/HIPK2/STC1/PTGS2/NDRG1/EDN1/KCNMB1/CARD16/VASN/CYBB	20	FBs
GO:0060560	developmental growth involved in morphogenesis	26/748	234/18723	2.55E-06	2.98E-05	1.78E-05	LRP1/SLIT2/CXCL12/APOE/SFRP2/DCLK1/SFRP1/FN1/MAP1B/FGF10/CRABP2/SIX1/SPRY1/SPRY2/SEMA5A/SLIT3/SOX9/VEGFA/TIAM1/EPHA7/ESR1/NRN1/CXCR4/NRP2/S1PR1/POSTN	26	FBs
GO:0002064	epithelial cell development	25/748	220/18723	2.63E-06	3.08E-05	1.84E-05	COL15A1/BMP5/SOX9/VEGFA/KLF5/S1PR3/ADAMTSL4/ESR1/BCL11B/PLCB1/ROBO4/SPINT2/PROX1/CDH5/PDE2A/SOX18/CXCR4/FOXC2/PECAM1/PODXL/STC1/PRDM1/ACTA2/CLDN5/CDKN1A	25	FBs
GO:1902106	negative regulation of leukocyte differentiation	16/748	102/18723	2.75E-06	3.21E-05	1.92E-05	TMEM176B/SFRP1/TMEM176A/FBN1/FGL2/LRRC17/FSTL3/NRARP/GATA2/MAFB/ID2/CD74/CCL3/C1QC/LILRB3/RUNX3	16	FBs
GO:0002244	hematopoietic progenitor cell differentiation	17/748	114/18723	2.77E-06	3.21E-05	1.92E-05	PDGFRA/SFRP1/FST/SOX4/FSTL3/GATA3/KIT/SPI1/FOXC1/PTPRC/HYAL2/HES1/FLT1/PTPN6/CSF1R/KDR/PLEK	17	FBs
GO:0046660	female sex differentiation	17/748	114/18723	2.77E-06	3.21E-05	1.92E-05	PDGFRA/SLIT2/SFRP1/FST/AXL/FGF10/TBX3/TIPARP/SLIT3/VEGFA/ADAMTS1/RBP4/ESR1/INHBB/KIT/FOXC1/ARRB2	17	FBs
GO:0010863	positive regulation of phospholipase C activity	10/748	40/18723	2.78E-06	3.21E-05	1.92E-05	PDGFRA/PDGFRB/EGFR/LPAR1/EDNRA/ESR1/PTAFR/KIT/FLT1/C5AR1	10	FBs
GO:0071276	cellular response to cadmium ion	10/748	40/18723	2.78E-06	3.21E-05	1.92E-05	MT2A/JUN/EGFR/MT1X/MT1E/NCF1/FOS/MT1A/MT1M/CYBB	10	FBs
GO:0001913	T cell mediated cytotoxicity	11/748	49/18723	2.79E-06	3.21E-05	1.92E-05	PRF1/NCKAP1L/CTSH/PTPRC/CTSC/B2M/HLA-DRA/HLA-B/HLA-E/HLA-DRB1/IL7R	11	FBs
GO:0038084	vascular endothelial growth factor signaling pathway	11/748	49/18723	2.79E-06	3.21E-05	1.92E-05	DCN/PDGFRA/PDGFRB/PGF/SPRY2/VEGFA/FOXC1/NRP2/FLT1/SMOC2/KDR	11	FBs
GO:0001657	ureteric bud development	15/748	91/18723	2.97E-06	3.40E-05	2.03E-05	SLIT2/SFRP1/SIX1/SPRY1/BMPER/NPNT/SOX9/OSR1/VEGFA/CRLF1/GATA3/BASP1/FOXC1/HES1/FOXC2	15	FBs
GO:0002275	myeloid cell activation involved in immune response	15/748	91/18723	2.97E-06	3.40E-05	2.03E-05	PTGDS/PTAFR/VAMP8/LGALS9/KIT/GATA2/SPI1/DNASE1L3/RAC2/ITGB2/CD84/FCER1G/SYK/CCL3/TYROBP	15	FBs
GO:0060191	regulation of lipase activity	15/748	91/18723	2.97E-06	3.40E-05	2.03E-05	LRP1/PDGFRA/PDGFRB/APOC1/EGFR/LPAR1/PCSK5/EDNRA/ESR1/PTAFR/KIT/RGS2/FLT1/C5AR1/CCL5	15	FBs
GO:0038063	collagen-activated tyrosine kinase receptor signaling pathway	6/748	12/18723	3.00E-06	3.41E-05	2.04E-05	COL1A1/COL4A2/COL4A1/DDR2/COL4A5/SYK	6	FBs
GO:0048010	vascular endothelial growth factor receptor signaling pathway	12/748	59/18723	3.01E-06	3.42E-05	2.04E-05	AXL/FGF10/PGF/VEGFA/SULF1/HHEX/FOXC1/FOXC2/MMRN2/CLEC14A/FLT1/KDR	12	FBs
GO:2000351	regulation of endothelial cell apoptotic process	12/748	59/18723	3.01E-06	3.42E-05	2.04E-05	CD248/ANGPT1/SEMA5A/NDNF/GATA3/GATA2/CDH5/TEK/TNFAIP3/SERPINE1/THBS1/KDR	12	FBs
GO:0060317	cardiac epithelial to mesenchymal transition	9/748	32/18723	3.03E-06	3.43E-05	2.05E-05	MSX1/SPRY1/TBX3/HEYL/SNAI2/TMEM100/HAS2/TGFB2/EFNA1	9	FBs
GO:0003279	cardiac septum development	16/748	103/18723	3.14E-06	3.54E-05	2.12E-05	SLIT2/BMP5/TBX3/DHRS3/ANK2/SLIT3/HEYL/SOX4/TGFB2/GATA3/PROX1/PDE2A/NRP2/HES1/PRDM1/GJA5	16	FBs
GO:0030111	regulation of Wnt signaling pathway	32/748	328/18723	3.21E-06	3.62E-05	2.16E-05	COL1A1/LRP1/PLPP3/APOE/SFRP2/SFRP1/TSKU/FGF10/IGFBP6/EGFR/SEMA5A/BICC1/SOX9/SNAI2/TIAM1/SULF1/SOX4/APCDD1/AMER2/EGR1/ZEB2/NRARP/SOX7/HHEX/DKK3/CAV1/TNFAIP3/SOX17/TMEM88/FRZB/SFRP4/TLR2	32	FBs
GO:0002283	neutrophil activation involved in immune response	7/748	18/18723	3.42E-06	3.83E-05	2.29E-05	PTAFR/SPI1/DNASE1L3/ITGB2/FCER1G/SYK/TYROBP	7	FBs
GO:0072163	mesonephric epithelium development	15/748	92/18723	3.42E-06	3.83E-05	2.29E-05	SLIT2/SFRP1/SIX1/SPRY1/BMPER/NPNT/SOX9/OSR1/VEGFA/CRLF1/GATA3/BASP1/FOXC1/HES1/FOXC2	15	FBs
GO:0072164	mesonephric tubule development	15/748	92/18723	3.42E-06	3.83E-05	2.29E-05	SLIT2/SFRP1/SIX1/SPRY1/BMPER/NPNT/SOX9/OSR1/VEGFA/CRLF1/GATA3/BASP1/FOXC1/HES1/FOXC2	15	FBs
GO:0045123	cellular extravasation	13/748	70/18723	3.44E-06	3.84E-05	2.30E-05	CXCL12/THY1/CHST2/PTAFR/SPN/PLCB1/JAML/CX3CL1/JAM2/PLVAP/PECAM1/ITGAL/XG	13	FBs
GO:0050808	synapse organization	38/748	426/18723	3.46E-06	3.86E-05	2.31E-05	C3/NTRK2/APOE/GPC4/MAP1B/PTN/COL4A1/SIX1/GPC6/SLITRK4/TIAM1/COL4A5/LRRN3/EPHA7/IGSF21/PTPRD/PPP1R9A/NTRK3/LILRB2/CX3CL1/GABRB2/SNCG/EFNA1/MEF2C/SYNPO/NRP2/EFNB2/GPM6A/SHANK3/SRGN/C5AR1/NDRG1/THBS2/C1QB/C1QA/SPOCK2/C1QC/TLR2	38	FBs
GO:0021782	glial cell development	17/748	116/18723	3.54E-06	3.93E-05	2.35E-05	LRP1/MYOC/NTRK2/MXRA8/EGFR/LGI4/SOX4/ADGRG6/CD9/S100A8/CLU/C5AR1/NDRG1/S100A9/ITGB4/C1QA/TLR2	17	FBs
GO:0097305	response to alcohol	27/748	253/18723	3.55E-06	3.93E-05	2.35E-05	SLIT2/SFRP1/CA3/PTGFR/SOD2/PENK/SLIT3/IGFBP7/RBP4/NTRK3/GATA3/CD14/AHR/SPI1/FOS/RGS2/CCND1/S100A8/KLF2/KCNMB1/KLF4/CLDN5/FOSB/CCL3/CDKN1A/CYBB/CSF3	27	FBs
GO:2000106	regulation of leukocyte apoptotic process	14/748	81/18723	3.55E-06	3.93E-05	2.35E-05	CXCL12/AXL/ADA/IRS2/DOCK8/LGALS9/EFNA1/GIMAP8/MEF2C/CD74/CCL5/CD3G/IL7R/HCLS1	14	FBs
GO:0050769	positive regulation of neurogenesis	25/748	225/18723	3.95E-06	4.37E-05	2.61E-05	LRP1/SERPINF1/SLIT2/NTRK2/CXCL12/FN1/MAP1B/PTN/EGFR/CRABP2/SEMA5A/VEGFA/TIAM1/PTPRD/CX3CL1/KIT/PRKCH/ID2/CXCR4/SHANK3/HES1/TGM2/SHOX2/SERPINE2/TLR2	25	FBs
GO:0032722	positive regulation of chemokine production	13/748	71/18723	4.06E-06	4.47E-05	2.67E-05	LRP1/EGR1/MBP/LGALS9/LPL/IL33/POSTN/CD74/CD84/AIF1/SYK/CSF1R/TLR2	13	FBs
GO:0010952	positive regulation of peptidase activity	23/748	197/18723	4.16E-06	4.57E-05	2.73E-05	FBLN1/GSN/PCOLCE/SFRP2/FN1/F3/ANTXR1/NGFR/MBP/EGLN3/LGALS9/CTSH/SOX7/PERP/LAPTM5/TNFSF10/EFNA1/CAV1/S100A8/PCOLCE2/S100A9/SYK/ATP2A3	23	FBs
GO:0001764	neuron migration	20/748	156/18723	4.21E-06	4.62E-05	2.76E-05	COL3A1/NTRK2/CXCL12/DCLK1/MAP1B/NAV1/AXL/SPOCK1/VEGFA/NDNF/NTRK3/GATA3/NR4A2/CX3CL1/GATA2/CXCR4/MEF2C/NRP2/GPM6A/DDIT4	20	FBs
GO:0071622	regulation of granulocyte chemotaxis	11/748	51/18723	4.25E-06	4.65E-05	2.78E-05	SLIT2/CMKLR1/THBS4/NCKAP1L/CD74/C5AR1/EDN1/CCL5/RAC2/THBS1/CSF1R	11	FBs
GO:0043523	regulation of neuron apoptotic process	24/748	212/18723	4.44E-06	4.85E-05	2.90E-05	LRP1/NTRK2/APOE/AXL/JUN/CNTFR/ANGPT1/SIX1/SOD2/EPHA7/CRLF1/TGFB2/NDNF/GATA3/EGLN3/NR4A2/CX3CL1/GABRB2/MEF2C/HIPK2/C5AR1/CCL3/ARRB2/TYROBP	24	FBs
GO:1900274	regulation of phospholipase C activity	10/748	42/18723	4.49E-06	4.89E-05	2.92E-05	PDGFRA/PDGFRB/EGFR/LPAR1/EDNRA/ESR1/PTAFR/KIT/FLT1/C5AR1	10	FBs
GO:1902895	positive regulation of pri-miRNA transcription by RNA polymerase II	10/748	42/18723	4.49E-06	4.89E-05	2.92E-05	JUN/KLF5/EGR1/TGFB2/NGFR/GATA3/GATA2/SPI1/FOS/KLF4	10	FBs
GO:0002042	cell migration involved in sprouting angiogenesis	15/748	94/18723	4.51E-06	4.89E-05	2.92E-05	SLIT2/VEGFA/MEOX2/GATA2/EFNB2/NR4A1/FOXC2/MMRN2/CLEC14A/PTGS2/DLL4/KLF4/EGR3/THBS1/KDR	15	FBs
GO:0050864	regulation of B cell activation	23/748	198/18723	4.53E-06	4.90E-05	2.93E-05	SFRP1/ADA/IRS2/NCKAP1L/IGHG1/TRBC1/AHR/LAPTM5/NFATC2/ID2/TRBC2/MNDA/MEF2C/PTPRC/TNFAIP3/CD74/IGKC/GPR183/SYK/PTPN6/TYROBP/IKZF3/CDKN1A	23	FBs
GO:1903707	negative regulation of hemopoiesis	16/748	106/18723	4.61E-06	4.98E-05	2.97E-05	TMEM176B/SFRP1/TMEM176A/FBN1/FGL2/LRRC17/FSTL3/NRARP/GATA2/MAFB/ID2/CD74/CCL3/C1QC/LILRB3/RUNX3	16	FBs
GO:0051962	positive regulation of nervous system development	28/748	272/18723	4.74E-06	5.11E-05	3.05E-05	LRP1/SERPINF1/SLIT2/NTRK2/CXCL12/FN1/MAP1B/PTN/EGFR/CRABP2/SEMA5A/SLITRK4/VEGFA/TIAM1/LRRN3/PTPRD/CX3CL1/KIT/PRKCH/ID2/CXCR4/SHANK3/HES1/TGM2/SHOX2/THBS2/SERPINE2/TLR2	28	FBs
GO:0009615	response to virus	34/748	367/18723	5.00E-06	5.37E-05	3.21E-05	CXCL12/DCLK1/SPON2/GBP1/FGL2/PENK/ABCC9/SAMHD1/PRF1/RSAD2/GATA3/ITGAX/VAMP8/LGALS9/MX1/IFI6/CXCR4/IFI44L/PTPRC/SEC14L1/IFI27/HYAL2/DDIT4/TNFAIP3/CLU/ISG15/CCL5/STAT1/CCL4/ACTA2/POU2F2/BIRC3/IFIT3/TLR2	34	FBs
GO:0030514	negative regulation of BMP signaling pathway	11/748	52/18723	5.19E-06	5.57E-05	3.33E-05	SFRP2/SFRP1/CHRDL1/FBN1/BMPER/HTRA3/FSTL3/GREM2/CRIM1/HIPK2/RBPMS2	11	FBs
GO:0032526	response to retinoic acid	16/748	107/18723	5.22E-06	5.59E-05	3.34E-05	COL1A1/SERPINF1/PDGFRB/EPHA3/SOX9/OSR1/RXRG/IGFBP7/RBP4/AQP1/NTRK3/CTSH/TIE1/DUSP1/ALDH1A2/KLF4	16	FBs
GO:0071496	cellular response to external stimulus	31/748	320/18723	5.27E-06	5.62E-05	3.36E-05	COL1A1/SFRP2/SFRP1/PTN/AXL/JUN/EGFR/KANK2/PENK/SOX9/SNAI2/AQP1/INHBB/KLF10/NR4A2/NUAK1/FOS/ITGA2/PDE2A/SLC2A1/LPL/PTPRC/POSTN/PTGS2/AIF1/FOLR2/PDK4/FAM107A/CDKN1A/MYOCD/UCP2	31	FBs
GO:0035909	aorta morphogenesis	9/748	34/18723	5.27E-06	5.62E-05	3.36E-05	LRP1/PDGFRB/SIX1/SOX4/TGFB2/PROX1/HES1/DLL4/ADAMTS9	9	FBs
GO:1904035	regulation of epithelial cell apoptotic process	15/748	96/18723	5.89E-06	6.27E-05	3.75E-05	GSN/CD248/ANGPT1/SEMA5A/NDNF/GATA3/GATA2/CDH5/TEK/TNFAIP3/SERPINE1/THBS1/ARRB2/SFRP4/KDR	15	FBs
GO:0034446	substrate adhesion-dependent cell spreading	16/748	108/18723	5.91E-06	6.27E-05	3.75E-05	FBLN1/MYOC/LAMC1/FN1/AXL/GBP1/ANTXR1/LAMB1/HAS2/TMEFF2/PARVG/PREX1/EFNA1/NEDD9/POSTN/TEK	16	FBs
GO:0002704	negative regulation of leukocyte mediated immunity	12/748	63/18723	6.20E-06	6.57E-05	3.92E-05	CD96/NCKAP1L/LGALS9/AHR/SPI1/PTPRC/HLA-B/HLA-E/CD84/PTPN6/ARRB2/IL7R	12	FBs
GO:0007568	aging	32/748	339/18723	6.41E-06	6.78E-05	4.05E-05	DCN/LRP1/SERPINF1/PRELP/APOD/PDGFRB/COL4A2/JUN/TBX3/SOD2/PENK/CRYAB/COMP/ADA/PPP1R9A/CX3CL1/NUAK1/SPI1/FOS/ID2/HYAL2/CTSC/B2M/PTGS2/EDN1/SERPINE1/KCNMB1/TIMP1/ADM/C1QA/CDKN1A/UCP2	32	FBs
GO:0001906	cell killing	22/748	188/18723	6.45E-06	6.80E-05	4.06E-05	C3/CFH/PRF1/NCKAP1L/LGALS9/CTSH/SPI1/PTPRC/LYZ/CTSC/B2M/HLA-DRA/HLA-B/HLA-E/HLA-DRB1/DNASE1L3/GNLY/SYK/PTPN6/ARRB2/TYROBP/IL7R	22	FBs
GO:0006801	superoxide metabolic process	13/748	74/18723	6.55E-06	6.89E-05	4.12E-05	FBLN5/EGFR/SOD3/SOD2/NCF2/PREX1/NCF1/EDN1/ITGB2/NCF4/SYK/TYROBP/CYBB	13	FBs
GO:0002456	T cell mediated immunity	16/748	109/18723	6.67E-06	7.01E-05	4.19E-05	PRF1/RSAD2/NCKAP1L/GATA3/CD8A/CTSH/AHR/PTPRC/CTSC/B2M/HLA-DRA/HLA-B/HLA-E/HLA-DRB1/WAS/IL7R	16	FBs
GO:2001233	regulation of apoptotic signaling pathway	33/748	356/18723	6.78E-06	7.11E-05	4.25E-05	IGF1/CXCL12/TIMP3/SFRP2/SRPX/SFRP1/BMP5/MSX1/FGF10/G0S2/SOD2/SNAI2/NGFR/INHBB/CTSH/NR4A2/CX3CL1/IFI6/TNFSF10/ITGA6/PTPRC/CAV1/HYAL2/CTSC/TNFAIP3/S100A8/CLU/CD74/PTGS2/SERPINE1/S100A9/THBS1/ARRB2	33	FBs
GO:0036294	cellular response to decreased oxygen levels	20/748	161/18723	6.84E-06	7.15E-05	4.27E-05	SFRP1/PTN/ANGPT4/VEGFA/PTGIS/STC2/EGR1/AQP1/NDNF/EGLN3/CD34/HIPK2/STC1/PTGS2/NDRG1/EDN1/KCNMB1/CARD16/VASN/CYBB	20	FBs
GO:0001569	branching involved in blood vessel morphogenesis	9/748	35/18723	6.85E-06	7.15E-05	4.27E-05	SFRP2/COL4A1/VEGFA/EDNRA/NRARP/FOXC2/EDN1/DLL4/KDR	9	FBs
GO:0003401	axis elongation	8/748	27/18723	7.06E-06	7.35E-05	4.39E-05	SFRP2/SFRP1/FGF10/SIX1/SPRY1/SPRY2/SOX9/ESR1	8	FBs
GO:0002698	negative regulation of immune effector process	16/748	110/18723	7.52E-06	7.82E-05	4.67E-05	ANGPT1/FGL2/TGFB2/CD96/NCKAP1L/LGALS9/AHR/SPI1/PTPRC/A2M/HLA-B/HLA-E/CD84/PTPN6/ARRB2/IL7R	16	FBs
GO:1902893	regulation of pri-miRNA transcription by RNA polymerase II	11/748	54/18723	7.65E-06	7.93E-05	4.74E-05	JUN/SOX9/KLF5/EGR1/TGFB2/NGFR/GATA3/GATA2/SPI1/FOS/KLF4	11	FBs
GO:0045926	negative regulation of growth	26/748	249/18723	7.96E-06	8.24E-05	4.92E-05	SLIT2/SFRP2/MT2A/SFRP1/MSX1/SEMA5A/PI16/MEG3/SLIT3/CRYAB/MT1X/EPHA7/ENPP1/RBP4/TGFB2/MT1E/CDA/RGS2/HYAL2/MT1A/MT1M/SOX17/SERPINE2/FRZB/CDKN1A/ADRB2	26	FBs
GO:0048041	focal adhesion assembly	14/748	87/18723	8.45E-06	8.72E-05	5.21E-05	LRP1/APOD/MYOC/SFRP1/THY1/EPHA3/VEGFA/SORBS1/ITGA2/TEK/LIMCH1/FAM107A/THBS1/KDR	14	FBs
GO:0072577	endothelial cell apoptotic process	12/748	65/18723	8.70E-06	8.96E-05	5.35E-05	CD248/ANGPT1/SEMA5A/NDNF/GATA3/GATA2/CDH5/TEK/TNFAIP3/SERPINE1/THBS1/KDR	12	FBs
GO:0035987	endodermal cell differentiation	10/748	45/18723	8.74E-06	8.97E-05	5.36E-05	MMP2/COL6A1/COL5A2/FN1/COL4A2/ITGB5/COL5A1/LAMB1/SOX17/ITGB2	10	FBs
GO:0045933	positive regulation of muscle contraction	10/748	45/18723	8.74E-06	8.97E-05	5.36E-05	NPNT/ADA/PTAFR/KIT/ITGA2/RGS2/CHRM3/PTGS2/EDN1/MYOCD	10	FBs
GO:0001909	leukocyte mediated cytotoxicity	17/748	124/18723	8.88E-06	9.09E-05	5.43E-05	PRF1/NCKAP1L/LGALS9/CTSH/SPI1/PTPRC/CTSC/B2M/HLA-DRA/HLA-B/HLA-E/HLA-DRB1/DNASE1L3/PTPN6/ARRB2/TYROBP/IL7R	17	FBs
GO:0035791	platelet-derived growth factor receptor-beta signaling pathway	6/748	14/18723	9.09E-06	9.29E-05	5.55E-05	LRP1/PDGFRB/PDGFRL/LOX/PDGFA/MYOCD	6	FBs
GO:0009266	response to temperature stimulus	21/748	178/18723	9.17E-06	9.35E-05	5.58E-05	IGF1/SCARA5/CXCL12/SOD2/PLIN1/IGFBP7/NGFR/NFKBIA/HSPA2/CD14/FOS/LPL/CXCR4/CD34/PTGS2/THBS1/ADM/ARRB2/CDKN1A/ADRB2/UCP2	21	FBs
GO:0061614	pri-miRNA transcription by RNA polymerase II	11/748	55/18723	9.22E-06	9.38E-05	5.61E-05	JUN/SOX9/KLF5/EGR1/TGFB2/NGFR/GATA3/GATA2/SPI1/FOS/KLF4	11	FBs
GO:0010464	regulation of mesenchymal cell proliferation	8/748	28/18723	9.54E-06	9.69E-05	5.79E-05	PRRX1/PTN/SIX1/SOX9/IRS2/PDGFA/STAT1/SHOX2	8	FBs
GO:2001236	regulation of extrinsic apoptotic signaling pathway	19/748	151/18723	9.58E-06	9.71E-05	5.80E-05	IGF1/TIMP3/SFRP2/SRPX/SFRP1/BMP5/FGF10/G0S2/SNAI2/CX3CL1/IFI6/TNFSF10/ITGA6/PTPRC/CAV1/HYAL2/TNFAIP3/SERPINE1/THBS1	19	FBs
GO:0070098	chemokine-mediated signaling pathway	14/748	88/18723	9.68E-06	9.79E-05	5.85E-05	SLIT2/CXCL12/SLIT3/CMKLR1/ACKR4/CX3CL1/CXCR4/FOXC1/CXCL2/EDN1/CCL5/ACKR1/CCL4/CCL3	14	FBs
GO:0030900	forebrain development	34/748	379/18723	9.98E-06	0.000100688	6.02E-05	COL3A1/LRP1/SLIT2/NTRK2/CXCL12/DCLK1/PTN/TSKU/AXL/MSX1/FGF10/TBX3/SEMA5A/PTCHD1/LAMB1/ALDH1A3/AQP1/NDNF/BCL11B/PLCB1/NR4A2/GATA2/NRGN/PROX1/ID2/SLC2A1/CXCR4/NRP2/SHANK3/HES1/ALDH1A2/B2M/PCDH9/TYROBP	34	FBs
GO:0051893	regulation of focal adhesion assembly	12/748	66/18723	1.03E-05	0.000103047	6.16E-05	LRP1/APOD/MYOC/SFRP1/THY1/EPHA3/VEGFA/TEK/LIMCH1/FAM107A/THBS1/KDR	12	FBs
GO:0090109	regulation of cell-substrate junction assembly	12/748	66/18723	1.03E-05	0.000103047	6.16E-05	LRP1/APOD/MYOC/SFRP1/THY1/EPHA3/VEGFA/TEK/LIMCH1/FAM107A/THBS1/KDR	12	FBs
GO:1901215	negative regulation of neuron death	23/748	208/18723	1.03E-05	0.000103616	6.19E-05	LRP1/SERPINF1/NTRK2/APOE/GPNMB/AXL/CNTFR/ANGPT1/SIX1/SOD2/CRLF1/NDNF/NR4A2/CX3CL1/GABRB2/CD200/CD34/MEF2C/HIPK2/C5AR1/REL/ARRB2/CSF3	23	FBs
GO:0098754	detoxification	19/748	152/18723	1.05E-05	0.000105571	6.31E-05	GPX3/APOE/FBLN5/CYGB/MT2A/ALDH1A1/MGST1/SOD3/SOD2/MT1X/MT1E/ABCG2/MT1A/PTGS2/MT1M/S100A9/HBA2/ALOX5AP/HBB	19	FBs
GO:0071347	cellular response to interleukin-1	16/748	113/18723	1.07E-05	0.000106777	6.38E-05	SFRP1/AKAP12/GBP1/SOX9/PTGIS/HAS2/EGR1/PLCB1/CX3CL1/HYAL2/KLF2/EDN1/CCL5/CCL4/CCL3/IL1R2	16	FBs
GO:0050777	negative regulation of immune response	22/748	194/18723	1.07E-05	0.000106777	6.38E-05	COL3A1/FGL2/SAMHD1/CD96/NCKAP1L/LGALS9/AHR/SPI1/PTPRC/SEC14L1/A2M/TNFAIP3/HLA-B/HLA-E/HLA-DRB1/ISG15/CD84/SYK/HCK/PTPN6/ARRB2/IL7R	22	FBs
GO:0043300	regulation of leukocyte degranulation	10/748	46/18723	1.08E-05	0.000107001	6.39E-05	PTAFR/NCKAP1L/VAMP8/LGALS9/GATA2/SPI1/RAC2/ITGB2/CD84/SYK	10	FBs
GO:2000107	negative regulation of leukocyte apoptotic process	10/748	46/18723	1.08E-05	0.000107001	6.39E-05	CXCL12/AXL/ADA/IRS2/DOCK8/EFNA1/CD74/CCL5/IL7R/HCLS1	10	FBs
GO:0050767	regulation of neurogenesis	33/748	364/18723	1.08E-05	0.00010709	6.40E-05	LRP1/SERPINF1/SLIT2/NTRK2/CXCL12/FN1/MAP1B/PTN/EGFR/CRABP2/THY1/SEMA5A/HEYL/VEGFA/TIAM1/EPHA7/PTPRD/NTRK3/CX3CL1/KIT/ID1/BHLHE40/PRKCH/ID2/CXCR4/SHANK3/HES1/TGM2/B2M/DLL4/SHOX2/SERPINE2/TLR2	33	FBs
GO:0043434	response to peptide hormone	36/748	414/18723	1.10E-05	0.00010866	6.49E-05	COL1A1/CXCL12/MAP1B/PID1/FBN1/RAB31/IGF2/ERRFI1/ENPP1/HSD11B2/IRS2/STC2/EGR1/INHBB/NR4A2/HHEX/SORBS1/PTPRE/TNFSF10/SLC2A1/LPL/NR4A1/CAV1/TEK/FOXC2/PTGS2/EDN1/STAT1/TIMP1/PDK4/ADM/TLR2/UCP2/SOCS3/CYBB/PLN	36	FBs
GO:0010518	positive regulation of phospholipase activity	11/748	56/18723	1.11E-05	0.000109246	6.53E-05	PDGFRA/PDGFRB/EGFR/LPAR1/EDNRA/ESR1/PTAFR/KIT/FLT1/C5AR1/CCL5	11	FBs
GO:0042102	positive regulation of T cell proliferation	15/748	101/18723	1.11E-05	0.000109772	6.56E-05	IGF1/IGF2/NCKAP1L/LILRB2/LGALS9/HLA-DPB1/PTPRC/HES1/HLA-DPA1/HLA-E/CCL5/AIF1/HLA-DMB/SYK/CD3E	15	FBs
GO:0072593	reactive oxygen species metabolic process	25/748	239/18723	1.15E-05	0.00011288	6.74E-05	GPX3/FBLN5/PDGFRB/PID1/EGFR/SOD3/SOD2/CRYAB/NCF2/PREX1/NCF1/IFI6/DDIT4/EDN1/RAC2/ITGB2/HBA2/PDK4/NCF4/SYK/THBS1/TYROBP/CDKN1A/HBB/CYBB	25	FBs
GO:0061045	negative regulation of wound healing	13/748	78/18723	1.19E-05	0.000116946	6.99E-05	PDGFRA/APOE/TSPAN8/PDGFA/CD34/THBD/CD9/PLAT/FAP/EDN1/SERPINE1/SERPINE2/THBS1	13	FBs
GO:0002286	T cell activation involved in immune response	16/748	114/18723	1.20E-05	0.000117347	7.01E-05	FGL2/NFKBIZ/SPN/NCKAP1L/GATA3/LGALS9/HLA-DRA/HLA-DRB1/CD74/NFKBID/ITGAL/GPR183/HLA-DMB/FCER1G/LCP1/APBB1IP	16	FBs
GO:0046635	positive regulation of alpha-beta T cell activation	12/748	67/18723	1.20E-05	0.000117675	7.03E-05	ADA/NFKBIZ/NCKAP1L/LGALS9/PTPRC/HLA-DRA/HLA-E/HLA-DRB1/NFKBID/SYK/RUNX3/CD3E	12	FBs
GO:0050851	antigen receptor-mediated signaling pathway	25/748	240/18723	1.23E-05	0.000120393	7.19E-05	THY1/GBP1/ADA/NFKBIZ/NCKAP1L/GATA3/IGHG1/TRBC1/BMX/LAPTM5/NFATC2/PRKCH/HLA-DPB1/TRBC2/MNDA/MEF2C/PTPRC/HLA-DRB1/NFKBID/LCP2/IGKC/SYK/PTPN6/HLA-DQB1/CD3E	25	FBs
GO:0031032	actomyosin structure organization	22/748	196/18723	1.26E-05	0.000122581	7.32E-05	PDGFRA/MYOC/PDGFRB/SFRP1/ITGB5/LPAR1/ELN/TMEFF2/PPP1R9A/TTN/SORBS1/PGM5/PROX1/S1PR1/LIMCH1/TPM1/CNN1/EDN1/MYH11/WAS/CSRP1/LDB3	22	FBs
GO:0034109	homotypic cell-cell adhesion	14/748	90/18723	1.26E-05	0.000122581	7.32E-05	PDGFRA/PLPP3/FN1/COMP/MYL9/CD9/CCL5/CSRP1/SERPINE2/SYK/PTPN6/XG/HBB/PLEK	14	FBs
GO:0046849	bone remodeling	14/748	90/18723	1.26E-05	0.000122581	7.32E-05	CTSK/SFRP1/PTN/EGFR/TMEM119/S1PR1/TNFAIP3/RAC2/PDK4/SYK/SNX10/CSF1R/LEPR/ADRB2	14	FBs
GO:0008360	regulation of cell shape	19/748	154/18723	1.27E-05	0.000123363	7.37E-05	RHOBTB3/RND3/FN1/RHOB/PTN/LPAR1/VEGFA/KIT/CDC42EP3/COCH/PALMD/TPM1/RAC2/ITGB2/HCK/CCL3/CSF1R/LST1/KDR	19	FBs
GO:0002822	regulation of adaptive immune response based on somatic recombination of immune receptors built from immunoglobulin superfamily domains	20/748	168/18723	1.30E-05	0.000125635	7.51E-05	C3/ADA/NFKBIZ/RSAD2/NCKAP1L/GATA3/AHR/CD4/MEF2C/PTPRC/B2M/TNFAIP3/HLA-DRA/HLA-B/HLA-E/HLA-DRB1/NFKBID/WAS/PTPN6/IL7R	20	FBs
GO:0032355	response to estradiol	18/748	141/18723	1.34E-05	0.000128831	7.70E-05	COL1A1/PDGFRB/SFRP1/MAP1B/PTN/FGF10/EGFR/PTGFR/PENK/CRYAB/ESR1/RAMP3/ITGA2/DUSP1/CCND1/POSTN/ALDH1A2/PTGS2	18	FBs
GO:0001952	regulation of cell-matrix adhesion	17/748	128/18723	1.36E-05	0.000130878	7.82E-05	LRP1/APOD/MYOC/SFRP1/THY1/EPHA3/VEGFA/CX3CL1/POSTN/TEK/LIMCH1/CDH13/SERPINE1/FAM107A/THBS1/KDR/CD3E	17	FBs
GO:0017015	regulation of transforming growth factor beta receptor signaling pathway	17/748	128/18723	1.36E-05	0.000130878	7.82E-05	LTBP4/LTBP1/FBN1/SPRY1/HTRA3/SPRY2/NPNT/LOX/NREP/ZEB2/PMEPA1/DKK3/HIPK2/CAV1/THBS1/VASN/MYOCD	17	FBs
GO:0002819	regulation of adaptive immune response	21/748	183/18723	1.41E-05	0.000134953	8.06E-05	C3/ADA/NFKBIZ/RSAD2/NCKAP1L/GATA3/CD48/AHR/CD4/MEF2C/PTPRC/B2M/TNFAIP3/HLA-DRA/HLA-B/HLA-E/HLA-DRB1/NFKBID/WAS/PTPN6/IL7R	21	FBs
GO:0010719	negative regulation of epithelial to mesenchymal transition	9/748	38/18723	1.42E-05	0.000135845	8.12E-05	SFRP2/SFRP1/BMP5/SPRY1/SPRY2/TGFB2/GATA3/EFNA1/VASN	9	FBs
GO:0014033	neural crest cell differentiation	14/748	91/18723	1.44E-05	0.000137204	8.20E-05	SFRP1/FN1/SEMA5A/SOX9/SNAI2/EDNRA/FOXC1/MEF2C/NRP2/HES1/ALDH1A2/FOXC2/EDN1/FRZB	14	FBs
GO:0055006	cardiac cell development	14/748	91/18723	1.44E-05	0.000137204	8.20E-05	IGF1/PDGFRA/PDGFRB/SPRY1/TBX3/PI16/VEGFA/TTN/PROX1/RGS2/EDN1/SHOX2/MYH11/SORBS2	14	FBs
GO:0034101	erythrocyte homeostasis	17/748	129/18723	1.51E-05	0.000143845	8.59E-05	AXL/VEGFA/NCKAP1L/GATA3/KIT/GATA2/MAFB/SPI1/ID2/HIPK2/B2M/KLF2/ADGRF5/ISG15/STAT1/IKZF1/HCLS1	17	FBs
GO:0043583	ear development	23/748	213/18723	1.52E-05	0.00014471	8.64E-05	PRRX1/PDGFRB/TSKU/MSX1/FGF10/SIX1/BMPER/OSR2/SPRY2/SOX9/OSR1/ALDH1A3/TGFB2/NTRK3/GATA3/CYTL1/GABRB2/GATA2/MAFB/PROX1/HES1/EDN1/FRZB	23	FBs
GO:0048145	regulation of fibroblast proliferation	13/748	80/18723	1.58E-05	0.000149951	8.96E-05	IGF1/PDGFRA/PDGFRB/SFRP1/FN1/FGF10/DDR2/ESR1/NGFR/AQP1/PDGFA/CD74/CDKN1A	13	FBs
GO:0002053	positive regulation of mesenchymal cell proliferation	7/748	22/18723	1.59E-05	0.000150281	8.98E-05	PRRX1/SIX1/SOX9/IRS2/PDGFA/STAT1/SHOX2	7	FBs
GO:0060343	trabecula formation	7/748	22/18723	1.59E-05	0.000150281	8.98E-05	COL1A1/MMP2/SFRP1/ADAMTS1/RBP4/ADGRG6/TEK	7	FBs
GO:0032963	collagen metabolic process	15/748	104/18723	1.60E-05	0.000150634	9.00E-05	COL1A1/COL1A2/MMP2/MFAP4/CTSK/CYGB/PDGFRB/COL5A1/CST3/TNXB/ERRFI1/ITGA2/FAP/CTSS/ARRB2	15	FBs
GO:1903053	regulation of extracellular matrix organization	10/748	48/18723	1.61E-05	0.000151222	9.03E-05	LRP1/AEBP1/CST3/DDR2/SOX9/ANTXR1/HAS2/FSCN1/TIE1/FAP	10	FBs
GO:0001649	osteoblast differentiation	24/748	229/18723	1.66E-05	0.000155366	9.28E-05	IGF1/COL1A1/COL6A1/VCAN/MYOC/SFRP2/GPNMB/SFRP1/DDR2/IGF2/PENK/TMEM119/NPNT/LOX/SOX9/GDF10/SNAI2/JUNB/ID3/MEF2C/CRIM1/PTHLH/SHOX2/CCL3	24	FBs
GO:0061384	heart trabecula morphogenesis	8/748	30/18723	1.67E-05	0.000156732	9.36E-05	BMP5/ADAMTS1/RBP4/TGFB2/S1PR1/ADGRG6/TEK/DLL4	8	FBs
GO:0006956	complement activation	17/748	130/18723	1.68E-05	0.000156732	9.36E-05	CFD/C1S/C3/MFAP4/C1R/CFH/IGHG1/TRBC1/TRBC2/C7/A2M/CLU/IGKC/FCN1/C1QB/C1QA/C1QC	17	FBs
GO:0051250	negative regulation of lymphocyte activation	19/748	157/18723	1.68E-05	0.000156999	9.38E-05	GPNMB/SFRP1/AXL/FGL2/SPN/NCKAP1L/LILRB2/NRARP/LGALS9/LAPTM5/ID2/MNDA/TNFAIP3/HLA-DRB1/CD74/PTPN6/TYROBP/RUNX3/LST1	19	FBs
GO:0042129	regulation of T cell proliferation	20/748	171/18723	1.69E-05	0.000157626	9.42E-05	IGF1/GPNMB/IGF2/SPN/NCKAP1L/LILRB2/LGALS9/HLA-DPB1/PTPRC/HES1/HLA-DPA1/HLA-E/HLA-DRB1/CCL5/RAC2/AIF1/HLA-DMB/SYK/PTPN6/CD3E	20	FBs
GO:0032231	regulation of actin filament bundle assembly	15/748	105/18723	1.80E-05	0.000167132	9.98E-05	MYOC/SFRP1/LPAR1/TMEFF2/SYNPO2/PPP1R9A/CX3CL1/ID1/SYNPO/S1PR1/SHANK3/LIMCH1/TPM1/WAS/PLEK	15	FBs
GO:0048144	fibroblast proliferation	13/748	81/18723	1.82E-05	0.000168627	0.000100738	IGF1/PDGFRA/PDGFRB/SFRP1/FN1/FGF10/DDR2/ESR1/NGFR/AQP1/PDGFA/CD74/CDKN1A	13	FBs
GO:0046683	response to organophosphorus	17/748	131/18723	1.86E-05	0.000170846	0.000102063	COL1A1/JUN/PENK/ABCC9/AQP1/PTAFR/PDE3A/AHR/FOS/PDE2A/DUSP1/THBD/TEK/STC1/PTGS2/STAT1/FOSB	17	FBs
GO:1903844	regulation of cellular response to transforming growth factor beta stimulus	17/748	131/18723	1.86E-05	0.000170846	0.000102063	LTBP4/LTBP1/FBN1/SPRY1/HTRA3/SPRY2/NPNT/LOX/NREP/ZEB2/PMEPA1/DKK3/HIPK2/CAV1/THBS1/VASN/MYOCD	17	FBs
GO:0032755	positive regulation of interleukin-6 production	14/748	93/18723	1.86E-05	0.000170846	0.000102063	SPON2/PTAFR/MBP/LILRB2/LGALS9/LPL/IL33/HYAL2/CD74/AIF1/POU2F2/SYK/TYROBP/TLR2	14	FBs
GO:0051591	response to cAMP	14/748	93/18723	1.86E-05	0.000170846	0.000102063	COL1A1/JUN/PENK/AQP1/PTAFR/AHR/FOS/PDE2A/DUSP1/THBD/TEK/STC1/STAT1/FOSB	14	FBs
GO:0043407	negative regulation of MAP kinase activity	11/748	59/18723	1.87E-05	0.000170846	0.000102063	APOE/SFRP2/SFRP1/SPRY1/SPRY2/UCHL1/RGS2/DUSP1/CAV1/HYAL2/PTPN6	11	FBs
GO:0030203	glycosaminoglycan metabolic process	16/748	118/18723	1.87E-05	0.000170846	0.000102063	DCN/PDGFRB/ANGPT1/HAS2/CHST2/HPSE2/NDNF/BGN/CEMIP/LYVE1/FOXC1/HYAL2/CHST1/HS3ST1/SPOCK3/SPOCK2	16	FBs
GO:0071346	cellular response to interferon-gamma	16/748	118/18723	1.87E-05	0.000170846	0.000102063	GBP1/LGALS9/CX3CL1/HLA-DPA1/EDN1/MRC1/CCL5/STAT1/WAS/AIF1/CCL4/GBP5/HCK/CCL3/TLR2/GBP4	16	FBs
GO:0031668	cellular response to extracellular stimulus	25/748	246/18723	1.89E-05	0.000172123	0.000102826	COL1A1/SFRP2/SFRP1/PTN/AXL/JUN/KANK2/PENK/SNAI2/INHBB/KLF10/NR4A2/NUAK1/FOS/SLC2A1/LPL/PTPRC/POSTN/AIF1/FOLR2/PDK4/FAM107A/CDKN1A/MYOCD/UCP2	25	FBs
GO:0051402	neuron apoptotic process	25/748	246/18723	1.89E-05	0.000172123	0.000102826	LRP1/NTRK2/APOE/AXL/JUN/CNTFR/ANGPT1/SIX1/SOD2/EPHA7/CRLF1/TGFB2/NGFR/NDNF/GATA3/EGLN3/NR4A2/CX3CL1/GABRB2/MEF2C/HIPK2/C5AR1/CCL3/ARRB2/TYROBP	25	FBs
GO:0022604	regulation of cell morphogenesis	29/748	309/18723	1.92E-05	0.000175071	0.000104588	FBLN1/MYOC/RHOBTB3/RND3/FN1/RHOB/PTN/LPAR1/GBP1/VEGFA/TIAM1/HAS2/PTPRD/PREX1/KIT/CDC42EP3/COCH/CXCR4/NEDD9/PALMD/POSTN/TPM1/RAC2/ITGB2/HCK/CCL3/CSF1R/LST1/KDR	29	FBs
GO:0030225	macrophage differentiation	10/748	49/18723	1.95E-05	0.000177198	0.000105858	VEGFA/GATA2/SPI1/CD4/ID2/HLA-DRB1/CSF1R/C1QC/TLR2/HCLS1	10	FBs
GO:0055074	calcium ion homeostasis	38/748	460/18723	2.01E-05	0.00018253	0.000109044	LRP1/PDGFRA/CXCL12/APOE/CAMK2N1/LPAR1/PTGFR/THY1/ANK2/CMKLR1/PTGER3/S1PR3/STC2/EDNRA/ESR1/CASQ2/ACKR4/CEMIP/CX3CL1/GATA2/RAMP3/CDH5/CXCR4/PTPRC/CAV1/S1PR1/TGM2/STC1/C5AR1/CD52/EDN1/CCL5/PTPN6/ADM/ATP2A3/CCL3/SNX10/PLN	38	FBs
GO:0002062	chondrocyte differentiation	15/748	106/18723	2.02E-05	0.000182804	0.000109207	SFRP2/TSKU/OSR2/SOX9/SNAI2/OSR1/ECM1/COMP/SULF1/EFEMP1/CYTL1/MEF2C/PTHLH/SHOX2/RUNX3	15	FBs
GO:0001910	regulation of leukocyte mediated cytotoxicity	13/748	82/18723	2.08E-05	0.000188232	0.000112449	NCKAP1L/LGALS9/SPI1/PTPRC/B2M/HLA-DRA/HLA-B/HLA-E/HLA-DRB1/DNASE1L3/ARRB2/TYROBP/IL7R	13	FBs
GO:0030316	osteoclast differentiation	14/748	94/18723	2.10E-05	0.000189814	0.000113395	SFRP1/FBN1/LRRC17/FSTL3/KLF10/JUNB/MAFB/FOS/GPR183/CCL3/SNX10/CSF1R/TYROBP/LILRB3	14	FBs
GO:0002291	T cell activation via T cell receptor contact with antigen bound to MHC molecule on antigen presenting cell	5/748	10/18723	2.14E-05	0.000192851	0.000115209	FGL2/LGALS9/ITGAL/HLA-DMB/APBB1IP	5	FBs
GO:0002063	chondrocyte development	8/748	31/18723	2.18E-05	0.00019543	0.00011675	SFRP2/TSKU/SOX9/ECM1/COMP/SULF1/PTHLH/SHOX2	8	FBs
GO:0001659	temperature homeostasis	20/748	174/18723	2.19E-05	0.00019543	0.00011675	ALDH1A1/NOVA1/G0S2/DIO2/VEGFA/CMKLR1/PTGER3/ARRDC3/EGR1/GADD45G/NPR3/ID1/CXCR4/CAV1/FOXC2/PTGS2/SYK/LEPR/ADRB2/UCP2	20	FBs
GO:0031663	lipopolysaccharide-mediated signaling pathway	11/748	60/18723	2.20E-05	0.00019543	0.00011675	PTAFR/NFKBIA/CX3CL1/CD14/SPI1/TNFAIP3/CCL5/CARD16/HCK/CCL3/TLR2	11	FBs
GO:0071636	positive regulation of transforming growth factor beta production	7/748	23/18723	2.21E-05	0.00019543	0.00011675	LUM/LGALS9/CX3CL1/CD200/CD34/PTGS2/THBS1	7	FBs
GO:0009410	response to xenobiotic stimulus	38/748	462/18723	2.21E-05	0.00019543	0.00011675	COL1A1/APOD/SFRP2/SFRP1/MGST1/MAP1B/PTN/AOX1/JUN/EGFR/PGF/SOD2/LOX/ADA/FMO1/UCHL1/HSD11B2/TGFB2/NCKAP1L/GATA3/PDE3A/AHR/FOS/NFATC2/FMO2/ITGA2/LPL/CXCR4/MEF2C/DUSP6/B2M/PTGS2/EDN1/NNMT/STAT1/FOSB/CDKN1A/CYBB	38	FBs
GO:0010543	regulation of platelet activation	9/748	40/18723	2.22E-05	0.00019543	0.00011675	PDGFRA/APOE/PDGFA/THBD/CD9/SERPINE2/FCER1G/SYK/PLEK	9	FBs
GO:0150077	regulation of neuroinflammatory response	9/748	40/18723	2.22E-05	0.00019543	0.00011675	IGF1/CST7/CX3CL1/CD200/IL33/PTPRC/CTSC/PTGS2/CCL3	9	FBs
GO:0007163	establishment or maintenance of cell polarity	23/748	218/18723	2.22E-05	0.00019543	0.00011675	GSN/RHOBTB3/RND3/RHOB/MAP1B/FGF10/SPRY1/SPRY2/AQP1/SPN/NCKAP1L/GATA3/PARVG/DOCK8/FSCN1/FRMD4B/SPINT2/CDH5/HES1/TEK/RAC2/CD3G/CCL4	23	FBs
GO:0008154	actin polymerization or depolymerization	23/748	218/18723	2.22E-05	0.00019543	0.00011675	GSN/SLIT2/CXCL12/ADD3/ELN/SEMA5A/GAS7/IQGAP2/PPP1R9A/NCKAP1L/PREX1/GMFG/CDC42EP3/DSTN/COTL1/ESAM/WAS/AIF1/FAM107A/HCK/PLEK/HCLS1/CSF3	23	FBs
GO:0042445	hormone metabolic process	23/748	218/18723	2.22E-05	0.00019543	0.00011675	PDGFRA/CTSK/ALDH1A1/BMP5/ADH1B/ADH1C/CRABP2/DHRS3/DIO2/SRD5A2/TIPARP/PCSK5/RBP4/ALDH1A3/PCSK1/STC2/EGR1/ESR1/GATA3/RBP1/DKK3/ALDH1A2/ADM	23	FBs
GO:0003208	cardiac ventricle morphogenesis	12/748	71/18723	2.22E-05	0.00019543	0.00011675	SFRP2/CPE/HEYL/SOX4/TGFB2/GATA3/PROX1/FOXC1/MEF2C/FOXC2/TPM1/DLL4	12	FBs
GO:0003281	ventricular septum development	12/748	71/18723	2.22E-05	0.00019543	0.00011675	SLIT2/TBX3/SLIT3/HEYL/SOX4/TGFB2/GATA3/PROX1/PDE2A/HES1/PRDM1/GJA5	12	FBs
GO:0150116	regulation of cell-substrate junction organization	12/748	71/18723	2.22E-05	0.00019543	0.00011675	LRP1/APOD/MYOC/SFRP1/THY1/EPHA3/VEGFA/TEK/LIMCH1/FAM107A/THBS1/KDR	12	FBs
GO:0033631	cell-cell adhesion mediated by integrin	6/748	16/18723	2.26E-05	0.000198787	0.000118755	PLPP3/NPNT/ADA/PODXL/CCL5/CD3E	6	FBs
GO:0010595	positive regulation of endothelial cell migration	17/748	133/18723	2.27E-05	0.000198858	0.000118797	PLPP3/RHOB/ANGPT1/SEMA5A/ANGPT4/VEGFA/GATA3/GATA2/PROX1/NRP2/TEK/FOXC2/PTGS2/EDN1/SMOC2/THBS1/KDR	17	FBs
GO:0030218	erythrocyte differentiation	16/748	120/18723	2.31E-05	0.000202119	0.000120746	VEGFA/NCKAP1L/GATA3/KIT/GATA2/MAFB/SPI1/ID2/HIPK2/B2M/KLF2/ADGRF5/ISG15/STAT1/IKZF1/HCLS1	16	FBs
GO:0060688	regulation of morphogenesis of a branching structure	10/748	50/18723	2.35E-05	0.000204981	0.000122455	FGF7/SFRP1/FGF10/SIX1/SOX9/VEGFA/SULF1/ESR1/PDGFA/SHOX2	10	FBs
GO:1904036	negative regulation of epithelial cell apoptotic process	10/748	50/18723	2.35E-05	0.000204981	0.000122455	ANGPT1/SEMA5A/NDNF/GATA3/GATA2/CDH5/TEK/TNFAIP3/SERPINE1/KDR	10	FBs
GO:0050764	regulation of phagocytosis	14/748	95/18723	2.38E-05	0.000207015	0.000123671	C3/LRP1/RAB31/MFGE8/NCKAP1L/GATA2/ITGA2/PTPRC/TGM2/FCER1G/SYK/HCK/IL2RG/TLR2	14	FBs
GO:0098727	maintenance of cell number	17/748	134/18723	2.50E-05	0.000217515	0.000129943	IGF1/PRRX1/SFRP1/PTN/FGF10/TBX3/SOX9/SOX4/KLF10/KIT/GATA2/SPI1/LBH/PROX1/LDB2/HES1/KLF4	17	FBs
GO:1903036	positive regulation of response to wounding	12/748	72/18723	2.57E-05	0.000222933	0.00013318	LRP1/PLPP3/F3/PTN/CXCR4/THBD/FOXC2/ADRA2A/HBEGF/SERPINE1/SMOC2/THBS1	12	FBs
GO:0050728	negative regulation of inflammatory response	20/748	176/18723	2.58E-05	0.000223643	0.000133604	IGF1/SERPINF1/APOE/PTGIS/ADA/GATA3/CST7/CX3CL1/CD200/CDH5/PTPRC/CALCRL/TEK/TNFAIP3/HLA-DRB1/KLF4/SYK/HCK/TNFAIP6/SOCS3	20	FBs
GO:0043030	regulation of macrophage activation	11/748	61/18723	2.59E-05	0.000223643	0.000133604	CST7/CX3CL1/CD200/IL33/PTPRC/CTSC/ADGRF5/CD74/CD84/THBS1/CCL3	11	FBs
GO:2000401	regulation of lymphocyte migration	11/748	61/18723	2.59E-05	0.000223643	0.000133604	APOD/CXCL12/ECM1/SPN/DOCK8/JAM2/CD200/CCL5/AIF1/CCL4/CCL3	11	FBs
GO:0014074	response to purine-containing compound	18/748	148/18723	2.60E-05	0.000224391	0.000134051	COL1A1/JUN/PENK/ABCC9/AQP1/PTAFR/PDE3A/CASQ2/AHR/FOS/PDE2A/DUSP1/THBD/TEK/STC1/PTGS2/STAT1/FOSB	18	FBs
GO:0003002	regionalization	30/748	331/18723	2.70E-05	0.000232236	0.000138738	C3/SFRP2/SFRP1/IRX3/MSX1/FGF10/SIX1/SPRY1/TBX3/HEYL/OSR1/PCSK5/MEOX2/BASP1/NRARP/HHEX/MAFB/BHLHE40/FOXC1/MEF2C/NRP2/ETS2/HIPK2/HES1/ALDH1A2/FOXC2/EDN1/DLL4/SOX17/C1QA	30	FBs
GO:0019216	regulation of lipid metabolic process	30/748	331/18723	2.70E-05	0.000232236	0.000138738	C3/PDGFRA/APOD/APOE/PDGFRB/BMP5/APOC1/SOX9/SNAI2/IGFBP7/IRS2/EGR1/BCL11B/PDGFA/KIT/SORBS1/PLPP1/PROX1/DKK3/ID2/CAV1/TEK/FLT1/ADGRF5/CD74/PTGS2/ADRA2A/PDK4/ADM/CCDC3	30	FBs
GO:1905521	regulation of macrophage migration	9/748	41/18723	2.74E-05	0.000234963	0.000140367	CMKLR1/CX3CL1/CD200/CD9/C5AR1/CCL5/THBS1/CCL3/CSF1R	9	FBs
GO:0050850	positive regulation of calcium-mediated signaling	8/748	32/18723	2.80E-05	0.000239748	0.000143225	IGF1/ADA/CD4/CDH13/CCL4/SYK/CCL3/CD3E	8	FBs
GO:0014009	glial cell proliferation	10/748	51/18723	2.82E-05	0.000240846	0.000143881	PTN/EGFR/PENK/LGI4/SOX4/CX3CL1/PRKCH/HES1/CLU/LEPR	10	FBs
GO:0050848	regulation of calcium-mediated signaling	12/748	73/18723	2.96E-05	0.00025279	0.000151016	IGF1/GBP1/CMKLR1/TMEM100/ADA/CD4/CDH13/CCL4/SYK/CCL3/PLEK/CD3E	12	FBs
GO:0001911	negative regulation of leukocyte mediated cytotoxicity	7/748	24/18723	3.01E-05	0.000256489	0.000153227	NCKAP1L/LGALS9/PTPRC/HLA-B/HLA-E/ARRB2/IL7R	7	FBs
GO:0010596	negative regulation of endothelial cell migration	14/748	97/18723	3.02E-05	0.000256798	0.000153411	DCN/SERPINF1/SLIT2/APOE/ANGPT4/ANGPT2/MEOX2/MEF2C/MMRN2/STC1/DLL4/KLF4/THBS1/ADAMTS9	14	FBs
GO:0055013	cardiac muscle cell development	13/748	85/18723	3.09E-05	0.000262002	0.00015652	IGF1/PDGFRA/PDGFRB/TBX3/PI16/VEGFA/TTN/PROX1/RGS2/EDN1/SHOX2/MYH11/SORBS2	13	FBs
GO:0050680	negative regulation of epithelial cell proliferation	19/748	164/18723	3.12E-05	0.000264324	0.000157907	SERPINF1/APOE/SFRP2/SFRP1/PTN/SOX9/SNAI2/SULF1/TGFB2/NGFR/GATA3/MEF2C/CAV1/B2M/FLT1/DLL4/STAT1/THBS1/RUNX3	19	FBs
GO:0007266	Rho protein signal transduction	17/748	137/18723	3.34E-05	0.000282024	0.000168481	COL1A2/COL3A1/MYOC/APOE/PDGFRB/RHOB/LPAR1/KANK2/NGFR/CTNNAL1/CDC42EP3/ARHGDIB/ARHGAP29/NET1/CDH13/ADRA2A/WAS	17	FBs
GO:0034754	cellular hormone metabolic process	17/748	137/18723	3.34E-05	0.000282024	0.000168481	PDGFRA/ALDH1A1/BMP5/ADH1B/ADH1C/CRABP2/DHRS3/SRD5A2/TIPARP/RBP4/ALDH1A3/EGR1/ESR1/RBP1/DKK3/ALDH1A2/ADM	17	FBs
GO:0030890	positive regulation of B cell proliferation	9/748	42/18723	3.37E-05	0.000283623	0.000169436	ADA/IRS2/NCKAP1L/NFATC2/MEF2C/PTPRC/CD74/GPR183/CDKN1A	9	FBs
GO:0051924	regulation of calcium ion transport	25/748	255/18723	3.46E-05	0.000290779	0.000173711	CXCL12/PDGFRB/THY1/ANK2/VMP1/LILRB2/CASQ2/CEMIP/CX3CL1/HSPA2/CD4/RAMP3/CXCR4/CAV1/STC1/PTGS2/ADRA2A/CCL5/CD84/CCL4/PTPN6/CCL3/ARRB2/GEM/PLN	25	FBs
GO:0007204	positive regulation of cytosolic calcium ion concentration	29/748	319/18723	3.47E-05	0.000291203	0.000173965	LRP1/PDGFRA/LPAR1/PTGFR/THY1/ANK2/CMKLR1/PTGER3/S1PR3/EDNRA/ESR1/CASQ2/ACKR4/CEMIP/CX3CL1/GATA2/RAMP3/CXCR4/PTPRC/CAV1/S1PR1/TGM2/C5AR1/CD52/EDN1/PTPN6/ADM/CCL3/PLN	29	FBs
GO:0034103	regulation of tissue remodeling	13/748	86/18723	3.51E-05	0.00029352	0.000175348	GPNMB/SFRP1/EGFR/CST3/DDR2/TMEM119/THBS4/S1PR1/TNFAIP3/PDK4/SYK/CSF1R/LEPR	13	FBs
GO:2000117	negative regulation of cysteine-type endopeptidase activity	13/748	86/18723	3.51E-05	0.00029352	0.000175348	SFRP2/CRYAB/VEGFA/AQP1/CST7/IFI6/NR4A1/PTGS2/CARD16/KLF4/BIRC3/THBS1/ARRB2	13	FBs
GO:0060070	canonical Wnt signaling pathway	28/748	303/18723	3.52E-05	0.000293968	0.000175616	COL1A1/PLPP3/APOE/SFRP2/SFRP1/FGF10/IGFBP6/EGFR/SEMA5A/BICC1/SOX9/SNAI2/SOX4/AMER2/EGR1/ZEB2/GATA3/NRARP/NR4A2/SOX7/HHEX/DKK3/CAV1/SOX17/TMEM88/KLF4/FRZB/SFRP4	28	FBs
GO:0071295	cellular response to vitamin	8/748	33/18723	3.57E-05	0.000297235	0.000177568	COL1A1/SFRP1/PTN/KANK2/PENK/SNAI2/POSTN/FOLR2	8	FBs
GO:0110110	positive regulation of animal organ morphogenesis	8/748	33/18723	3.57E-05	0.000297235	0.000177568	FGF10/SIX1/SPRY1/SOX9/NGFR/GATA3/CD34/EDN1	8	FBs
GO:0031346	positive regulation of cell projection organization	31/748	353/18723	3.67E-05	0.000304992	0.000182202	LRP1/SERPINF1/SLIT2/NTRK2/CXCL12/APOE/BMP5/FN1/MAP1B/NEGR1/PTN/CRABP2/SEMA5A/EPHA3/VEGFA/TIAM1/PTPRD/NDNF/PPP1R9A/NTRK3/CX3CL1/FSCN1/KIT/CDC42EP3/ITGA2/RGS2/ITGA6/GPM6A/RAC2/S100A9/SHOX2	31	FBs
GO:0046643	regulation of gamma-delta T cell activation	5/748	11/18723	3.80E-05	0.000313904	0.000187526	SOX4/NCKAP1L/PTPRC/EGR3/SYK	5	FBs
GO:0098883	synapse pruning	5/748	11/18723	3.80E-05	0.000313904	0.000187526	C3/CX3CL1/C1QB/C1QA/C1QC	5	FBs
GO:2000343	positive regulation of chemokine (C-X-C motif) ligand 2 production	5/748	11/18723	3.80E-05	0.000313904	0.000187526	LRP1/MBP/LPL/POSTN/CD74	5	FBs
GO:0042100	B cell proliferation	14/748	99/18723	3.81E-05	0.000314977	0.000188167	ADA/IRS2/NCKAP1L/AHR/NFATC2/MNDA/MEF2C/PTPRC/CD74/GPR183/TYROBP/IKZF3/CDKN1A/IL7R	14	FBs
GO:0046632	alpha-beta T cell differentiation	15/748	112/18723	3.91E-05	0.000322668	0.000192762	ADA/NFKBIZ/RSAD2/SPN/NCKAP1L/BCL11B/GATA3/LGALS9/HLA-DRA/HLA-DRB1/PRDM1/NFKBID/GPR183/SYK/RUNX3	15	FBs
GO:0022408	negative regulation of cell-cell adhesion	21/748	196/18723	3.97E-05	0.000326689	0.000195164	CXCL12/GPNMB/FGL2/VEGFA/SPN/NCKAP1L/MBP/LILRB2/NRARP/LGALS9/SPI1/SPINT2/LAPTM5/CD9/PODXL/HLA-DRB1/CD74/KLF4/SERPINE2/PTPN6/RUNX3	21	FBs
GO:0030100	regulation of endocytosis	22/748	211/18723	3.98E-05	0.000326772	0.000195213	C3/LRP1/APOE/APOC1/AXL/RAB31/ANGPT1/EPHA3/VEGFA/NCKAP1L/GATA2/CD14/ITGA2/CAV1/B2M/CLU/CDH13/MCTP1/SERPINE1/SYK/ARRB2/SFRP4	22	FBs
GO:0050807	regulation of synapse organization	22/748	211/18723	3.98E-05	0.000326772	0.000195213	NTRK2/APOE/GPC4/PTN/SIX1/GPC6/SLITRK4/TIAM1/LRRN3/EPHA7/PTPRD/PPP1R9A/NTRK3/LILRB2/EFNA1/MEF2C/NRP2/GPM6A/SHANK3/SRGN/THBS2/TLR2	22	FBs
GO:0002707	negative regulation of lymphocyte mediated immunity	10/748	53/18723	4.00E-05	0.000327815	0.000195836	CD96/NCKAP1L/LGALS9/AHR/PTPRC/HLA-B/HLA-E/PTPN6/ARRB2/IL7R	10	FBs
GO:0001885	endothelial cell development	11/748	64/18723	4.13E-05	0.000337698	0.000201741	COL15A1/VEGFA/S1PR3/PLCB1/ROBO4/CDH5/PDE2A/SOX18/PECAM1/STC1/CLDN5	11	FBs
GO:0010959	regulation of metal ion transport	34/748	406/18723	4.14E-05	0.000337698	0.000201741	CXCL12/PDGFRB/THY1/ANK2/OSR1/VMP1/KCNE4/KCNAB1/LILRB2/CASQ2/ATP1B3/CEMIP/CX3CL1/HSPA2/CNKSR3/CD4/RAMP3/CXCR4/CAV1/B2M/STC1/PTGS2/ADRA2A/CCL5/KCNMB1/CD84/CCL4/SERPINE2/PTPN6/CCL3/ARRB2/ADRB2/GEM/PLN	34	FBs
GO:0045165	cell fate commitment	25/748	258/18723	4.20E-05	0.000342056	0.000204344	GAS1/SFRP2/PRRX1/SFRP1/FGF10/SIX1/TBX3/SPRY2/SOX9/SPN/NTRK3/BCL11B/GATA3/GATA2/PROX1/ID2/SOX18/MEF2C/ETS2/HES1/FOXC2/DLL4/SOX17/PRDM1/KLF4	25	FBs
GO:0046777	protein autophosphorylation	23/748	227/18723	4.22E-05	0.000342955	0.000204881	PDGFRA/NTRK2/GPNMB/PDGFRB/EGFR/DDR2/THY1/VEGFA/ERRFI1/EPHA7/ENPP1/STK17B/PDGFA/KIT/BMX/PTPRC/CAV1/TEK/FLT1/SYK/HCK/CSF1R/KDR	23	FBs
GO:2001235	positive regulation of apoptotic signaling pathway	16/748	126/18723	4.25E-05	0.000345245	0.000206249	TIMP3/SRPX/SFRP1/MSX1/G0S2/NGFR/INHBB/CTSH/TNFSF10/PTPRC/CAV1/HYAL2/CTSC/S100A8/S100A9/THBS1	16	FBs
GO:0031100	animal organ regeneration	12/748	76/18723	4.48E-05	0.000363505	0.000217158	CXCL12/AXL/EGFR/PGF/ANGPT2/CCND1/C5AR1/NNMT/ADM/LCP1/CDKN1A/UCP2	12	FBs
GO:0006898	receptor-mediated endocytosis	24/748	244/18723	4.68E-05	0.000378559	0.000226151	C3/LRP1/APOE/APOC1/RAB31/ANGPT1/VEGFA/CD14/RAMP3/STAB1/CALCRL/CAV1/CD9/B2M/CLU/MRC1/SERPINE1/ITGB2/FCER1G/SYK/ADM/ARRB2/SFRP4/ADRB2	24	FBs
GO:0060350	endochondral bone morphogenesis	10/748	54/18723	4.74E-05	0.000382382	0.000228435	COL1A1/TSKU/TMEM119/SOX9/COMP/FOXC1/MEF2C/TEK/STC1/SHOX2	10	FBs
GO:0070228	regulation of lymphocyte apoptotic process	10/748	54/18723	4.74E-05	0.000382382	0.000228435	ADA/IRS2/DOCK8/LGALS9/EFNA1/GIMAP8/CD74/CCL5/CD3G/IL7R	10	FBs
GO:0045453	bone resorption	11/748	65/18723	4.80E-05	0.000385185	0.000230109	CTSK/EGFR/TMEM119/S1PR1/TNFAIP3/RAC2/PDK4/SYK/SNX10/CSF1R/ADRB2	11	FBs
GO:0071677	positive regulation of mononuclear cell migration	11/748	65/18723	4.80E-05	0.000385185	0.000230109	CXCL12/SPN/DOCK8/LGALS9/SPI1/JAM2/CCL5/SERPINE1/AIF1/CCL4/CCL3	11	FBs
GO:1905330	regulation of morphogenesis of an epithelium	11/748	65/18723	4.80E-05	0.000385185	0.000230109	FGF7/SFRP1/FGF10/SIX1/SOX9/VEGFA/SULF1/ESR1/GATA3/ITGAX/PDGFA	11	FBs
GO:0071695	anatomical structure maturation	23/748	229/18723	4.84E-05	0.000387541	0.000231517	IGF1/MMP2/C3/MYOC/DEFB1/AXL/VEGFA/LGI4/TGFB2/GATA3/PDE3A/NR4A2/CX3CL1/GATA2/CDH5/SOX18/S1PR1/HES1/ALDH1A2/KLF2/SNX10/C1QA/CDKN1A	23	FBs
GO:0034341	response to interferon-gamma	17/748	141/18723	4.84E-05	0.000387541	0.000231517	GBP1/LGALS9/CX3CL1/HLA-DPA1/CD74/EDN1/MRC1/CCL5/STAT1/WAS/AIF1/CCL4/GBP5/HCK/CCL3/TLR2/GBP4	17	FBs
GO:0051147	regulation of muscle cell differentiation	18/748	155/18723	4.85E-05	0.000387541	0.000231517	IGF1/MSX1/IGF2/SOD2/TMEM119/PI16/KIT/PROX1/NFATC2/RGS2/ID2/MEF2C/EFNB2/EDN1/SHOX2/ARRB2/MYOCD/RBPMS2	18	FBs
GO:0001946	lymphangiogenesis	6/748	18/18723	4.90E-05	0.000389451	0.000232658	PROX1/SOX18/TIE1/FOXC1/FOXC2/CLEC14A	6	FBs
GO:0060602	branch elongation of an epithelium	6/748	18/18723	4.90E-05	0.000389451	0.000232658	FGF10/SIX1/SPRY1/SPRY2/SOX9/ESR1	6	FBs
GO:0072189	ureter development	6/748	18/18723	4.90E-05	0.000389451	0.000232658	SIX1/SOX9/OSR1/GATA3/ALDH1A2/SOX17	6	FBs
GO:0042098	T cell proliferation	21/748	199/18723	4.97E-05	0.000393671	0.000235179	IGF1/GPNMB/IGF2/SPN/NCKAP1L/LILRB2/DOCK8/LGALS9/HLA-DPB1/PTPRC/HES1/HLA-DPA1/HLA-E/HLA-DRB1/CCL5/RAC2/AIF1/HLA-DMB/SYK/PTPN6/CD3E	21	FBs
GO:0042554	superoxide anion generation	9/748	44/18723	4.98E-05	0.000393671	0.000235179	EGFR/NCF2/NCF1/EDN1/ITGB2/NCF4/SYK/TYROBP/CYBB	9	FBs
GO:0060324	face development	9/748	44/18723	4.98E-05	0.000393671	0.000235179	COL1A1/MMP2/PDGFRA/CRISPLD2/MSX1/TIPARP/ALDH1A3/ALDH1A2/CLDN5	9	FBs
GO:0150076	neuroinflammatory response	9/748	44/18723	4.98E-05	0.000393671	0.000235179	IGF1/CST7/CX3CL1/CD200/IL33/PTPRC/CTSC/PTGS2/CCL3	9	FBs
GO:0046631	alpha-beta T cell activation	18/748	156/18723	5.28E-05	0.000416707	0.00024894	ADA/NFKBIZ/RSAD2/SPN/NCKAP1L/BCL11B/GATA3/LGALS9/PTPRC/HLA-DRA/HLA-E/HLA-DRB1/PRDM1/NFKBID/GPR183/SYK/RUNX3/CD3E	18	FBs
GO:1905523	positive regulation of macrophage migration	7/748	26/18723	5.34E-05	0.000420582	0.000251256	CMKLR1/CX3CL1/C5AR1/CCL5/THBS1/CCL3/CSF1R	7	FBs
GO:0042471	ear morphogenesis	15/748	115/18723	5.35E-05	0.000420706	0.00025133	PRRX1/MSX1/FGF10/SIX1/OSR2/SPRY2/SOX9/OSR1/ALDH1A3/GATA3/GATA2/MAFB/PROX1/EDN1/FRZB	15	FBs
GO:0002831	regulation of response to biotic stimulus	29/748	327/18723	5.44E-05	0.000426824	0.000254985	APOE/FGL2/SAMHD1/CD96/LGALS9/CX3CL1/NCF1/AHR/SPI1/COCH/MNDA/SEC14L1/A2M/TNFAIP3/HLA-B/HLA-E/HLA-DRB1/ISG15/CCL5/STAT1/CARD16/FCN1/GBP5/BIRC3/SYK/HCK/PTPN6/ARRB2/TYROBP	29	FBs
GO:0045600	positive regulation of fat cell differentiation	11/748	66/18723	5.55E-05	0.000435165	0.000259967	SFRP2/SFRP1/SIX1/CMKLR1/KLF5/MEDAG/ID2/LPL/PTGS2/CCDC3/FRZB	11	FBs
GO:0051048	negative regulation of secretion	19/748	171/18723	5.57E-05	0.00043591	0.000260412	APOE/SFRP1/PTGER3/ADA/RSAD2/PPP1R9A/NCKAP1L/INHBB/VAMP8/LGALS9/SPI1/CD200/STXBP6/CD74/ADRA2A/EDN1/CD84/RAB11FIP1/UCP2	19	FBs
GO:0003229	ventricular cardiac muscle tissue development	10/748	55/18723	5.59E-05	0.000436577	0.000260811	IRX3/TBX3/TGFB2/PROX1/ID2/FOXC1/FOXC2/TPM1/DLL4/ADAMTS9	10	FBs
GO:0033280	response to vitamin D	8/748	35/18723	5.64E-05	0.000439138	0.000262341	SFRP1/PTN/KANK2/PENK/SNAI2/STC2/STC1/PTGS2	8	FBs
GO:2000403	positive regulation of lymphocyte migration	8/748	35/18723	5.64E-05	0.000439138	0.000262341	CXCL12/SPN/DOCK8/JAM2/CCL5/AIF1/CCL4/CCL3	8	FBs
GO:0006022	aminoglycan metabolic process	16/748	129/18723	5.68E-05	0.000440914	0.000263402	DCN/PDGFRB/ANGPT1/HAS2/CHST2/HPSE2/NDNF/BGN/CEMIP/LYVE1/FOXC1/HYAL2/CHST1/HS3ST1/SPOCK3/SPOCK2	16	FBs
GO:0007498	mesoderm development	16/748	129/18723	5.68E-05	0.000440914	0.000263402	SFRP2/IRX3/TBX3/OSR1/VEGFA/BMX/ITGA2/TIE1/FOXC1/ETS2/FOXC2/ITGB4/KLF4/IKZF1/HCK/IKZF3	16	FBs
GO:0008217	regulation of blood pressure	20/748	186/18723	5.72E-05	0.000443422	0.0002649	COL1A2/CAMK2N1/SOD2/PCSK5/HSD11B2/EDNRA/PTAFR/NPR3/SGK1/ID2/CD34/POSTN/TPM1/PTGS2/EDN1/ACTA2/ADM/ADRB2/GJA5/HBB	20	FBs
GO:0043588	skin development	25/748	263/18723	5.76E-05	0.000445459	0.000266117	COL1A1/COL1A2/COL3A1/COL5A2/FGF7/FST/FGF10/COL5A1/EGFR/SOX9/COMP/ERRFI1/APCDD1/ARRDC3/TGFB2/NGFR/BCL11B/PDGFA/ITGA2/PRKCH/SOX18/FOXC1/LDB2/ITGA6/ITGB4	25	FBs
GO:0070555	response to interleukin-1	17/748	143/18723	5.80E-05	0.000448104	0.000267697	SFRP1/AKAP12/GBP1/SOX9/PTGIS/HAS2/EGR1/PLCB1/LGALS9/CX3CL1/HYAL2/KLF2/EDN1/CCL5/CCL4/CCL3/IL1R2	17	FBs
GO:0007193	adenylate cyclase-inhibiting G protein-coupled receptor signaling pathway	12/748	78/18723	5.84E-05	0.000448833	0.000268132	LPAR1/AKAP12/S1PR3/EDNRA/RGS1/NPR3/RGS2/PDE2A/CHRM3/S1PR1/ADRA2A/EDN1	12	FBs
GO:0043154	negative regulation of cysteine-type endopeptidase activity involved in apoptotic process	12/748	78/18723	5.84E-05	0.000448833	0.000268132	SFRP2/CRYAB/VEGFA/AQP1/IFI6/NR4A1/PTGS2/CARD16/KLF4/BIRC3/THBS1/ARRB2	12	FBs
GO:0070373	negative regulation of ERK1 and ERK2 cascade	12/748	78/18723	5.84E-05	0.000448833	0.000268132	FBLN1/TIMP3/CAMK2N1/SPRY1/SPRY2/GBP1/ERRFI1/CNKSR3/DUSP1/PTPRC/DUSP6/KLF4	12	FBs
GO:0006874	cellular calcium ion homeostasis	36/748	448/18723	5.87E-05	0.000451039	0.00026945	LRP1/PDGFRA/CXCL12/APOE/LPAR1/PTGFR/THY1/ANK2/CMKLR1/PTGER3/S1PR3/STC2/EDNRA/ESR1/CASQ2/ACKR4/CEMIP/CX3CL1/GATA2/RAMP3/CDH5/CXCR4/PTPRC/CAV1/S1PR1/TGM2/STC1/C5AR1/CD52/EDN1/CCL5/PTPN6/ADM/ATP2A3/CCL3/PLN	36	FBs
GO:0045639	positive regulation of myeloid cell differentiation	14/748	103/18723	5.96E-05	0.000457202	0.000273132	JUN/NCKAP1L/KLF10/GATA2/CD4/FOS/ID2/HLA-DRB1/CD74/ISG15/STAT1/TYROBP/HCLS1/CSF3	14	FBs
GO:0031670	cellular response to nutrient	9/748	45/18723	6.01E-05	0.000460122	0.000274876	COL1A1/SFRP1/PTN/KANK2/PENK/SNAI2/LPL/POSTN/FOLR2	9	FBs
GO:0061564	axon development	37/748	467/18723	6.26E-05	0.000478393	0.000285792	LRP1/SLIT2/APOD/NTRK2/CXCL12/APOE/LAMA2/DCLK1/FN1/MAP1B/PTN/TSKU/CRABP2/MAP1A/THY1/SEMA5A/SLITRK4/EPHA3/CNTN4/SLIT3/VEGFA/TIAM1/EPHA7/UCHL1/NREP/NGFR/EMB/BCL11B/GATA3/NR4A2/ROBO4/EFNA1/NRP2/EFNB2/RAC2/SHOX2/KLF4	37	FBs
GO:0032908	regulation of transforming growth factor beta1 production	5/748	12/18723	6.29E-05	0.000479526	0.000286468	LUM/TSKU/CX3CL1/THBS1/TYROBP	5	FBs
GO:1902563	regulation of neutrophil activation	5/748	12/18723	6.29E-05	0.000479526	0.000286468	PLA2G2A/PTAFR/SPI1/ITGB2/SYK	5	FBs
GO:0007188	adenylate cyclase-modulating G protein-coupled receptor signaling pathway	23/748	233/18723	6.33E-05	0.000480569	0.000287092	LPAR1/PTGFR/AKAP12/PTGER3/S1PR3/ARRDC3/EDNRA/RGS1/NPR3/RAMP3/RGS2/PDE2A/CHRM3/CALCRL/ADGRL4/S1PR1/ADGRG6/ADRA2A/EDN1/PTHLH/ADM/ADRB2/PLN	23	FBs
GO:0106106	cold-induced thermogenesis	17/748	144/18723	6.34E-05	0.000480569	0.000287092	ALDH1A1/NOVA1/G0S2/DIO2/VEGFA/CMKLR1/ARRDC3/GADD45G/NPR3/ID1/CXCR4/CAV1/FOXC2/SYK/LEPR/ADRB2/UCP2	17	FBs
GO:0120161	regulation of cold-induced thermogenesis	17/748	144/18723	6.34E-05	0.000480569	0.000287092	ALDH1A1/NOVA1/G0S2/DIO2/VEGFA/CMKLR1/ARRDC3/GADD45G/NPR3/ID1/CXCR4/CAV1/FOXC2/SYK/LEPR/ADRB2/UCP2	17	FBs
GO:0070527	platelet aggregation	11/748	67/18723	6.41E-05	0.000485191	0.000289853	PDGFRA/FN1/COMP/MYL9/CD9/CSRP1/SERPINE2/SYK/PTPN6/HBB/PLEK	11	FBs
GO:0045088	regulation of innate immune response	22/748	218/18723	6.53E-05	0.000492774	0.000294383	APOE/SAMHD1/CD96/LGALS9/NCF1/SPI1/COCH/MNDA/A2M/TNFAIP3/HLA-B/HLA-E/ISG15/CCL5/FCN1/GBP5/BIRC3/SYK/HCK/PTPN6/ARRB2/TYROBP	22	FBs
GO:0050803	regulation of synapse structure or activity	22/748	218/18723	6.53E-05	0.000492774	0.000294383	NTRK2/APOE/GPC4/PTN/SIX1/GPC6/SLITRK4/TIAM1/LRRN3/EPHA7/PTPRD/PPP1R9A/NTRK3/LILRB2/EFNA1/MEF2C/NRP2/GPM6A/SHANK3/SRGN/THBS2/TLR2	22	FBs
GO:0046634	regulation of alpha-beta T cell activation	14/748	104/18723	6.64E-05	0.000499189	0.000298215	ADA/NFKBIZ/NCKAP1L/GATA3/LGALS9/PTPRC/HLA-DRA/HLA-E/HLA-DRB1/PRDM1/NFKBID/SYK/RUNX3/CD3E	14	FBs
GO:0060419	heart growth	14/748	104/18723	6.64E-05	0.000499189	0.000298215	IGF1/PI16/RBP4/TGFB2/BASP1/PROX1/RGS2/FOXC1/MEF2C/DUSP6/S1PR1/FOXC2/EDN1/SORBS2	14	FBs
GO:1901890	positive regulation of cell junction assembly	14/748	104/18723	6.64E-05	0.000499189	0.000298215	MYOC/NTRK2/SFRP1/IRX3/THY1/SLITRK4/VEGFA/LRRN3/PTPRD/CAV1/TEK/THBS2/CLDN5/KDR	14	FBs
GO:0008064	regulation of actin polymerization or depolymerization	20/748	188/18723	6.65E-05	0.000499229	0.000298239	GSN/SLIT2/CXCL12/ADD3/ELN/SEMA5A/IQGAP2/PPP1R9A/NCKAP1L/PREX1/GMFG/CDC42EP3/DSTN/COTL1/ESAM/WAS/HCK/PLEK/HCLS1/CSF3	20	FBs
GO:0048588	developmental cell growth	23/748	234/18723	6.76E-05	0.00050635	0.000302493	IGF1/LRP1/SLIT2/CXCL12/APOE/DCLK1/FN1/MAP1B/CRABP2/SEMA5A/PI16/SLIT3/SOX9/VEGFA/TIAM1/EPHA7/RGS2/NRN1/CXCR4/NRP2/POSTN/EDN1/SORBS2	23	FBs
GO:0048511	rhythmic process	27/748	298/18723	6.77E-05	0.000506676	0.000302688	SERPINF1/PTGDS/PDGFRA/SLIT2/NTRK2/PTN/AXL/JUN/EGFR/SLIT3/ADA/ADAMTS1/HAS2/EGR1/TGFB2/ESR1/NGFR/KLF10/ID1/ID3/AHR/PROX1/BHLHE40/ID2/ID4/EGR3/ARRB2	27	FBs
GO:0019827	stem cell population maintenance	16/748	131/18723	6.85E-05	0.000511805	0.000305752	PRRX1/SFRP1/PTN/FGF10/TBX3/SOX9/SOX4/KLF10/KIT/GATA2/SPI1/LBH/PROX1/LDB2/HES1/KLF4	16	FBs
GO:0043524	negative regulation of neuron apoptotic process	17/748	145/18723	6.92E-05	0.000513684	0.000306875	LRP1/NTRK2/APOE/AXL/CNTFR/ANGPT1/SIX1/SOD2/CRLF1/NDNF/NR4A2/CX3CL1/GABRB2/MEF2C/HIPK2/C5AR1/ARRB2	17	FBs
GO:0002888	positive regulation of myeloid leukocyte mediated immunity	6/748	19/18723	6.92E-05	0.000513684	0.000306875	C3/PTAFR/SPI1/HLA-E/ITGB2/TYROBP	6	FBs
GO:0010544	negative regulation of platelet activation	6/748	19/18723	6.92E-05	0.000513684	0.000306875	PDGFRA/APOE/PDGFA/THBD/CD9/SERPINE2	6	FBs
GO:0042474	middle ear morphogenesis	6/748	19/18723	6.92E-05	0.000513684	0.000306875	PRRX1/MSX1/SIX1/OSR2/OSR1/EDN1	6	FBs
GO:0003272	endocardial cushion formation	7/748	27/18723	6.96E-05	0.000516264	0.000308415	BMP5/MSX1/TBX3/HEYL/SNAI2/TMEM100/TGFB2	7	FBs
GO:0097191	extrinsic apoptotic signaling pathway	22/748	219/18723	6.99E-05	0.000517302	0.000309036	IGF1/TIMP3/SFRP2/SRPX/SFRP1/BMP5/FGF10/G0S2/SNAI2/TGFB2/CX3CL1/SPI1/IFI6/TNFSF10/ITGA6/PTPRC/IFI27/CAV1/HYAL2/TNFAIP3/SERPINE1/THBS1	22	FBs
GO:0003203	endocardial cushion morphogenesis	8/748	36/18723	7.00E-05	0.000517302	0.000309036	BMP5/MSX1/TBX3/HEYL/SOX9/SNAI2/TMEM100/TGFB2	8	FBs
GO:0030832	regulation of actin filament length	20/748	189/18723	7.17E-05	0.000529023	0.000316038	GSN/SLIT2/CXCL12/ADD3/ELN/SEMA5A/IQGAP2/PPP1R9A/NCKAP1L/PREX1/GMFG/CDC42EP3/DSTN/COTL1/ESAM/WAS/HCK/PLEK/HCLS1/CSF3	20	FBs
GO:0001974	blood vessel remodeling	9/748	46/18723	7.21E-05	0.000530622	0.000316993	AXL/FGF10/CST3/BGN/FOXC1/MEF2C/TGM2/FOXC2/DLL4	9	FBs
GO:0061028	establishment of endothelial barrier	9/748	46/18723	7.21E-05	0.000530622	0.000316993	VEGFA/S1PR3/PLCB1/ROBO4/CDH5/PDE2A/SOX18/PECAM1/CLDN5	9	FBs
GO:0022612	gland morphogenesis	15/748	118/18723	7.23E-05	0.000531265	0.000317377	FGF7/SFRP1/PTN/FGF10/TBX3/SOX9/SULF1/TGFB2/ESR1/PDGFA/PROX1/CAV1/TGM2/TNFAIP3/CSF1R	15	FBs
GO:0046637	regulation of alpha-beta T cell differentiation	11/748	68/18723	7.37E-05	0.00054003	0.000322613	ADA/NFKBIZ/NCKAP1L/GATA3/LGALS9/HLA-DRA/HLA-DRB1/PRDM1/NFKBID/SYK/RUNX3	11	FBs
GO:0060411	cardiac septum morphogenesis	11/748	68/18723	7.37E-05	0.00054003	0.000322613	SLIT2/BMP5/TBX3/DHRS3/SLIT3/HEYL/SOX4/TGFB2/PROX1/NRP2/HES1	11	FBs
GO:0071229	cellular response to acid chemical	12/748	80/18723	7.53E-05	0.000550587	0.000328921	COL1A1/COL1A2/MMP2/COL6A1/PDGFRA/NTRK2/COL5A2/COL4A1/SIX1/VEGFA/KLF2/CYBB	12	FBs
GO:0042542	response to hydrogen peroxide	17/748	146/18723	7.54E-05	0.000550953	0.000329139	COL1A1/PDGFRB/RHOB/AXL/JUN/SOD2/CRYAB/ADA/AQP1/DUSP1/NET1/TNFAIP3/KLF2/STAT1/HBA2/KLF4/HBB	17	FBs
GO:0061005	cell differentiation involved in kidney development	10/748	57/18723	7.68E-05	0.00055998	0.000334532	OSR1/GATA3/BASP1/CD34/MEF2C/HES1/FOXC2/PODXL/STAT1/ACTA2	10	FBs
GO:0060993	kidney morphogenesis	13/748	93/18723	8.09E-05	0.00058956	0.000352203	PDGFRB/IRX3/FGF10/SIX1/NPNT/SOX9/OSR1/VEGFA/SOX4/GATA3/BASP1/HES1/STAT1	13	FBs
GO:0071887	leukocyte apoptotic process	14/748	106/18723	8.20E-05	0.000596653	0.00035644	CXCL12/AXL/ADA/IRS2/DOCK8/LGALS9/EFNA1/GIMAP8/MEF2C/CD74/CCL5/CD3G/IL7R/HCLS1	14	FBs
GO:0060828	regulation of canonical Wnt signaling pathway	24/748	253/18723	8.31E-05	0.000603247	0.00036038	COL1A1/APOE/SFRP2/SFRP1/FGF10/IGFBP6/EGFR/SEMA5A/BICC1/SOX9/SNAI2/SOX4/AMER2/EGR1/ZEB2/NRARP/SOX7/HHEX/DKK3/CAV1/SOX17/TMEM88/FRZB/SFRP4	24	FBs
GO:0060193	positive regulation of lipase activity	11/748	69/18723	8.46E-05	0.000613232	0.000366344	PDGFRA/PDGFRB/EGFR/LPAR1/EDNRA/ESR1/PTAFR/KIT/FLT1/C5AR1/CCL5	11	FBs
GO:0031667	response to nutrient levels	37/748	474/18723	8.51E-05	0.000616484	0.000368287	COL1A1/APOE/SFRP2/SFRP1/MAP1B/PTN/JUN/EGFR/KANK2/SOD2/PENK/SNAI2/ADA/HSD11B2/STC2/INHBB/KLF10/NUAK1/PROX1/ITGA2/SLC2A1/LPL/CCND1/POSTN/ALDH1A2/STC1/PTGS2/STAT1/FOLR2/PDK4/FAM107A/ADM/CDKN1A/ADRB2/UCP2/CYBB/CD3E	37	FBs
GO:0014911	positive regulation of smooth muscle cell migration	9/748	47/18723	8.60E-05	0.000620362	0.000370604	IGF1/LRP1/PDGFRB/ADAMTS1/HAS2/ITGA2/POSTN/CCL5/AIF1	9	FBs
GO:0035850	epithelial cell differentiation involved in kidney development	9/748	47/18723	8.60E-05	0.000620362	0.000370604	OSR1/GATA3/BASP1/CD34/MEF2C/FOXC2/PODXL/STAT1/ACTA2	9	FBs
GO:0042311	vasodilation	9/748	47/18723	8.60E-05	0.000620362	0.000370604	APOE/EGFR/SOD2/NPR3/RGS2/KLF2/KCNMB1/ADRB2/GJA5	9	FBs
GO:0071901	negative regulation of protein serine/threonine kinase activity	15/748	120/18723	8.78E-05	0.000632184	0.000377666	APOE/SFRP2/SFRP1/SPRY1/SPRY2/UCHL1/HHEX/RGS2/DUSP1/CAV1/HYAL2/TNFAIP3/PTPN6/CDKN1A/MYOCD	15	FBs
GO:0035148	tube formation	17/748	148/18723	8.95E-05	0.000640755	0.000382787	SFRP2/SFRP1/BMP5/IRX3/FGF10/SIX1/SOX9/OSR1/VEGFA/SOX4/TGFB2/GATA3/SPINT2/PROX1/TGM2/PODXL/ADM	17	FBs
GO:0031342	negative regulation of cell killing	7/748	28/18723	8.96E-05	0.000640755	0.000382787	NCKAP1L/LGALS9/PTPRC/HLA-B/HLA-E/ARRB2/IL7R	7	FBs
GO:0045671	negative regulation of osteoclast differentiation	7/748	28/18723	8.96E-05	0.000640755	0.000382787	SFRP1/FBN1/LRRC17/FSTL3/MAFB/CCL3/LILRB3	7	FBs
GO:0060325	face morphogenesis	7/748	28/18723	8.96E-05	0.000640755	0.000382787	COL1A1/MMP2/PDGFRA/CRISPLD2/MSX1/TIPARP/CLDN5	7	FBs
GO:1902624	positive regulation of neutrophil migration	7/748	28/18723	8.96E-05	0.000640755	0.000382787	THBS4/NCKAP1L/CD74/C5AR1/EDN1/RAC2/XG	7	FBs
GO:1903035	negative regulation of response to wounding	13/748	94/18723	9.06E-05	0.000646269	0.000386081	PDGFRA/APOE/TSPAN8/PDGFA/CD34/THBD/CD9/PLAT/FAP/EDN1/SERPINE1/SERPINE2/THBS1	13	FBs
GO:0010927	cellular component assembly involved in morphogenesis	14/748	107/18723	9.10E-05	0.000648357	0.000387328	PDGFRA/PDGFRB/ANK2/TTN/PGM5/PROX1/CD9/TPM1/EDN1/ITGB4/MYH11/CSRP1/LDB3/TLR2	14	FBs
GO:0046629	gamma-delta T cell activation	6/748	20/18723	9.55E-05	0.000677592	0.000404793	SOX4/NCKAP1L/JAML/PTPRC/EGR3/SYK	6	FBs
GO:0072567	chemokine (C-X-C motif) ligand 2 production	6/748	20/18723	9.55E-05	0.000677592	0.000404793	LRP1/MBP/LPL/POSTN/CD74/KLF4	6	FBs
GO:2000341	regulation of chemokine (C-X-C motif) ligand 2 production	6/748	20/18723	9.55E-05	0.000677592	0.000404793	LRP1/MBP/LPL/POSTN/CD74/KLF4	6	FBs
GO:1904019	epithelial cell apoptotic process	15/748	121/18723	9.66E-05	0.000684562	0.000408957	GSN/CD248/ANGPT1/SEMA5A/NDNF/GATA3/GATA2/CDH5/TEK/TNFAIP3/SERPINE1/THBS1/ARRB2/SFRP4/KDR	15	FBs
GO:0032905	transforming growth factor beta1 production	5/748	13/18723	9.89E-05	0.000693763	0.000414453	LUM/TSKU/CX3CL1/THBS1/TYROBP	5	FBs
GO:0042492	gamma-delta T cell differentiation	5/748	13/18723	9.89E-05	0.000693763	0.000414453	SOX4/NCKAP1L/PTPRC/EGR3/SYK	5	FBs
GO:0060100	positive regulation of phagocytosis, engulfment	5/748	13/18723	9.89E-05	0.000693763	0.000414453	C3/RAB31/NCKAP1L/GATA2/ITGA2	5	FBs
GO:0070486	leukocyte aggregation	5/748	13/18723	9.89E-05	0.000693763	0.000414453	HAS2/JAM2/S100A8/RAC2/S100A9	5	FBs
GO:1900272	negative regulation of long-term synaptic potentiation	5/748	13/18723	9.89E-05	0.000693763	0.000414453	APOE/PTN/PPP1R9A/FAM107A/TYROBP	5	FBs
GO:1905155	positive regulation of membrane invagination	5/748	13/18723	9.89E-05	0.000693763	0.000414453	C3/RAB31/NCKAP1L/GATA2/ITGA2	5	FBs
GO:2001198	regulation of dendritic cell differentiation	5/748	13/18723	9.89E-05	0.000693763	0.000414453	TMEM176B/TMEM176A/LILRB2/LGALS9/HLA-B	5	FBs
GO:0033138	positive regulation of peptidyl-serine phosphorylation	14/748	108/18723	0.000100754	0.000705847	0.000421673	NTRK2/SFRP2/EGFR/ANGPT1/SPRY2/VEGFA/NTRK3/RAMP3/FNIP2/CAV1/PTGS2/ARRB2/HCLS1/CSF3	14	FBs
GO:0008585	female gonad development	13/748	95/18723	0.000101138	0.000707534	0.00042268	PDGFRA/SLIT2/SFRP1/FST/TIPARP/SLIT3/VEGFA/ADAMTS1/ESR1/INHBB/KIT/FOXC1/ARRB2	13	FBs
GO:2001238	positive regulation of extrinsic apoptotic signaling pathway	9/748	48/18723	0.000102188	0.000713871	0.000426466	TIMP3/SRPX/SFRP1/G0S2/TNFSF10/PTPRC/CAV1/HYAL2/THBS1	9	FBs
GO:0002285	lymphocyte activation involved in immune response	20/748	194/18723	0.000103074	0.000719046	0.000429558	FGL2/ADA/NFKBIZ/SPN/NCKAP1L/GATA3/LGALS9/SPI1/ITM2A/PTPRC/HLA-DRA/HLA-DRB1/CD74/NFKBID/ITGAL/GPR183/HLA-DMB/FCER1G/LCP1/APBB1IP	20	FBs
GO:0007416	synapse assembly	19/748	179/18723	0.000103422	0.000720455	0.000430399	NTRK2/GPC4/MAP1B/SIX1/GPC6/SLITRK4/LRRN3/EPHA7/PTPRD/PPP1R9A/NTRK3/GABRB2/MEF2C/EFNB2/GPM6A/SHANK3/THBS2/SPOCK2/TLR2	19	FBs
GO:0090303	positive regulation of wound healing	10/748	59/18723	0.000103931	0.000722984	0.00043191	PLPP3/F3/CXCR4/THBD/FOXC2/ADRA2A/HBEGF/SERPINE1/SMOC2/THBS1	10	FBs
GO:0035886	vascular associated smooth muscle cell differentiation	8/748	38/18723	0.000105368	0.000731952	0.000437267	SOD2/VEGFA/COMP/KIT/NFATC2/HES1/ADM/MYOCD	8	FBs
GO:0051928	positive regulation of calcium ion transport	15/748	122/18723	0.000106165	0.000736456	0.000439958	CXCL12/PDGFRB/THY1/ANK2/VMP1/CEMIP/CX3CL1/HSPA2/RAMP3/CAV1/STC1/CCL5/CCL4/CCL3/ARRB2	15	FBs
GO:0035282	segmentation	13/748	96/18723	0.000112777	0.000781223	0.000466702	SFRP2/SFRP1/IRX3/TBX3/OSR1/MEOX2/BASP1/NRARP/MAFB/FOXC1/NRP2/ALDH1A2/FOXC2	13	FBs
GO:0010955	negative regulation of protein processing	7/748	29/18723	0.000114128	0.000787273	0.000470317	GAS1/CST7/SERPINE1/CARD16/SERPINE2/THBS1/IL1R2	7	FBs
GO:0098868	bone growth	7/748	29/18723	0.000114128	0.000787273	0.000470317	TSKU/DDR2/SOX9/ECM1/COMP/STC1/LEPR	7	FBs
GO:1903318	negative regulation of protein maturation	7/748	29/18723	0.000114128	0.000787273	0.000470317	GAS1/CST7/SERPINE1/CARD16/SERPINE2/THBS1/IL1R2	7	FBs
GO:0043270	positive regulation of ion transport	25/748	275/18723	0.000117957	0.000812556	0.00048542	CXCL12/PDGFRB/THY1/ANK2/VMP1/PTAFR/VAMP8/ATP1B3/CEMIP/CX3CL1/HSPA2/CNKSR3/RAMP3/CAV1/SHANK3/STC1/ADRA2A/EDN1/CCL5/KCNMB1/CTSS/CCL4/CCL3/ARRB2/ADRB2	25	FBs
GO:1901653	cellular response to peptide	30/748	359/18723	0.000119804	0.000824132	0.000492336	IGF1/LRP1/MAP1B/PID1/FBN1/RAB31/IGF2/ERRFI1/KLF5/ENPP1/IRS2/NGFR/INHBB/KLF10/NR4A2/ID1/SORBS1/PTPRE/LPL/NR4A1/CAV1/FOXC2/KLF2/EDN1/STAT1/KLF4/PDK4/ADRB2/UCP2/SOCS3	30	FBs
GO:0002762	negative regulation of myeloid leukocyte differentiation	9/748	49/18723	0.000120795	0.000828642	0.00049503	SFRP1/FBN1/LRRC17/FSTL3/GATA2/MAFB/CCL3/C1QC/LILRB3	9	FBs
GO:0009409	response to cold	9/748	49/18723	0.000120795	0.000828642	0.00049503	SOD2/PLIN1/NFKBIA/HSPA2/FOS/LPL/ADM/ADRB2/UCP2	9	FBs
GO:0032611	interleukin-1 beta production	14/748	110/18723	0.00012308	0.000841982	0.000503	IGF1/ERRFI1/S1PR3/EGR1/LGALS9/CX3CL1/LPL/MNDA/TNFAIP3/CARD16/GBP5/CCL3/ARRB2/TYROBP	14	FBs
GO:0032651	regulation of interleukin-1 beta production	14/748	110/18723	0.00012308	0.000841982	0.000503	IGF1/ERRFI1/S1PR3/EGR1/LGALS9/CX3CL1/LPL/MNDA/TNFAIP3/CARD16/GBP5/CCL3/ARRB2/TYROBP	14	FBs
GO:0071248	cellular response to metal ion	20/748	197/18723	0.000127289	0.000869573	0.000519482	SERPINF1/MT2A/JUN/EGFR/MT1X/FSTL3/MT1E/AQP1/JUNB/NCF1/FOS/MEF2C/B2M/MT1A/PTGS2/EDN1/MT1M/ALOX5AP/FOSB/CYBB	20	FBs
GO:0097237	cellular response to toxic substance	15/748	124/18723	0.000127777	0.000870573	0.00052008	GPX3/APOE/FBLN5/CYGB/ALDH1A1/MGST1/SOD3/SOD2/PPP1R9A/ABCG2/PTGS2/S100A9/HBA2/ALOX5AP/HBB	15	FBs
GO:0001914	regulation of T cell mediated cytotoxicity	8/748	39/18723	0.000127963	0.000870573	0.00052008	NCKAP1L/PTPRC/B2M/HLA-DRA/HLA-B/HLA-E/HLA-DRB1/IL7R	8	FBs
GO:0071548	response to dexamethasone	8/748	39/18723	0.000127963	0.000870573	0.00052008	SERPINF1/EGFR/FIBIN/ERRFI1/AQP1/PTAFR/DDIT4/EDN1	8	FBs
GO:0051767	nitric-oxide synthase biosynthetic process	6/748	21/18723	0.000129186	0.000875278	0.000522891	AKAP12/IL33/EDN1/STAT1/TLR2/KDR	6	FBs
GO:0051769	regulation of nitric-oxide synthase biosynthetic process	6/748	21/18723	0.000129186	0.000875278	0.000522891	AKAP12/IL33/EDN1/STAT1/TLR2/KDR	6	FBs
GO:0150146	cell junction disassembly	6/748	21/18723	0.000129186	0.000875278	0.000522891	C3/SNAI2/CX3CL1/C1QB/C1QA/C1QC	6	FBs
GO:0002709	regulation of T cell mediated immunity	12/748	85/18723	0.000136984	0.000926843	0.000553695	RSAD2/NCKAP1L/GATA3/AHR/PTPRC/B2M/HLA-DRA/HLA-B/HLA-E/HLA-DRB1/WAS/IL7R	12	FBs
GO:2000241	regulation of reproductive process	18/748	168/18723	0.000138447	0.000935461	0.000558844	IGF1/SERPINF1/SFRP1/DEFB1/MSX1/SOX9/VEGFA/SULF1/ADA/ESR1/PTAFR/INHBB/PLCB1/PDE3A/DUSP1/ARHGDIB/PLAT/TIMP1	18	FBs
GO:0034113	heterotypic cell-cell adhesion	10/748	61/18723	0.000138823	0.000936722	0.000559597	THY1/ITGAX/MBP/LILRB2/CD2/PERP/CD200/PTPRC/ITGB2/KLF4	10	FBs
GO:0002448	mast cell mediated immunity	9/748	50/18723	0.000142152	0.00095528	0.000570684	PTGDS/SPON2/VAMP8/LGALS9/KIT/GATA2/RAC2/CD84/SYK	9	FBs
GO:0045058	T cell selection	9/748	50/18723	0.000142152	0.00095528	0.000570684	SPN/BCL11B/GATA3/CD4/PTPRC/CD74/CD3G/SYK/CD3E	9	FBs
GO:0046638	positive regulation of alpha-beta T cell differentiation	9/748	50/18723	0.000142152	0.00095528	0.000570684	ADA/NFKBIZ/NCKAP1L/LGALS9/HLA-DRA/HLA-DRB1/NFKBID/SYK/RUNX3	9	FBs
GO:0070229	negative regulation of lymphocyte apoptotic process	7/748	30/18723	0.000143769	0.000964831	0.000576389	ADA/IRS2/DOCK8/EFNA1/CD74/CCL5/IL7R	7	FBs
GO:0051098	regulation of binding	30/748	363/18723	0.000145705	0.000976501	0.000583361	IGF1/LRP1/APOE/SLPI/JUN/MSX1/ANGPT1/LOX/TIAM1/GREM2/GATA3/NFKBIA/GZMA/ID1/ITGA2/FOXC1/HIPK2/CAV1/HES1/B2M/CARD16/KLF4/CLDN5/ATP2A3/ARRB2/CDKN1A/ADRB2/MYOCD/PLN/CSF3	30	FBs
GO:0061043	regulation of vascular wound healing	5/748	14/18723	0.000148777	0.00099574	0.000594855	CXCR4/TNFAIP3/FOXC2/SERPINE1/SMOC2	5	FBs
GO:0010633	negative regulation of epithelial cell migration	14/748	112/18723	0.000149571	0.000999697	0.000597218	DCN/SERPINF1/SLIT2/APOE/ANGPT4/ANGPT2/MEOX2/MEF2C/MMRN2/STC1/DLL4/KLF4/THBS1/ADAMTS9	14	FBs
GO:0014031	mesenchymal cell development	12/748	86/18723	0.00015351	0.001021885	0.000610473	FN1/SEMA5A/HEYL/SOX9/SNAI2/EDNRA/FOXC1/NRP2/HES1/ALDH1A2/FOXC2/EDN1	12	FBs
GO:0048864	stem cell development	12/748	86/18723	0.00015351	0.001021885	0.000610473	FN1/SEMA5A/SOX9/SNAI2/EDNRA/FOXC1/NRP2/PTPRC/HES1/ALDH1A2/FOXC2/EDN1	12	FBs
GO:0060761	negative regulation of response to cytokine stimulus	12/748	86/18723	0.00015351	0.001021885	0.000610473	SLIT2/SLIT3/ECM1/SAMHD1/PTPRC/CAV1/ISG15/CCL5/CARD16/KLF4/CCDC3/IL1R2	12	FBs
GO:0060412	ventricular septum morphogenesis	8/748	40/18723	0.000154411	0.001025123	0.000612408	SLIT2/TBX3/SLIT3/HEYL/SOX4/TGFB2/PROX1/HES1	8	FBs
GO:0072210	metanephric nephron development	8/748	40/18723	0.000154411	0.001025123	0.000612408	PDGFRA/PDGFRB/SOX9/OSR1/EGR1/CD34/HES1/STAT1	8	FBs
GO:0010717	regulation of epithelial to mesenchymal transition	13/748	99/18723	0.000154889	0.001026918	0.00061348	COL1A1/SFRP2/SFRP1/BMP5/SPRY1/SPRY2/EPHA3/TIAM1/TGFB2/GATA3/EFNA1/FOXC1/VASN	13	FBs
GO:0021700	developmental maturation	25/748	280/18723	0.000156614	0.001036962	0.00061948	IGF1/MMP2/C3/MYOC/MAP1B/DEFB1/AXL/VEGFA/LGI4/IGSF21/TGFB2/GATA3/PDE3A/NR4A2/CX3CL1/GATA2/CDH5/SOX18/S1PR1/HES1/ALDH1A2/KLF2/SNX10/C1QA/CDKN1A	25	FBs
GO:0034614	cellular response to reactive oxygen species	17/748	155/18723	0.000158337	0.001046971	0.000625459	MMP2/PDGFRA/FBLN5/RHOB/AXL/JUN/EGFR/SOD3/SOD2/AQP1/NCF1/FOS/NET1/TNFAIP3/KLF2/TPM1/KLF4	17	FBs
GO:0032757	positive regulation of interleukin-8 production	10/748	62/18723	0.000159678	0.001050224	0.000627403	F3/LGALS9/CD2/CD14/HYAL2/CD74/SERPINE1/FCN1/SYK/TLR2	10	FBs
GO:0045428	regulation of nitric oxide biosynthetic process	10/748	62/18723	0.000159678	0.001050224	0.000627403	PTGIS/CD34/CAV1/KLF2/CLU/PTGS2/EDN1/KLF4/AIF1/HBB	10	FBs
GO:0045576	mast cell activation	10/748	62/18723	0.000159678	0.001050224	0.000627403	PTGDS/VAMP8/LGALS9/KIT/GATA2/NDRG1/RAC2/LCP2/CD84/SYK	10	FBs
GO:0060135	maternal process involved in female pregnancy	10/748	62/18723	0.000159678	0.001050224	0.000627403	PTN/ANGPT2/STC2/ESR1/LGALS9/JUNB/RGS2/STC1/PTGS2/PRDM1	10	FBs
GO:0030178	negative regulation of Wnt signaling pathway	18/748	170/18723	0.000160897	0.001056833	0.000631351	LRP1/APOE/SFRP2/SFRP1/TSKU/IGFBP6/BICC1/SOX9/SNAI2/APCDD1/AMER2/EGR1/DKK3/CAV1/SOX17/TMEM88/FRZB/SFRP4	18	FBs
GO:0007409	axonogenesis	33/748	418/18723	0.000164348	0.00107807	0.000644038	LRP1/SLIT2/NTRK2/CXCL12/APOE/LAMA2/DCLK1/FN1/MAP1B/TSKU/CRABP2/MAP1A/THY1/SEMA5A/SLITRK4/EPHA3/CNTN4/SLIT3/VEGFA/TIAM1/EPHA7/UCHL1/NGFR/EMB/BCL11B/GATA3/NR4A2/ROBO4/EFNA1/NRP2/EFNB2/RAC2/SHOX2	33	FBs
GO:0031623	receptor internalization	14/748	113/18723	0.000164571	0.001078102	0.000644057	LRP1/RAB31/ANGPT1/VEGFA/RAMP3/CALCRL/CAV1/CD9/ITGB2/FCER1G/SYK/ADM/ARRB2/SFRP4	14	FBs
GO:0032535	regulation of cellular component size	31/748	383/18723	0.000165337	0.001081691	0.000646201	LRP1/GSN/SLIT2/CXCL12/APOE/FN1/ADD3/MAP1B/ELN/CRABP2/SEMA5A/VEGFA/EPHA7/AQP1/IQGAP2/PPP1R9A/NCKAP1L/PREX1/GMFG/CDC42EP3/DSTN/COTL1/ESAM/SHANK3/EDN1/WAS/HCK/IL7R/PLEK/HCLS1/CSF3	31	FBs
GO:0007389	pattern specification process	34/748	436/18723	0.000166152	0.001085582	0.000648526	C3/SFRP2/SFRP1/FST/IRX3/MSX1/FGF10/SIX1/SPRY1/TBX3/BICC1/HEYL/OSR1/PCSK5/MEOX2/BASP1/NRARP/HHEX/MAFB/BHLHE40/SOX18/FOXC1/MEF2C/NRP2/ETS2/HIPK2/HES1/ALDH1A2/FOXC2/STC1/EDN1/DLL4/SOX17/C1QA	34	FBs
GO:0046850	regulation of bone remodeling	9/748	51/18723	0.000166572	0.001086893	0.000649309	SFRP1/EGFR/TMEM119/S1PR1/TNFAIP3/PDK4/SYK/CSF1R/LEPR	9	FBs
GO:0006911	phagocytosis, engulfment	15/748	127/18723	0.000167346	0.001090506	0.000651467	C3/GSN/RAB31/MFGE8/NCKAP1L/IGHG1/TRBC1/GATA2/ITGA2/TRBC2/RAC2/IGKC/ITGB2/AIF1/THBS1	15	FBs
GO:0046545	development of primary female sexual characteristics	13/748	100/18723	0.000171645	0.001115677	0.000666505	PDGFRA/SLIT2/SFRP1/FST/TIPARP/SLIT3/VEGFA/ADAMTS1/ESR1/INHBB/KIT/FOXC1/ARRB2	13	FBs
GO:0071404	cellular response to low-density lipoprotein particle stimulus	6/748	22/18723	0.00017166	0.001115677	0.000666505	LPL/CD9/CDH13/ITGB2/FCER1G/SYK	6	FBs
GO:0042742	defense response to bacterium	29/748	350/18723	0.000178865	0.001160979	0.000693568	PLA2G2A/SLPI/SPON2/DEFB1/SSC5D/COLEC12/AQP1/SPN/IGHG1/MPEG1/TRBC1/CD4/STAB1/COCH/TRBC2/LYZ/S100A8/HLA-E/C5AR1/ISG15/SERPINE1/S100A9/IGKC/FCER1G/GNLY/SYK/TLR2/IL7R/GBP4	29	FBs
GO:0035115	embryonic forelimb morphogenesis	7/748	31/18723	0.000179352	0.001161091	0.000693635	MSX1/CRABP2/TBX3/OSR2/OSR1/ALDH1A2/SHOX2	7	FBs
GO:0090183	regulation of kidney development	7/748	31/18723	0.000179352	0.001161091	0.000693635	SIX1/SOX9/OSR1/VEGFA/GATA3/BASP1/STAT1	7	FBs
GO:0032612	interleukin-1 production	15/748	128/18723	0.000182708	0.001174661	0.000701742	IGF1/ERRFI1/S1PR3/EGR1/LGALS9/CX3CL1/LPL/MNDA/TNFAIP3/CARD16/GBP5/CCL3/ARRB2/IL1R2/TYROBP	15	FBs
GO:0032652	regulation of interleukin-1 production	15/748	128/18723	0.000182708	0.001174661	0.000701742	IGF1/ERRFI1/S1PR3/EGR1/LGALS9/CX3CL1/LPL/MNDA/TNFAIP3/CARD16/GBP5/CCL3/ARRB2/IL1R2/TYROBP	15	FBs
GO:0033077	T cell differentiation in thymus	11/748	75/18723	0.000182775	0.001174661	0.000701742	ADA/BCL11B/GATA3/MAFB/PTPRC/B2M/CD74/CD3G/EGR3/IL7R/CD3E	11	FBs
GO:0022617	extracellular matrix disassembly	10/748	63/18723	0.00018311	0.001174661	0.000701742	MMP2/LRP1/CTSK/LAMC1/CST3/DDR2/FSCN1/FAP/CTSS/LCP1	10	FBs
GO:0030239	myofibril assembly	10/748	63/18723	0.00018311	0.001174661	0.000701742	PDGFRA/PDGFRB/TTN/PGM5/PROX1/TPM1/EDN1/MYH11/CSRP1/LDB3	10	FBs
GO:0031343	positive regulation of cell killing	10/748	63/18723	0.00018311	0.001174661	0.000701742	PRF1/SPI1/PTPRC/B2M/HLA-DRA/HLA-B/HLA-E/HLA-DRB1/SYK/TYROBP	10	FBs
GO:0032233	positive regulation of actin filament bundle assembly	10/748	63/18723	0.00018311	0.001174661	0.000701742	MYOC/SFRP1/LPAR1/SYNPO2/CX3CL1/ID1/SYNPO/LIMCH1/TPM1/PLEK	10	FBs
GO:0002262	myeloid cell homeostasis	17/748	157/18723	0.000185054	0.001183454	0.000706995	AXL/VEGFA/NCKAP1L/GATA3/KIT/GATA2/MAFB/SPI1/ID2/HIPK2/B2M/KLF2/ADGRF5/ISG15/STAT1/IKZF1/HCLS1	17	FBs
GO:1990845	adaptive thermogenesis	17/748	157/18723	0.000185054	0.001183454	0.000706995	ALDH1A1/NOVA1/G0S2/DIO2/VEGFA/CMKLR1/ARRDC3/GADD45G/NPR3/ID1/CXCR4/CAV1/FOXC2/SYK/LEPR/ADRB2/UCP2	17	FBs
GO:1902622	regulation of neutrophil migration	8/748	41/18723	0.000185199	0.001183454	0.000706995	SLIT2/THBS4/NCKAP1L/CD74/C5AR1/EDN1/RAC2/XG	8	FBs
GO:0048736	appendage development	18/748	172/18723	0.000186474	0.001188533	0.000710029	SFRP2/PRRX1/MSX1/FGF10/CRABP2/TBX3/OSR2/SOX9/OSR1/COMP/PCSK5/SOX4/MEOX2/TGFB2/ITGA6/ALDH1A2/ITGB4/SHOX2	18	FBs
GO:0060173	limb development	18/748	172/18723	0.000186474	0.001188533	0.000710029	SFRP2/PRRX1/MSX1/FGF10/CRABP2/TBX3/OSR2/SOX9/OSR1/COMP/PCSK5/SOX4/MEOX2/TGFB2/ITGA6/ALDH1A2/ITGB4/SHOX2	18	FBs
GO:0042113	B cell activation	28/748	334/18723	0.0001893	0.001204993	0.000719862	SFRP1/ADA/IRS2/NCKAP1L/IGHG1/TRBC1/HHEX/KIT/AHR/SPI1/LAPTM5/NFATC2/ID2/ITM2A/TRBC2/MNDA/MEF2C/PTPRC/TNFAIP3/CD74/IGKC/GPR183/SYK/PTPN6/TYROBP/IKZF3/CDKN1A/IL7R	28	FBs
GO:0051963	regulation of synapse assembly	13/748	101/18723	0.000189934	0.001207473	0.000721343	NTRK2/GPC4/SIX1/GPC6/SLITRK4/LRRN3/EPHA7/PTPRD/PPP1R9A/NTRK3/MEF2C/THBS2/TLR2	13	FBs
GO:0043277	apoptotic cell clearance	9/748	52/18723	0.000194388	0.001232622	0.000736368	C3/LRP1/AXL/MFGE8/TGM2/RAC2/FCN1/THBS1/TYROBP	9	FBs
GO:0048260	positive regulation of receptor-mediated endocytosis	9/748	52/18723	0.000194388	0.001232622	0.000736368	C3/ANGPT1/VEGFA/B2M/CLU/SERPINE1/SYK/ARRB2/SFRP4	9	FBs
GO:0030308	negative regulation of cell growth	19/748	188/18723	0.000197363	0.001248285	0.000745725	SLIT2/SFRP2/SFRP1/MSX1/SEMA5A/PI16/MEG3/SLIT3/CRYAB/EPHA7/ENPP1/TGFB2/CDA/RGS2/HYAL2/SOX17/SERPINE2/FRZB/CDKN1A	19	FBs
GO:0048839	inner ear development	19/748	188/18723	0.000197363	0.001248285	0.000745725	PRRX1/PDGFRB/TSKU/FGF10/SIX1/BMPER/SPRY2/SOX9/ALDH1A3/TGFB2/NTRK3/GATA3/CYTL1/GABRB2/GATA2/MAFB/PROX1/HES1/FRZB	19	FBs
GO:0021536	diencephalon development	11/748	76/18723	0.000206119	0.001301999	0.000777813	PTN/MSX1/FGF10/SEMA5A/PTCHD1/NDNF/NR4A2/GATA2/NRP2/HES1/ALDH1A2	11	FBs
GO:0051480	regulation of cytosolic calcium ion concentration	29/748	353/18723	0.000206767	0.001304423	0.000779261	LRP1/PDGFRA/LPAR1/PTGFR/THY1/ANK2/CMKLR1/PTGER3/S1PR3/EDNRA/ESR1/CASQ2/ACKR4/CEMIP/CX3CL1/GATA2/RAMP3/CXCR4/PTPRC/CAV1/S1PR1/TGM2/C5AR1/CD52/EDN1/PTPN6/ADM/CCL3/PLN	29	FBs
GO:0045670	regulation of osteoclast differentiation	10/748	64/18723	0.000209367	0.00131412	0.000785055	SFRP1/FBN1/LRRC17/FSTL3/KLF10/MAFB/FOS/CCL3/TYROBP/LILRB3	10	FBs
GO:0055002	striated muscle cell development	10/748	64/18723	0.000209367	0.00131412	0.000785055	PDGFRA/PDGFRB/TTN/PGM5/PROX1/TPM1/EDN1/MYH11/CSRP1/LDB3	10	FBs
GO:0070542	response to fatty acid	10/748	64/18723	0.000209367	0.00131412	0.000785055	PID1/SOX9/PTAFR/ID3/LPL/PTGS2/EDN1/PDK4/TLR2/UCP2	10	FBs
GO:0080164	regulation of nitric oxide metabolic process	10/748	64/18723	0.000209367	0.00131412	0.000785055	PTGIS/CD34/CAV1/KLF2/CLU/PTGS2/EDN1/KLF4/AIF1/HBB	10	FBs
GO:0032677	regulation of interleukin-8 production	13/748	102/18723	0.00020987	0.001315611	0.000785945	F3/SSC5D/LGALS9/CD2/CD14/PTPRC/HYAL2/CD74/SERPINE1/FCN1/KLF4/SYK/TLR2	13	FBs
GO:0033135	regulation of peptidyl-serine phosphorylation	16/748	144/18723	0.000210564	0.001316624	0.00078655	NTRK2/SFRP2/EGFR/ANGPT1/SPRY2/VEGFA/NTRK3/CNKSR3/RAMP3/FNIP2/CAV1/DDIT4/PTGS2/ARRB2/HCLS1/CSF3	16	FBs
GO:0046718	viral entry into host cell	16/748	144/18723	0.000210564	0.001316624	0.00078655	GSN/AXL/ITGB5/EGFR/VAMP8/LGALS9/CD4/ITGA2/CXCR4/EFNB2/CAV1/HYAL2/HLA-DRB1/CD74/MRC1/FCN1	16	FBs
GO:0002468	dendritic cell antigen processing and presentation	5/748	15/18723	0.000215848	0.001336148	0.000798214	FGL2/HLA-DRA/HLA-DRB1/CD74/THBS1	5	FBs
GO:0010273	detoxification of copper ion	5/748	15/18723	0.000215848	0.001336148	0.000798214	MT2A/MT1X/MT1E/MT1A/MT1M	5	FBs
GO:0048569	post-embryonic animal organ development	5/748	15/18723	0.000215848	0.001336148	0.000798214	FBN1/VEGFA/EFEMP1/BCL11B/KLF4	5	FBs
GO:0060099	regulation of phagocytosis, engulfment	5/748	15/18723	0.000215848	0.001336148	0.000798214	C3/RAB31/NCKAP1L/GATA2/ITGA2	5	FBs
GO:0071599	otic vesicle development	5/748	15/18723	0.000215848	0.001336148	0.000798214	FGF10/SIX1/SOX9/GATA3/PROX1	5	FBs
GO:0072075	metanephric mesenchyme development	5/748	15/18723	0.000215848	0.001336148	0.000798214	PDGFRB/SIX1/OSR1/BASP1/STAT1	5	FBs
GO:0072224	metanephric glomerulus development	5/748	15/18723	0.000215848	0.001336148	0.000798214	PDGFRA/PDGFRB/OSR1/EGR1/CD34	5	FBs
GO:1990169	stress response to copper ion	5/748	15/18723	0.000215848	0.001336148	0.000798214	MT2A/MT1X/MT1E/MT1A/MT1M	5	FBs
GO:1990748	cellular detoxification	14/748	116/18723	0.000217622	0.001345448	0.000803769	GPX3/APOE/FBLN5/CYGB/ALDH1A1/MGST1/SOD3/SOD2/ABCG2/PTGS2/S100A9/HBA2/ALOX5AP/HBB	14	FBs
GO:0014912	negative regulation of smooth muscle cell migration	8/748	42/18723	0.000220855	0.001360334	0.000812663	LRP1/SLIT2/MEF2C/IGFBP3/TPM1/SERPINE1/AIF1/MYOCD	8	FBs
GO:0021879	forebrain neuron differentiation	8/748	42/18723	0.000220855	0.001360334	0.000812663	NDNF/BCL11B/GATA2/PROX1/NRP2/SHANK3/HES1/B2M	8	FBs
GO:2000404	regulation of T cell migration	8/748	42/18723	0.000220855	0.001360334	0.000812663	APOD/CXCL12/ECM1/SPN/DOCK8/CD200/CCL5/AIF1	8	FBs
GO:0035767	endothelial cell chemotaxis	7/748	32/18723	0.000221725	0.001360612	0.000812828	SEMA5A/VEGFA/NR4A1/SMOC2/EGR3/THBS1/KDR	7	FBs
GO:0060323	head morphogenesis	7/748	32/18723	0.000221725	0.001360612	0.000812828	COL1A1/MMP2/PDGFRA/CRISPLD2/MSX1/TIPARP/CLDN5	7	FBs
GO:0090022	regulation of neutrophil chemotaxis	7/748	32/18723	0.000221725	0.001360612	0.000812828	SLIT2/THBS4/NCKAP1L/CD74/C5AR1/EDN1/RAC2	7	FBs
GO:0032637	interleukin-8 production	13/748	103/18723	0.000231572	0.001419278	0.000847876	F3/SSC5D/LGALS9/CD2/CD14/PTPRC/HYAL2/CD74/SERPINE1/FCN1/KLF4/SYK/TLR2	13	FBs
GO:0061097	regulation of protein tyrosine kinase activity	12/748	90/18723	0.00023777	0.001455461	0.000869491	THY1/ERRFI1/NCF1/EFNA1/NEDD9/PTPRC/CAV1/HYAL2/ADRA2A/CCL5/HBEGF/CSF1R	12	FBs
GO:0030041	actin filament polymerization	19/748	191/18723	0.000242159	0.001480492	0.000884445	GSN/SLIT2/ADD3/ELN/GAS7/IQGAP2/PPP1R9A/NCKAP1L/PREX1/GMFG/CDC42EP3/COTL1/ESAM/WAS/AIF1/FAM107A/HCK/HCLS1/CSF3	19	FBs
GO:0043254	regulation of protein-containing complex assembly	33/748	428/18723	0.000253596	0.001548501	0.000925073	GSN/SLIT2/APOE/ADD3/MAP1B/ELN/SOX9/CRYAB/VEGFA/ESR1/IQGAP2/PPP1R9A/NCKAP1L/PMEPA1/FSCN1/PREX1/GMFG/CDC42EP3/FNIP2/STXBP6/CDH5/COTL1/ESAM/CLU/ISG15/WAS/GBP5/SYK/HCK/LCP1/PLEK/HCLS1/CSF3	33	FBs
GO:0072175	epithelial tube formation	15/748	132/18723	0.000257019	0.00156747	0.000936406	SFRP2/SFRP1/BMP5/IRX3/FGF10/SIX1/SOX9/OSR1/SOX4/TGFB2/GATA3/SPINT2/PROX1/PODXL/ADM	15	FBs
GO:0001709	cell fate determination	8/748	43/18723	0.000261947	0.001591635	0.000950841	PRRX1/GATA3/GATA2/PROX1/MEF2C/HES1/SOX17/KLF4	8	FBs
GO:0010171	body morphogenesis	8/748	43/18723	0.000261947	0.001591635	0.000950841	COL1A1/MMP2/PDGFRA/CRISPLD2/MSX1/TIPARP/GREM2/CLDN5	8	FBs
GO:0031952	regulation of protein autophosphorylation	8/748	43/18723	0.000261947	0.001591635	0.000950841	GPNMB/VEGFA/ERRFI1/EPHA7/ENPP1/PDGFA/PTPRC/CAV1	8	FBs
GO:0098742	cell-cell adhesion via plasma-membrane adhesion molecules	24/748	273/18723	0.000265254	0.001609748	0.000961663	GPC4/PCDH18/GPC6/CNTN4/IGSF21/TGFB2/PTPRD/EMB/MBP/JAML/CX3CL1/ROBO4/CDH5/CLDN10/ESAM/PECAM1/CDH13/MPZL2/PCDH9/ITGB2/CD84/KLF4/ITGAL/CLDN5	24	FBs
GO:0016331	morphogenesis of embryonic epithelium	16/748	147/18723	0.000267016	0.001616474	0.00096568	SFRP2/SFRP1/BMP5/IRX3/FGF10/SIX1/SOX9/OSR1/SULF1/SOX4/ALDH1A3/TGFB2/GATA3/SPINT2/ALDH1A2/ADM	16	FBs
GO:1903531	negative regulation of secretion by cell	16/748	147/18723	0.000267016	0.001616474	0.00096568	APOE/SFRP1/RSAD2/PPP1R9A/NCKAP1L/INHBB/VAMP8/LGALS9/SPI1/CD200/STXBP6/ADRA2A/EDN1/CD84/RAB11FIP1/UCP2	16	FBs
GO:0050766	positive regulation of phagocytosis	10/748	66/18723	0.000271424	0.001639477	0.000979422	C3/LRP1/RAB31/MFGE8/NCKAP1L/GATA2/ITGA2/PTPRC/FCER1G/IL2RG	10	FBs
GO:0032633	interleukin-4 production	7/748	33/18723	0.00027181	0.001639477	0.000979422	GATA3/LGALS9/HLA-E/HLA-DRB1/FCER1G/SYK/CD3E	7	FBs
GO:0032673	regulation of interleukin-4 production	7/748	33/18723	0.00027181	0.001639477	0.000979422	GATA3/LGALS9/HLA-E/HLA-DRB1/FCER1G/SYK/CD3E	7	FBs
GO:0040037	negative regulation of fibroblast growth factor receptor signaling pathway	6/748	24/18723	0.000289218	0.001736009	0.00103709	SPRY1/SPRY2/SULF1/NGFR/GATA3/THBS1	6	FBs
GO:0071676	negative regulation of mononuclear cell migration	6/748	24/18723	0.000289218	0.001736009	0.00103709	SLIT2/APOD/BMP5/PLCB1/CD200/DUSP1	6	FBs
GO:0072010	glomerular epithelium development	6/748	24/18723	0.000289218	0.001736009	0.00103709	BASP1/FOXC1/CD34/FOXC2/PECAM1/PODXL	6	FBs
GO:0090023	positive regulation of neutrophil chemotaxis	6/748	24/18723	0.000289218	0.001736009	0.00103709	THBS4/NCKAP1L/CD74/C5AR1/EDN1/RAC2	6	FBs
GO:0050772	positive regulation of axonogenesis	11/748	79/18723	0.000291836	0.001749599	0.001045209	LRP1/SLIT2/NTRK2/CXCL12/FN1/MAP1B/CRABP2/SEMA5A/VEGFA/TIAM1/SHOX2	11	FBs
GO:1905517	macrophage migration	9/748	55/18723	0.000301941	0.001805259	0.00107846	CMKLR1/CX3CL1/CD200/CD9/C5AR1/CCL5/THBS1/CCL3/CSF1R	9	FBs
GO:0003198	epithelial to mesenchymal transition involved in endocardial cushion formation	5/748	16/18723	0.000303675	0.001805259	0.00107846	MSX1/HEYL/SNAI2/TMEM100/TGFB2	5	FBs
GO:0030540	female genitalia development	5/748	16/18723	0.000303675	0.001805259	0.00107846	AXL/FGF10/TBX3/RBP4/ESR1	5	FBs
GO:0048557	embryonic digestive tract morphogenesis	5/748	16/18723	0.000303675	0.001805259	0.00107846	PDGFRA/FGF10/ID2/SHOX2/RBPMS2	5	FBs
GO:0051770	positive regulation of nitric-oxide synthase biosynthetic process	5/748	16/18723	0.000303675	0.001805259	0.00107846	AKAP12/IL33/STAT1/TLR2/KDR	5	FBs
GO:0072109	glomerular mesangium development	5/748	16/18723	0.000303675	0.001805259	0.00107846	PDGFRB/EGR1/CD34/FOXC2/ACTA2	5	FBs
GO:1905153	regulation of membrane invagination	5/748	16/18723	0.000303675	0.001805259	0.00107846	C3/RAB31/NCKAP1L/GATA2/ITGA2	5	FBs
GO:0035821	modulation of process of other organism	13/748	106/18723	0.000308569	0.001832153	0.001094527	APOE/SLPI/JUN/PRF1/MPEG1/CD4/IFI27/HYAL2/CCL5/S100A9/CCL4/SYK/CCL3	13	FBs
GO:0001101	response to acid chemical	15/748	135/18723	0.000328653	0.001949064	0.001164369	COL1A1/COL1A2/MMP2/COL6A1/PDGFRA/NTRK2/COL5A2/PTN/COL4A1/SIX1/VEGFA/CD9/KLF2/EDN1/CYBB	15	FBs
GO:0055094	response to lipoprotein particle	7/748	34/18723	0.000330597	0.001955902	0.001168454	APOE/LPL/CD9/CDH13/ITGB2/FCER1G/SYK	7	FBs
GO:0070232	regulation of T cell apoptotic process	7/748	34/18723	0.000330597	0.001955902	0.001168454	ADA/DOCK8/LGALS9/EFNA1/GIMAP8/CCL5/IL7R	7	FBs
GO:0046661	male sex differentiation	17/748	165/18723	0.000335175	0.001980616	0.001183218	PDGFRA/RHOBTB3/SFRP2/PDGFRB/SFRP1/MGST1/FGF10/TBX3/SRD5A2/SOX9/TGFB2/ESR1/FSTL3/GATA3/KIT/TNFSF10/CCND1	17	FBs
GO:0002824	positive regulation of adaptive immune response based on somatic recombination of immune receptors built from immunoglobulin superfamily domains	13/748	107/18723	0.000338662	0.001992588	0.001190371	C3/ADA/NFKBIZ/RSAD2/GATA3/CD4/PTPRC/B2M/HLA-DRA/HLA-B/HLA-E/HLA-DRB1/NFKBID	13	FBs
GO:0042303	molting cycle	13/748	107/18723	0.000338662	0.001992588	0.001190371	FGF7/FST/TSKU/FGF10/EGFR/SOX9/APCDD1/TGFB2/NGFR/PDGFA/SOX18/LDB2/PTGS2	13	FBs
GO:0042633	hair cycle	13/748	107/18723	0.000338662	0.001992588	0.001190371	FGF7/FST/TSKU/FGF10/EGFR/SOX9/APCDD1/TGFB2/NGFR/PDGFA/SOX18/LDB2/PTGS2	13	FBs
GO:0002455	humoral immune response mediated by circulating immunoglobulin	14/748	121/18723	0.000338813	0.001992588	0.001190371	C1S/C3/C1R/IGHG1/TRBC1/TRBC2/PTPRC/C7/CLU/IGKC/C1QB/PTPN6/C1QA/C1QC	14	FBs
GO:0006469	negative regulation of protein kinase activity	20/748	212/18723	0.000339756	0.001995767	0.00119227	APOE/SFRP2/SFRP1/CAMK2N1/SPRY1/THY1/SPRY2/ERRFI1/UCHL1/HHEX/RGS2/PTPRB/DUSP1/PTPRC/CAV1/HYAL2/TNFAIP3/PTPN6/CDKN1A/MYOCD	20	FBs
GO:0099024	plasma membrane invagination	15/748	136/18723	0.000356065	0.002089082	0.001248016	C3/GSN/RAB31/MFGE8/NCKAP1L/IGHG1/TRBC1/GATA2/ITGA2/TRBC2/RAC2/IGKC/ITGB2/AIF1/THBS1	15	FBs
GO:0061326	renal tubule development	12/748	94/18723	0.000358511	0.002100941	0.0012551	IRX3/COL4A1/SIX1/NPNT/HEYL/SOX9/OSR1/VEGFA/GATA3/MEF2C/HES1/STAT1	12	FBs
GO:0030307	positive regulation of cell growth	17/748	166/18723	0.000359863	0.002102275	0.001255897	IGF1/LRP1/CXCL12/SFRP2/SFRP1/FN1/MAP1B/EGFR/CRABP2/SEMA5A/VEGFA/TGFB2/CXCR4/S100A8/EDN1/HBEGF/S100A9	17	FBs
GO:0060538	skeletal muscle organ development	17/748	166/18723	0.000359863	0.002102275	0.001255897	DCN/CNTFR/ELN/SIX1/IGF2/HEYL/KLF5/EGR1/MEOX2/KCNAB1/BASP1/FOS/MEF2C/NR4A1/CAV1/SHOX2/MYOCD	17	FBs
GO:0043535	regulation of blood vessel endothelial cell migration	16/748	151/18723	0.000362345	0.002102275	0.001255897	APOE/ANGPT1/ANGPT4/VEGFA/ANGPT2/MEOX2/GATA2/EFNA1/MEF2C/FOXC2/MMRN2/PTGS2/DLL4/KLF4/THBS1/KDR	16	FBs
GO:0044409	entry into host	16/748	151/18723	0.000362345	0.002102275	0.001255897	GSN/AXL/ITGB5/EGFR/VAMP8/LGALS9/CD4/ITGA2/CXCR4/EFNB2/CAV1/HYAL2/HLA-DRB1/CD74/MRC1/FCN1	16	FBs
GO:0048592	eye morphogenesis	16/748	151/18723	0.000362345	0.002102275	0.001255897	NTRK2/COL5A2/PTN/TSKU/FBN1/COL5A1/MFAP5/THY1/SOX9/VEGFA/RBP4/ALDH1A3/EFEMP1/PROX1/HIPK2/PRDM1	16	FBs
GO:0003197	endocardial cushion development	8/748	45/18723	0.000362921	0.002102275	0.001255897	BMP5/MSX1/TBX3/HEYL/SOX9/SNAI2/TMEM100/TGFB2	8	FBs
GO:0035272	exocrine system development	8/748	45/18723	0.000362921	0.002102275	0.001255897	FGF7/FGF10/IGF2/SOX9/TGFB2/PDGFA/FOXC1/TGM2	8	FBs
GO:0048546	digestive tract morphogenesis	8/748	45/18723	0.000362921	0.002102275	0.001255897	PDGFRA/SFRP2/SFRP1/FGF10/ID2/SOX17/SHOX2/RBPMS2	8	FBs
GO:0001942	hair follicle development	11/748	81/18723	0.000364264	0.002102275	0.001255897	FGF7/FST/FGF10/EGFR/SOX9/APCDD1/TGFB2/NGFR/PDGFA/SOX18/LDB2	11	FBs
GO:0001960	negative regulation of cytokine-mediated signaling pathway	11/748	81/18723	0.000364264	0.002102275	0.001255897	SLIT2/SLIT3/ECM1/SAMHD1/PTPRC/CAV1/ISG15/CCL5/CARD16/CCDC3/IL1R2	11	FBs
GO:0014032	neural crest cell development	11/748	81/18723	0.000364264	0.002102275	0.001255897	FN1/SEMA5A/SOX9/SNAI2/EDNRA/FOXC1/NRP2/HES1/ALDH1A2/FOXC2/EDN1	11	FBs
GO:0046209	nitric oxide metabolic process	11/748	81/18723	0.000364264	0.002102275	0.001255897	PTGIS/CD34/CAV1/KLF2/CLU/PTGS2/EDN1/KLF4/AIF1/TLR2/HBB	11	FBs
GO:0048708	astrocyte differentiation	11/748	81/18723	0.000364264	0.002102275	0.001255897	LRP1/EGFR/SOX9/NTRK3/ID2/HES1/S100A8/C5AR1/S100A9/SERPINE2/C1QA	11	FBs
GO:0032753	positive regulation of interleukin-4 production	6/748	25/18723	0.000367788	0.002120142	0.001266571	GATA3/LGALS9/HLA-E/FCER1G/SYK/CD3E	6	FBs
GO:0002832	negative regulation of response to biotic stimulus	13/748	108/18723	0.000371218	0.00213742	0.001276893	FGL2/SAMHD1/CD96/LGALS9/AHR/SEC14L1/A2M/TNFAIP3/HLA-B/HLA-E/ISG15/CARD16/ARRB2	13	FBs
GO:0045471	response to ethanol	15/748	137/18723	0.000385417	0.002214019	0.001322653	CA3/SOD2/PENK/RBP4/NTRK3/GATA3/CD14/SPI1/RGS2/CCND1/S100A8/KCNMB1/CLDN5/CYBB/CSF3	15	FBs
GO:0090090	negative regulation of canonical Wnt signaling pathway	15/748	137/18723	0.000385417	0.002214019	0.001322653	APOE/SFRP2/SFRP1/IGFBP6/BICC1/SOX9/SNAI2/AMER2/EGR1/DKK3/CAV1/SOX17/TMEM88/FRZB/SFRP4	15	FBs
GO:1905207	regulation of cardiocyte differentiation	7/748	35/18723	0.000399152	0.00229026	0.0013682	EGFR/TGFB2/MEF2C/EFNB2/SOX17/ARRB2/MYOCD	7	FBs
GO:0050852	T cell receptor signaling pathway	14/748	123/18723	0.000401393	0.002300454	0.00137429	THY1/GBP1/ADA/NFKBIZ/GATA3/LAPTM5/HLA-DPB1/PTPRC/HLA-DRB1/NFKBID/LCP2/PTPN6/HLA-DQB1/CD3E	14	FBs
GO:2001057	reactive nitrogen species metabolic process	11/748	82/18723	0.000405793	0.002322977	0.001387745	PTGIS/CD34/CAV1/KLF2/CLU/PTGS2/EDN1/KLF4/AIF1/TLR2/HBB	11	FBs
GO:0071692	protein localization to extracellular region	29/748	368/18723	0.000412964	0.002361293	0.001410635	IGF1/LRP1/APOE/LTBP2/LTBP1/SFRP1/FBN1/EGFR/CAMK2N1/COMP/TIAM1/PCSK5/RBP4/SOX4/IRS2/TGFB2/RSAD2/INHBB/DOC2B/TTN/SNCG/CD200/HLA-DRB1/ADRA2A/CCL5/RAB11FIP1/TLR2/UCP2/PLEK	29	FBs
GO:0002706	regulation of lymphocyte mediated immunity	17/748	168/18723	0.00041399	0.002362987	0.001411647	C3/CD96/RSAD2/NCKAP1L/GATA3/LGALS9/AHR/PTPRC/B2M/HLA-DRA/HLA-B/HLA-E/HLA-DRB1/WAS/PTPN6/ARRB2/IL7R	17	FBs
GO:0010715	regulation of extracellular matrix disassembly	5/748	17/18723	0.000416127	0.002362987	0.001411647	LRP1/CST3/DDR2/FSCN1/FAP	5	FBs
GO:0043117	positive regulation of vascular permeability	5/748	17/18723	0.000416127	0.002362987	0.001411647	APOE/ANGPT1/VEGFA/PDE3A/PDE2A	5	FBs
GO:0070293	renal absorption	5/748	17/18723	0.000416127	0.002362987	0.001411647	GSN/HAS2/SGK1/HYAL2/HBB	5	FBs
GO:1901550	regulation of endothelial cell development	5/748	17/18723	0.000416127	0.002362987	0.001411647	VEGFA/S1PR3/PLCB1/CDH5/CLDN5	5	FBs
GO:1903140	regulation of establishment of endothelial barrier	5/748	17/18723	0.000416127	0.002362987	0.001411647	VEGFA/S1PR3/PLCB1/CDH5/CLDN5	5	FBs
GO:0051607	defense response to virus	23/748	265/18723	0.000423543	0.002399592	0.001433514	SPON2/GBP1/FGL2/ABCC9/SAMHD1/PRF1/RSAD2/ITGAX/VAMP8/MX1/IFI6/IFI44L/PTPRC/SEC14L1/IFI27/HYAL2/DDIT4/TNFAIP3/ISG15/STAT1/BIRC3/IFIT3/TLR2	23	FBs
GO:0140546	defense response to symbiont	23/748	265/18723	0.000423543	0.002399592	0.001433514	SPON2/GBP1/FGL2/ABCC9/SAMHD1/PRF1/RSAD2/ITGAX/VAMP8/MX1/IFI6/IFI44L/PTPRC/SEC14L1/IFI27/HYAL2/DDIT4/TNFAIP3/ISG15/STAT1/BIRC3/IFIT3/TLR2	23	FBs
GO:1900271	regulation of long-term synaptic potentiation	8/748	46/18723	0.000424147	0.002400266	0.001433917	APOE/PTN/PPP1R9A/LILRB2/NRGN/SHANK3/FAM107A/TYROBP	8	FBs
GO:0071902	positive regulation of protein serine/threonine kinase activity	19/748	200/18723	0.000434034	0.002453406	0.001465663	PDGFRB/EGFR/IGF2/SPRY2/VEGFA/TIAM1/NTRK3/PDGFA/CEMIP/KIT/PROX1/CCND1/FLT1/ADRA2A/EDN1/SYK/THBS1/CSF1R/ADRB2	19	FBs
GO:0070099	regulation of chemokine-mediated signaling pathway	4/748	10/18723	0.000437582	0.00246221	0.001470922	SLIT2/SLIT3/EDN1/CCL5	4	FBs
GO:0072203	cell proliferation involved in metanephros development	4/748	10/18723	0.000437582	0.00246221	0.001470922	PDGFRB/OSR1/EGR1/STAT1	4	FBs
GO:0072378	blood coagulation, fibrin clot formation	4/748	10/18723	0.000437582	0.00246221	0.001470922	FBLN1/FN1/F13A1/F8	4	FBs
GO:0097084	vascular associated smooth muscle cell development	4/748	10/18723	0.000437582	0.00246221	0.001470922	VEGFA/COMP/HES1/ADM	4	FBs
GO:0002381	immunoglobulin production involved in immunoglobulin-mediated immune response	10/748	70/18723	0.000442195	0.002482515	0.001483053	HLA-DPB1/PTPRC/HLA-DPA1/B2M/HLA-DRA/HLA-DRB1/HLA-DMB/HLA-DQB1/HLA-DQA1/HLA-DMA	10	FBs
GO:0002548	monocyte chemotaxis	10/748	70/18723	0.000442195	0.002482515	0.001483053	SLIT2/CXCL12/CX3CL1/DUSP1/FLT1/CCL5/SERPINE1/AIF1/CCL4/CCL3	10	FBs
GO:0045598	regulation of fat cell differentiation	15/748	139/18723	0.000450391	0.00252566	0.001508827	SFRP2/SFRP1/SIX1/CMKLR1/KLF5/ENPP1/MEDAG/GATA3/GATA2/ID2/LPL/HES1/PTGS2/CCDC3/FRZB	15	FBs
GO:0043367	CD4-positive, alpha-beta T cell differentiation	11/748	83/18723	0.00045122	0.002527446	0.001509894	NFKBIZ/RSAD2/SPN/NCKAP1L/GATA3/LGALS9/HLA-DRA/HLA-DRB1/NFKBID/GPR183/RUNX3	11	FBs
GO:0001954	positive regulation of cell-matrix adhesion	9/748	58/18723	0.00045455	0.002540343	0.001517599	MYOC/SFRP1/THY1/VEGFA/CX3CL1/TEK/CDH13/KDR/CD3E	9	FBs
GO:0002763	positive regulation of myeloid leukocyte differentiation	9/748	58/18723	0.00045455	0.002540343	0.001517599	JUN/KLF10/CD4/FOS/ID2/HLA-DRB1/CD74/TYROBP/HCLS1	9	FBs
GO:0043433	negative regulation of DNA-binding transcription factor activity	18/748	185/18723	0.000457025	0.002551296	0.001524142	HEYL/PTGIS/CMKLR1/ESR1/NFKBIA/ID1/ID3/SPI1/PROX1/CD200/BHLHE40/ID2/HES1/TNFAIP3/KLF4/TCEAL7/ARRB2/SFRP4	18	FBs
GO:0009952	anterior/posterior pattern specification	19/748	201/18723	0.000461877	0.002565173	0.001532432	SFRP2/SFRP1/MSX1/TBX3/HEYL/OSR1/PCSK5/MEOX2/BASP1/NRARP/HHEX/BHLHE40/FOXC1/ETS2/HIPK2/HES1/ALDH1A2/FOXC2/SOX17	19	FBs
GO:0003416	endochondral bone growth	6/748	26/18723	0.000462104	0.002565173	0.001532432	TSKU/DDR2/SOX9/ECM1/COMP/STC1	6	FBs
GO:0010875	positive regulation of cholesterol efflux	6/748	26/18723	0.000462104	0.002565173	0.001532432	LRP1/APOE/PLTP/ABCA8/NFKBIA/CAV1	6	FBs
GO:0019883	antigen processing and presentation of endogenous antigen	6/748	26/18723	0.000462104	0.002565173	0.001532432	B2M/HLA-DRA/HLA-B/HLA-E/HLA-DRB1/CD74	6	FBs
GO:0060037	pharyngeal system development	6/748	26/18723	0.000462104	0.002565173	0.001532432	BMP5/SIX1/TGFB2/GATA3/HES1/ADGRF5	6	FBs
GO:0002691	regulation of cellular extravasation	7/748	36/18723	0.000478609	0.002644917	0.001580071	CXCL12/THY1/CHST2/PTAFR/PLCB1/PLVAP/XG	7	FBs
GO:0003230	cardiac atrium development	7/748	36/18723	0.000478609	0.002644917	0.001580071	ANK2/SOX4/TGFB2/PROX1/DLL4/SHOX2/GJA5	7	FBs
GO:0051385	response to mineralocorticoid	7/748	36/18723	0.000478609	0.002644917	0.001580071	NTRK3/FOS/CCND1/EDN1/FOSB/CDKN1A/CYBB	7	FBs
GO:0071402	cellular response to lipoprotein particle stimulus	7/748	36/18723	0.000478609	0.002644917	0.001580071	APOE/LPL/CD9/CDH13/ITGB2/FCER1G/SYK	7	FBs
GO:1901216	positive regulation of neuron death	12/748	97/18723	0.00047999	0.002649586	0.001582861	JUN/EPHA7/EGR1/TGFB2/FOS/EFNB2/DDIT4/CLU/ITGB2/CCL3/C1QA/TYROBP	12	FBs
GO:0030177	positive regulation of Wnt signaling pathway	15/748	140/18723	0.000486249	0.002681144	0.001601713	COL1A1/SFRP2/SFRP1/FGF10/EGFR/SEMA5A/SULF1/SOX4/ZEB2/NRARP/HHEX/CAV1/TNFAIP3/SFRP4/TLR2	15	FBs
GO:0003015	heart process	22/748	251/18723	0.000489979	0.002698703	0.001612203	GSN/IRX3/ANK2/ABCC9/ADA/KCNE4/TGFB2/CASQ2/TTN/RAMP3/RGS2/CXCR4/CAV1/STC1/TPM1/EDN1/HBEGF/SHOX2/ADM/ATP2A3/GJA5/PLN	22	FBs
GO:0010712	regulation of collagen metabolic process	8/748	47/18723	0.000493502	0.002712067	0.001620187	MFAP4/CYGB/PDGFRB/CST3/ERRFI1/ITGA2/FAP/ARRB2	8	FBs
GO:0045601	regulation of endothelial cell differentiation	8/748	47/18723	0.000493502	0.002712067	0.001620187	VEGFA/TMEM100/S1PR3/PLCB1/ID1/CDH5/APOLD1/CLDN5	8	FBs
GO:0071230	cellular response to amino acid stimulus	10/748	71/18723	0.000496584	0.002725975	0.001628495	COL1A1/COL1A2/MMP2/COL6A1/PDGFRA/NTRK2/COL5A2/COL4A1/SIX1/CYBB	10	FBs
GO:0007265	Ras protein signal transduction	27/748	337/18723	0.000499801	0.002737121	0.001635154	IGF1/COL1A2/COL3A1/MYOC/APOE/PDGFRB/RHOB/JUN/FGF10/LPAR1/SPRY1/KANK2/SPRY2/TIAM1/TGFB2/NGFR/CTNNAL1/CDC42EP3/ARHGDIB/ARHGAP29/NET1/CDH13/ADRA2A/RAC2/WAS/AIF1/CDKN1A	27	FBs
GO:0022404	molting cycle process	11/748	84/18723	0.000500828	0.002737121	0.001635154	FGF7/FST/FGF10/EGFR/SOX9/APCDD1/TGFB2/NGFR/PDGFA/SOX18/LDB2	11	FBs
GO:0022405	hair cycle process	11/748	84/18723	0.000500828	0.002737121	0.001635154	FGF7/FST/FGF10/EGFR/SOX9/APCDD1/TGFB2/NGFR/PDGFA/SOX18/LDB2	11	FBs
GO:0042310	vasoconstriction	11/748	84/18723	0.000500828	0.002737121	0.001635154	EGFR/COMP/EDNRA/CHRM3/CAV1/PTGS2/ADRA2A/EDN1/ACTA2/ADM/GJA5	11	FBs
GO:0046890	regulation of lipid biosynthetic process	17/748	171/18723	0.000508312	0.002774957	0.001657757	C3/APOE/BMP5/APOC1/SNAI2/IGFBP7/EGR1/PDGFA/SORBS1/PROX1/DKK3/ADGRF5/CD74/PTGS2/PDK4/ADM/CCDC3	17	FBs
GO:0050732	negative regulation of peptidyl-tyrosine phosphorylation	9/748	59/18723	0.000517661	0.002822881	0.001686387	SFRP2/SFRP1/THY1/ERRFI1/PTPRC/CAV1/HYAL2/PTPN6/SOCS3	9	FBs
GO:0008584	male gonad development	15/748	141/18723	0.000524519	0.002857129	0.001706847	PDGFRA/RHOBTB3/SFRP2/PDGFRB/SFRP1/MGST1/SRD5A2/SOX9/TGFB2/ESR1/FSTL3/GATA3/KIT/TNFSF10/CCND1	15	FBs
GO:0002526	acute inflammatory response	13/748	112/18723	0.000529391	0.002877325	0.001718912	C3/FN1/F3/PTGER3/GATA3/SERPINA1/S100A8/HLA-E/PTGS2/DNASE1L3/CD163/ALOX5AP/F8	13	FBs
GO:0002821	positive regulation of adaptive immune response	13/748	112/18723	0.000529391	0.002877325	0.001718912	C3/ADA/NFKBIZ/RSAD2/GATA3/CD4/PTPRC/B2M/HLA-DRA/HLA-B/HLA-E/HLA-DRB1/NFKBID	13	FBs
GO:0060021	roof of mouth development	11/748	85/18723	0.000554913	0.003002826	0.001793886	PDGFRA/PRRX1/MSX1/TBX3/DHRS3/OSR2/TIPARP/OSR1/MEOX2/TGFB2/CLDN5	11	FBs
GO:0098773	skin epidermis development	11/748	85/18723	0.000554913	0.003002826	0.001793886	FGF7/FST/FGF10/EGFR/SOX9/APCDD1/TGFB2/NGFR/PDGFA/SOX18/LDB2	11	FBs
GO:0070227	lymphocyte apoptotic process	10/748	72/18723	0.000556404	0.003002826	0.001793886	ADA/IRS2/DOCK8/LGALS9/EFNA1/GIMAP8/CD74/CCL5/CD3G/IL7R	10	FBs
GO:0002544	chronic inflammatory response	5/748	18/18723	0.000557338	0.003002826	0.001793886	TNFAIP3/S100A8/CCL5/S100A9/THBS1	5	FBs
GO:0030728	ovulation	5/748	18/18723	0.000557338	0.003002826	0.001793886	ADAMTS1/INHBB/RGS2/PTGS2/TNFAIP6	5	FBs
GO:0061687	detoxification of inorganic compound	5/748	18/18723	0.000557338	0.003002826	0.001793886	MT2A/MT1X/MT1E/MT1A/MT1M	5	FBs
GO:0072079	nephron tubule formation	5/748	18/18723	0.000557338	0.003002826	0.001793886	IRX3/SIX1/SOX9/OSR1/GATA3	5	FBs
GO:0150079	negative regulation of neuroinflammatory response	5/748	18/18723	0.000557338	0.003002826	0.001793886	IGF1/CST7/CX3CL1/CD200/PTPRC	5	FBs
GO:0046546	development of primary male sexual characteristics	15/748	142/18723	0.000565333	0.003039803	0.001815976	PDGFRA/RHOBTB3/SFRP2/PDGFRB/SFRP1/MGST1/SRD5A2/SOX9/TGFB2/ESR1/FSTL3/GATA3/KIT/TNFSF10/CCND1	15	FBs
GO:0033673	negative regulation of kinase activity	21/748	237/18723	0.00056543	0.003039803	0.001815976	APOE/SFRP2/SFRP1/CAMK2N1/SPRY1/THY1/SPRY2/ERRFI1/UCHL1/IRS2/HHEX/RGS2/PTPRB/DUSP1/PTPRC/CAV1/HYAL2/TNFAIP3/PTPN6/CDKN1A/MYOCD	21	FBs
GO:0032570	response to progesterone	7/748	37/18723	0.000570177	0.003052052	0.001823294	PTN/TGFB2/FOS/CAV1/FOSB/THBS1/TLR2	7	FBs
GO:0040036	regulation of fibroblast growth factor receptor signaling pathway	7/748	37/18723	0.000570177	0.003052052	0.001823294	SPRY1/SPRY2/SULF1/NGFR/GATA3/SMOC2/THBS1	7	FBs
GO:0045730	respiratory burst	7/748	37/18723	0.000570177	0.003052052	0.001823294	NCF2/NCF1/CD52/RAC2/NCF4/HCK/CYBB	7	FBs
GO:0048009	insulin-like growth factor receptor signaling pathway	7/748	37/18723	0.000570177	0.003052052	0.001823294	IGF1/CILP/BMP5/IGFBP6/PLCB1/CRIM1/IGFBP3	7	FBs
GO:0002686	negative regulation of leukocyte migration	8/748	48/18723	0.000571765	0.00305394	0.001824422	SLIT2/APOD/CXCL12/BMP5/ADA/PLCB1/CD200/DUSP1	8	FBs
GO:0043303	mast cell degranulation	8/748	48/18723	0.000571765	0.00305394	0.001824422	PTGDS/VAMP8/LGALS9/KIT/GATA2/RAC2/CD84/SYK	8	FBs
GO:0003171	atrioventricular valve development	6/748	27/18723	0.000574242	0.003053982	0.001824447	SLIT3/HEYL/SOX4/TGFB2/EFNA1/GJA5	6	FBs
GO:0007263	nitric oxide mediated signal transduction	6/748	27/18723	0.000574242	0.003053982	0.001824447	APOE/EGFR/RASD1/VEGFA/NDNF/THBS1	6	FBs
GO:0032703	negative regulation of interleukin-2 production	6/748	27/18723	0.000574242	0.003053982	0.001824447	GBP1/GATA3/LAPTM5/CD34/PTPRC/TNFAIP3	6	FBs
GO:0071624	positive regulation of granulocyte chemotaxis	6/748	27/18723	0.000574242	0.003053982	0.001824447	THBS4/NCKAP1L/CD74/C5AR1/EDN1/RAC2	6	FBs
GO:0051153	regulation of striated muscle cell differentiation	12/748	99/18723	0.000578885	0.003075366	0.001837221	IGF1/MSX1/TMEM119/PI16/PROX1/RGS2/MEF2C/EFNB2/EDN1/SHOX2/ARRB2/MYOCD	12	FBs
GO:0031102	neuron projection regeneration	9/748	60/18723	0.000587782	0.003119279	0.001863455	LRP1/APOD/PRRX1/MAP1B/PTN/THY1/NREP/KLF4/ADM	9	FBs
GO:1903510	mucopolysaccharide metabolic process	11/748	86/18723	0.000613785	0.003253785	0.001943809	DCN/ANGPT1/HAS2/CHST2/NDNF/BGN/CEMIP/HYAL2/CHST1/SPOCK3/SPOCK2	11	FBs
GO:0090100	positive regulation of transmembrane receptor protein serine/threonine kinase signaling pathway	13/748	114/18723	0.000627783	0.003324427	0.00198601	BMP5/MSX1/NPNT/GDF10/SULF1/TGFB2/ZEB2/INHBB/CDH5/HIPK2/HES1/THBS1/MYOCD	13	FBs
GO:0044403	biological process involved in symbiotic interaction	24/748	290/18723	0.000637147	0.003370408	0.002013479	GSN/APOE/FN1/AXL/JUN/ITGB5/EGFR/INHBB/VAMP8/LGALS9/CD4/ITGA2/CXCR4/EFNB2/IFI27/CAV1/HYAL2/HLA-DRB1/CD74/MRC1/CCL5/FCN1/CCL4/CCL3	24	FBs
GO:1903522	regulation of blood circulation	22/748	256/18723	0.000639606	0.003379798	0.002019089	IRX3/EGFR/ANK2/ABCC9/ADA/KCNE4/TGFB2/CASQ2/RGS2/CHRM3/CAV1/STC1/TPM1/PTGS2/ADRA2A/EDN1/HBEGF/SHOX2/ADM/ATP2A3/GJA5/PLN	22	FBs
GO:0001890	placenta development	15/748	144/18723	0.000655134	0.003454467	0.002063696	DCN/BMP5/PTN/IGF2/ADA/STC2/JUNB/GATA2/SPINT2/HES1/STC1/PTGS2/PRDM1/ADM/SOCS3	15	FBs
GO:0010324	membrane invagination	15/748	144/18723	0.000655134	0.003454467	0.002063696	C3/GSN/RAB31/MFGE8/NCKAP1L/IGHG1/TRBC1/GATA2/ITGA2/TRBC2/RAC2/IGKC/ITGB2/AIF1/THBS1	15	FBs
GO:0016032	viral process	31/748	415/18723	0.000657405	0.003462754	0.002068647	GSN/APOE/SLPI/AXL/JUN/ITGB5/EGFR/PCSK5/RSAD2/VAMP8/LGALS9/MX1/ST6GALNAC3/CD4/PROX1/ITGA2/CXCR4/EFNB2/IFI27/CAV1/HYAL2/ST6GAL1/HLA-DRB1/CD74/ISG15/MRC1/CCL5/STAT1/FCN1/CCL4/CCL3	31	FBs
GO:0002279	mast cell activation involved in immune response	8/748	49/18723	0.000659759	0.003467766	0.002071641	PTGDS/VAMP8/LGALS9/KIT/GATA2/RAC2/CD84/SYK	8	FBs
GO:0045778	positive regulation of ossification	8/748	49/18723	0.000659759	0.003467766	0.002071641	PTN/OSR2/TMEM119/OSR1/TGFB2/MEF2C/ISG15/ADRB2	8	FBs
GO:0002357	defense response to tumor cell	4/748	11/18723	0.000665942	0.003478089	0.002077808	PRF1/SPI1/LAPTM5/KLF4	4	FBs
GO:0033632	regulation of cell-cell adhesion mediated by integrin	4/748	11/18723	0.000665942	0.003478089	0.002077808	ADA/PODXL/CCL5/CD3E	4	FBs
GO:0043312	neutrophil degranulation	4/748	11/18723	0.000665942	0.003478089	0.002077808	PTAFR/SPI1/ITGB2/SYK	4	FBs
GO:0045657	positive regulation of monocyte differentiation	4/748	11/18723	0.000665942	0.003478089	0.002077808	JUN/CD4/HLA-DRB1/CD74	4	FBs
GO:0046598	positive regulation of viral entry into host cell	4/748	11/18723	0.000665942	0.003478089	0.002077808	LGALS9/CD4/HLA-DRB1/CD74	4	FBs
GO:0075294	positive regulation by symbiont of entry into host	4/748	11/18723	0.000665942	0.003478089	0.002077808	LGALS9/CD4/HLA-DRB1/CD74	4	FBs
GO:0006882	cellular zinc ion homeostasis	7/748	38/18723	0.000675134	0.003507577	0.002095424	MT2A/MT1X/MT1E/S100A8/MT1A/MT1M/S100A9	7	FBs
GO:0030279	negative regulation of ossification	7/748	38/18723	0.000675134	0.003507577	0.002095424	SFRP1/SOX9/ECM1/ENPP1/MEF2C/SRGN/CCL3	7	FBs
GO:0032941	secretion by tissue	7/748	38/18723	0.000675134	0.003507577	0.002095424	FGF10/EGFR/ADA/AQP1/NPR3/VAMP8/CHRM3	7	FBs
GO:0035136	forelimb morphogenesis	7/748	38/18723	0.000675134	0.003507577	0.002095424	MSX1/CRABP2/TBX3/OSR2/OSR1/ALDH1A2/SHOX2	7	FBs
GO:0097242	amyloid-beta clearance	7/748	38/18723	0.000675134	0.003507577	0.002095424	C3/LRP1/APOE/CLU/C5AR1/ITGB2/MYOCD	7	FBs
GO:0016101	diterpenoid metabolic process	11/748	87/18723	0.00067777	0.003517574	0.002101396	LRP1/ALDH1A1/ADH1B/EGFR/ADH1C/CRABP2/DHRS3/RBP4/ALDH1A3/RBP1/ALDH1A2	11	FBs
GO:0098869	cellular oxidant detoxification	12/748	101/18723	0.000694348	0.003599839	0.002150541	GPX3/APOE/FBLN5/CYGB/MGST1/SOD3/SOD2/PTGS2/S100A9/HBA2/ALOX5AP/HBB	12	FBs
GO:0060047	heart contraction	21/748	241/18723	0.000703271	0.003642279	0.002175895	GSN/IRX3/ANK2/ABCC9/ADA/KCNE4/TGFB2/CASQ2/TTN/RGS2/CXCR4/CAV1/STC1/TPM1/EDN1/HBEGF/SHOX2/ADM/ATP2A3/GJA5/PLN	21	FBs
GO:0002507	tolerance induction	6/748	28/18723	0.000706404	0.003647052	0.002178746	LILRB2/LGALS9/TNFAIP3/HLA-B/HLA-E/CD3E	6	FBs
GO:0051894	positive regulation of focal adhesion assembly	6/748	28/18723	0.000706404	0.003647052	0.002178746	MYOC/SFRP1/THY1/VEGFA/TEK/KDR	6	FBs
GO:0071280	cellular response to copper ion	6/748	28/18723	0.000706404	0.003647052	0.002178746	MT2A/MT1X/MT1E/AQP1/MT1A/MT1M	6	FBs
GO:0008037	cell recognition	20/748	225/18723	0.00072793	0.003726991	0.002226502	VCAN/SPON2/COLEC12/SEMA5A/EPHA3/CNTN4/MFGE8/EMB/PRF1/IGHG1/DOCK8/TRBC1/ROBO4/CXCR4/TRBC2/CD9/PECAM1/IGKC/FCN1/FOLR2	20	FBs
GO:0016485	protein processing	20/748	225/18723	0.00072793	0.003726991	0.002226502	GSN/C1R/GAS1/F3/CPE/COMP/PCSK5/PCSK1/CST7/CTSH/PERP/SRGN/PLAT/SERPINE1/CARD16/CTSS/SERPINE2/CPM/THBS1/IL1R2	20	FBs
GO:0002483	antigen processing and presentation of endogenous peptide antigen	5/748	19/18723	0.000731684	0.003726991	0.002226502	B2M/HLA-DRA/HLA-B/HLA-E/HLA-DRB1	5	FBs
GO:0002716	negative regulation of natural killer cell mediated immunity	5/748	19/18723	0.000731684	0.003726991	0.002226502	CD96/LGALS9/HLA-B/HLA-E/ARRB2	5	FBs
GO:0010759	positive regulation of macrophage chemotaxis	5/748	19/18723	0.000731684	0.003726991	0.002226502	CMKLR1/C5AR1/CCL5/THBS1/CSF1R	5	FBs
GO:0043031	negative regulation of macrophage activation	5/748	19/18723	0.000731684	0.003726991	0.002226502	CST7/CX3CL1/CD200/PTPRC/ADGRF5	5	FBs
GO:0060065	uterus development	5/748	19/18723	0.000731684	0.003726991	0.002226502	RBP4/TGFB2/ESR1/GATA3/MYOCD	5	FBs
GO:0070233	negative regulation of T cell apoptotic process	5/748	19/18723	0.000731684	0.003726991	0.002226502	ADA/DOCK8/EFNA1/CCL5/IL7R	5	FBs
GO:0072074	kidney mesenchyme development	5/748	19/18723	0.000731684	0.003726991	0.002226502	PDGFRB/SIX1/OSR1/BASP1/STAT1	5	FBs
GO:0097501	stress response to metal ion	5/748	19/18723	0.000731684	0.003726991	0.002226502	MT2A/MT1X/MT1E/MT1A/MT1M	5	FBs
GO:1903975	regulation of glial cell migration	5/748	19/18723	0.000731684	0.003726991	0.002226502	LRP1/TIAM1/CX3CL1/GPR183/CCL3	5	FBs
GO:1903978	regulation of microglial cell activation	5/748	19/18723	0.000731684	0.003726991	0.002226502	CST7/CX3CL1/PTPRC/CTSC/CCL3	5	FBs
GO:2000251	positive regulation of actin cytoskeleton reorganization	5/748	19/18723	0.000731684	0.003726991	0.002226502	NTRK3/TEK/HCK/HCLS1/CSF3	5	FBs
GO:0071222	cellular response to lipopolysaccharide	19/748	209/18723	0.000746025	0.003796131	0.002267806	SPON2/AXL/PTAFR/LILRB2/NFKBIA/CX3CL1/CD14/SPI1/MEF2C/TNFAIP3/CXCL2/MRC1/CCL5/SERPINE1/CARD16/HCK/CCL3/TLR2/CSF3	19	FBs
GO:0045927	positive regulation of growth	22/748	259/18723	0.00074724	0.003798407	0.002269166	IGF1/LRP1/CXCL12/SFRP2/SFRP1/FN1/MAP1B/EGFR/CRABP2/IGF2/SEMA5A/VEGFA/TGFB2/PLCB1/BASP1/PROX1/CXCR4/MEF2C/S100A8/EDN1/HBEGF/S100A9	22	FBs
GO:0032615	interleukin-12 production	9/748	62/18723	0.000751378	0.003811606	0.002277051	CMKLR1/PLCB1/LGALS9/LAPTM5/HLA-B/SYK/THBS1/ARRB2/TLR2	9	FBs
GO:0032655	regulation of interleukin-12 production	9/748	62/18723	0.000751378	0.003811606	0.002277051	CMKLR1/PLCB1/LGALS9/LAPTM5/HLA-B/SYK/THBS1/ARRB2/TLR2	9	FBs
GO:0007189	adenylate cyclase-activating G protein-coupled receptor signaling pathway	15/748	146/18723	0.000756793	0.003835141	0.00229111	LPAR1/PTGFR/PTGER3/S1PR3/ARRDC3/RAMP3/CALCRL/ADGRL4/S1PR1/ADGRG6/ADRA2A/PTHLH/ADM/ADRB2/PLN	15	FBs
GO:0090102	cochlea development	8/748	50/18723	0.000758351	0.003838184	0.002292928	SIX1/SOX9/NTRK3/GATA3/GABRB2/GATA2/HES1/FRZB	8	FBs
GO:0062014	negative regulation of small molecule metabolic process	12/748	102/18723	0.000758945	0.003838184	0.002292928	APOE/BMP5/APOC1/PID1/SOX9/SNAI2/CDA/PROX1/DKK3/DDIT4/LEPR/PLEK	12	FBs
GO:0071241	cellular response to inorganic substance	20/748	226/18723	0.000769481	0.003887492	0.002322385	SERPINF1/MT2A/JUN/EGFR/MT1X/FSTL3/MT1E/AQP1/JUNB/NCF1/FOS/MEF2C/B2M/MT1A/PTGS2/EDN1/MT1M/ALOX5AP/FOSB/CYBB	20	FBs
GO:0002292	T cell differentiation involved in immune response	10/748	75/18723	0.000772643	0.003895508	0.002327174	FGL2/NFKBIZ/SPN/GATA3/LGALS9/HLA-DRA/HLA-DRB1/NFKBID/GPR183/FCER1G	10	FBs
GO:0061333	renal tubule morphogenesis	10/748	75/18723	0.000772643	0.003895508	0.002327174	IRX3/COL4A1/SIX1/NPNT/SOX9/OSR1/VEGFA/GATA3/MEF2C/HES1	10	FBs
GO:0021953	central nervous system neuron differentiation	16/748	162/18723	0.000788708	0.003972456	0.002373142	SLIT2/NTRK2/DCLK1/TSKU/SPOCK1/SOX4/NDNF/BCL11B/NR4A2/GATA2/PROX1/NRP2/SHANK3/HES1/B2M/DLL4	16	FBs
GO:1902742	apoptotic process involved in development	7/748	39/18723	0.000794828	0.003999204	0.002389122	SLIT2/SLIT3/CRYAB/TGFB2/SPI1/FOXC1/FOXC2	7	FBs
GO:0048638	regulation of developmental growth	26/748	330/18723	0.000807146	0.004057055	0.002423682	IGF1/LRP1/CXCL12/APOE/FN1/MAP1B/CRABP2/SIX1/IGF2/SEMA5A/PI16/VEGFA/EPHA7/RBP4/PLCB1/BASP1/PROX1/RGS2/CXCR4/FOXC1/MEF2C/DUSP6/FOXC2/EDN1/CDKN1A/ADRB2	26	FBs
GO:0010976	positive regulation of neuron projection development	16/748	163/18723	0.000842972	0.00423283	0.00252869	LRP1/SERPINF1/NTRK2/APOE/BMP5/NEGR1/PTN/EPHA3/TIAM1/NDNF/PPP1R9A/NTRK3/CX3CL1/RGS2/ITGA6/S100A9	16	FBs
GO:0010950	positive regulation of endopeptidase activity	17/748	179/18723	0.000854963	0.004288084	0.002561699	GSN/SFRP2/F3/NGFR/MBP/EGLN3/LGALS9/CTSH/SOX7/PERP/LAPTM5/TNFSF10/EFNA1/S100A8/S100A9/SYK/ATP2A3	17	FBs
GO:0006809	nitric oxide biosynthetic process	10/748	76/18723	0.00085848	0.004288084	0.002561699	PTGIS/CD34/CAV1/KLF2/CLU/PTGS2/EDN1/KLF4/AIF1/HBB	10	FBs
GO:0032720	negative regulation of tumor necrosis factor production	10/748	76/18723	0.00085848	0.004288084	0.002561699	IGF1/GPNMB/AXL/ERRFI1/LGALS9/CX3CL1/CD34/TNFAIP3/PTPN6/ARRB2	10	FBs
GO:0072028	nephron morphogenesis	10/748	76/18723	0.00085848	0.004288084	0.002561699	PDGFRB/IRX3/SIX1/NPNT/SOX9/OSR1/VEGFA/GATA3/HES1/STAT1	10	FBs
GO:0001916	positive regulation of T cell mediated cytotoxicity	6/748	29/18723	0.000860911	0.004288084	0.002561699	PTPRC/B2M/HLA-DRA/HLA-B/HLA-E/HLA-DRB1	6	FBs
GO:0022011	myelination in peripheral nervous system	6/748	29/18723	0.000860911	0.004288084	0.002561699	MYOC/NTRK2/LGI4/ADGRG6/NDRG1/ITGB4	6	FBs
GO:0032292	peripheral nervous system axon ensheathment	6/748	29/18723	0.000860911	0.004288084	0.002561699	MYOC/NTRK2/LGI4/ADGRG6/NDRG1/ITGB4	6	FBs
GO:0090025	regulation of monocyte chemotaxis	6/748	29/18723	0.000860911	0.004288084	0.002561699	SLIT2/CXCL12/DUSP1/CCL5/SERPINE1/AIF1	6	FBs
GO:0021872	forebrain generation of neurons	8/748	51/18723	0.000868449	0.004316933	0.002578933	NDNF/BCL11B/GATA2/PROX1/NRP2/SHANK3/HES1/B2M	8	FBs
GO:0043370	regulation of CD4-positive, alpha-beta T cell differentiation	8/748	51/18723	0.000868449	0.004316933	0.002578933	NFKBIZ/NCKAP1L/GATA3/LGALS9/HLA-DRA/HLA-DRB1/NFKBID/RUNX3	8	FBs
GO:0051101	regulation of DNA binding	13/748	118/18723	0.000871301	0.004326764	0.002584806	IGF1/JUN/MSX1/GATA3/NFKBIA/GZMA/ID1/ITGA2/FOXC1/HIPK2/HES1/KLF4/MYOCD	13	FBs
GO:0070664	negative regulation of leukocyte proliferation	11/748	90/18723	0.000903853	0.004466729	0.00266842	GPNMB/SPN/LILRB2/LGALS9/MNDA/IL33/TNFAIP3/HLA-DRB1/PTPN6/TYROBP/LST1	11	FBs
GO:0099175	regulation of postsynapse organization	11/748	90/18723	0.000903853	0.004466729	0.00266842	APOE/TIAM1/EPHA7/PTPRD/PPP1R9A/NTRK3/LILRB2/EFNA1/NRP2/SHANK3/SRGN	11	FBs
GO:1904705	regulation of vascular associated smooth muscle cell proliferation	11/748	90/18723	0.000903853	0.004466729	0.00266842	IGF1/MMP2/JUN/SOD2/ADAMTS1/MEF2C/TPM1/CNN1/EDN1/CDKN1A/MYOCD	11	FBs
GO:0043393	regulation of protein binding	18/748	196/18723	0.000904002	0.004466729	0.00266842	LRP1/APOE/SLPI/ANGPT1/LOX/TIAM1/GREM2/ID1/HIPK2/CAV1/B2M/CARD16/CLDN5/ATP2A3/ARRB2/CDKN1A/ADRB2/CSF3	18	FBs
GO:0045664	regulation of neuron differentiation	18/748	196/18723	0.000904002	0.004466729	0.00266842	CXCL12/SFRP2/SFRP1/IRX3/MAP1B/SIX1/CNTN4/HEYL/SOX9/TIAM1/NREP/BCL11B/GATA2/PROX1/ID2/MEF2C/HES1/B2M	18	FBs
GO:0010721	negative regulation of cell development	17/748	180/18723	0.000909948	0.004491618	0.00268329	IGF1/FBLN1/PTN/FBN1/THY1/SEMA5A/GBP1/VEGFA/EPHA7/S1PR3/NTRK3/ID1/HES1/POSTN/B2M/PTHLH/FRZB	17	FBs
GO:0014037	Schwann cell differentiation	7/748	40/18723	0.000930674	0.004575658	0.002733495	MYOC/NTRK2/LAMA2/LGI4/ADGRG6/NDRG1/ITGB4	7	FBs
GO:0030501	positive regulation of bone mineralization	7/748	40/18723	0.000930674	0.004575658	0.002733495	PTN/OSR2/TMEM119/OSR1/MEF2C/ISG15/ADRB2	7	FBs
GO:0045429	positive regulation of nitric oxide biosynthetic process	7/748	40/18723	0.000930674	0.004575658	0.002733495	KLF2/CLU/PTGS2/EDN1/KLF4/AIF1/HBB	7	FBs
GO:0055069	zinc ion homeostasis	7/748	40/18723	0.000930674	0.004575658	0.002733495	MT2A/MT1X/MT1E/S100A8/MT1A/MT1M/S100A9	7	FBs
GO:0051592	response to calcium ion	15/748	149/18723	0.000934223	0.004588546	0.002741194	EGFR/PENK/CASQ2/TTN/JUNB/FOS/DUSP1/MEF2C/CAV1/CCND1/EDN1/KCNMB1/ALOX5AP/FOSB/THBS1	15	FBs
GO:0002577	regulation of antigen processing and presentation	5/748	20/18723	0.000943749	0.004630738	0.0027664	FGL2/LILRB2/CD74/WAS/THBS1	5	FBs
GO:0002705	positive regulation of leukocyte mediated immunity	14/748	134/18723	0.000950838	0.004656282	0.002781659	C3/PTAFR/RSAD2/GATA3/KIT/SPI1/PTPRC/B2M/HLA-DRA/HLA-B/HLA-E/HLA-DRB1/ITGB2/TYROBP	14	FBs
GO:0008277	regulation of G protein-coupled receptor signaling pathway	14/748	134/18723	0.000950838	0.004656282	0.002781659	C3/ADA/ARRDC3/RGS1/PLCB1/RAMP3/RGS2/EDN1/CCL5/RGS5/ADM/ARRB2/ADRB2/PLEK	14	FBs
GO:0032868	response to insulin	22/748	264/18723	0.000961603	0.004691195	0.002802516	PID1/RAB31/IGF2/ERRFI1/ENPP1/HSD11B2/IRS2/EGR1/INHBB/SORBS1/PTPRE/TNFSF10/SLC2A1/LPL/FOXC2/STAT1/PDK4/ADM/TLR2/UCP2/SOCS3/PLN	22	FBs
GO:0062012	regulation of small molecule metabolic process	26/748	334/18723	0.000962327	0.004691195	0.002802516	IGF1/APOE/BMP5/APOC1/PID1/IGF2/SOX9/SNAI2/ENPP1/IRS2/EGR1/PTAFR/KIT/SORBS1/CDA/PROX1/DKK3/CAV1/DDIT4/CD74/PTGS2/NNMT/PDK4/ADM/LEPR/PLEK	26	FBs
GO:0014831	gastro-intestinal system smooth muscle contraction	4/748	12/18723	0.000967452	0.004691195	0.002802516	PTGER3/SULF1/PTAFR/KIT	4	FBs
GO:0031953	negative regulation of protein autophosphorylation	4/748	12/18723	0.000967452	0.004691195	0.002802516	ERRFI1/ENPP1/PTPRC/CAV1	4	FBs
GO:0043301	negative regulation of leukocyte degranulation	4/748	12/18723	0.000967452	0.004691195	0.002802516	NCKAP1L/LGALS9/SPI1/CD84	4	FBs
GO:0051549	positive regulation of keratinocyte migration	4/748	12/18723	0.000967452	0.004691195	0.002802516	FGF7/FGF10/HAS2/HBEGF	4	FBs
GO:0061517	macrophage proliferation	4/748	12/18723	0.000967452	0.004691195	0.002802516	CX3CL1/IL33/CLU/CSF1R	4	FBs
GO:0072376	protein activation cascade	4/748	12/18723	0.000967452	0.004691195	0.002802516	FBLN1/FN1/F13A1/F8	4	FBs
GO:2000727	positive regulation of cardiac muscle cell differentiation	4/748	12/18723	0.000967452	0.004691195	0.002802516	MEF2C/EFNB2/ARRB2/MYOCD	4	FBs
GO:2001214	positive regulation of vasculogenesis	4/748	12/18723	0.000967452	0.004691195	0.002802516	TMEM100/CD34/ADM/KDR	4	FBs
GO:0019935	cyclic-nucleotide-mediated signaling	11/748	91/18723	0.000991817	0.004795238	0.002864672	APOE/DEFB1/SOX9/AQP1/PDE3A/AHR/RGS2/PDE2A/ADGRG6/THBS1/ADM	11	FBs
GO:0072080	nephron tubule development	11/748	91/18723	0.000991817	0.004795238	0.002864672	IRX3/SIX1/NPNT/HEYL/SOX9/OSR1/VEGFA/GATA3/MEF2C/HES1/STAT1	11	FBs
GO:1990874	vascular associated smooth muscle cell proliferation	11/748	91/18723	0.000991817	0.004795238	0.002864672	IGF1/MMP2/JUN/SOD2/ADAMTS1/MEF2C/TPM1/CNN1/EDN1/CDKN1A/MYOCD	11	FBs
GO:0019058	viral life cycle	25/748	317/18723	0.000994723	0.00480459	0.002870259	GSN/APOE/SLPI/AXL/ITGB5/EGFR/PCSK5/RSAD2/VAMP8/LGALS9/MX1/CD4/PROX1/ITGA2/CXCR4/EFNB2/IFI27/CAV1/HYAL2/HLA-DRB1/CD74/ISG15/MRC1/CCL5/FCN1	25	FBs
GO:0048167	regulation of synaptic plasticity	18/748	198/18723	0.001016413	0.004904567	0.002929985	NTRK2/APOE/MAP1B/PTN/MAP1A/CNTN4/PPP1R9A/LILRB2/CX3CL1/KIT/NRGN/MEF2C/SHANK3/PTGS2/MCTP1/SERPINE2/FAM107A/TYROBP	18	FBs
GO:0043112	receptor metabolic process	16/748	166/18723	0.001025199	0.00494214	0.002952431	LRP1/APOE/RAB31/ANGPT1/VEGFA/RAMP3/LAPTM5/CALCRL/CAV1/CD9/ITGB2/FCER1G/SYK/ADM/ARRB2/SFRP4	16	FBs
GO:0043304	regulation of mast cell degranulation	6/748	30/18723	0.001040197	0.00499982	0.002986889	VAMP8/LGALS9/GATA2/RAC2/CD84/SYK	6	FBs
GO:0045577	regulation of B cell differentiation	6/748	30/18723	0.001040197	0.00499982	0.002986889	SFRP1/NCKAP1L/ID2/SYK/PTPN6/IKZF3	6	FBs
GO:0060351	cartilage development involved in endochondral bone morphogenesis	6/748	30/18723	0.001040197	0.00499982	0.002986889	COL1A1/TSKU/SOX9/COMP/STC1/SHOX2	6	FBs
GO:0090049	regulation of cell migration involved in sprouting angiogenesis	10/748	78/18723	0.001053693	0.005054867	0.003019774	VEGFA/MEOX2/GATA2/FOXC2/MMRN2/PTGS2/DLL4/KLF4/THBS1/KDR	10	FBs
GO:1903556	negative regulation of tumor necrosis factor superfamily cytokine production	10/748	78/18723	0.001053693	0.005054867	0.003019774	IGF1/GPNMB/AXL/ERRFI1/LGALS9/CX3CL1/CD34/TNFAIP3/PTPN6/ARRB2	10	FBs
GO:0030038	contractile actin filament bundle assembly	12/748	106/18723	0.001069764	0.005112127	0.003053981	MYOC/SFRP1/ITGB5/LPAR1/ELN/TMEFF2/PPP1R9A/SORBS1/S1PR1/LIMCH1/TPM1/WAS	12	FBs
GO:0043149	stress fiber assembly	12/748	106/18723	0.001069764	0.005112127	0.003053981	MYOC/SFRP1/ITGB5/LPAR1/ELN/TMEFF2/PPP1R9A/SORBS1/S1PR1/LIMCH1/TPM1/WAS	12	FBs
GO:0046620	regulation of organ growth	12/748	106/18723	0.001069764	0.005112127	0.003053981	IGF1/IGF2/PI16/RBP4/BASP1/PROX1/RGS2/FOXC1/MEF2C/DUSP6/FOXC2/EDN1	12	FBs
GO:0090263	positive regulation of canonical Wnt signaling pathway	12/748	106/18723	0.001069764	0.005112127	0.003053981	COL1A1/SFRP2/SFRP1/FGF10/EGFR/SEMA5A/SOX4/ZEB2/NRARP/HHEX/CAV1/SFRP4	12	FBs
GO:0001953	negative regulation of cell-matrix adhesion	7/748	41/18723	0.001084154	0.005170901	0.003089092	LRP1/APOD/MYOC/POSTN/SERPINE1/FAM107A/THBS1	7	FBs
GO:1904407	positive regulation of nitric oxide metabolic process	7/748	41/18723	0.001084154	0.005170901	0.003089092	KLF2/CLU/PTGS2/EDN1/KLF4/AIF1/HBB	7	FBs
GO:0008347	glial cell migration	8/748	53/18723	0.001127013	0.005364974	0.003205031	LRP1/TIAM1/LAMB1/TGFB2/CX3CL1/CD9/GPR183/CCL3	8	FBs
GO:0045744	negative regulation of G protein-coupled receptor signaling pathway	8/748	53/18723	0.001127013	0.005364974	0.003205031	ADA/ARRDC3/RGS2/CCL5/ADM/ARRB2/ADRB2/PLEK	8	FBs
GO:0045216	cell-cell junction organization	18/748	200/18723	0.001140538	0.005424136	0.003240375	IRX3/ANK2/SNAI2/VEGFA/SVEP1/TGFB2/FSCN1/PERP/PRKCH/CDH5/CLDN10/CAV1/ESAM/CD9/PECAM1/CLDN5/CSF1R/GJA5	18	FBs
GO:0018209	peptidyl-serine modification	26/748	338/18723	0.001142793	0.005429638	0.003243662	DCN/NTRK2/SFRP2/DCLK1/EGFR/ANGPT1/SPRY2/VEGFA/NDNF/NTRK3/SGK1/BGN/CNKSR3/RAMP3/FNIP2/PRKCH/HIPK2/CAV1/DDIT4/PTGS2/SYK/SPOCK3/SPOCK2/ARRB2/HCLS1/CSF3	26	FBs
GO:0050708	regulation of protein secretion	22/748	268/18723	0.001169424	0.005550837	0.003316066	IGF1/LRP1/APOE/SFRP1/EGFR/CAMK2N1/TIAM1/RBP4/SOX4/IRS2/TGFB2/RSAD2/INHBB/DOC2B/TTN/CD200/HLA-DRB1/ADRA2A/CCL5/RAB11FIP1/TLR2/UCP2	22	FBs
GO:0030879	mammary gland development	14/748	137/18723	0.001180599	0.005598509	0.003344545	MSX1/FGF10/TBX3/SOX9/VEGFA/IRS2/ESR1/GATA3/LBH/ITGA2/ID2/CAV1/CCND1/CSF1R	14	FBs
GO:0007589	body fluid secretion	11/748	93/18723	0.001189009	0.005628484	0.003362452	FGF10/EGFR/VEGFA/ADA/AQP1/NPR3/VAMP8/CHRM3/CAV1/CCND1/EDN1	11	FBs
GO:0071300	cellular response to retinoic acid	9/748	66/18723	0.001189884	0.005628484	0.003362452	COL1A1/SERPINF1/EPHA3/SOX9/OSR1/AQP1/NTRK3/ALDH1A2/KLF4	9	FBs
GO:0030502	negative regulation of bone mineralization	5/748	21/18723	0.0011983	0.005628484	0.003362452	SOX9/ECM1/ENPP1/SRGN/CCL3	5	FBs
GO:0038083	peptidyl-tyrosine autophosphorylation	5/748	21/18723	0.0011983	0.005628484	0.003362452	EGFR/VEGFA/BMX/CAV1/KDR	5	FBs
GO:0046641	positive regulation of alpha-beta T cell proliferation	5/748	21/18723	0.0011983	0.005628484	0.003362452	LGALS9/PTPRC/HLA-E/SYK/CD3E	5	FBs
GO:0046885	regulation of hormone biosynthetic process	5/748	21/18723	0.0011983	0.005628484	0.003362452	BMP5/STC2/EGR1/DKK3/ADM	5	FBs
GO:0048745	smooth muscle tissue development	5/748	21/18723	0.0011983	0.005628484	0.003362452	SIX1/TIPARP/SOX9/OSR1/PROX1	5	FBs
GO:0071498	cellular response to fluid shear stress	5/748	21/18723	0.0011983	0.005628484	0.003362452	HAS2/MEF2C/KLF2/PTGS2/KLF4	5	FBs
GO:0072111	cell proliferation involved in kidney development	5/748	21/18723	0.0011983	0.005628484	0.003362452	PDGFRB/OSR1/EGR1/GATA3/STAT1	5	FBs
GO:1905209	positive regulation of cardiocyte differentiation	5/748	21/18723	0.0011983	0.005628484	0.003362452	TGFB2/MEF2C/EFNB2/ARRB2/MYOCD	5	FBs
GO:0120254	olefinic compound metabolic process	15/748	153/18723	0.001224478	0.005745983	0.003432646	PTGDS/ALDH1A1/BMP5/ADH1B/ADH1C/DHRS3/SRD5A2/PTGIS/RBP4/ALDH1A3/EGR1/DKK3/ALDH1A2/PTGS2/ADM	15	FBs
GO:0001782	B cell homeostasis	6/748	31/18723	0.0012468	0.005839652	0.003488604	ADA/NCKAP1L/MEF2C/TNFAIP3/CD74/SPNS2	6	FBs
GO:0033006	regulation of mast cell activation involved in immune response	6/748	31/18723	0.0012468	0.005839652	0.003488604	VAMP8/LGALS9/GATA2/RAC2/CD84/SYK	6	FBs
GO:0046688	response to copper ion	7/748	42/18723	0.001256813	0.005880983	0.003513295	MT2A/SOD3/MT1X/MT1E/AQP1/MT1A/MT1M	7	FBs
GO:0006958	complement activation, classical pathway	12/748	108/18723	0.001260975	0.005894881	0.003521598	C1S/C3/C1R/IGHG1/TRBC1/TRBC2/C7/CLU/IGKC/C1QB/C1QA/C1QC	12	FBs
GO:0035107	appendage morphogenesis	14/748	138/18723	0.001266833	0.005911089	0.00353128	SFRP2/PRRX1/MSX1/FGF10/CRABP2/TBX3/OSR2/SOX9/OSR1/PCSK5/SOX4/TGFB2/ALDH1A2/SHOX2	14	FBs
GO:0035108	limb morphogenesis	14/748	138/18723	0.001266833	0.005911089	0.00353128	SFRP2/PRRX1/MSX1/FGF10/CRABP2/TBX3/OSR2/SOX9/OSR1/PCSK5/SOX4/TGFB2/ALDH1A2/SHOX2	14	FBs
GO:0002043	blood vessel endothelial cell proliferation involved in sprouting angiogenesis	8/748	54/18723	0.001277507	0.005955277	0.003557678	BMPER/SEMA5A/VEGFA/NGFR/NRARP/GATA2/DLL4/THBS1	8	FBs
GO:0009306	protein secretion	27/748	359/18723	0.001291828	0.006016365	0.003594172	IGF1/LRP1/APOE/LTBP2/SFRP1/EGFR/CAMK2N1/COMP/TIAM1/PCSK5/RBP4/SOX4/IRS2/TGFB2/RSAD2/INHBB/DOC2B/TTN/SNCG/CD200/HLA-DRB1/ADRA2A/CCL5/RAB11FIP1/TLR2/UCP2/PLEK	27	FBs
GO:0061180	mammary gland epithelium development	9/748	67/18723	0.001326759	0.006167434	0.00368442	MSX1/FGF10/TBX3/ESR1/GATA3/LBH/ID2/CCND1/CSF1R	9	FBs
GO:1903317	regulation of protein maturation	9/748	67/18723	0.001326759	0.006167434	0.00368442	GSN/GAS1/SOX4/CST7/SERPINE1/CARD16/SERPINE2/THBS1/IL1R2	9	FBs
GO:0035592	establishment of protein localization to extracellular region	27/748	360/18723	0.001345212	0.006247343	0.003732158	IGF1/LRP1/APOE/LTBP2/SFRP1/EGFR/CAMK2N1/COMP/TIAM1/PCSK5/RBP4/SOX4/IRS2/TGFB2/RSAD2/INHBB/DOC2B/TTN/SNCG/CD200/HLA-DRB1/ADRA2A/CCL5/RAB11FIP1/TLR2/UCP2/PLEK	27	FBs
GO:0002551	mast cell chemotaxis	4/748	13/18723	0.00135348	0.006262221	0.003741046	PGF/VEGFA/KIT/RAC2	4	FBs
GO:0060347	heart trabecula formation	4/748	13/18723	0.00135348	0.006262221	0.003741046	ADAMTS1/RBP4/ADGRG6/TEK	4	FBs
GO:0071801	regulation of podosome assembly	4/748	13/18723	0.00135348	0.006262221	0.003741046	GSN/FSCN1/HCK/LCP1	4	FBs
GO:1903977	positive regulation of glial cell migration	4/748	13/18723	0.00135348	0.006262221	0.003741046	LRP1/TIAM1/CX3CL1/CCL3	4	FBs
GO:0031334	positive regulation of protein-containing complex assembly	20/748	237/18723	0.001379284	0.006375642	0.003808804	GSN/MAP1B/VEGFA/ESR1/IQGAP2/NCKAP1L/FSCN1/GMFG/CDC42EP3/FNIP2/CDH5/CLU/ISG15/WAS/GBP5/SYK/HCK/LCP1/PLEK/CSF3	20	FBs
GO:0007519	skeletal muscle tissue development	15/748	155/18723	0.001395943	0.006446622	0.003851208	DCN/ELN/SIX1/IGF2/HEYL/KLF5/EGR1/MEOX2/KCNAB1/FOS/MEF2C/NR4A1/CAV1/SHOX2/MYOCD	15	FBs
GO:0048469	cell maturation	16/748	171/18723	0.001402922	0.006472809	0.003866851	C3/MYOC/DEFB1/AXL/VEGFA/LGI4/GATA3/PDE3A/NR4A2/CX3CL1/GATA2/SOX18/HES1/KLF2/C1QA/CDKN1A	16	FBs
GO:0001523	retinoid metabolic process	10/748	81/18723	0.001413295	0.006508528	0.00388819	LRP1/ALDH1A1/ADH1B/ADH1C/CRABP2/DHRS3/RBP4/ALDH1A3/RBP1/ALDH1A2	10	FBs
GO:0051149	positive regulation of muscle cell differentiation	10/748	81/18723	0.001413295	0.006508528	0.00388819	IGF1/SOD2/KIT/PROX1/MEF2C/EFNB2/EDN1/SHOX2/ARRB2/MYOCD	10	FBs
GO:0071219	cellular response to molecule of bacterial origin	19/748	221/18723	0.001448391	0.006663945	0.003981036	SPON2/AXL/PTAFR/LILRB2/NFKBIA/CX3CL1/CD14/SPI1/MEF2C/TNFAIP3/CXCL2/MRC1/CCL5/SERPINE1/CARD16/HCK/CCL3/TLR2/CSF3	19	FBs
GO:0051148	negative regulation of muscle cell differentiation	9/748	68/18723	0.001476036	0.006780663	0.004050763	MSX1/IGF2/TMEM119/PI16/NFATC2/RGS2/ID2/MYOCD/RBPMS2	9	FBs
GO:0003338	metanephros morphogenesis	6/748	32/18723	0.001483356	0.006780663	0.004050763	PDGFRB/FGF10/SOX9/BASP1/HES1/STAT1	6	FBs
GO:0014044	Schwann cell development	6/748	32/18723	0.001483356	0.006780663	0.004050763	MYOC/NTRK2/LGI4/ADGRG6/NDRG1/ITGB4	6	FBs
GO:0019835	cytolysis	6/748	32/18723	0.001483356	0.006780663	0.004050763	PLA2G2A/PRF1/GZMA/LYZ/C7/GZMH	6	FBs
GO:0043372	positive regulation of CD4-positive, alpha-beta T cell differentiation	6/748	32/18723	0.001483356	0.006780663	0.004050763	NFKBIZ/NCKAP1L/LGALS9/HLA-DRA/HLA-DRB1/NFKBID	6	FBs
GO:0061037	negative regulation of cartilage development	6/748	32/18723	0.001483356	0.006780663	0.004050763	CTSK/SOX9/SNAI2/EFEMP1/PTHLH/FRZB	6	FBs
GO:1901889	negative regulation of cell junction assembly	6/748	32/18723	0.001483356	0.006780663	0.004050763	LRP1/APOD/EPHA7/FAM107A/THBS1/TLR2	6	FBs
GO:0030833	regulation of actin filament polymerization	16/748	172/18723	0.001491056	0.00680957	0.004068032	GSN/SLIT2/ADD3/ELN/IQGAP2/PPP1R9A/NCKAP1L/PREX1/GMFG/CDC42EP3/COTL1/ESAM/WAS/HCK/HCLS1/CSF3	16	FBs
GO:0002320	lymphoid progenitor cell differentiation	5/748	22/18723	0.001500253	0.006820086	0.004074314	SOX4/GATA3/KIT/SPI1/HES1	5	FBs
GO:0035809	regulation of urine volume	5/748	22/18723	0.001500253	0.006820086	0.004074314	HAS2/NPR3/HYAL2/EDN1/ADM	5	FBs
GO:0045061	thymic T cell selection	5/748	22/18723	0.001500253	0.006820086	0.004074314	GATA3/PTPRC/CD74/CD3G/CD3E	5	FBs
GO:0051412	response to corticosterone	5/748	22/18723	0.001500253	0.006820086	0.004074314	NTRK3/FOS/CCND1/FOSB/CDKN1A	5	FBs
GO:0090280	positive regulation of calcium ion import	5/748	22/18723	0.001500253	0.006820086	0.004074314	CXCL12/PDGFRB/RAMP3/STC1/CCL3	5	FBs
GO:0009314	response to radiation	32/748	456/18723	0.001522029	0.006912724	0.004129656	MMP2/COL3A1/MFAP4/CXCL12/SFRP2/SFRP1/RHOB/PTN/JUN/EGFR/SOD2/PENK/CRYAB/ANGPT2/EGR1/AQP1/GATA3/KIT/FOS/BHLHE40/SCARA3/ID2/DUSP1/PTPRC/HYAL2/NET1/CCND1/THBD/PTGS2/TIMP1/CARD16/CDKN1A	32	FBs
GO:0002718	regulation of cytokine production involved in immune response	11/748	96/18723	0.001544354	0.006988449	0.004174894	SPON2/ANGPT1/TGFB2/CD96/RSAD2/GATA3/KIT/LAPTM5/B2M/HLA-E/CD74	11	FBs
GO:0042472	inner ear morphogenesis	11/748	96/18723	0.001544354	0.006988449	0.004174894	PRRX1/FGF10/SIX1/SPRY2/SOX9/ALDH1A3/GATA3/GATA2/MAFB/PROX1/FRZB	11	FBs
GO:0055017	cardiac muscle tissue growth	11/748	96/18723	0.001544354	0.006988449	0.004174894	IGF1/PI16/RBP4/TGFB2/RGS2/FOXC1/MEF2C/S1PR1/FOXC2/EDN1/SORBS2	11	FBs
GO:1901655	cellular response to ketone	11/748	96/18723	0.001544354	0.006988449	0.004174894	SERPINF1/SFRP1/EGFR/PTGFR/ERRFI1/AQP1/AHR/POSTN/DDIT4/KLF2/KLF4	11	FBs
GO:1903038	negative regulation of leukocyte cell-cell adhesion	14/748	141/18723	0.001557757	0.007042656	0.004207277	CXCL12/GPNMB/FGL2/SPN/NCKAP1L/LILRB2/NRARP/LGALS9/LAPTM5/HLA-DRB1/CD74/KLF4/PTPN6/RUNX3	14	FBs
GO:0008016	regulation of heart contraction	18/748	206/18723	0.001593087	0.007195806	0.004298769	IRX3/ANK2/ABCC9/ADA/KCNE4/TGFB2/CASQ2/RGS2/CAV1/STC1/TPM1/EDN1/HBEGF/SHOX2/ADM/ATP2A3/GJA5/PLN	18	FBs
GO:0001912	positive regulation of leukocyte mediated cytotoxicity	8/748	56/18723	0.001626288	0.007319038	0.004372388	SPI1/PTPRC/B2M/HLA-DRA/HLA-B/HLA-E/HLA-DRB1/TYROBP	8	FBs
GO:0002711	positive regulation of T cell mediated immunity	8/748	56/18723	0.001626288	0.007319038	0.004372388	RSAD2/GATA3/PTPRC/B2M/HLA-DRA/HLA-B/HLA-E/HLA-DRB1	8	FBs
GO:0043388	positive regulation of DNA binding	8/748	56/18723	0.001626288	0.007319038	0.004372388	IGF1/GATA3/ITGA2/FOXC1/HIPK2/HES1/KLF4/MYOCD	8	FBs
GO:0071385	cellular response to glucocorticoid stimulus	8/748	56/18723	0.001626288	0.007319038	0.004372388	SERPINF1/EGFR/ERRFI1/AQP1/DDIT4/STC1/EDN1/FAM107A	8	FBs
GO:0045124	regulation of bone resorption	7/748	44/18723	0.001666158	0.007471927	0.004463724	EGFR/TMEM119/S1PR1/TNFAIP3/PDK4/SYK/CSF1R	7	FBs
GO:0048806	genitalia development	7/748	44/18723	0.001666158	0.007471927	0.004463724	PDGFRA/AXL/FGF10/TBX3/SRD5A2/RBP4/ESR1	7	FBs
GO:0007009	plasma membrane organization	14/748	142/18723	0.001666303	0.007471927	0.004463724	GSN/COL5A1/ANK2/TMEFF2/TGFB2/TIE1/CXCR4/PTPRC/CAV1/CD9/CLU/NDRG1/S100A9/FOLR2	14	FBs
GO:2000045	regulation of G1/S transition of mitotic cell cycle	14/748	142/18723	0.001666303	0.007471927	0.004463724	GPNMB/FGF10/EGFR/KANK2/ADAMTS1/SOX4/PLCB1/ID2/CCND1/KLF4/AIF1/FAM107A/PTPN6/CDKN1A	14	FBs
GO:0006721	terpenoid metabolic process	11/748	97/18723	0.001680493	0.007515118	0.004489526	LRP1/ALDH1A1/ADH1B/EGFR/ADH1C/CRABP2/DHRS3/RBP4/ALDH1A3/RBP1/ALDH1A2	11	FBs
GO:0120162	positive regulation of cold-induced thermogenesis	11/748	97/18723	0.001680493	0.007515118	0.004489526	G0S2/DIO2/VEGFA/CMKLR1/GADD45G/CXCR4/CAV1/SYK/LEPR/ADRB2/UCP2	11	FBs
GO:2001237	negative regulation of extrinsic apoptotic signaling pathway	11/748	97/18723	0.001680493	0.007515118	0.004489526	IGF1/SFRP2/BMP5/FGF10/SNAI2/CX3CL1/IFI6/ITGA6/TNFAIP3/SERPINE1/THBS1	11	FBs
GO:0030048	actin filament-based movement	13/748	127/18723	0.001718102	0.007669434	0.004581715	GSN/ANK2/KCNE4/MYO5C/CAV1/LIMCH1/SYNE2/STC1/TPM1/WAS/MYO1F/GJA5/PLN	13	FBs
GO:0035270	endocrine system development	13/748	127/18723	0.001718102	0.007669434	0.004581715	PDGFRA/BMP5/MSX1/FGF10/SIX1/SOX9/SOX4/FSTL3/GATA3/GATA2/DKK3/HES1/ALDH1A2	13	FBs
GO:0032609	interferon-gamma production	12/748	112/18723	0.001728652	0.00769569	0.0045974	AXL/CD96/GATA3/LGALS9/CD2/CD14/LAPTM5/HLA-DPB1/HLA-DPA1/HLA-DRB1/ISG15/CD3E	12	FBs
GO:0032649	regulation of interferon-gamma production	12/748	112/18723	0.001728652	0.00769569	0.0045974	AXL/CD96/GATA3/LGALS9/CD2/CD14/LAPTM5/HLA-DPB1/HLA-DPA1/HLA-DRB1/ISG15/CD3E	12	FBs
GO:0043406	positive regulation of MAP kinase activity	12/748	112/18723	0.001728652	0.00769569	0.0045974	PDGFRB/EGFR/VEGFA/TIAM1/NTRK3/PDGFA/KIT/FLT1/ADRA2A/EDN1/SYK/THBS1	12	FBs
GO:0010165	response to X-ray	6/748	33/18723	0.001752588	0.007760341	0.004636022	SFRP2/SFRP1/GATA3/CCND1/THBD/CDKN1A	6	FBs
GO:0036336	dendritic cell migration	6/748	33/18723	0.001752588	0.007760341	0.004636022	DOCK8/LGALS9/SPI1/CXCR4/CCL5/GPR183	6	FBs
GO:0045920	negative regulation of exocytosis	6/748	33/18723	0.001752588	0.007760341	0.004636022	NCKAP1L/LGALS9/SPI1/STXBP6/ADRA2A/CD84	6	FBs
GO:0048048	embryonic eye morphogenesis	6/748	33/18723	0.001752588	0.007760341	0.004636022	FBN1/MFAP5/ALDH1A3/EFEMP1/PROX1/HIPK2	6	FBs
GO:0048730	epidermis morphogenesis	6/748	33/18723	0.001752588	0.007760341	0.004636022	FGF7/FST/FGF10/TGFB2/NGFR/KLF4	6	FBs
GO:0150117	positive regulation of cell-substrate junction organization	6/748	33/18723	0.001752588	0.007760341	0.004636022	MYOC/SFRP1/THY1/VEGFA/TEK/KDR	6	FBs
GO:0052126	movement in host environment	16/748	175/18723	0.001783877	0.007891819	0.004714567	GSN/AXL/ITGB5/EGFR/VAMP8/LGALS9/CD4/ITGA2/CXCR4/EFNB2/CAV1/HYAL2/HLA-DRB1/CD74/MRC1/FCN1	16	FBs
GO:0060415	muscle tissue morphogenesis	9/748	70/18723	0.00181502	0.008019169	0.004790646	TGFB2/TTN/PROX1/FOXC1/S1PR1/FOXC2/TPM1/DLL4/SHOX2	9	FBs
GO:0002367	cytokine production involved in immune response	11/748	98/18723	0.001826275	0.008019169	0.004790646	SPON2/ANGPT1/TGFB2/CD96/RSAD2/GATA3/KIT/LAPTM5/B2M/HLA-E/CD74	11	FBs
GO:0051155	positive regulation of striated muscle cell differentiation	8/748	57/18723	0.001826841	0.008019169	0.004790646	IGF1/PROX1/MEF2C/EFNB2/EDN1/SHOX2/ARRB2/MYOCD	8	FBs
GO:0051091	positive regulation of DNA-binding transcription factor activity	21/748	260/18723	0.001826991	0.008019169	0.004790646	PLPP3/DDR2/VEGFA/ESR1/CYTL1/LGALS9/CX3CL1/KIT/CD200/PRKCH/HIPK2/CAV1/S100A8/CLU/EDN1/S100A9/CARD16/MYOCD/TLR2/HCLS1/CSF3	21	FBs
GO:0035810	positive regulation of urine volume	4/748	14/18723	0.001835362	0.008019169	0.004790646	HAS2/NPR3/HYAL2/EDN1	4	FBs
GO:0043922	negative regulation by host of viral transcription	4/748	14/18723	0.001835362	0.008019169	0.004790646	JUN/CCL5/CCL4/CCL3	4	FBs
GO:0045059	positive thymic T cell selection	4/748	14/18723	0.001835362	0.008019169	0.004790646	PTPRC/CD74/CD3G/CD3E	4	FBs
GO:0050930	induction of positive chemotaxis	4/748	14/18723	0.001835362	0.008019169	0.004790646	CXCL12/FGF10/PGF/VEGFA	4	FBs
GO:0051547	regulation of keratinocyte migration	4/748	14/18723	0.001835362	0.008019169	0.004790646	FGF7/FGF10/HAS2/HBEGF	4	FBs
GO:0051917	regulation of fibrinolysis	4/748	14/18723	0.001835362	0.008019169	0.004790646	THBD/FAP/SERPINE1/THBS1	4	FBs
GO:0070141	response to UV-A	4/748	14/18723	0.001835362	0.008019169	0.004790646	MMP2/EGFR/CCND1/TIMP1	4	FBs
GO:0072160	nephron tubule epithelial cell differentiation	4/748	14/18723	0.001835362	0.008019169	0.004790646	OSR1/GATA3/MEF2C/STAT1	4	FBs
GO:0086103	G protein-coupled receptor signaling pathway involved in heart process	4/748	14/18723	0.001835362	0.008019169	0.004790646	RAMP3/RGS2/CAV1/PLN	4	FBs
GO:0097531	mast cell migration	4/748	14/18723	0.001835362	0.008019169	0.004790646	PGF/VEGFA/KIT/RAC2	4	FBs
GO:0010640	regulation of platelet-derived growth factor receptor signaling pathway	5/748	23/18723	0.001854644	0.008067785	0.004819689	LRP1/APOD/F3/LOX/MYOCD	5	FBs
GO:0035162	embryonic hemopoiesis	5/748	23/18723	0.001854644	0.008067785	0.004819689	VEGFA/GATA3/KIT/GATA2/KDR	5	FBs
GO:0035994	response to muscle stretch	5/748	23/18723	0.001854644	0.008067785	0.004819689	GSN/NFKBIA/TTN/FOS/EDN1	5	FBs
GO:0071305	cellular response to vitamin D	5/748	23/18723	0.001854644	0.008067785	0.004819689	SFRP1/PTN/KANK2/PENK/SNAI2	5	FBs
GO:1903306	negative regulation of regulated secretory pathway	5/748	23/18723	0.001854644	0.008067785	0.004819689	NCKAP1L/LGALS9/SPI1/ADRA2A/CD84	5	FBs
GO:0050890	cognition	23/748	296/18723	0.001885853	0.008196336	0.004896485	SERPINF1/NTRK2/APOE/PTN/JUN/EGFR/MAP1A/PTCHD1/PLCB1/LILRB2/SGK1/KIT/NRGN/FOS/MEF2C/SHANK3/B2M/HLA-DRA/PTGS2/C5AR1/FAM107A/CLDN5/TLR2	23	FBs
GO:0022602	ovulation cycle process	7/748	45/18723	0.001906228	0.008270352	0.004940702	PDGFRA/SLIT2/SLIT3/ADAMTS1/TGFB2/ESR1/ARRB2	7	FBs
GO:0071364	cellular response to epidermal growth factor stimulus	7/748	45/18723	0.001906228	0.008270352	0.004940702	COL1A1/EGFR/SOX9/SNAI2/ERRFI1/ID1/FOXC1	7	FBs
GO:0007411	axon guidance	19/748	227/18723	0.00197225	0.008549296	0.005107344	LRP1/SLIT2/CXCL12/LAMA2/SEMA5A/EPHA3/CNTN4/SLIT3/VEGFA/EPHA7/NGFR/EMB/BCL11B/GATA3/ROBO4/EFNA1/NRP2/EFNB2/RAC2	19	FBs
GO:0043280	positive regulation of cysteine-type endopeptidase activity involved in apoptotic process	13/748	129/18723	0.001977881	0.008566198	0.005117441	GSN/F3/NGFR/EGLN3/LGALS9/CTSH/SOX7/LAPTM5/TNFSF10/S100A8/S100A9/SYK/ATP2A3	13	FBs
GO:0045824	negative regulation of innate immune response	9/748	71/18723	0.002006406	0.008682139	0.005186703	SAMHD1/CD96/LGALS9/A2M/TNFAIP3/HLA-B/HLA-E/ISG15/ARRB2	9	FBs
GO:0010043	response to zinc ion	8/748	58/18723	0.002046408	0.008847495	0.005285487	MT2A/SOD2/MT1X/MT1E/S100A8/MT1A/MT1M/PLN	8	FBs
GO:0010922	positive regulation of phosphatase activity	6/748	34/18723	0.0020573	0.008871323	0.005299722	PDGFRB/NPNT/ITGA2/MEF2C/PTPRC/PLEK	6	FBs
GO:0042573	retinoic acid metabolic process	6/748	34/18723	0.0020573	0.008871323	0.005299722	ADH1B/ADH1C/CRABP2/ALDH1A3/RBP1/ALDH1A2	6	FBs
GO:0050869	negative regulation of B cell activation	6/748	34/18723	0.0020573	0.008871323	0.005299722	SFRP1/LAPTM5/ID2/MNDA/TNFAIP3/TYROBP	6	FBs
GO:0097485	neuron projection guidance	19/748	228/18723	0.002073477	0.008933291	0.005336741	LRP1/SLIT2/CXCL12/LAMA2/SEMA5A/EPHA3/CNTN4/SLIT3/VEGFA/EPHA7/NGFR/EMB/BCL11B/GATA3/ROBO4/EFNA1/NRP2/EFNB2/RAC2	19	FBs
GO:0071216	cellular response to biotic stimulus	20/748	246/18723	0.002147889	0.009240061	0.005520006	SPON2/AXL/PTAFR/LILRB2/NFKBIA/CX3CL1/CD14/SPI1/MEF2C/TNFAIP3/CXCL2/MRC1/CCL5/SERPINE1/CARD16/SYK/HCK/CCL3/TLR2/CSF3	20	FBs
GO:0110020	regulation of actomyosin structure organization	11/748	100/18723	0.002148779	0.009240061	0.005520006	MYOC/SFRP1/LPAR1/TMEFF2/PPP1R9A/PROX1/S1PR1/LIMCH1/TPM1/EDN1/WAS	11	FBs
GO:0045862	positive regulation of proteolysis	27/748	372/18723	0.002150285	0.009240061	0.005520006	FBLN1/GSN/APOE/PCOLCE/SFRP2/FN1/F3/ANTXR1/NGFR/MBP/EGLN3/LGALS9/CTSH/SOX7/PERP/LAPTM5/TNFSF10/EFNA1/CAV1/CTSC/S100A8/CLU/ADRA2A/PCOLCE2/S100A9/SYK/ATP2A3	27	FBs
GO:0043616	keratinocyte proliferation	7/748	46/18723	0.002172242	0.00932631	0.005571531	FGF7/FST/FGF10/SNAI2/HAS2/BCL11B/CDH13	7	FBs
GO:0003181	atrioventricular valve morphogenesis	5/748	24/18723	0.002266599	0.009664309	0.005773451	SLIT3/HEYL/SOX4/TGFB2/EFNA1	5	FBs
GO:0043302	positive regulation of leukocyte degranulation	5/748	24/18723	0.002266599	0.009664309	0.005773451	PTAFR/VAMP8/GATA2/ITGB2/SYK	5	FBs
GO:0043567	regulation of insulin-like growth factor receptor signaling pathway	5/748	24/18723	0.002266599	0.009664309	0.005773451	IGF1/CILP/BMP5/IGFBP6/IGFBP3	5	FBs
GO:0044321	response to leptin	5/748	24/18723	0.002266599	0.009664309	0.005773451	PID1/INHBB/CCND1/EDN1/LEPR	5	FBs
GO:0060561	apoptotic process involved in morphogenesis	5/748	24/18723	0.002266599	0.009664309	0.005773451	CRYAB/TGFB2/SPI1/FOXC1/FOXC2	5	FBs
GO:0071294	cellular response to zinc ion	5/748	24/18723	0.002266599	0.009664309	0.005773451	MT2A/MT1X/MT1E/MT1A/MT1M	5	FBs
GO:0120255	olefinic compound biosynthetic process	5/748	24/18723	0.002266599	0.009664309	0.005773451	BMP5/SRD5A2/EGR1/DKK3/ADM	5	FBs
GO:2001026	regulation of endothelial cell chemotaxis	5/748	24/18723	0.002266599	0.009664309	0.005773451	SEMA5A/VEGFA/SMOC2/THBS1/KDR	5	FBs
GO:0050853	B cell receptor signaling pathway	13/748	131/18723	0.002269202	0.009667076	0.005775104	NCKAP1L/IGHG1/TRBC1/BMX/NFATC2/PRKCH/TRBC2/MNDA/MEF2C/PTPRC/IGKC/SYK/PTPN6	13	FBs
GO:0035306	positive regulation of dephosphorylation	8/748	59/18723	0.002286212	0.009722788	0.005808387	PDGFRB/NPNT/LILRB2/ITGA2/CDH5/MEF2C/PTPRC/PLEK	8	FBs
GO:0051055	negative regulation of lipid biosynthetic process	8/748	59/18723	0.002286212	0.009722788	0.005808387	APOE/BMP5/APOC1/SNAI2/PDGFA/PROX1/DKK3/CCDC3	8	FBs
GO:0045055	regulated exocytosis	19/748	230/18723	0.002289111	0.009726754	0.005810756	PTGDS/RAB31/PTAFR/NCKAP1L/VAMP8/LGALS9/KIT/DOC2B/GATA2/SPI1/ADRA2A/RAC2/ITGB2/CD84/RAB11FIP1/SYK/HCK/CCL3/PLEK	19	FBs
GO:0030522	intracellular receptor signaling pathway	21/748	265/18723	0.002300721	0.009767698	0.005835216	SFRP1/DHRS3/KANK2/HEYL/SNAI2/PTGIS/RXRG/ESR1/PMEPA1/NR4A2/NFKBIA/NR2F1/AHR/PLPP1/LBH/NR4A1/SEC14L1/ALDH1A2/TNFAIP3/KLF2/BIRC3	21	FBs
GO:0062197	cellular response to chemical stress	25/748	337/18723	0.002307198	0.009781111	0.005843229	MMP2/PDGFRA/FBLN5/MGST1/RHOB/AXL/JUN/EGFR/SOD3/SOD2/PENK/ERRFI1/AQP1/NR4A2/NCF1/FOS/SLC2A1/CAV1/NET1/TNFAIP3/KLF2/TPM1/PTGS2/KLF4/AIF1	25	FBs
GO:0060041	retina development in camera-type eye	14/748	147/18723	0.002307836	0.009781111	0.005843229	SERPINF1/PDGFRA/NTRK2/PDGFRB/PTN/COL4A1/THY1/SOX9/RBP4/TGFB2/PROX1/GPM6A/HIPK2/DLL4	14	FBs
GO:0043200	response to amino acid	12/748	116/18723	0.002330302	0.00986787	0.005895058	COL1A1/COL1A2/MMP2/COL6A1/PDGFRA/NTRK2/COL5A2/PTN/COL4A1/SIX1/EDN1/CYBB	12	FBs
GO:0001893	maternal placenta development	6/748	35/18723	0.002400366	0.010121235	0.006046419	PTN/STC2/JUNB/STC1/PTGS2/PRDM1	6	FBs
GO:0032232	negative regulation of actin filament bundle assembly	6/748	35/18723	0.002400366	0.010121235	0.006046419	MYOC/TMEFF2/PPP1R9A/S1PR1/SHANK3/WAS	6	FBs
GO:0032350	regulation of hormone metabolic process	6/748	35/18723	0.002400366	0.010121235	0.006046419	BMP5/STC2/EGR1/GATA3/DKK3/ADM	6	FBs
GO:0034405	response to fluid shear stress	6/748	35/18723	0.002400366	0.010121235	0.006046419	PDGFRB/HAS2/MEF2C/KLF2/PTGS2/KLF4	6	FBs
GO:0050654	chondroitin sulfate proteoglycan metabolic process	6/748	35/18723	0.002400366	0.010121235	0.006046419	DCN/NDNF/CYTL1/BGN/SPOCK3/SPOCK2	6	FBs
GO:0045725	positive regulation of glycogen biosynthetic process	4/748	15/18723	0.002424276	0.010195977	0.00609107	IGF1/IGF2/IRS2/SORBS1	4	FBs
GO:0045986	negative regulation of smooth muscle contraction	4/748	15/18723	0.002424276	0.010195977	0.00609107	RGS2/CALCRL/PTGS2/ADRB2	4	FBs
GO:2001028	positive regulation of endothelial cell chemotaxis	4/748	15/18723	0.002424276	0.010195977	0.00609107	SEMA5A/VEGFA/SMOC2/KDR	4	FBs
GO:0150104	transport across blood-brain barrier	10/748	87/18723	0.002431144	0.010216176	0.006103136	LRP1/APOE/ABCC9/SLC38A1/SLC7A2/SLC2A3/SLC2A1/ABCG2/ATP2A3/LEPR	10	FBs
GO:0050792	regulation of viral process	15/748	164/18723	0.002437075	0.010224888	0.006108341	GSN/SLPI/AXL/RSAD2/LGALS9/MX1/CD4/PROX1/CXCR4/HLA-DRB1/CD74/ISG15/CCL5/STAT1/FCN1	15	FBs
GO:0072088	nephron epithelium morphogenesis	9/748	73/18723	0.002437352	0.010224888	0.006108341	IRX3/SIX1/NPNT/SOX9/OSR1/VEGFA/GATA3/HES1/STAT1	9	FBs
GO:2001056	positive regulation of cysteine-type endopeptidase activity	14/748	148/18723	0.002457897	0.010302338	0.006154609	GSN/F3/NGFR/EGLN3/LGALS9/CTSH/SOX7/PERP/LAPTM5/TNFSF10/S100A8/S100A9/SYK/ATP2A3	14	FBs
GO:0045646	regulation of erythrocyte differentiation	7/748	47/18723	0.002466021	0.010310179	0.006159294	NCKAP1L/GATA2/MAFB/SPI1/B2M/ISG15/STAT1	7	FBs
GO:0048483	autonomic nervous system development	7/748	47/18723	0.002466021	0.010310179	0.006159294	FN1/SIX1/SOX4/EDNRA/GATA3/NRP2/HES1	7	FBs
GO:0097028	dendritic cell differentiation	7/748	47/18723	0.002466021	0.010310179	0.006159294	TMEM176B/TMEM176A/AXL/LILRB2/LGALS9/SPI1/HLA-B	7	FBs
GO:0035710	CD4-positive, alpha-beta T cell activation	11/748	102/18723	0.002516032	0.010501515	0.006273598	NFKBIZ/RSAD2/SPN/NCKAP1L/GATA3/LGALS9/HLA-DRA/HLA-DRB1/NFKBID/GPR183/RUNX3	11	FBs
GO:0045833	negative regulation of lipid metabolic process	11/748	102/18723	0.002516032	0.010501515	0.006273598	APOD/APOE/BMP5/APOC1/SOX9/SNAI2/PDGFA/PROX1/DKK3/ADRA2A/CCDC3	11	FBs
GO:0009620	response to fungus	8/748	60/18723	0.002547508	0.010614976	0.006341379	SPON2/CLEC4E/SPI1/COTL1/S100A8/S100A9/GNLY/SYK	8	FBs
GO:0055008	cardiac muscle tissue morphogenesis	8/748	60/18723	0.002547508	0.010614976	0.006341379	TGFB2/TTN/PROX1/FOXC1/S1PR1/FOXC2/TPM1/DLL4	8	FBs
GO:0031669	cellular response to nutrient levels	18/748	215/18723	0.002550973	0.010620464	0.006344658	COL1A1/SFRP1/PTN/JUN/KANK2/PENK/SNAI2/INHBB/KLF10/NUAK1/SLC2A1/LPL/POSTN/FOLR2/PDK4/FAM107A/CDKN1A/UCP2	18	FBs
GO:0045834	positive regulation of lipid metabolic process	14/748	149/18723	0.002615908	0.010881648	0.006500689	PDGFRA/APOE/PDGFRB/APOC1/IRS2/KIT/SORBS1/TEK/FLT1/ADGRF5/CD74/PTGS2/ADM/CCDC3	14	FBs
GO:0051348	negative regulation of transferase activity	21/748	268/18723	0.002631933	0.010939111	0.006535017	APOE/SFRP2/SFRP1/CAMK2N1/SPRY1/THY1/SPRY2/ERRFI1/UCHL1/IRS2/HHEX/RGS2/PTPRB/DUSP1/PTPRC/CAV1/HYAL2/TNFAIP3/PTPN6/CDKN1A/MYOCD	21	FBs
GO:0010232	vascular transport	10/748	88/18723	0.002647034	0.010992636	0.006566993	LRP1/APOE/ABCC9/SLC38A1/SLC7A2/SLC2A3/SLC2A1/ABCG2/ATP2A3/LEPR	10	FBs
GO:0019233	sensory perception of pain	11/748	103/18723	0.002717804	0.011277062	0.006736909	CXCL12/PENK/TMEM100/UCHL1/PTAFR/ITGA2/CXCR4/PTGS2/EDN1/CCL3/ARRB2	11	FBs
GO:0003094	glomerular filtration	5/748	25/18723	0.002741301	0.011327049	0.006766771	SULF1/CD34/MCAM/ADGRF5/GJA5	5	FBs
GO:0032878	regulation of establishment or maintenance of cell polarity	5/748	25/18723	0.002741301	0.011327049	0.006766771	GSN/GATA3/DOCK8/CDH5/TEK	5	FBs
GO:0042730	fibrinolysis	5/748	25/18723	0.002741301	0.011327049	0.006766771	THBD/PLAT/FAP/SERPINE1/THBS1	5	FBs
GO:0060740	prostate gland epithelium morphogenesis	5/748	25/18723	0.002741301	0.011327049	0.006766771	SFRP1/FGF10/SOX9/SULF1/ESR1	5	FBs
GO:1905048	regulation of metallopeptidase activity	5/748	25/18723	0.002741301	0.011327049	0.006766771	LRP1/TIMP3/ANTXR1/MBP/TIMP1	5	FBs
GO:0030224	monocyte differentiation	6/748	36/18723	0.002784717	0.011496837	0.006868202	JUN/VEGFA/CD4/HLA-DRB1/CD74/CSF1R	6	FBs
GO:0071384	cellular response to corticosteroid stimulus	8/748	61/18723	0.002831587	0.011680593	0.006977978	SERPINF1/EGFR/ERRFI1/AQP1/DDIT4/STC1/EDN1/FAM107A	8	FBs
GO:0008544	epidermis development	24/748	324/18723	0.002846675	0.011733044	0.007009312	FGF7/FST/FGF10/EGFR/CRABP2/SOX9/EMP1/SVEP1/ERRFI1/APCDD1/TGFB2/NGFR/BCL11B/PDGFA/PRKCH/SOX18/FOXC1/LDB2/HES1/HLA-DRB1/PTHLH/KLF4/WAS/SFRP4	24	FBs
GO:1902904	negative regulation of supramolecular fiber organization	15/748	167/18723	0.002902091	0.011951493	0.007139813	GSN/SLIT2/MYOC/APOE/ADD3/MAP1B/CRYAB/TMEFF2/PPP1R9A/GMFG/CDH5/S1PR1/SHANK3/CLU/WAS	15	FBs
GO:0009743	response to carbohydrate	20/748	253/18723	0.00297169	0.012227934	0.007304959	LRP1/SERPINF1/COL6A2/MAP1B/CAMK2N1/COLEC12/SOD2/ANGPT2/TIAM1/SOX4/IRS2/EGR1/ITGA2/LPL/CALCRL/HLA-DRB1/PTGS2/ADRA2A/THBS1/UCP2	20	FBs
GO:0002440	production of molecular mediator of immune response	23/748	308/18723	0.003117087	0.012716342	0.007596733	SPON2/ANGPT1/SAMHD1/RBP4/TGFB2/CD96/RSAD2/GATA3/KIT/LAPTM5/HLA-DPB1/PTPRC/HLA-DPA1/B2M/HLA-DRA/HLA-E/HLA-DRB1/CD74/IGKC/HLA-DMB/HLA-DQB1/HLA-DQA1/HLA-DMA	23	FBs
GO:0050804	modulation of chemical synaptic transmission	30/748	439/18723	0.0031173	0.012716342	0.007596733	NTRK2/APOE/LAMA2/MAP1B/PTN/EGFR/MAP1A/AKAP12/CNTN4/PTPRD/PPP1R9A/PLCB1/LILRB2/CX3CL1/KIT/NRGN/SNCG/MEF2C/SHANK3/SRGN/PTGS2/MCTP1/ADRA2A/EDN1/SERPINE2/PLCB4/FAM107A/ARRB2/TYROBP/ADRB2	30	FBs
GO:0042475	odontogenesis of dentin-containing tooth	10/748	90/18723	0.003124762	0.012716342	0.007596733	PDGFRA/FST/MSX1/FGF10/NGFR/BCL11B/PERP/FOXC1/SERPINE1/ADM	10	FBs
GO:0045638	negative regulation of myeloid cell differentiation	10/748	90/18723	0.003124762	0.012716342	0.007596733	SFRP1/FBN1/LRRC17/FSTL3/NFKBIA/GATA2/MAFB/CCL3/C1QC/LILRB3	10	FBs
GO:0002693	positive regulation of cellular extravasation	4/748	16/18723	0.003131143	0.012716342	0.007596733	THY1/PTAFR/PLVAP/XG	4	FBs
GO:0010649	regulation of cell communication by electrical coupling	4/748	16/18723	0.003131143	0.012716342	0.007596733	IRX3/CASQ2/CAV1/GJA5	4	FBs
GO:0042481	regulation of odontogenesis	4/748	16/18723	0.003131143	0.012716342	0.007596733	MSX1/NGFR/CD34/EDN1	4	FBs
GO:0071361	cellular response to ethanol	4/748	16/18723	0.003131143	0.012716342	0.007596733	SOD2/SPI1/KCNMB1/CYBB	4	FBs
GO:1901201	regulation of extracellular matrix assembly	4/748	16/18723	0.003131143	0.012716342	0.007596733	SOX9/ANTXR1/HAS2/TIE1	4	FBs
GO:1902931	negative regulation of alcohol biosynthetic process	4/748	16/18723	0.003131143	0.012716342	0.007596733	APOE/BMP5/DKK3/PLEK	4	FBs
GO:2001212	regulation of vasculogenesis	4/748	16/18723	0.003131143	0.012716342	0.007596733	TMEM100/CD34/ADM/KDR	4	FBs
GO:0019933	cAMP-mediated signaling	8/748	62/18723	0.003139766	0.012716342	0.007596733	DEFB1/SOX9/PDE3A/AHR/RGS2/PDE2A/ADGRG6/ADM	8	FBs
GO:0032623	interleukin-2 production	8/748	62/18723	0.003139766	0.012716342	0.007596733	GBP1/GATA3/CD4/LAPTM5/CD34/PTPRC/TNFAIP3/CD3E	8	FBs
GO:0032663	regulation of interleukin-2 production	8/748	62/18723	0.003139766	0.012716342	0.007596733	GBP1/GATA3/CD4/LAPTM5/CD34/PTPRC/TNFAIP3/CD3E	8	FBs
GO:0050871	positive regulation of B cell activation	14/748	152/18723	0.003140805	0.012716342	0.007596733	ADA/IRS2/NCKAP1L/IGHG1/TRBC1/NFATC2/TRBC2/MEF2C/PTPRC/CD74/IGKC/GPR183/SYK/CDKN1A	14	FBs
GO:0032692	negative regulation of interleukin-1 production	7/748	49/18723	0.003144376	0.012716342	0.007596733	IGF1/ERRFI1/CX3CL1/TNFAIP3/CARD16/ARRB2/IL1R2	7	FBs
GO:0050832	defense response to fungus	7/748	49/18723	0.003144376	0.012716342	0.007596733	SPON2/CLEC4E/SPI1/COTL1/S100A8/S100A9/GNLY	7	FBs
GO:0052372	modulation by symbiont of entry into host	7/748	49/18723	0.003144376	0.012716342	0.007596733	GSN/LGALS9/CD4/CAV1/HLA-DRB1/CD74/FCN1	7	FBs
GO:0070169	positive regulation of biomineral tissue development	7/748	49/18723	0.003144376	0.012716342	0.007596733	PTN/OSR2/TMEM119/OSR1/MEF2C/ISG15/ADRB2	7	FBs
GO:0070849	response to epidermal growth factor	7/748	49/18723	0.003144376	0.012716342	0.007596733	COL1A1/EGFR/SOX9/SNAI2/ERRFI1/ID1/FOXC1	7	FBs
GO:1902041	regulation of extrinsic apoptotic signaling pathway via death domain receptors	7/748	49/18723	0.003144376	0.012716342	0.007596733	TIMP3/SFRP2/SFRP1/BMP5/TNFAIP3/SERPINE1/THBS1	7	FBs
GO:0003161	cardiac conduction system development	6/748	37/18723	0.003213338	0.012940383	0.007730576	IRX3/MSX1/TBX3/ID2/SHOX2/GJA5	6	FBs
GO:0032885	regulation of polysaccharide biosynthetic process	6/748	37/18723	0.003213338	0.012940383	0.007730576	IGF1/IGF2/ENPP1/HAS2/IRS2/SORBS1	6	FBs
GO:0043368	positive T cell selection	6/748	37/18723	0.003213338	0.012940383	0.007730576	SPN/BCL11B/PTPRC/CD74/CD3G/CD3E	6	FBs
GO:0048846	axon extension involved in axon guidance	6/748	37/18723	0.003213338	0.012940383	0.007730576	SLIT2/CXCL12/SEMA5A/SLIT3/VEGFA/NRP2	6	FBs
GO:1902284	neuron projection extension involved in neuron projection guidance	6/748	37/18723	0.003213338	0.012940383	0.007730576	SLIT2/CXCL12/SEMA5A/SLIT3/VEGFA/NRP2	6	FBs
GO:0001937	negative regulation of endothelial cell proliferation	9/748	76/18723	0.00321809	0.012940383	0.007730576	APOE/SULF1/NGFR/MEF2C/CAV1/FLT1/DLL4/STAT1/THBS1	9	FBs
GO:2000379	positive regulation of reactive oxygen species metabolic process	9/748	76/18723	0.00321809	0.012940383	0.007730576	PDGFRB/PID1/EGFR/SOD2/ITGB2/SYK/THBS1/TYROBP/CDKN1A	9	FBs
GO:0099177	regulation of trans-synaptic signaling	30/748	440/18723	0.003222277	0.012946697	0.007734347	NTRK2/APOE/LAMA2/MAP1B/PTN/EGFR/MAP1A/AKAP12/CNTN4/PTPRD/PPP1R9A/PLCB1/LILRB2/CX3CL1/KIT/NRGN/SNCG/MEF2C/SHANK3/SRGN/PTGS2/MCTP1/ADRA2A/EDN1/SERPINE2/PLCB4/FAM107A/ARRB2/TYROBP/ADRB2	30	FBs
GO:0007611	learning or memory	20/748	255/18723	0.003250662	0.013050141	0.007796145	SERPINF1/NTRK2/APOE/PTN/JUN/EGFR/MAP1A/PTCHD1/PLCB1/LILRB2/SGK1/KIT/NRGN/FOS/MEF2C/SHANK3/B2M/PTGS2/CLDN5/TLR2	20	FBs
GO:0002092	positive regulation of receptor internalization	5/748	26/18723	0.003283967	0.013119954	0.007837851	ANGPT1/VEGFA/SYK/ARRB2/SFRP4	5	FBs
GO:0002407	dendritic cell chemotaxis	5/748	26/18723	0.003283967	0.013119954	0.007837851	LGALS9/SPI1/CXCR4/CCL5/GPR183	5	FBs
GO:0014829	vascular associated smooth muscle contraction	5/748	26/18723	0.003283967	0.013119954	0.007837851	COMP/EDNRA/CHRM3/EDN1/ACTA2	5	FBs
GO:0046697	decidualization	5/748	26/18723	0.003283967	0.013119954	0.007837851	PTN/STC2/JUNB/STC1/PTGS2	5	FBs
GO:0060669	embryonic placenta morphogenesis	5/748	26/18723	0.003283967	0.013119954	0.007837851	BMP5/IGF2/SPINT2/ADM/SOCS3	5	FBs
GO:0097205	renal filtration	5/748	26/18723	0.003283967	0.013119954	0.007837851	SULF1/CD34/MCAM/ADGRF5/GJA5	5	FBs
GO:0071478	cellular response to radiation	16/748	186/18723	0.003300901	0.013176962	0.007871908	MMP2/MFAP4/SFRP2/SFRP1/RHOB/PTN/CRYAB/EGR1/AQP1/GATA3/HYAL2/NET1/PTGS2/TIMP1/CARD16/CDKN1A	16	FBs
GO:0001838	embryonic epithelial tube formation	12/748	121/18723	0.00331194	0.013210369	0.007891865	SFRP2/SFRP1/BMP5/IRX3/SIX1/SOX9/OSR1/SOX4/TGFB2/GATA3/SPINT2/ADM	12	FBs
GO:0006816	calcium ion transport	29/748	422/18723	0.003345066	0.013331745	0.007964375	CXCL12/PDGFRB/THY1/ANK2/VMP1/LILRB2/CASQ2/CEMIP/CX3CL1/HSPA2/CD4/RAMP3/CXCR4/PTPRC/GPM6A/CALCRL/CAV1/STC1/PTGS2/ADRA2A/CCL5/CD84/CCL4/PTPN6/ATP2A3/CCL3/ARRB2/GEM/PLN	29	FBs
GO:2000242	negative regulation of reproductive process	8/748	63/18723	0.003473392	0.013832044	0.008263253	IGF1/SERPINF1/SULF1/ADA/DUSP1/ARHGDIB/PLAT/TIMP1	8	FBs
GO:0048644	muscle organ morphogenesis	9/748	77/18723	0.003518014	0.01399847	0.008362676	TGFB2/TTN/PROX1/FOXC1/S1PR1/FOXC2/TPM1/DLL4/SHOX2	9	FBs
GO:0042572	retinol metabolic process	7/748	50/18723	0.003532799	0.014023455	0.008377602	ALDH1A1/ADH1B/ADH1C/DHRS3/RBP4/ALDH1A3/ALDH1A2	7	FBs
GO:0070231	T cell apoptotic process	7/748	50/18723	0.003532799	0.014023455	0.008377602	ADA/DOCK8/LGALS9/EFNA1/GIMAP8/CCL5/IL7R	7	FBs
GO:0110151	positive regulation of biomineralization	7/748	50/18723	0.003532799	0.014023455	0.008377602	PTN/OSR2/TMEM119/OSR1/MEF2C/ISG15/ADRB2	7	FBs
GO:0050770	regulation of axonogenesis	14/748	154/18723	0.003536413	0.014026542	0.008379446	LRP1/SLIT2/NTRK2/CXCL12/FN1/MAP1B/CRABP2/THY1/SEMA5A/VEGFA/TIAM1/EPHA7/EFNA1/SHOX2	14	FBs
GO:0050868	negative regulation of T cell activation	12/748	122/18723	0.003543478	0.014043303	0.008389459	GPNMB/FGL2/SPN/NCKAP1L/LILRB2/NRARP/LGALS9/LAPTM5/HLA-DRB1/CD74/PTPN6/RUNX3	12	FBs
GO:0001701	in utero embryonic development	26/748	367/18723	0.003558854	0.014092949	0.008419118	IGF1/PDGFRA/BMP5/MSX1/ANGPT1/TBX3/IGF2/VEGFA/TMEM100/ADA/EDNRA/GATA3/JUNB/GATA2/SPINT2/SOX18/TIE1/FOXC1/HES1/KLF2/EDN1/SOX17/PRDM1/KLF4/ADM/SOCS3	26	FBs
GO:0009595	detection of biotic stimulus	6/748	38/18723	0.003689251	0.014551064	0.008692795	SRPX/SSC5D/HLA-B/HLA-DRB1/FAP/TLR2	6	FBs
GO:0032373	positive regulation of sterol transport	6/748	38/18723	0.003689251	0.014551064	0.008692795	LRP1/APOE/PLTP/ABCA8/NFKBIA/CAV1	6	FBs
GO:0032376	positive regulation of cholesterol transport	6/748	38/18723	0.003689251	0.014551064	0.008692795	LRP1/APOE/PLTP/ABCA8/NFKBIA/CAV1	6	FBs
GO:0048246	macrophage chemotaxis	6/748	38/18723	0.003689251	0.014551064	0.008692795	CMKLR1/C5AR1/CCL5/THBS1/CCL3/CSF1R	6	FBs
GO:0071398	cellular response to fatty acid	6/748	38/18723	0.003689251	0.014551064	0.008692795	PID1/PTAFR/ID3/LPL/EDN1/PDK4	6	FBs
GO:0071214	cellular response to abiotic stimulus	24/748	331/18723	0.00373383	0.014703443	0.008783826	COL1A1/MMP2/MFAP4/SFRP2/SFRP1/RHOB/PTN/EGFR/SOX9/CRYAB/ERRFI1/EGR1/AQP1/PTAFR/GATA3/ITGA2/PDE2A/SLC2A1/HYAL2/NET1/PTGS2/TIMP1/CARD16/CDKN1A	24	FBs
GO:0104004	cellular response to environmental stimulus	24/748	331/18723	0.00373383	0.014703443	0.008783826	COL1A1/MMP2/MFAP4/SFRP2/SFRP1/RHOB/PTN/EGFR/SOX9/CRYAB/ERRFI1/EGR1/AQP1/PTAFR/GATA3/ITGA2/PDE2A/SLC2A1/HYAL2/NET1/PTGS2/TIMP1/CARD16/CDKN1A	24	FBs
GO:1990138	neuron projection extension	15/748	172/18723	0.003838279	0.015095315	0.00901793	LRP1/SLIT2/CXCL12/APOE/DCLK1/FN1/MAP1B/SEMA5A/SLIT3/VEGFA/TIAM1/NRN1/CXCR4/NRP2/POSTN	15	FBs
GO:0043537	negative regulation of blood vessel endothelial cell migration	9/748	78/18723	0.003839447	0.015095315	0.00901793	APOE/ANGPT4/ANGPT2/MEOX2/MEF2C/MMRN2/DLL4/KLF4/THBS1	9	FBs
GO:0001958	endochondral ossification	5/748	27/18723	0.003899814	0.015271956	0.009123455	COL1A1/TMEM119/FOXC1/MEF2C/TEK	5	FBs
GO:0010758	regulation of macrophage chemotaxis	5/748	27/18723	0.003899814	0.015271956	0.009123455	CMKLR1/C5AR1/CCL5/THBS1/CSF1R	5	FBs
GO:0010894	negative regulation of steroid biosynthetic process	5/748	27/18723	0.003899814	0.015271956	0.009123455	APOE/BMP5/SNAI2/PROX1/DKK3	5	FBs
GO:0036075	replacement ossification	5/748	27/18723	0.003899814	0.015271956	0.009123455	COL1A1/TMEM119/FOXC1/MEF2C/TEK	5	FBs
GO:0060512	prostate gland morphogenesis	5/748	27/18723	0.003899814	0.015271956	0.009123455	SFRP1/FGF10/SOX9/SULF1/ESR1	5	FBs
GO:2001234	negative regulation of apoptotic signaling pathway	18/748	224/18723	0.003949416	0.015326931	0.009156298	IGF1/CXCL12/SFRP2/BMP5/FGF10/SOD2/SNAI2/NR4A2/CX3CL1/IFI6/ITGA6/TNFAIP3/CLU/CD74/PTGS2/SERPINE1/THBS1/ARRB2	18	FBs
GO:0032964	collagen biosynthetic process	7/748	51/18723	0.003956673	0.015326931	0.009156298	COL1A1/CYGB/PDGFRB/COL5A1/ERRFI1/ITGA2/ARRB2	7	FBs
GO:0045661	regulation of myoblast differentiation	7/748	51/18723	0.003956673	0.015326931	0.009156298	TBX3/SOX9/PLCB1/ID3/MEF2C/IGFBP3/MYOCD	7	FBs
GO:0048013	ephrin receptor signaling pathway	7/748	51/18723	0.003956673	0.015326931	0.009156298	MMP2/EPHA3/TIAM1/EPHA7/NTRK3/EFNA1/EFNB2	7	FBs
GO:0003184	pulmonary valve morphogenesis	4/748	17/18723	0.003966533	0.015326931	0.009156298	SLIT2/HEYL/TGFB2/GJA5	4	FBs
GO:0007379	segment specification	4/748	17/18723	0.003966533	0.015326931	0.009156298	IRX3/OSR1/MEOX2/MAFB	4	FBs
GO:0010566	regulation of ketone biosynthetic process	4/748	17/18723	0.003966533	0.015326931	0.009156298	BMP5/EGR1/DKK3/ADM	4	FBs
GO:0010934	macrophage cytokine production	4/748	17/18723	0.003966533	0.015326931	0.009156298	SPON2/TGFB2/LAPTM5/CD74	4	FBs
GO:0010935	regulation of macrophage cytokine production	4/748	17/18723	0.003966533	0.015326931	0.009156298	SPON2/TGFB2/LAPTM5/CD74	4	FBs
GO:0016045	detection of bacterium	4/748	17/18723	0.003966533	0.015326931	0.009156298	SSC5D/HLA-B/HLA-DRB1/TLR2	4	FBs
GO:0045591	positive regulation of regulatory T cell differentiation	4/748	17/18723	0.003966533	0.015326931	0.009156298	LILRB2/LGALS9/HLA-DRA/HLA-DRB1	4	FBs
GO:0055003	cardiac myofibril assembly	4/748	17/18723	0.003966533	0.015326931	0.009156298	PDGFRA/PDGFRB/TTN/PROX1	4	FBs
GO:0061450	trophoblast cell migration	4/748	17/18723	0.003966533	0.015326931	0.009156298	VEGFA/ARHGDIB/TIMP1/ITGB4	4	FBs
GO:0070206	protein trimerization	4/748	17/18723	0.003966533	0.015326931	0.009156298	COL1A2/SCARA5/CD74/ALOX5AP	4	FBs
GO:0070875	positive regulation of glycogen metabolic process	4/748	17/18723	0.003966533	0.015326931	0.009156298	IGF1/IGF2/IRS2/SORBS1	4	FBs
GO:0097067	cellular response to thyroid hormone stimulus	4/748	17/18723	0.003966533	0.015326931	0.009156298	CTSH/KIT/LMO2/CTSS	4	FBs
GO:2000811	negative regulation of anoikis	4/748	17/18723	0.003966533	0.015326931	0.009156298	NTRK2/SNAI2/CAV1/PDK4	4	FBs
GO:0051099	positive regulation of binding	15/748	173/18723	0.004052311	0.01564616	0.009347005	IGF1/LRP1/APOE/TIAM1/GATA3/ITGA2/FOXC1/HIPK2/CAV1/HES1/B2M/KLF4/CLDN5/MYOCD/CSF3	15	FBs
GO:0051258	protein polymerization	22/748	297/18723	0.004170163	0.016088633	0.009611338	GSN/SLIT2/ADD3/MAP1B/ELN/GAS7/IQGAP2/PPP1R9A/NCKAP1L/CASQ2/PREX1/GMFG/CDC42EP3/CDH5/COTL1/ESAM/WAS/AIF1/FAM107A/HCK/HCLS1/CSF3	22	FBs
GO:0060420	regulation of heart growth	9/748	79/18723	0.004183419	0.016127196	0.009634375	IGF1/PI16/RBP4/BASP1/PROX1/RGS2/MEF2C/DUSP6/EDN1	9	FBs
GO:0002347	response to tumor cell	6/748	39/18723	0.00421551	0.016212994	0.009685631	PRF1/AHR/SPI1/LAPTM5/HLA-DRB1/KLF4	6	FBs
GO:0045823	positive regulation of heart contraction	6/748	39/18723	0.00421551	0.016212994	0.009685631	ADA/TGFB2/RGS2/TPM1/EDN1/ADM	6	FBs
GO:2000516	positive regulation of CD4-positive, alpha-beta T cell activation	6/748	39/18723	0.00421551	0.016212994	0.009685631	NFKBIZ/NCKAP1L/LGALS9/HLA-DRA/HLA-DRB1/NFKBID	6	FBs
GO:0002720	positive regulation of cytokine production involved in immune response	8/748	65/18723	0.004222496	0.016214647	0.009686618	SPON2/RSAD2/GATA3/KIT/LAPTM5/B2M/HLA-E/CD74	8	FBs
GO:0070613	regulation of protein processing	8/748	65/18723	0.004222496	0.016214647	0.009686618	GSN/GAS1/CST7/SERPINE1/CARD16/SERPINE2/THBS1/IL1R2	8	FBs
GO:0048639	positive regulation of developmental growth	15/748	174/18723	0.004275987	0.016407318	0.00980172	IGF1/LRP1/CXCL12/FN1/MAP1B/CRABP2/IGF2/SEMA5A/VEGFA/PLCB1/BASP1/PROX1/CXCR4/MEF2C/EDN1	15	FBs
GO:0030183	B cell differentiation	13/748	141/18723	0.004301986	0.016494282	0.009853672	SFRP1/ADA/NCKAP1L/HHEX/KIT/SPI1/ID2/ITM2A/PTPRC/GPR183/SYK/PTPN6/IKZF3	13	FBs
GO:1905475	regulation of protein localization to membrane	15/748	175/18723	0.004509623	0.01727699	0.010321261	LRP1/GSN/GPC4/PTN/PID1/EGFR/GPC6/GBP1/EPHA3/VAMP8/CEMIP/SORBS1/RAMP3/PRKCH/ITGB2	15	FBs
GO:0007422	peripheral nervous system development	9/748	80/18723	0.004550979	0.017408462	0.010399802	MYOC/NTRK2/LAMA2/LGI4/ADGRG6/NDRG1/ITGB4/EGR3/RUNX3	9	FBs
GO:0009791	post-embryonic development	9/748	80/18723	0.004550979	0.017408462	0.010399802	FBN1/TIPARP/VEGFA/EFEMP1/BCL11B/GATA3/NR4A2/PRDM1/KLF4	9	FBs
GO:0002675	positive regulation of acute inflammatory response	5/748	28/18723	0.004594034	0.017546015	0.010481977	C3/PTGER3/HLA-E/PTGS2/ALOX5AP	5	FBs
GO:0061082	myeloid leukocyte cytokine production	5/748	28/18723	0.004594034	0.017546015	0.010481977	SPON2/TGFB2/KIT/LAPTM5/CD74	5	FBs
GO:0008593	regulation of Notch signaling pathway	10/748	95/18723	0.004622564	0.017641359	0.010538935	FGF10/TGFB2/NRARP/NFKBIA/KIT/GATA2/HES1/POSTN/EGFL7/DLL4	10	FBs
GO:0014015	positive regulation of gliogenesis	8/748	66/18723	0.004640787	0.017670003	0.010556047	PTN/EGFR/PRKCH/ID2/CXCR4/HES1/SERPINE2/TLR2	8	FBs
GO:0019229	regulation of vasoconstriction	8/748	66/18723	0.004640787	0.017670003	0.010556047	EGFR/CHRM3/CAV1/PTGS2/ADRA2A/EDN1/ADM/GJA5	8	FBs
GO:0032715	negative regulation of interleukin-6 production	8/748	66/18723	0.004640787	0.017670003	0.010556047	NCKAP1L/CX3CL1/CD200/TNFAIP3/KLF2/CD84/PTPN6/ARRB2	8	FBs
GO:0034763	negative regulation of transmembrane transport	13/748	143/18723	0.004846251	0.018438119	0.011014919	PID1/OSR1/ENPP1/IRS2/KCNE4/KCNAB1/CASQ2/RGS2/CAV1/ADRA2A/THBS1/GEM/PLN	13	FBs
GO:0042886	amide transport	22/748	301/18723	0.004878562	0.018546785	0.011079836	LRP1/LTBP4/SFRP1/PLTP/MGST1/EGFR/CAMK2N1/TIAM1/RBP4/SOX4/IRS2/INHBB/DOC2B/S100A8/ABCG2/HLA-DRB1/CD74/ADRA2A/EDN1/CCL5/FOLR2/UCP2	22	FBs
GO:0043113	receptor clustering	7/748	53/18723	0.004918801	0.018582625	0.011101247	GSN/APOE/PTN/THY1/SHANK3/ITGB2/ITGAL	7	FBs
GO:0099172	presynapse organization	7/748	53/18723	0.004918801	0.018582625	0.011101247	GPC4/GPC6/SLITRK4/PTPRD/NTRK3/EFNB2/C5AR1	7	FBs
GO:0003417	growth plate cartilage development	4/748	18/18723	0.004940589	0.018582625	0.011101247	TSKU/SOX9/COMP/STC1	4	FBs
GO:0006957	complement activation, alternative pathway	4/748	18/18723	0.004940589	0.018582625	0.011101247	CFD/C3/CFH/C7	4	FBs
GO:0031649	heat generation	4/748	18/18723	0.004940589	0.018582625	0.011101247	PTGER3/ARRDC3/PTGS2/ADRB2	4	FBs
GO:0045953	negative regulation of natural killer cell mediated cytotoxicity	4/748	18/18723	0.004940589	0.018582625	0.011101247	LGALS9/HLA-B/HLA-E/ARRB2	4	FBs
GO:0051895	negative regulation of focal adhesion assembly	4/748	18/18723	0.004940589	0.018582625	0.011101247	LRP1/APOD/FAM107A/THBS1	4	FBs
GO:0060749	mammary gland alveolus development	4/748	18/18723	0.004940589	0.018582625	0.011101247	VEGFA/ESR1/ID2/CCND1	4	FBs
GO:0061377	mammary gland lobule development	4/748	18/18723	0.004940589	0.018582625	0.011101247	VEGFA/ESR1/ID2/CCND1	4	FBs
GO:0061484	hematopoietic stem cell homeostasis	4/748	18/18723	0.004940589	0.018582625	0.011101247	FSTL1/SOX4/MYCT1/EMCN	4	FBs
GO:0071800	podosome assembly	4/748	18/18723	0.004940589	0.018582625	0.011101247	GSN/FSCN1/HCK/LCP1	4	FBs
GO:0072234	metanephric nephron tubule development	4/748	18/18723	0.004940589	0.018582625	0.011101247	SOX9/OSR1/HES1/STAT1	4	FBs
GO:0150118	negative regulation of cell-substrate junction organization	4/748	18/18723	0.004940589	0.018582625	0.011101247	LRP1/APOD/FAM107A/THBS1	4	FBs
GO:2000136	regulation of cell proliferation involved in heart morphogenesis	4/748	18/18723	0.004940589	0.018582625	0.011101247	SIX1/TBX3/SOX9/HES1	4	FBs
GO:0043271	negative regulation of ion transport	14/748	160/18723	0.004973183	0.018691004	0.011165992	OSR1/KCNE4/KCNAB1/LILRB2/CASQ2/RGS2/CAV1/STC1/PTGS2/ADRA2A/SERPINE2/SFRP4/GEM/PLN	14	FBs
GO:0003073	regulation of systemic arterial blood pressure	10/748	96/18723	0.004980495	0.018704275	0.011173921	CAMK2N1/SOD2/PCSK5/HSD11B2/POSTN/TPM1/EDN1/ADM/ADRB2/GJA5	10	FBs
GO:0035914	skeletal muscle cell differentiation	8/748	67/18723	0.005090147	0.019087087	0.011402612	SIX1/HEYL/KLF5/EGR1/FOS/MEF2C/NR4A1/MYOCD	8	FBs
GO:2000514	regulation of CD4-positive, alpha-beta T cell activation	8/748	67/18723	0.005090147	0.019087087	0.011402612	NFKBIZ/NCKAP1L/GATA3/LGALS9/HLA-DRA/HLA-DRB1/NFKBID/RUNX3	8	FBs
GO:0043255	regulation of carbohydrate biosynthetic process	10/748	97/18723	0.005359806	0.019946517	0.011916035	IGF1/IGF2/ENPP1/HAS2/IRS2/PTAFR/SORBS1/NNMT/LEPR/PLEK	10	FBs
GO:0001892	embryonic placenta development	9/748	82/18723	0.00536113	0.019946517	0.011916035	BMP5/IGF2/JUNB/GATA2/SPINT2/HES1/PRDM1/ADM/SOCS3	9	FBs
GO:0008543	fibroblast growth factor receptor signaling pathway	9/748	82/18723	0.00536113	0.019946517	0.011916035	FGF7/FGF10/SPRY1/SPRY2/SULF1/NGFR/GATA3/SMOC2/THBS1	9	FBs
GO:0060395	SMAD protein signal transduction	9/748	82/18723	0.00536113	0.019946517	0.011916035	CILP/LRP1/BMP5/JUN/GDF10/TGFB2/INHBB/FOS/HIPK2	9	FBs
GO:0003209	cardiac atrium morphogenesis	5/748	29/18723	0.005371767	0.019946517	0.011916035	SOX4/TGFB2/PROX1/DLL4/SHOX2	5	FBs
GO:0005979	regulation of glycogen biosynthetic process	5/748	29/18723	0.005371767	0.019946517	0.011916035	IGF1/IGF2/ENPP1/IRS2/SORBS1	5	FBs
GO:0010962	regulation of glucan biosynthetic process	5/748	29/18723	0.005371767	0.019946517	0.011916035	IGF1/IGF2/ENPP1/IRS2/SORBS1	5	FBs
GO:0031069	hair follicle morphogenesis	5/748	29/18723	0.005371767	0.019946517	0.011916035	FGF7/FST/FGF10/TGFB2/NGFR	5	FBs
GO:0060441	epithelial tube branching involved in lung morphogenesis	5/748	29/18723	0.005371767	0.019946517	0.011916035	FGF10/SPRY1/SPRY2/SOX9/CTSH	5	FBs
GO:0071549	cellular response to dexamethasone stimulus	5/748	29/18723	0.005371767	0.019946517	0.011916035	SERPINF1/EGFR/ERRFI1/AQP1/DDIT4	5	FBs
GO:1902230	negative regulation of intrinsic apoptotic signaling pathway in response to DNA damage	5/748	29/18723	0.005371767	0.019946517	0.011916035	CXCL12/SFRP2/SNAI2/CLU/CD74	5	FBs
GO:1903902	positive regulation of viral life cycle	5/748	29/18723	0.005371767	0.019946517	0.011916035	AXL/LGALS9/CD4/HLA-DRB1/CD74	5	FBs
GO:2000406	positive regulation of T cell migration	5/748	29/18723	0.005371767	0.019946517	0.011916035	CXCL12/SPN/DOCK8/CCL5/AIF1	5	FBs
GO:1903524	positive regulation of blood circulation	6/748	41/18723	0.005431364	0.020152682	0.012039197	ADA/TGFB2/RGS2/TPM1/EDN1/ADM	6	FBs
GO:0051100	negative regulation of binding	14/748	162/18723	0.005545275	0.020559916	0.012282479	SLPI/JUN/MSX1/NFKBIA/GZMA/ID1/CAV1/B2M/CARD16/ATP2A3/ARRB2/CDKN1A/ADRB2/PLN	14	FBs
GO:0002294	CD4-positive, alpha-beta T cell differentiation involved in immune response	8/748	68/18723	0.005572029	0.020612755	0.012314045	NFKBIZ/SPN/GATA3/LGALS9/HLA-DRA/HLA-DRB1/NFKBID/GPR183	8	FBs
GO:0032922	circadian regulation of gene expression	8/748	68/18723	0.005572029	0.020612755	0.012314045	EGR1/NGFR/ID1/ID3/AHR/BHLHE40/ID2/ID4	8	FBs
GO:0034394	protein localization to cell surface	8/748	68/18723	0.005572029	0.020612755	0.012314045	FBLN5/FGF7/FGF10/ANGPT1/MAP1A/ANK2/FCN1/TYROBP	8	FBs
GO:0007043	cell-cell junction assembly	13/748	146/18723	0.005765003	0.021310691	0.012730992	IRX3/ANK2/SNAI2/FSCN1/PRKCH/CDH5/CLDN10/CAV1/ESAM/CD9/PECAM1/CLDN5/GJA5	13	FBs
GO:0048678	response to axon injury	9/748	83/18723	0.005805893	0.021397875	0.012783075	LRP1/APOD/MAP1B/PTN/NREP/NTRK3/KLF4/AIF1/TYROBP	9	FBs
GO:0050672	negative regulation of lymphocyte proliferation	9/748	83/18723	0.005805893	0.021397875	0.012783075	GPNMB/SPN/LILRB2/LGALS9/MNDA/HLA-DRB1/PTPN6/TYROBP/LST1	9	FBs
GO:0051899	membrane depolarization	9/748	83/18723	0.005805893	0.021397875	0.012783075	DCN/MYOC/JUN/ANK2/IFI6/CAV1/EDN1/GJA5/KDR	9	FBs
GO:0061053	somite development	9/748	83/18723	0.005805893	0.021397875	0.012783075	SFRP2/SFRP1/SIX1/MEOX2/NRARP/FOXC1/ALDH1A2/FOXC2/FRZB	9	FBs
GO:0032271	regulation of protein polymerization	18/748	233/18723	0.005928638	0.021833987	0.013043608	GSN/SLIT2/ADD3/MAP1B/ELN/IQGAP2/PPP1R9A/NCKAP1L/PREX1/GMFG/CDC42EP3/CDH5/COTL1/ESAM/WAS/HCK/HCLS1/CSF3	18	FBs
GO:0034599	cellular response to oxidative stress	21/748	288/18723	0.006025845	0.022174569	0.013247071	MMP2/PDGFRA/FBLN5/MGST1/RHOB/AXL/JUN/EGFR/SOD3/SOD2/PENK/AQP1/NR4A2/NCF1/FOS/NET1/TNFAIP3/KLF2/TPM1/KLF4/AIF1	21	FBs
GO:0061098	positive regulation of protein tyrosine kinase activity	7/748	55/18723	0.006047016	0.022174569	0.013247071	NCF1/EFNA1/NEDD9/ADRA2A/CCL5/HBEGF/CSF1R	7	FBs
GO:0002523	leukocyte migration involved in inflammatory response	4/748	19/18723	0.006062963	0.022174569	0.013247071	PTN/CX3CL1/S100A8/S100A9	4	FBs
GO:0048245	eosinophil chemotaxis	4/748	19/18723	0.006062963	0.022174569	0.013247071	CX3CL1/CCL5/CCL4/CCL3	4	FBs
GO:0051546	keratinocyte migration	4/748	19/18723	0.006062963	0.022174569	0.013247071	FGF7/FGF10/HAS2/HBEGF	4	FBs
GO:0061323	cell proliferation involved in heart morphogenesis	4/748	19/18723	0.006062963	0.022174569	0.013247071	SIX1/TBX3/SOX9/HES1	4	FBs
GO:1900221	regulation of amyloid-beta clearance	4/748	19/18723	0.006062963	0.022174569	0.013247071	LRP1/APOE/CLU/MYOCD	4	FBs
GO:2000738	positive regulation of stem cell differentiation	4/748	19/18723	0.006062963	0.022174569	0.013247071	PTN/SOX9/TGFB2/FOXC1	4	FBs
GO:0002287	alpha-beta T cell activation involved in immune response	8/748	69/18723	0.006087899	0.022174569	0.013247071	NFKBIZ/SPN/GATA3/LGALS9/HLA-DRA/HLA-DRB1/NFKBID/GPR183	8	FBs
GO:0002293	alpha-beta T cell differentiation involved in immune response	8/748	69/18723	0.006087899	0.022174569	0.013247071	NFKBIZ/SPN/GATA3/LGALS9/HLA-DRA/HLA-DRB1/NFKBID/GPR183	8	FBs
GO:0033344	cholesterol efflux	8/748	69/18723	0.006087899	0.022174569	0.013247071	LRP1/APOE/PLTP/APOC1/TSKU/ABCA8/NFKBIA/CAV1	8	FBs
GO:0050810	regulation of steroid biosynthetic process	8/748	69/18723	0.006087899	0.022174569	0.013247071	APOE/BMP5/SNAI2/IGFBP7/EGR1/PROX1/DKK3/ADM	8	FBs
GO:0032689	negative regulation of interferon-gamma production	6/748	42/18723	0.006127122	0.022174569	0.013247071	AXL/CD96/GATA3/LGALS9/LAPTM5/HLA-DRB1	6	FBs
GO:0032691	negative regulation of interleukin-1 beta production	6/748	42/18723	0.006127122	0.022174569	0.013247071	IGF1/ERRFI1/CX3CL1/TNFAIP3/CARD16/ARRB2	6	FBs
GO:0033003	regulation of mast cell activation	6/748	42/18723	0.006127122	0.022174569	0.013247071	VAMP8/LGALS9/GATA2/RAC2/CD84/SYK	6	FBs
GO:0045214	sarcomere organization	6/748	42/18723	0.006127122	0.022174569	0.013247071	TTN/PROX1/TPM1/EDN1/CSRP1/LDB3	6	FBs
GO:0045687	positive regulation of glial cell differentiation	6/748	42/18723	0.006127122	0.022174569	0.013247071	PTN/ID2/CXCR4/HES1/SERPINE2/TLR2	6	FBs
GO:0045773	positive regulation of axon extension	6/748	42/18723	0.006127122	0.022174569	0.013247071	LRP1/CXCL12/FN1/MAP1B/SEMA5A/VEGFA	6	FBs
GO:0046596	regulation of viral entry into host cell	6/748	42/18723	0.006127122	0.022174569	0.013247071	GSN/LGALS9/CD4/HLA-DRB1/CD74/FCN1	6	FBs
GO:0050806	positive regulation of synaptic transmission	14/748	164/18723	0.006169115	0.022174569	0.013247071	NTRK2/APOE/LAMA2/PTN/EGFR/PPP1R9A/LILRB2/NRGN/SHANK3/PTGS2/SERPINE2/FAM107A/ARRB2/TYROBP	14	FBs
GO:0001915	negative regulation of T cell mediated cytotoxicity	3/748	10/18723	0.006173551	0.022174569	0.013247071	NCKAP1L/PTPRC/IL7R	3	FBs
GO:0002524	hypersensitivity	3/748	10/18723	0.006173551	0.022174569	0.013247071	C3/GATA3/HLA-E	3	FBs
GO:0002887	negative regulation of myeloid leukocyte mediated immunity	3/748	10/18723	0.006173551	0.022174569	0.013247071	LGALS9/SPI1/CD84	3	FBs
GO:0015911	long-chain fatty acid import across plasma membrane	3/748	10/18723	0.006173551	0.022174569	0.013247071	IRS2/SLC2A1/THBS1	3	FBs
GO:0033089	positive regulation of T cell differentiation in thymus	3/748	10/18723	0.006173551	0.022174569	0.013247071	ADA/EGR3/IL7R	3	FBs
GO:0035747	natural killer cell chemotaxis	3/748	10/18723	0.006173551	0.022174569	0.013247071	CCL5/CCL4/CCL3	3	FBs
GO:0035860	glial cell-derived neurotrophic factor receptor signaling pathway	3/748	10/18723	0.006173551	0.022174569	0.013247071	GFRA1/SULF1/GATA3	3	FBs
GO:0051918	negative regulation of fibrinolysis	3/748	10/18723	0.006173551	0.022174569	0.013247071	THBD/SERPINE1/THBS1	3	FBs
GO:0060068	vagina development	3/748	10/18723	0.006173551	0.022174569	0.013247071	AXL/RBP4/ESR1	3	FBs
GO:0060272	embryonic skeletal joint morphogenesis	3/748	10/18723	0.006173551	0.022174569	0.013247071	OSR2/OSR1/SHOX2	3	FBs
GO:0071600	otic vesicle morphogenesis	3/748	10/18723	0.006173551	0.022174569	0.013247071	FGF10/SOX9/PROX1	3	FBs
GO:0072178	nephric duct morphogenesis	3/748	10/18723	0.006173551	0.022174569	0.013247071	OSR1/EPHA7/GATA3	3	FBs
GO:1904338	regulation of dopaminergic neuron differentiation	3/748	10/18723	0.006173551	0.022174569	0.013247071	SFRP2/SFRP1/TIAM1	3	FBs
GO:1905809	negative regulation of synapse organization	3/748	10/18723	0.006173551	0.022174569	0.013247071	PTN/EPHA7/TLR2	3	FBs
GO:0060291	long-term synaptic potentiation	10/748	99/18723	0.006185967	0.022203041	0.013264081	NTRK2/APOE/PTN/PPP1R9A/LILRB2/NRGN/SHANK3/SERPINE2/FAM107A/TYROBP	10	FBs
GO:0017145	stem cell division	5/748	30/18723	0.006238081	0.022260859	0.013298621	SFRP2/TGFB2/KIT/LBH/SOX17	5	FBs
GO:0030204	chondroitin sulfate metabolic process	5/748	30/18723	0.006238081	0.022260859	0.013298621	DCN/NDNF/BGN/SPOCK3/SPOCK2	5	FBs
GO:0034368	protein-lipid complex remodeling	5/748	30/18723	0.006238081	0.022260859	0.013298621	PLA2G2A/APOE/PLTP/APOC1/LPL	5	FBs
GO:0034369	plasma lipoprotein particle remodeling	5/748	30/18723	0.006238081	0.022260859	0.013298621	PLA2G2A/APOE/PLTP/APOC1/LPL	5	FBs
GO:0036296	response to increased oxygen levels	5/748	30/18723	0.006238081	0.022260859	0.013298621	COL1A1/PDGFRB/ATP6V0D1/CAV1/CDKN1A	5	FBs
GO:0045939	negative regulation of steroid metabolic process	5/748	30/18723	0.006238081	0.022260859	0.013298621	APOE/BMP5/SNAI2/PROX1/DKK3	5	FBs
GO:0061311	cell surface receptor signaling pathway involved in heart development	5/748	30/18723	0.006238081	0.022260859	0.013298621	MSX1/HEYL/SNAI2/DLL4/SOX17	5	FBs
GO:0070168	negative regulation of biomineral tissue development	5/748	30/18723	0.006238081	0.022260859	0.013298621	SOX9/ECM1/ENPP1/SRGN/CCL3	5	FBs
GO:0010921	regulation of phosphatase activity	9/748	84/18723	0.006278584	0.022357003	0.013356058	PDGFRB/NPNT/TGFB2/NCKAP1L/NUAK1/ITGA2/MEF2C/PTPRC/PLEK	9	FBs
GO:0032945	negative regulation of mononuclear cell proliferation	9/748	84/18723	0.006278584	0.022357003	0.013356058	GPNMB/SPN/LILRB2/LGALS9/MNDA/HLA-DRB1/PTPN6/TYROBP/LST1	9	FBs
GO:0045445	myoblast differentiation	9/748	84/18723	0.006278584	0.022357003	0.013356058	IGF1/TBX3/SOX9/KCNAB1/PLCB1/ID3/MEF2C/IGFBP3/MYOCD	9	FBs
GO:1903900	regulation of viral life cycle	13/748	148/18723	0.006451159	0.022954989	0.013713294	GSN/SLPI/AXL/RSAD2/LGALS9/MX1/CD4/PROX1/HLA-DRB1/CD74/ISG15/CCL5/FCN1	13	FBs
GO:0071375	cellular response to peptide hormone stimulus	21/748	290/18723	0.00650628	0.02313448	0.013820521	MAP1B/PID1/FBN1/RAB31/IGF2/ERRFI1/ENPP1/IRS2/INHBB/NR4A2/SORBS1/PTPRE/LPL/NR4A1/CAV1/FOXC2/EDN1/STAT1/PDK4/UCP2/SOCS3	21	FBs
GO:0022411	cellular component disassembly	29/748	443/18723	0.006539218	0.023234895	0.01388051	MMP2/C3/LRP1/GSN/CTSK/LAMC1/ADD3/MAP1B/CST3/MAP1A/DDR2/SEMA5A/SNAI2/VMP1/VAMP8/CX3CL1/FSCN1/HSPA2/DSTN/DDIT4/FAP/DNASE1L3/CTSS/C1QB/C1QA/LCP1/C1QC/ADRB2/PLEK	29	FBs
GO:0002791	regulation of peptide secretion	16/748	200/18723	0.006630529	0.023539552	0.014062511	LRP1/SFRP1/EGFR/CAMK2N1/TIAM1/RBP4/SOX4/IRS2/INHBB/DOC2B/S100A8/HLA-DRB1/CD74/ADRA2A/CCL5/UCP2	16	FBs
GO:0019218	regulation of steroid metabolic process	10/748	100/18723	0.006634543	0.023539552	0.014062511	APOE/BMP5/APOC1/SNAI2/IGFBP7/EGR1/KIT/PROX1/DKK3/ADM	10	FBs
GO:0003407	neural retina development	8/748	70/18723	0.006639239	0.023539552	0.014062511	NTRK2/PTN/THY1/SOX9/TGFB2/GPM6A/HIPK2/DLL4	8	FBs
GO:0045667	regulation of osteoblast differentiation	12/748	132/18723	0.006653738	0.023574061	0.014083127	IGF1/SFRP2/SFRP1/DDR2/TMEM119/NPNT/SOX9/GDF10/SNAI2/ID3/MEF2C/CRIM1	12	FBs
GO:0046456	icosanoid biosynthetic process	7/748	56/18723	0.006678549	0.023645027	0.014125522	PTGDS/PTGIS/CD74/PTGS2/EDN1/ALOX5AP/SYK	7	FBs
GO:0006720	isoprenoid metabolic process	11/748	116/18723	0.006734163	0.023824873	0.014232962	LRP1/ALDH1A1/ADH1B/EGFR/ADH1C/CRABP2/DHRS3/RBP4/ALDH1A3/RBP1/ALDH1A2	11	FBs
GO:0042509	regulation of tyrosine phosphorylation of STAT protein	9/748	85/18723	0.006780318	0.023971017	0.014320268	IGF1/CRLF1/KIT/CAV1/HES1/CCL5/CSF1R/SOCS3/HCLS1	9	FBs
GO:0051047	positive regulation of secretion	22/748	310/18723	0.006842178	0.024172436	0.014440596	IGF1/LRP1/CXCL12/EGFR/CAMK2N1/RBP4/SOX4/IRS2/TGFB2/AQP1/PTAFR/INHBB/VAMP8/DOC2B/TTN/GATA2/S100A8/HLA-DRB1/EDN1/ITGB2/SYK/TLR2	22	FBs
GO:0014002	astrocyte development	6/748	43/18723	0.006885532	0.0242909	0.014511366	LRP1/EGFR/S100A8/C5AR1/S100A9/C1QA	6	FBs
GO:1904706	negative regulation of vascular associated smooth muscle cell proliferation	6/748	43/18723	0.006885532	0.0242909	0.014511366	SOD2/MEF2C/TPM1/CNN1/CDKN1A/MYOCD	6	FBs
GO:0034764	positive regulation of transmembrane transport	17/748	219/18723	0.007027308	0.02477339	0.014799605	IGF1/C3/THY1/ANK2/VMP1/IRS2/PTAFR/ATP1B3/CEMIP/CX3CL1/HSPA2/SORBS1/RAMP3/SHANK3/KCNMB1/CTSS/ADRB2	17	FBs
GO:0010565	regulation of cellular ketone metabolic process	12/748	133/18723	0.00705627	0.024857772	0.014850015	BMP5/APOC1/SOX9/IRS2/EGR1/PROX1/DKK3/CAV1/CD74/PTGS2/PDK4/ADM	12	FBs
GO:0050830	defense response to Gram-positive bacterium	10/748	101/18723	0.00710795	0.025022006	0.014948129	PLA2G2A/DEFB1/SSC5D/MPEG1/LYZ/HLA-E/C5AR1/TLR2/IL7R/GBP4	10	FBs
GO:0014902	myotube differentiation	11/748	117/18723	0.007173067	0.025205008	0.015057454	IGF1/SIX1/TMEM119/KLF5/JAM2/NFATC2/MEF2C/CD9/SHOX2/CD53/MYOCD	11	FBs
GO:0001516	prostaglandin biosynthetic process	5/748	31/18723	0.007197943	0.025205008	0.015057454	PTGDS/PTGIS/CD74/PTGS2/EDN1	5	FBs
GO:0046457	prostanoid biosynthetic process	5/748	31/18723	0.007197943	0.025205008	0.015057454	PTGDS/PTGIS/CD74/PTGS2/EDN1	5	FBs
GO:0060795	cell fate commitment involved in formation of primary germ layer	5/748	31/18723	0.007197943	0.025205008	0.015057454	SFRP2/ETS2/FOXC2/SOX17/KLF4	5	FBs
GO:0061099	negative regulation of protein tyrosine kinase activity	5/748	31/18723	0.007197943	0.025205008	0.015057454	THY1/ERRFI1/PTPRC/CAV1/HYAL2	5	FBs
GO:0071711	basement membrane organization	5/748	31/18723	0.007197943	0.025205008	0.015057454	COL4A1/LAMB1/SPINT2/CAV1/CTSS	5	FBs
GO:0110150	negative regulation of biomineralization	5/748	31/18723	0.007197943	0.025205008	0.015057454	SOX9/ECM1/ENPP1/SRGN/CCL3	5	FBs
GO:0061008	hepaticobiliary system development	13/748	150/18723	0.007200703	0.025205008	0.015057454	PTN/EGFR/SOX9/ADA/PROX1/ITGA2/CCND1/HES1/ALDH1A2/TNFAIP3/SOX17/FRZB/UCP2	13	FBs
GO:0050795	regulation of behavior	8/748	71/18723	0.007227535	0.02524533	0.015081542	PTGDS/APOE/PENK/ADA/ARRDC3/MEF2C/CCL3/LEPR	8	FBs
GO:0061515	myeloid cell development	8/748	71/18723	0.007227535	0.02524533	0.015081542	FBN1/NCKAP1L/KIT/KLF2/ADGRF5/PTPN6/TYROBP/TLR2	8	FBs
GO:0072078	nephron tubule morphogenesis	8/748	71/18723	0.007227535	0.02524533	0.015081542	IRX3/SIX1/NPNT/SOX9/OSR1/VEGFA/GATA3/HES1	8	FBs
GO:0090087	regulation of peptide transport	16/748	202/18723	0.007273574	0.025388211	0.015166899	LRP1/SFRP1/EGFR/CAMK2N1/TIAM1/RBP4/SOX4/IRS2/INHBB/DOC2B/S100A8/HLA-DRB1/CD74/ADRA2A/CCL5/UCP2	16	FBs
GO:0003159	morphogenesis of an endothelium	4/748	20/18723	0.007342767	0.025484327	0.015224319	RHOB/ITGAX/CXCR4/DLL4	4	FBs
GO:0006700	C21-steroid hormone biosynthetic process	4/748	20/18723	0.007342767	0.025484327	0.015224319	BMP5/EGR1/DKK3/ADM	4	FBs
GO:0015669	gas transport	4/748	20/18723	0.007342767	0.025484327	0.015224319	CYGB/AQP1/HBA2/HBB	4	FBs
GO:0032930	positive regulation of superoxide anion generation	4/748	20/18723	0.007342767	0.025484327	0.015224319	EGFR/ITGB2/SYK/TYROBP	4	FBs
GO:0034104	negative regulation of tissue remodeling	4/748	20/18723	0.007342767	0.025484327	0.015224319	SFRP1/CST3/TMEM119/TNFAIP3	4	FBs
GO:0051900	regulation of mitochondrial depolarization	4/748	20/18723	0.007342767	0.025484327	0.015224319	DCN/MYOC/IFI6/KDR	4	FBs
GO:0061154	endothelial tube morphogenesis	4/748	20/18723	0.007342767	0.025484327	0.015224319	RHOB/ITGAX/CXCR4/DLL4	4	FBs
GO:0098543	detection of other organism	4/748	20/18723	0.007342767	0.025484327	0.015224319	SSC5D/HLA-B/HLA-DRB1/TLR2	4	FBs
GO:0060042	retina morphogenesis in camera-type eye	7/748	57/18723	0.007357788	0.025484327	0.015224319	NTRK2/PTN/THY1/SOX9/RBP4/PROX1/HIPK2	7	FBs
GO:0061756	leukocyte adhesion to vascular endothelial cell	7/748	57/18723	0.007357788	0.025484327	0.015224319	CXCL12/CHST2/PTAFR/SPN/JAM2/ITGB2/KLF4	7	FBs
GO:1900024	regulation of substrate adhesion-dependent cell spreading	7/748	57/18723	0.007357788	0.025484327	0.015224319	FBLN1/MYOC/GBP1/HAS2/PREX1/NEDD9/POSTN	7	FBs
GO:0051604	protein maturation	21/748	294/18723	0.007561447	0.026171391	0.01563477	GSN/C1R/GAS1/F3/CPE/COMP/PCSK5/SOX4/PCSK1/CST7/CTSH/PERP/SRGN/PLAT/SERPINE1/CARD16/CTSS/SERPINE2/CPM/THBS1/IL1R2	21	FBs
GO:1902806	regulation of cell cycle G1/S phase transition	14/748	168/18723	0.00758504	0.026234692	0.015672586	GPNMB/FGF10/EGFR/KANK2/ADAMTS1/SOX4/PLCB1/ID2/CCND1/KLF4/AIF1/FAM107A/PTPN6/CDKN1A	14	FBs
GO:0034308	primary alcohol metabolic process	10/748	102/18723	0.007607071	0.026292504	0.015707123	IGF1/ALDH1A1/BMP5/ADH1B/ADH1C/DHRS3/RBP4/ALDH1A3/DKK3/ALDH1A2	10	FBs
GO:0051701	biological process involved in interaction with host	16/748	203/18723	0.00761337	0.026295898	0.015709151	GSN/AXL/ITGB5/EGFR/VAMP8/LGALS9/CD4/ITGA2/CXCR4/EFNB2/CAV1/HYAL2/HLA-DRB1/CD74/MRC1/FCN1	16	FBs
GO:0032881	regulation of polysaccharide metabolic process	6/748	44/18723	0.007709644	0.026591282	0.015885613	IGF1/IGF2/ENPP1/HAS2/IRS2/SORBS1	6	FBs
GO:0060711	labyrinthine layer development	6/748	44/18723	0.007709644	0.026591282	0.015885613	BMP5/JUNB/SPINT2/HES1/ADM/SOCS3	6	FBs
GO:0031345	negative regulation of cell projection organization	15/748	186/18723	0.007832189	0.02697728	0.016116208	LRP1/SLIT2/APOE/TSKU/LPAR1/THY1/SPRY2/SEMA5A/SPOCK1/EPHA7/ID1/NR2F1/EFNA1/EFNB2/B2M	15	FBs
GO:0046879	hormone secretion	21/748	295/18723	0.007845941	0.02697728	0.016116208	LRP1/LTBP4/SFRP1/EGFR/CAMK2N1/TBX3/TIAM1/RBP4/SOX4/IRS2/INHBB/GATA3/VAMP8/DOC2B/HLA-DRB1/ADRA2A/EDN1/CCL5/RAB11FIP1/ADM/UCP2	21	FBs
GO:0035567	non-canonical Wnt signaling pathway	8/748	72/18723	0.007854283	0.02697728	0.016116208	MYOC/SFRP2/SFRP1/GPC4/GPC6/TIAM1/FRZB/SFRP4	8	FBs
GO:0042246	tissue regeneration	8/748	72/18723	0.007854283	0.02697728	0.016116208	IGF1/APOD/PTN/FGF10/KLF5/POSTN/CD9/CDKN1A	8	FBs
GO:0050709	negative regulation of protein secretion	8/748	72/18723	0.007854283	0.02697728	0.016116208	APOE/SFRP1/RSAD2/INHBB/CD200/ADRA2A/RAB11FIP1/UCP2	8	FBs
GO:0071479	cellular response to ionizing radiation	8/748	72/18723	0.007854283	0.02697728	0.016116208	SFRP2/SFRP1/RHOB/CRYAB/EGR1/GATA3/NET1/CDKN1A	8	FBs
GO:0001776	leukocyte homeostasis	9/748	87/18723	0.00787542	0.02703111	0.016148365	AXL/ADA/NCKAP1L/LGALS9/MEF2C/TNFAIP3/CD74/SPNS2/GPR183	9	FBs
GO:0071383	cellular response to steroid hormone stimulus	16/748	204/18723	0.007965775	0.027322277	0.016322309	SERPINF1/SFRP1/EGFR/KANK2/HEYL/RXRG/ERRFI1/ESR1/AQP1/PMEPA1/PLPP1/LBH/DDIT4/STC1/EDN1/FAM107A	16	FBs
GO:2000736	regulation of stem cell differentiation	7/748	58/18723	0.008086801	0.027718168	0.016558814	PDGFRA/PTN/SOX9/TGFB2/LBH/FOXC1/HES1	7	FBs
GO:0002027	regulation of heart rate	10/748	103/18723	0.008132799	0.027741281	0.016572621	ANK2/ADA/KCNE4/CASQ2/CAV1/TPM1/EDN1/SHOX2/ADM/PLN	10	FBs
GO:0001867	complement activation, lectin pathway	3/748	11/18723	0.008238904	0.027741281	0.016572621	MFAP4/A2M/FCN1	3	FBs
GO:0002604	regulation of dendritic cell antigen processing and presentation	3/748	11/18723	0.008238904	0.027741281	0.016572621	FGL2/CD74/THBS1	3	FBs
GO:0003157	endocardium development	3/748	11/18723	0.008238904	0.027741281	0.016572621	PROX1/SOX18/SOX17	3	FBs
GO:0003174	mitral valve development	3/748	11/18723	0.008238904	0.027741281	0.016572621	SOX4/EFNA1/GJA5	3	FBs
GO:0010739	positive regulation of protein kinase A signaling	3/748	11/18723	0.008238904	0.027741281	0.016572621	AKAP12/RAMP3/ADRB2	3	FBs
GO:0032493	response to bacterial lipoprotein	3/748	11/18723	0.008238904	0.027741281	0.016572621	SSC5D/CD14/TLR2	3	FBs
GO:0033197	response to vitamin E	3/748	11/18723	0.008238904	0.027741281	0.016572621	COL1A1/ADA/CCND1	3	FBs
GO:0033327	Leydig cell differentiation	3/748	11/18723	0.008238904	0.027741281	0.016572621	PDGFRA/MGST1/CCND1	3	FBs
GO:0035457	cellular response to interferon-alpha	3/748	11/18723	0.008238904	0.027741281	0.016572621	AXL/GATA3/IFIT3	3	FBs
GO:0035581	sequestering of extracellular ligand from receptor	3/748	11/18723	0.008238904	0.027741281	0.016572621	LTBP1/FBN1/GREM2	3	FBs
GO:0045060	negative thymic T cell selection	3/748	11/18723	0.008238904	0.027741281	0.016572621	PTPRC/CD74/CD3E	3	FBs
GO:0048103	somatic stem cell division	3/748	11/18723	0.008238904	0.027741281	0.016572621	TGFB2/KIT/LBH	3	FBs
GO:0060174	limb bud formation	3/748	11/18723	0.008238904	0.027741281	0.016572621	FGF10/SOX9/SOX4	3	FBs
GO:0061314	Notch signaling involved in heart development	3/748	11/18723	0.008238904	0.027741281	0.016572621	HEYL/SNAI2/DLL4	3	FBs
GO:0070341	fat cell proliferation	3/748	11/18723	0.008238904	0.027741281	0.016572621	PID1/FGF10/GATA2	3	FBs
GO:0070344	regulation of fat cell proliferation	3/748	11/18723	0.008238904	0.027741281	0.016572621	PID1/FGF10/GATA2	3	FBs
GO:0097048	dendritic cell apoptotic process	3/748	11/18723	0.008238904	0.027741281	0.016572621	CXCL12/AXL/LGALS9	3	FBs
GO:1902337	regulation of apoptotic process involved in morphogenesis	3/748	11/18723	0.008238904	0.027741281	0.016572621	TGFB2/FOXC1/FOXC2	3	FBs
GO:1904181	positive regulation of membrane depolarization	3/748	11/18723	0.008238904	0.027741281	0.016572621	DCN/MYOC/KDR	3	FBs
GO:2000668	regulation of dendritic cell apoptotic process	3/748	11/18723	0.008238904	0.027741281	0.016572621	CXCL12/AXL/LGALS9	3	FBs
GO:0007435	salivary gland morphogenesis	5/748	32/18723	0.0082562	0.027741281	0.016572621	FGF7/FGF10/TGFB2/PDGFA/TGM2	5	FBs
GO:0019934	cGMP-mediated signaling	5/748	32/18723	0.0082562	0.027741281	0.016572621	APOE/AQP1/PDE3A/PDE2A/THBS1	5	FBs
GO:0030511	positive regulation of transforming growth factor beta receptor signaling pathway	5/748	32/18723	0.0082562	0.027741281	0.016572621	NPNT/ZEB2/HIPK2/THBS1/MYOCD	5	FBs
GO:0033687	osteoblast proliferation	5/748	32/18723	0.0082562	0.027741281	0.016572621	SFRP1/OSR2/TMEM119/NPR3/JUNB	5	FBs
GO:0034367	protein-containing complex remodeling	5/748	32/18723	0.0082562	0.027741281	0.016572621	PLA2G2A/APOE/PLTP/APOC1/LPL	5	FBs
GO:0051497	negative regulation of stress fiber assembly	5/748	32/18723	0.0082562	0.027741281	0.016572621	MYOC/TMEFF2/PPP1R9A/S1PR1/WAS	5	FBs
GO:0071875	adrenergic receptor signaling pathway	5/748	32/18723	0.0082562	0.027741281	0.016572621	ARRDC3/RGS2/ADRA2A/ADRB2/PLN	5	FBs
GO:1903846	positive regulation of cellular response to transforming growth factor beta stimulus	5/748	32/18723	0.0082562	0.027741281	0.016572621	NPNT/ZEB2/HIPK2/THBS1/MYOCD	5	FBs
GO:1903305	regulation of regulated secretory pathway	12/748	136/18723	0.008379759	0.028137332	0.016809222	PTAFR/NCKAP1L/VAMP8/LGALS9/DOC2B/GATA2/SPI1/ADRA2A/RAC2/ITGB2/CD84/SYK	12	FBs
GO:0007260	tyrosine phosphorylation of STAT protein	9/748	88/18723	0.008471059	0.028424599	0.016980835	IGF1/CRLF1/KIT/CAV1/HES1/CCL5/CSF1R/SOCS3/HCLS1	9	FBs
GO:0072089	stem cell proliferation	8/748	73/18723	0.008520982	0.028572731	0.017069329	FBLN1/SFRP2/TBX3/SOX18/CD34/PTPRC/SOX17/MECOM	8	FBs
GO:0002920	regulation of humoral immune response	6/748	45/18723	0.008602477	0.028748549	0.017174362	C3/CFH/PTPRC/A2M/SPNS2/PTPN6	6	FBs
GO:0030850	prostate gland development	6/748	45/18723	0.008602477	0.028748549	0.017174362	SERPINF1/SFRP1/FGF10/SOX9/SULF1/ESR1	6	FBs
GO:0042551	neuron maturation	6/748	45/18723	0.008602477	0.028748549	0.017174362	C3/MYOC/LGI4/NR4A2/CX3CL1/C1QA	6	FBs
GO:0048538	thymus development	6/748	45/18723	0.008602477	0.028748549	0.017174362	FGF10/SIX1/BCL11B/GATA3/MAFB/HES1	6	FBs
GO:2000273	positive regulation of signaling receptor activity	6/748	45/18723	0.008602477	0.028748549	0.017174362	NCF1/SHANK3/ADRA2A/EDN1/HBEGF/ADRB2	6	FBs
GO:0048675	axon extension	11/748	120/18723	0.008624713	0.028803396	0.017207128	LRP1/SLIT2/CXCL12/APOE/DCLK1/FN1/MAP1B/SEMA5A/SLIT3/VEGFA/NRP2	11	FBs
GO:0002790	peptide secretion	18/748	242/18723	0.00865092	0.028871425	0.017247768	LRP1/LTBP4/SFRP1/EGFR/CAMK2N1/TIAM1/RBP4/SOX4/IRS2/INHBB/DOC2B/S100A8/HLA-DRB1/CD74/ADRA2A/EDN1/CCL5/UCP2	18	FBs
GO:0007200	phospholipase C-activating G protein-coupled receptor signaling pathway	10/748	104/18723	0.00868603	0.028949531	0.017294429	LPAR1/CMKLR1/PTGER3/ESR1/NPR3/S1PR1/TGM2/C5AR1/ADRA2A/EDN1	10	FBs
GO:0022600	digestive system process	10/748	104/18723	0.00868603	0.028949531	0.017294429	FGF10/SOX9/PTGER3/RBP4/AQP1/NPR3/SGK1/CHRM3/ADRA2A/SNX10	10	FBs
GO:0003177	pulmonary valve development	4/748	21/18723	0.008788523	0.029095072	0.017381375	SLIT2/HEYL/TGFB2/GJA5	4	FBs
GO:0032288	myelin assembly	4/748	21/18723	0.008788523	0.029095072	0.017381375	ANK2/CD9/ITGB4/TLR2	4	FBs
GO:0045655	regulation of monocyte differentiation	4/748	21/18723	0.008788523	0.029095072	0.017381375	JUN/CD4/HLA-DRB1/CD74	4	FBs
GO:0060445	branching involved in salivary gland morphogenesis	4/748	21/18723	0.008788523	0.029095072	0.017381375	FGF7/FGF10/PDGFA/TGM2	4	FBs
GO:0061081	positive regulation of myeloid leukocyte cytokine production involved in immune response	4/748	21/18723	0.008788523	0.029095072	0.017381375	SPON2/KIT/LAPTM5/CD74	4	FBs
GO:0071605	monocyte chemotactic protein-1 production	4/748	21/18723	0.008788523	0.029095072	0.017381375	APOD/LGALS9/CD84/SYK	4	FBs
GO:0071637	regulation of monocyte chemotactic protein-1 production	4/748	21/18723	0.008788523	0.029095072	0.017381375	APOD/LGALS9/CD84/SYK	4	FBs
GO:0072170	metanephric tubule development	4/748	21/18723	0.008788523	0.029095072	0.017381375	SOX9/OSR1/HES1/STAT1	4	FBs
GO:0072243	metanephric nephron epithelium development	4/748	21/18723	0.008788523	0.029095072	0.017381375	SOX9/OSR1/HES1/STAT1	4	FBs
GO:0090026	positive regulation of monocyte chemotaxis	4/748	21/18723	0.008788523	0.029095072	0.017381375	CXCL12/CCL5/SERPINE1/AIF1	4	FBs
GO:0010977	negative regulation of neuron projection development	12/748	137/18723	0.008861543	0.029259102	0.017479366	LRP1/APOE/TSKU/LPAR1/THY1/SEMA5A/SPOCK1/EPHA7/NR2F1/EFNA1/EFNB2/B2M	12	FBs
GO:0050714	positive regulation of protein secretion	12/748	137/18723	0.008861543	0.029259102	0.017479366	IGF1/LRP1/EGFR/CAMK2N1/RBP4/SOX4/IRS2/TGFB2/DOC2B/TTN/HLA-DRB1/TLR2	12	FBs
GO:0060048	cardiac muscle contraction	12/748	137/18723	0.008861543	0.029259102	0.017479366	GSN/ANK2/KCNE4/CASQ2/TTN/RGS2/CXCR4/CAV1/STC1/TPM1/GJA5/PLN	12	FBs
GO:0001836	release of cytochrome c from mitochondria	7/748	59/18723	0.008867649	0.029259102	0.017479366	IGF1/JUN/SOD2/IFI6/TNFSF10/CLU/ARRB2	7	FBs
GO:0043551	regulation of phosphatidylinositol 3-kinase activity	7/748	59/18723	0.008867649	0.029259102	0.017479366	PDGFRA/PDGFRB/KIT/TEK/FLT1/KLF4/SOCS3	7	FBs
GO:0034284	response to monosaccharide	17/748	225/18723	0.00909273	0.029981763	0.017911084	LRP1/SERPINF1/COL6A2/CAMK2N1/SOD2/ANGPT2/TIAM1/SOX4/IRS2/EGR1/ITGA2/LPL/HLA-DRB1/PTGS2/ADRA2A/THBS1/UCP2	17	FBs
GO:0051781	positive regulation of cell division	9/748	89/18723	0.009100279	0.029986663	0.017914011	FGF7/PTN/PGF/IGF2/VEGFA/THBS4/TGFB2/PDGFA/LBH	9	FBs
GO:0002224	toll-like receptor signaling pathway	11/748	121/18723	0.00915599	0.030130091	0.017999695	COLEC12/ESR1/RSAD2/NFKBIA/CD14/CAV1/TNFAIP3/CTSS/BIRC3/ARRB2/TLR2	11	FBs
GO:0048706	embryonic skeletal system development	11/748	121/18723	0.00915599	0.030130091	0.017999695	COL1A1/PDGFRA/PRRX1/SIX1/OSR2/OSR1/PCSK5/SULF1/RBP4/FOXC2/SHOX2	11	FBs
GO:0002221	pattern recognition receptor signaling pathway	14/748	172/18723	0.009247706	0.03041167	0.01816791	COLEC12/ESR1/RSAD2/NFKBIA/CD14/CLEC4E/SEC14L1/CAV1/TNFAIP3/FCN1/CTSS/BIRC3/ARRB2/TLR2	14	FBs
GO:0007249	I-kappaB kinase/NF-kappaB signaling	20/748	281/18723	0.009337699	0.030687216	0.018332521	LPAR1/S100A4/ANGPT1/ECM1/CXXC5/ESR1/LGALS9/NFKBIA/CX3CL1/CD4/TNFSF10/TGM2/TNFAIP3/HLA-DRB1/CD74/STAT1/CARD16/REL/BIRC3/TLR2	20	FBs
GO:0010737	protein kinase A signaling	5/748	33/18723	0.009417559	0.030765686	0.018379399	AKAP12/TTN/RAMP3/LCP1/ADRB2	5	FBs
GO:0043552	positive regulation of phosphatidylinositol 3-kinase activity	5/748	33/18723	0.009417559	0.030765686	0.018379399	PDGFRA/PDGFRB/KIT/TEK/FLT1	5	FBs
GO:0048333	mesodermal cell differentiation	5/748	33/18723	0.009417559	0.030765686	0.018379399	SFRP2/ITGA2/FOXC2/ITGB4/KLF4	5	FBs
GO:0050901	leukocyte tethering or rolling	5/748	33/18723	0.009417559	0.030765686	0.018379399	CXCL12/CHST2/PTAFR/SPN/JAM2	5	FBs
GO:0050974	detection of mechanical stimulus involved in sensory perception	5/748	33/18723	0.009417559	0.030765686	0.018379399	CXCL12/KIT/ITGA2/CXCR4/SERPINE2	5	FBs
GO:0070570	regulation of neuron projection regeneration	5/748	33/18723	0.009417559	0.030765686	0.018379399	LRP1/PRRX1/PTN/THY1/KLF4	5	FBs
GO:0099174	regulation of presynapse organization	5/748	33/18723	0.009417559	0.030765686	0.018379399	GPC4/GPC6/SLITRK4/PTPRD/NTRK3	5	FBs
GO:1904030	negative regulation of cyclin-dependent protein kinase activity	5/748	33/18723	0.009417559	0.030765686	0.018379399	CAMK2N1/HHEX/TNFAIP3/CDKN1A/MYOCD	5	FBs
GO:1905606	regulation of presynapse assembly	5/748	33/18723	0.009417559	0.030765686	0.018379399	GPC4/GPC6/SLITRK4/PTPRD/NTRK3	5	FBs
GO:0050919	negative chemotaxis	6/748	46/18723	0.009567012	0.031192118	0.018634149	SLIT2/SEMA5A/SLIT3/EPHA7/PDGFA/NRP2	6	FBs
GO:0055010	ventricular cardiac muscle tissue morphogenesis	6/748	46/18723	0.009567012	0.031192118	0.018634149	TGFB2/PROX1/FOXC1/FOXC2/TPM1/DLL4	6	FBs
GO:1900087	positive regulation of G1/S transition of mitotic cell cycle	6/748	46/18723	0.009567012	0.031192118	0.018634149	FGF10/EGFR/ADAMTS1/PLCB1/CCND1/AIF1	6	FBs
GO:1903532	positive regulation of secretion by cell	20/748	282/18723	0.009687419	0.031563882	0.01885624	IGF1/LRP1/CXCL12/EGFR/CAMK2N1/RBP4/SOX4/IRS2/TGFB2/PTAFR/INHBB/VAMP8/DOC2B/TTN/GATA2/HLA-DRB1/EDN1/ITGB2/SYK/TLR2	20	FBs
GO:0031638	zymogen activation	7/748	60/18723	0.009702385	0.031591834	0.018872939	C1R/CTSH/PERP/PLAT/SERPINE1/SERPINE2/THBS1	7	FBs
GO:0034644	cellular response to UV	9/748	90/18723	0.009764225	0.031772276	0.018980735	MMP2/MFAP4/PTN/AQP1/HYAL2/PTGS2/TIMP1/CARD16/CDKN1A	9	FBs
GO:0015833	peptide transport	19/748	264/18723	0.009939396	0.032321007	0.019308546	LRP1/LTBP4/SFRP1/MGST1/EGFR/CAMK2N1/TIAM1/RBP4/SOX4/IRS2/INHBB/DOC2B/S100A8/HLA-DRB1/CD74/ADRA2A/EDN1/CCL5/UCP2	19	FBs
GO:0007623	circadian rhythm	16/748	210/18723	0.010363367	0.033624204	0.020087075	PTGDS/NTRK2/JUN/EGFR/ADA/EGR1/NGFR/KLF10/ID1/ID3/AHR/PROX1/BHLHE40/ID2/ID4/EGR3	16	FBs
GO:0014821	phasic smooth muscle contraction	4/748	22/18723	0.010408139	0.033624204	0.020087075	TBX3/PTGER3/KIT/EDN1	4	FBs
GO:0035584	calcium-mediated signaling using intracellular calcium source	4/748	22/18723	0.010408139	0.033624204	0.020087075	DEFB1/PTGFR/PTPRC/KDR	4	FBs
GO:0036120	cellular response to platelet-derived growth factor stimulus	4/748	22/18723	0.010408139	0.033624204	0.020087075	PDGFRB/PTN/ERRFI1/HAS2	4	FBs
GO:0050860	negative regulation of T cell receptor signaling pathway	4/748	22/18723	0.010408139	0.033624204	0.020087075	THY1/GBP1/LAPTM5/PTPN6	4	FBs
GO:0055093	response to hyperoxia	4/748	22/18723	0.010408139	0.033624204	0.020087075	COL1A1/PDGFRB/CAV1/CDKN1A	4	FBs
GO:0060713	labyrinthine layer morphogenesis	4/748	22/18723	0.010408139	0.033624204	0.020087075	BMP5/SPINT2/ADM/SOCS3	4	FBs
GO:1900120	regulation of receptor binding	4/748	22/18723	0.010408139	0.033624204	0.020087075	LOX/GREM2/B2M/ATP2A3	4	FBs
GO:2000114	regulation of establishment of cell polarity	4/748	22/18723	0.010408139	0.033624204	0.020087075	GSN/GATA3/DOCK8/CDH5	4	FBs
GO:2000725	regulation of cardiac muscle cell differentiation	4/748	22/18723	0.010408139	0.033624204	0.020087075	MEF2C/EFNB2/ARRB2/MYOCD	4	FBs
GO:0051492	regulation of stress fiber assembly	9/748	91/18723	0.010464045	0.033644667	0.0200993	MYOC/SFRP1/LPAR1/TMEFF2/PPP1R9A/S1PR1/LIMCH1/TPM1/WAS	9	FBs
GO:0030865	cortical cytoskeleton organization	7/748	61/18723	0.010593044	0.033644667	0.0200993	RHOBTB3/RND3/RHOB/NCKAP1L/RAC2/LCP1/PLEK	7	FBs
GO:0001754	eye photoreceptor cell differentiation	6/748	47/18723	0.010606182	0.033644667	0.0200993	NTRK2/PTN/THY1/SOX9/VEGFA/PRDM1	6	FBs
GO:0003044	regulation of systemic arterial blood pressure mediated by a chemical signal	6/748	47/18723	0.010606182	0.033644667	0.0200993	SOD2/PCSK5/HSD11B2/TPM1/EDN1/ADRB2	6	FBs
GO:0031641	regulation of myelination	6/748	47/18723	0.010606182	0.033644667	0.0200993	PTN/LGI4/CST7/ITGAX/JAM2/CTSC	6	FBs
GO:0090279	regulation of calcium ion import	6/748	47/18723	0.010606182	0.033644667	0.0200993	CXCL12/PDGFRB/RAMP3/STC1/CCL3/PLN	6	FBs
GO:0120163	negative regulation of cold-induced thermogenesis	6/748	47/18723	0.010606182	0.033644667	0.0200993	ALDH1A1/NOVA1/ARRDC3/NPR3/ID1/FOXC2	6	FBs
GO:0001821	histamine secretion	3/748	12/18723	0.010662721	0.033644667	0.0200993	ADA/VAMP8/EDN1	3	FBs
GO:0002664	regulation of T cell tolerance induction	3/748	12/18723	0.010662721	0.033644667	0.0200993	LILRB2/HLA-B/CD3E	3	FBs
GO:0002903	negative regulation of B cell apoptotic process	3/748	12/18723	0.010662721	0.033644667	0.0200993	ADA/IRS2/CD74	3	FBs
GO:0010642	negative regulation of platelet-derived growth factor receptor signaling pathway	3/748	12/18723	0.010662721	0.033644667	0.0200993	LRP1/APOD/MYOCD	3	FBs
GO:0032621	interleukin-18 production	3/748	12/18723	0.010662721	0.033644667	0.0200993	CD84/GBP5/TLR2	3	FBs
GO:0032661	regulation of interleukin-18 production	3/748	12/18723	0.010662721	0.033644667	0.0200993	CD84/GBP5/TLR2	3	FBs
GO:0032736	positive regulation of interleukin-13 production	3/748	12/18723	0.010662721	0.033644667	0.0200993	GATA3/LGALS9/HLA-E	3	FBs
GO:0034392	negative regulation of smooth muscle cell apoptotic process	3/748	12/18723	0.010662721	0.033644667	0.0200993	IGF1/EDN1/ARRB2	3	FBs
GO:0043129	surfactant homeostasis	3/748	12/18723	0.010662721	0.033644667	0.0200993	VEGFA/CTSH/ADGRF5	3	FBs
GO:0043380	regulation of memory T cell differentiation	3/748	12/18723	0.010662721	0.033644667	0.0200993	FGL2/HLA-DRA/HLA-DRB1	3	FBs
GO:0043383	negative T cell selection	3/748	12/18723	0.010662721	0.033644667	0.0200993	PTPRC/CD74/CD3E	3	FBs
GO:0045602	negative regulation of endothelial cell differentiation	3/748	12/18723	0.010662721	0.033644667	0.0200993	VEGFA/S1PR3/ID1	3	FBs
GO:0046541	saliva secretion	3/748	12/18723	0.010662721	0.033644667	0.0200993	FGF10/AQP1/CHRM3	3	FBs
GO:0060221	retinal rod cell differentiation	3/748	12/18723	0.010662721	0.033644667	0.0200993	NTRK2/PTN/SOX9	3	FBs
GO:0060788	ectodermal placode formation	3/748	12/18723	0.010662721	0.033644667	0.0200993	SIX1/TBX3/PROX1	3	FBs
GO:0060907	positive regulation of macrophage cytokine production	3/748	12/18723	0.010662721	0.033644667	0.0200993	SPON2/LAPTM5/CD74	3	FBs
GO:0061430	bone trabecula morphogenesis	3/748	12/18723	0.010662721	0.033644667	0.0200993	COL1A1/MMP2/SFRP1	3	FBs
GO:0071635	negative regulation of transforming growth factor beta production	3/748	12/18723	0.010662721	0.033644667	0.0200993	FN1/TSKU/TYROBP	3	FBs
GO:0071697	ectodermal placode morphogenesis	3/748	12/18723	0.010662721	0.033644667	0.0200993	SIX1/TBX3/PROX1	3	FBs
GO:0072182	regulation of nephron tubule epithelial cell differentiation	3/748	12/18723	0.010662721	0.033644667	0.0200993	OSR1/GATA3/STAT1	3	FBs
GO:0072537	fibroblast activation	3/748	12/18723	0.010662721	0.033644667	0.0200993	CYGB/PDGFRB/AKAP12	3	FBs
GO:1901894	regulation of ATPase-coupled calcium transmembrane transporter activity	3/748	12/18723	0.010662721	0.033644667	0.0200993	VMP1/HSPA2/PLN	3	FBs
GO:1904748	regulation of apoptotic process involved in development	3/748	12/18723	0.010662721	0.033644667	0.0200993	TGFB2/FOXC1/FOXC2	3	FBs
GO:2000035	regulation of stem cell division	3/748	12/18723	0.010662721	0.033644667	0.0200993	SFRP2/LBH/SOX17	3	FBs
GO:0050954	sensory perception of mechanical stimulus	14/748	175/18723	0.010673309	0.033644667	0.0200993	COL1A1/CXCL12/SIX1/SPRY2/SNAI2/MBP/CEMIP/PKHD1L1/GABRB2/KIT/ITGA2/COCH/CXCR4/SERPINE2	14	FBs
GO:0002446	neutrophil mediated immunity	5/748	34/18723	0.010686569	0.033644667	0.0200993	PTAFR/SPI1/DNASE1L3/ITGB2/SYK	5	FBs
GO:0007431	salivary gland development	5/748	34/18723	0.010686569	0.033644667	0.0200993	FGF7/FGF10/TGFB2/PDGFA/TGM2	5	FBs
GO:0014072	response to isoquinoline alkaloid	5/748	34/18723	0.010686569	0.033644667	0.0200993	PENK/ADA/CXCR4/AIF1/FOSB	5	FBs
GO:0030851	granulocyte differentiation	5/748	34/18723	0.010686569	0.033644667	0.0200993	GATA2/SPI1/C1QC/HCLS1/CSF3	5	FBs
GO:0031128	developmental induction	5/748	34/18723	0.010686569	0.033644667	0.0200993	FGF10/SIX1/SPRY1/SOX9/HIPK2	5	FBs
GO:0043278	response to morphine	5/748	34/18723	0.010686569	0.033644667	0.0200993	PENK/ADA/CXCR4/AIF1/FOSB	5	FBs
GO:0086004	regulation of cardiac muscle cell contraction	5/748	34/18723	0.010686569	0.033644667	0.0200993	ANK2/CAV1/STC1/GJA5/PLN	5	FBs
GO:1990000	amyloid fibril formation	5/748	34/18723	0.010686569	0.033644667	0.0200993	GSN/APOE/CRYAB/B2M/CLU	5	FBs
GO:0014823	response to activity	8/748	76/18723	0.01077578	0.033882396	0.020241319	PTN/COL4A2/SOD2/ANGPT2/ITGA2/CXCR4/POSTN/EDN1	8	FBs
GO:0043536	positive regulation of blood vessel endothelial cell migration	8/748	76/18723	0.01077578	0.033882396	0.020241319	ANGPT1/ANGPT4/VEGFA/GATA2/FOXC2/PTGS2/THBS1/KDR	8	FBs
GO:0021537	telencephalon development	18/748	248/18723	0.010967521	0.034463379	0.020588398	COL3A1/LRP1/SLIT2/NTRK2/CXCL12/TSKU/LAMB1/ALDH1A3/AQP1/BCL11B/PLCB1/NRGN/PROX1/ID2/SLC2A1/CXCR4/SHANK3/HES1	18	FBs
GO:0048525	negative regulation of viral process	9/748	92/18723	0.011200885	0.035174336	0.021013123	GSN/SLPI/RSAD2/MX1/PROX1/ISG15/CCL5/STAT1/FCN1	9	FBs
GO:0043122	regulation of I-kappaB kinase/NF-kappaB signaling	18/748	249/18723	0.011397546	0.035769203	0.021368496	LPAR1/S100A4/ANGPT1/ECM1/CXXC5/ESR1/LGALS9/CX3CL1/CD4/TNFSF10/TGM2/TNFAIP3/HLA-DRB1/CD74/STAT1/CARD16/REL/BIRC3	18	FBs
GO:1904375	regulation of protein localization to cell periphery	11/748	125/18723	0.011537666	0.036061254	0.021542967	LRP1/GPC4/PID1/EGFR/GPC6/GBP1/EPHA3/VAMP8/SORBS1/RAMP3/PRKCH	11	FBs
GO:0002260	lymphocyte homeostasis	7/748	62/18723	0.011541643	0.036061254	0.021542967	ADA/NCKAP1L/LGALS9/MEF2C/TNFAIP3/CD74/SPNS2	7	FBs
GO:0032613	interleukin-10 production	7/748	62/18723	0.011541643	0.036061254	0.021542967	LGALS9/CD34/HLA-DRB1/ISG15/SYK/TYROBP/TLR2	7	FBs
GO:0032653	regulation of interleukin-10 production	7/748	62/18723	0.011541643	0.036061254	0.021542967	LGALS9/CD34/HLA-DRB1/ISG15/SYK/TYROBP/TLR2	7	FBs
GO:0032731	positive regulation of interleukin-1 beta production	7/748	62/18723	0.011541643	0.036061254	0.021542967	EGR1/LGALS9/LPL/MNDA/GBP5/CCL3/TYROBP	7	FBs
GO:0048663	neuron fate commitment	7/748	62/18723	0.011541643	0.036061254	0.021542967	PRRX1/SIX1/NTRK3/BCL11B/GATA2/ID2/DLL4	7	FBs
GO:0060393	regulation of pathway-restricted SMAD protein phosphorylation	7/748	62/18723	0.011541643	0.036061254	0.021542967	LRP1/BMP5/BMPER/GDF10/TGFB2/INHBB/PMEPA1	7	FBs
GO:0009914	hormone transport	21/748	306/18723	0.011588545	0.036179019	0.02161332	LRP1/LTBP4/SFRP1/EGFR/CAMK2N1/TBX3/TIAM1/RBP4/SOX4/IRS2/INHBB/GATA3/VAMP8/DOC2B/HLA-DRB1/ADRA2A/EDN1/CCL5/RAB11FIP1/ADM/UCP2	21	FBs
GO:0010827	regulation of glucose transmembrane transport	8/748	77/18723	0.01161726	0.036179019	0.02161332	IGF1/C3/PID1/ENPP1/IRS2/EDNRA/SORBS1/EDN1	8	FBs
GO:0021675	nerve development	8/748	77/18723	0.01161726	0.036179019	0.02161332	SIX1/SULF1/NGFR/GABRB2/MAFB/NRP2/HES1/SERPINE2	8	FBs
GO:0031016	pancreas development	8/748	77/18723	0.01161726	0.036179019	0.02161332	BMP5/FGF10/IGF2/SOX9/SOX4/PROX1/HES1/ALDH1A2	8	FBs
GO:0032418	lysosome localization	8/748	77/18723	0.01161726	0.036179019	0.02161332	PTGDS/VAMP8/LGALS9/KIT/GATA2/RAC2/CD84/SYK	8	FBs
GO:0023061	signal release	29/748	463/18723	0.011623223	0.036179019	0.02161332	LRP1/CXCL12/LTBP4/SFRP1/EGFR/CAMK2N1/TBX3/TIAM1/PCSK5/RBP4/SOX4/IRS2/PPP1R9A/INHBB/GATA3/VAMP8/DOC2B/SNCG/MEF2C/NR4A1/HLA-DRB1/MCTP1/ADRA2A/EDN1/CCL5/RAB11FIP1/SYK/ADM/UCP2	29	FBs
GO:0002673	regulation of acute inflammatory response	6/748	48/18723	0.011722861	0.036466206	0.021784885	C3/PTGER3/HLA-E/PTGS2/DNASE1L3/ALOX5AP	6	FBs
GO:0032088	negative regulation of NF-kappaB transcription factor activity	9/748	93/18723	0.01197589	0.037206504	0.022227139	PTGIS/CMKLR1/NFKBIA/SPI1/CD200/TNFAIP3/KLF4/TCEAL7/ARRB2	9	FBs
GO:0097306	cellular response to alcohol	9/748	93/18723	0.01197589	0.037206504	0.022227139	SFRP1/PTGFR/SOD2/AHR/SPI1/KLF2/KCNMB1/KLF4/CYBB	9	FBs
GO:0003298	physiological muscle hypertrophy	5/748	35/18723	0.012067603	0.037327309	0.022299307	IGF1/PI16/RGS2/EDN1/SORBS2	5	FBs
GO:0003301	physiological cardiac muscle hypertrophy	5/748	35/18723	0.012067603	0.037327309	0.022299307	IGF1/PI16/RGS2/EDN1/SORBS2	5	FBs
GO:0010837	regulation of keratinocyte proliferation	5/748	35/18723	0.012067603	0.037327309	0.022299307	FGF7/FGF10/SNAI2/HAS2/BCL11B	5	FBs
GO:0031076	embryonic camera-type eye development	5/748	35/18723	0.012067603	0.037327309	0.022299307	FGF10/ALDH1A3/PROX1/HIPK2/ALDH1A2	5	FBs
GO:0046640	regulation of alpha-beta T cell proliferation	5/748	35/18723	0.012067603	0.037327309	0.022299307	LGALS9/PTPRC/HLA-E/SYK/CD3E	5	FBs
GO:0061049	cell growth involved in cardiac muscle cell development	5/748	35/18723	0.012067603	0.037327309	0.022299307	IGF1/PI16/RGS2/EDN1/SORBS2	5	FBs
GO:0090050	positive regulation of cell migration involved in sprouting angiogenesis	5/748	35/18723	0.012067603	0.037327309	0.022299307	VEGFA/GATA2/FOXC2/PTGS2/KDR	5	FBs
GO:0002758	innate immune response-activating signal transduction	4/748	23/18723	0.012208875	0.037482989	0.02239231	FCN1/SYK/HCK/TYROBP	4	FBs
GO:0003283	atrial septum development	4/748	23/18723	0.012208875	0.037482989	0.02239231	ANK2/SOX4/TGFB2/GJA5	4	FBs
GO:0006929	substrate-dependent cell migration	4/748	23/18723	0.012208875	0.037482989	0.02239231	SLIT2/FN1/ITGA2/PTPRC	4	FBs
GO:0030194	positive regulation of blood coagulation	4/748	23/18723	0.012208875	0.037482989	0.02239231	F3/THBD/SERPINE1/THBS1	4	FBs
GO:0030539	male genitalia development	4/748	23/18723	0.012208875	0.037482989	0.02239231	PDGFRA/FGF10/TBX3/SRD5A2	4	FBs
GO:0035988	chondrocyte proliferation	4/748	23/18723	0.012208875	0.037482989	0.02239231	DDR2/SOX9/COMP/STC1	4	FBs
GO:0036119	response to platelet-derived growth factor	4/748	23/18723	0.012208875	0.037482989	0.02239231	PDGFRB/PTN/ERRFI1/HAS2	4	FBs
GO:0045932	negative regulation of muscle contraction	4/748	23/18723	0.012208875	0.037482989	0.02239231	RGS2/CALCRL/PTGS2/ADRB2	4	FBs
GO:0051882	mitochondrial depolarization	4/748	23/18723	0.012208875	0.037482989	0.02239231	DCN/MYOC/IFI6/KDR	4	FBs
GO:0061050	regulation of cell growth involved in cardiac muscle cell development	4/748	23/18723	0.012208875	0.037482989	0.02239231	IGF1/PI16/RGS2/EDN1	4	FBs
GO:0072677	eosinophil migration	4/748	23/18723	0.012208875	0.037482989	0.02239231	CX3CL1/CCL5/CCL4/CCL3	4	FBs
GO:1900048	positive regulation of hemostasis	4/748	23/18723	0.012208875	0.037482989	0.02239231	F3/THBD/SERPINE1/THBS1	4	FBs
GO:0051651	maintenance of location in cell	16/748	214/18723	0.012256065	0.037604526	0.022464917	GSN/APOE/THY1/ANK2/CASQ2/CEMIP/CX3CL1/CD4/PTPRC/CAV1/S100A8/SRGN/S100A9/PTPN6/CCL3/PLN	16	FBs
GO:0051235	maintenance of location	22/748	327/18723	0.012305333	0.037732285	0.02254124	C3/GSN/APOE/LTBP1/FBN1/THY1/ANK2/ENPP1/CASQ2/CEMIP/NFKBIA/CX3CL1/CD4/LPL/PTPRC/CAV1/S100A8/SRGN/S100A9/PTPN6/CCL3/PLN	22	FBs
GO:0006919	activation of cysteine-type endopeptidase activity involved in apoptotic process	8/748	78/18723	0.012506153	0.038324308	0.022894914	F3/NGFR/EGLN3/CTSH/LAPTM5/S100A8/S100A9/ATP2A3	8	FBs
GO:0001756	somitogenesis	7/748	63/18723	0.012550174	0.038387855	0.022932877	SFRP2/SFRP1/MEOX2/NRARP/FOXC1/ALDH1A2/FOXC2	7	FBs
GO:0050854	regulation of antigen receptor-mediated signaling pathway	7/748	63/18723	0.012550174	0.038387855	0.022932877	THY1/GBP1/ADA/LAPTM5/PRKCH/PTPRC/PTPN6	7	FBs
GO:0072171	mesonephric tubule morphogenesis	7/748	63/18723	0.012550174	0.038387855	0.022932877	SIX1/NPNT/SOX9/OSR1/VEGFA/GATA3/HES1	7	FBs
GO:0009408	response to heat	10/748	110/18723	0.012633714	0.03857182	0.023042778	IGF1/SCARA5/CXCL12/IGFBP7/HSPA2/CD14/CD34/PTGS2/THBS1/CDKN1A	10	FBs
GO:0048259	regulation of receptor-mediated endocytosis	10/748	110/18723	0.012633714	0.03857182	0.023042778	C3/APOC1/ANGPT1/VEGFA/B2M/CLU/SERPINE1/SYK/ARRB2/SFRP4	10	FBs
GO:1904659	glucose transmembrane transport	10/748	110/18723	0.012633714	0.03857182	0.023042778	IGF1/C3/PID1/ENPP1/IRS2/EDNRA/SORBS1/SLC2A3/SLC2A1/EDN1	10	FBs
GO:0032091	negative regulation of protein binding	9/748	94/18723	0.012790201	0.03900144	0.023299432	SLPI/ID1/CAV1/B2M/CARD16/ATP2A3/ARRB2/CDKN1A/ADRB2	9	FBs
GO:1990830	cellular response to leukemia inhibitory factor	9/748	94/18723	0.012790201	0.03900144	0.023299432	SPRY2/KLF5/NRP2/PCOLCE2/SOX17/KLF4/SNX10/SPOCK2/SOCS3	9	FBs
GO:0006941	striated muscle contraction	14/748	179/18723	0.012835104	0.039090162	0.023352434	GSN/ANK2/KCNE4/CASQ2/SYNM/TTN/RGS2/CXCR4/NR4A1/CAV1/STC1/TPM1/GJA5/PLN	14	FBs
GO:0007626	locomotory behavior	14/748	179/18723	0.012835104	0.039090162	0.023352434	CXCL12/APOE/NEGR1/PENK/LGI4/UCHL1/ALDH1A3/ARRDC3/EGR1/NR4A2/SNCG/ID2/HIPK2/ARRB2	14	FBs
GO:0006953	acute-phase response	6/748	49/18723	0.012919858	0.039275734	0.023463295	FN1/PTGER3/SERPINA1/PTGS2/CD163/F8	6	FBs
GO:0008038	neuron recognition	6/748	49/18723	0.012919858	0.039275734	0.023463295	SEMA5A/EPHA3/CNTN4/EMB/ROBO4/CXCR4	6	FBs
GO:0086009	membrane repolarization	6/748	49/18723	0.012919858	0.039275734	0.023463295	ANK2/KCNE4/CASQ2/ATP1B3/CAV1/GJA5	6	FBs
GO:0043087	regulation of GTPase activity	23/748	348/18723	0.012952765	0.039351583	0.023508607	NTRK2/SFRP1/SPRY1/THY1/SPRY2/EPHA3/TIAM1/IQGAP2/NTRK3/RGS1/DOCK8/CX3CL1/PREX1/NEDD9/ITGA6/S1PR1/ARHGAP29/NET1/TGM2/CCL5/CCL4/CCL3/ARRB2	23	FBs
GO:0006029	proteoglycan metabolic process	8/748	79/18723	0.013443926	0.040236317	0.024037147	IGF1/DCN/SULF1/NDNF/CYTL1/BGN/SPOCK3/SPOCK2	8	FBs
GO:0007567	parturition	3/748	13/18723	0.013455493	0.040236317	0.024037147	PTGFR/PTAFR/EDN1	3	FBs
GO:0009143	nucleoside triphosphate catabolic process	3/748	13/18723	0.013455493	0.040236317	0.024037147	SAMHD1/ADA/ENPP1	3	FBs
GO:0010755	regulation of plasminogen activation	3/748	13/18723	0.013455493	0.040236317	0.024037147	SERPINE1/SERPINE2/THBS1	3	FBs
GO:0016322	neuron remodeling	3/748	13/18723	0.013455493	0.040236317	0.024037147	C3/CX3CL1/C1QA	3	FBs
GO:0030836	positive regulation of actin filament depolymerization	3/748	13/18723	0.013455493	0.040236317	0.024037147	SEMA5A/DSTN/PLEK	3	FBs
GO:0032352	positive regulation of hormone metabolic process	3/748	13/18723	0.013455493	0.040236317	0.024037147	EGR1/GATA3/ADM	3	FBs
GO:0032530	regulation of microvillus organization	3/748	13/18723	0.013455493	0.040236317	0.024037147	KLF5/FSCN1/PODXL	3	FBs
GO:0036005	response to macrophage colony-stimulating factor	3/748	13/18723	0.013455493	0.040236317	0.024037147	PDE2A/CSF1R/TLR2	3	FBs
GO:0036006	cellular response to macrophage colony-stimulating factor stimulus	3/748	13/18723	0.013455493	0.040236317	0.024037147	PDE2A/CSF1R/TLR2	3	FBs
GO:0043379	memory T cell differentiation	3/748	13/18723	0.013455493	0.040236317	0.024037147	FGL2/HLA-DRA/HLA-DRB1	3	FBs
GO:0045741	positive regulation of epidermal growth factor-activated receptor activity	3/748	13/18723	0.013455493	0.040236317	0.024037147	NCF1/ADRA2A/HBEGF	3	FBs
GO:0048711	positive regulation of astrocyte differentiation	3/748	13/18723	0.013455493	0.040236317	0.024037147	ID2/HES1/SERPINE2	3	FBs
GO:0051451	myoblast migration	3/748	13/18723	0.013455493	0.040236317	0.024037147	SIX1/THBS4/NET1	3	FBs
GO:0060670	branching involved in labyrinthine layer morphogenesis	3/748	13/18723	0.013455493	0.040236317	0.024037147	SPINT2/ADM/SOCS3	3	FBs
GO:0061469	regulation of type B pancreatic cell proliferation	3/748	13/18723	0.013455493	0.040236317	0.024037147	SFRP1/ERRFI1/NR4A1	3	FBs
GO:0070254	mucus secretion	3/748	13/18723	0.013455493	0.040236317	0.024037147	EGFR/ADA/VAMP8	3	FBs
GO:0071696	ectodermal placode development	3/748	13/18723	0.013455493	0.040236317	0.024037147	SIX1/TBX3/PROX1	3	FBs
GO:0072672	neutrophil extravasation	3/748	13/18723	0.013455493	0.040236317	0.024037147	JAML/PECAM1/XG	3	FBs
GO:1900115	extracellular regulation of signal transduction	3/748	13/18723	0.013455493	0.040236317	0.024037147	LTBP1/FBN1/GREM2	3	FBs
GO:1900116	extracellular negative regulation of signal transduction	3/748	13/18723	0.013455493	0.040236317	0.024037147	LTBP1/FBN1/GREM2	3	FBs
GO:1900452	regulation of long-term synaptic depression	3/748	13/18723	0.013455493	0.040236317	0.024037147	PPP1R9A/LILRB2/SHANK3	3	FBs
GO:1902043	positive regulation of extrinsic apoptotic signaling pathway via death domain receptors	3/748	13/18723	0.013455493	0.040236317	0.024037147	TIMP3/SFRP1/THBS1	3	FBs
GO:1902947	regulation of tau-protein kinase activity	3/748	13/18723	0.013455493	0.040236317	0.024037147	EGR1/CLU/C5AR1	3	FBs
GO:1903054	negative regulation of extracellular matrix organization	3/748	13/18723	0.013455493	0.040236317	0.024037147	CST3/ANTXR1/FAP	3	FBs
GO:1905907	negative regulation of amyloid fibril formation	3/748	13/18723	0.013455493	0.040236317	0.024037147	APOE/CRYAB/CLU	3	FBs
GO:0010762	regulation of fibroblast migration	5/748	36/18723	0.013564843	0.040392363	0.024130368	CYGB/DDR2/AKAP12/HYAL2/THBS1	5	FBs
GO:0038179	neurotrophin signaling pathway	5/748	36/18723	0.013564843	0.040392363	0.024130368	NTRK2/SPRY1/SPRY2/NTRK3/DDIT4	5	FBs
GO:0042092	type 2 immune response	5/748	36/18723	0.013564843	0.040392363	0.024130368	ECM1/RSAD2/GATA3/BCL6B/CD74	5	FBs
GO:0045746	negative regulation of Notch signaling pathway	5/748	36/18723	0.013564843	0.040392363	0.024130368	NRARP/NFKBIA/GATA2/EGFL7/DLL4	5	FBs
GO:0070873	regulation of glycogen metabolic process	5/748	36/18723	0.013564843	0.040392363	0.024130368	IGF1/IGF2/ENPP1/IRS2/SORBS1	5	FBs
GO:0090322	regulation of superoxide metabolic process	5/748	36/18723	0.013564843	0.040392363	0.024130368	FBLN5/EGFR/ITGB2/SYK/TYROBP	5	FBs
GO:1902229	regulation of intrinsic apoptotic signaling pathway in response to DNA damage	5/748	36/18723	0.013564843	0.040392363	0.024130368	CXCL12/SFRP2/SNAI2/CLU/CD74	5	FBs
GO:0035303	regulation of dephosphorylation	11/748	128/18723	0.013614092	0.040509618	0.024200417	PDGFRB/NPNT/TGFB2/NCKAP1L/LILRB2/NUAK1/ITGA2/CDH5/MEF2C/PTPRC/PLEK	11	FBs
GO:1900076	regulation of cellular response to insulin stimulus	7/748	64/18723	0.013620602	0.040509618	0.024200417	PID1/IGF2/ENPP1/SORBS1/PTPRE/LPL/SOCS3	7	FBs
GO:1990823	response to leukemia inhibitory factor	9/748	95/18723	0.013644954	0.040557658	0.024229116	SPRY2/KLF5/NRP2/PCOLCE2/SOX17/KLF4/SNX10/SPOCK2/SOCS3	9	FBs
GO:0008361	regulation of cell size	14/748	181/18723	0.014035995	0.041694915	0.024908512	LRP1/CXCL12/APOE/FN1/MAP1B/CRABP2/SEMA5A/VEGFA/EPHA7/AQP1/SHANK3/EDN1/IL7R/PLEK	14	FBs
GO:0016048	detection of temperature stimulus	4/748	24/18723	0.01419733	0.04190499	0.025034011	CXCL12/NGFR/CXCR4/ARRB2	4	FBs
GO:0031639	plasminogen activation	4/748	24/18723	0.01419733	0.04190499	0.025034011	PLAT/SERPINE1/SERPINE2/THBS1	4	FBs
GO:0032928	regulation of superoxide anion generation	4/748	24/18723	0.01419733	0.04190499	0.025034011	EGFR/ITGB2/SYK/TYROBP	4	FBs
GO:0045649	regulation of macrophage differentiation	4/748	24/18723	0.01419733	0.04190499	0.025034011	GATA2/ID2/C1QC/HCLS1	4	FBs
GO:0050820	positive regulation of coagulation	4/748	24/18723	0.01419733	0.04190499	0.025034011	F3/THBD/SERPINE1/THBS1	4	FBs
GO:0051043	regulation of membrane protein ectodomain proteolysis	4/748	24/18723	0.01419733	0.04190499	0.025034011	APOE/TIMP3/ADRA2A/TIMP1	4	FBs
GO:2000209	regulation of anoikis	4/748	24/18723	0.01419733	0.04190499	0.025034011	NTRK2/SNAI2/CAV1/PDK4	4	FBs
GO:2000679	positive regulation of transcription regulatory region DNA binding	4/748	24/18723	0.01419733	0.04190499	0.025034011	IGF1/GATA3/FOXC1/KLF4	4	FBs
GO:0050873	brown fat cell differentiation	6/748	50/18723	0.014199912	0.04190499	0.025034011	SIX1/DIO2/RGS2/ARL4A/PTGS2/ADRB2	6	FBs
GO:0060425	lung morphogenesis	6/748	50/18723	0.014199912	0.04190499	0.025034011	FGF7/FGF10/SPRY1/SPRY2/SOX9/CTSH	6	FBs
GO:0099054	presynapse assembly	6/748	50/18723	0.014199912	0.04190499	0.025034011	GPC4/GPC6/SLITRK4/PTPRD/NTRK3/EFNB2	6	FBs
GO:0120193	tight junction organization	8/748	80/18723	0.014432031	0.042564595	0.025428059	SNAI2/SVEP1/PRKCH/CDH5/CLDN10/ESAM/PECAM1/CLDN5	8	FBs
GO:0010769	regulation of cell morphogenesis involved in differentiation	9/748	96/18723	0.014541278	0.042861239	0.025605273	FBLN1/MYOC/GBP1/TIAM1/HAS2/PTPRD/PREX1/NEDD9/POSTN	9	FBs
GO:0002700	regulation of production of molecular mediator of immune response	13/748	164/18723	0.014560614	0.042892674	0.025624052	SPON2/ANGPT1/RBP4/TGFB2/CD96/RSAD2/GATA3/KIT/LAPTM5/PTPRC/B2M/HLA-E/CD74	13	FBs
GO:0048645	animal organ formation	7/748	65/18723	0.014754856	0.043413157	0.025934989	FGF10/SIX1/SPRY1/SULF1/MEF2C/HES1/SOX17	7	FBs
GO:0060389	pathway-restricted SMAD protein phosphorylation	7/748	65/18723	0.014754856	0.043413157	0.025934989	LRP1/BMP5/BMPER/GDF10/TGFB2/INHBB/PMEPA1	7	FBs
GO:0001889	liver development	12/748	147/18723	0.014953265	0.043970779	0.026268112	PTN/EGFR/SOX9/ADA/PROX1/ITGA2/CCND1/HES1/ALDH1A2/TNFAIP3/FRZB/UCP2	12	FBs
GO:0042401	cellular biogenic amine biosynthetic process	5/748	37/18723	0.015182266	0.04445914	0.026559858	TGFB2/GATA3/NR4A2/NNMT/SAT1	5	FBs
GO:0060306	regulation of membrane repolarization	5/748	37/18723	0.015182266	0.04445914	0.026559858	ANK2/KCNE4/CASQ2/CAV1/GJA5	5	FBs
GO:0060428	lung epithelium development	5/748	37/18723	0.015182266	0.04445914	0.026559858	FGF7/FGF10/SOX9/ERRFI1/KLF2	5	FBs
GO:0071542	dopaminergic neuron differentiation	5/748	37/18723	0.015182266	0.04445914	0.026559858	SFRP2/SFRP1/VEGFA/TIAM1/NR4A2	5	FBs
GO:0090218	positive regulation of lipid kinase activity	5/748	37/18723	0.015182266	0.04445914	0.026559858	PDGFRA/PDGFRB/KIT/TEK/FLT1	5	FBs
GO:1900077	negative regulation of cellular response to insulin stimulus	5/748	37/18723	0.015182266	0.04445914	0.026559858	PID1/ENPP1/PTPRE/LPL/SOCS3	5	FBs
GO:1905332	positive regulation of morphogenesis of an epithelium	5/748	37/18723	0.015182266	0.04445914	0.026559858	SIX1/SOX9/VEGFA/GATA3/ITGAX	5	FBs
GO:0050796	regulation of insulin secretion	13/748	165/18723	0.015249885	0.044630729	0.026662366	LRP1/SFRP1/CAMK2N1/TIAM1/RBP4/SOX4/IRS2/INHBB/DOC2B/HLA-DRB1/ADRA2A/CCL5/UCP2	13	FBs
GO:0008589	regulation of smoothened signaling pathway	8/748	81/18723	0.015471904	0.045091592	0.026937684	GAS1/PRRX1/SFRP1/FGF10/ENPP1/SHOX2/SERPINE2/CD3E	8	FBs
GO:0021954	central nervous system neuron development	8/748	81/18723	0.015471904	0.045091592	0.026937684	SLIT2/NTRK2/DCLK1/TSKU/NDNF/NR4A2/GATA2/NRP2	8	FBs
GO:0030512	negative regulation of transforming growth factor beta receptor signaling pathway	8/748	81/18723	0.015471904	0.045091592	0.026937684	LTBP1/FBN1/SPRY1/HTRA3/SPRY2/PMEPA1/CAV1/VASN	8	FBs
GO:0051817	modulation of process of other organism involved in symbiotic interaction	8/748	81/18723	0.015471904	0.045091592	0.026937684	APOE/JUN/CD4/IFI27/HYAL2/CCL5/CCL4/CCL3	8	FBs
GO:0071260	cellular response to mechanical stimulus	8/748	81/18723	0.015471904	0.045091592	0.026937684	COL1A1/EGFR/SOX9/AQP1/ITGA2/PDE2A/SLC2A1/PTGS2	8	FBs
GO:2000243	positive regulation of reproductive process	8/748	81/18723	0.015471904	0.045091592	0.026937684	DEFB1/MSX1/SOX9/VEGFA/PTAFR/INHBB/PLCB1/PDE3A	8	FBs
GO:0035335	peptidyl-tyrosine dephosphorylation	9/748	97/18723	0.015480292	0.045091592	0.026937684	PTPN13/PTPRD/DUSP5/PTPRE/PTPRB/DUSP1/PTPRC/DUSP6/PTPN6	9	FBs
GO:0070252	actin-mediated cell contraction	9/748	97/18723	0.015480292	0.045091592	0.026937684	GSN/ANK2/KCNE4/CAV1/LIMCH1/STC1/TPM1/GJA5/PLN	9	FBs
GO:0010656	negative regulation of muscle cell apoptotic process	6/748	51/18723	0.015565677	0.045233747	0.027022608	IGF1/HSPB6/SFRP2/EDN1/ARRB2/MYOCD	6	FBs
GO:0010874	regulation of cholesterol efflux	6/748	51/18723	0.015565677	0.045233747	0.027022608	LRP1/APOE/PLTP/ABCA8/NFKBIA/CAV1	6	FBs
GO:0050982	detection of mechanical stimulus	6/748	51/18723	0.015565677	0.045233747	0.027022608	CXCL12/KIT/TTN/ITGA2/CXCR4/SERPINE2	6	FBs
GO:1903307	positive regulation of regulated secretory pathway	6/748	51/18723	0.015565677	0.045233747	0.027022608	PTAFR/VAMP8/DOC2B/GATA2/ITGB2/SYK	6	FBs
GO:0018105	peptidyl-serine phosphorylation	21/748	315/18723	0.015612171	0.045342219	0.027087409	NTRK2/SFRP2/DCLK1/EGFR/ANGPT1/SPRY2/VEGFA/NTRK3/SGK1/CNKSR3/RAMP3/FNIP2/PRKCH/HIPK2/CAV1/DDIT4/PTGS2/SYK/ARRB2/HCLS1/CSF3	21	FBs
GO:0008645	hexose transmembrane transport	10/748	114/18723	0.015930535	0.046239687	0.027623555	IGF1/C3/PID1/ENPP1/IRS2/EDNRA/SORBS1/SLC2A3/SLC2A1/EDN1	10	FBs
GO:0042093	T-helper cell differentiation	7/748	66/18723	0.01595483	0.046255914	0.02763325	NFKBIZ/SPN/GATA3/HLA-DRA/HLA-DRB1/NFKBID/GPR183	7	FBs
GO:0042446	hormone biosynthetic process	7/748	66/18723	0.01595483	0.046255914	0.02763325	BMP5/DIO2/SRD5A2/STC2/EGR1/DKK3/ADM	7	FBs
GO:0030318	melanocyte differentiation	4/748	25/18723	0.016379431	0.04725596	0.028230676	ENPP1/ZEB2/KIT/MEF2C	4	FBs
GO:0031579	membrane raft organization	4/748	25/18723	0.016379431	0.04725596	0.028230676	GSN/CD2/PTPRC/CAV1	4	FBs
GO:0032331	negative regulation of chondrocyte differentiation	4/748	25/18723	0.016379431	0.04725596	0.028230676	SOX9/SNAI2/EFEMP1/PTHLH	4	FBs
GO:0033622	integrin activation	4/748	25/18723	0.016379431	0.04725596	0.028230676	CXCL12/FN1/CX3CL1/PLEK	4	FBs
GO:0048143	astrocyte activation	4/748	25/18723	0.016379431	0.04725596	0.028230676	LRP1/EGFR/C5AR1/C1QA	4	FBs
GO:0062149	detection of stimulus involved in sensory perception of pain	4/748	25/18723	0.016379431	0.04725596	0.028230676	CXCL12/ITGA2/CXCR4/ARRB2	4	FBs
GO:0072207	metanephric epithelium development	4/748	25/18723	0.016379431	0.04725596	0.028230676	SOX9/OSR1/HES1/STAT1	4	FBs
GO:0098581	detection of external biotic stimulus	4/748	25/18723	0.016379431	0.04725596	0.028230676	SSC5D/HLA-B/HLA-DRB1/TLR2	4	FBs
GO:0061337	cardiac conduction	9/748	98/18723	0.016463107	0.04725596	0.028230676	IRX3/ANK2/ABCC9/KCNE4/CASQ2/CAV1/ATP2A3/GJA5/PLN	9	FBs
GO:1904029	regulation of cyclin-dependent protein kinase activity	9/748	98/18723	0.016463107	0.04725596	0.028230676	EGFR/CAMK2N1/DIRAS3/HHEX/PROX1/CCND1/TNFAIP3/CDKN1A/MYOCD	9	FBs
GO:0009411	response to UV	12/748	149/18723	0.01648176	0.04725596	0.028230676	MMP2/MFAP4/PTN/EGFR/AQP1/SCARA3/HYAL2/CCND1/PTGS2/TIMP1/CARD16/CDKN1A	12	FBs
GO:0032869	cellular response to insulin stimulus	15/748	203/18723	0.016517255	0.04725596	0.028230676	PID1/RAB31/IGF2/ERRFI1/ENPP1/IRS2/INHBB/SORBS1/PTPRE/LPL/FOXC2/STAT1/PDK4/UCP2/SOCS3	15	FBs
GO:0008625	extrinsic apoptotic signaling pathway via death domain receptors	8/748	82/18723	0.016564961	0.04725596	0.028230676	TIMP3/SFRP2/SFRP1/BMP5/SPI1/TNFAIP3/SERPINE1/THBS1	8	FBs
GO:0002467	germinal center formation	3/748	14/18723	0.01662462	0.04725596	0.028230676	ADA/MEF2C/TNFAIP3	3	FBs
GO:0002517	T cell tolerance induction	3/748	14/18723	0.01662462	0.04725596	0.028230676	LILRB2/HLA-B/CD3E	3	FBs
GO:0003188	heart valve formation	3/748	14/18723	0.01662462	0.04725596	0.028230676	SOX9/EFNA1/GJA5	3	FBs
GO:0003376	sphingosine-1-phosphate receptor signaling pathway	3/748	14/18723	0.01662462	0.04725596	0.028230676	S1PR3/S1PR1/SPNS2	3	FBs
GO:0007171	activation of transmembrane receptor protein tyrosine kinase activity	3/748	14/18723	0.01662462	0.04725596	0.028230676	ANGPT1/ANGPT4/ADRB2	3	FBs
GO:0010771	negative regulation of cell morphogenesis involved in differentiation	3/748	14/18723	0.01662462	0.04725596	0.028230676	FBLN1/GBP1/POSTN	3	FBs
GO:0010838	positive regulation of keratinocyte proliferation	3/748	14/18723	0.01662462	0.04725596	0.028230676	FGF7/FGF10/HAS2	3	FBs
GO:0031650	regulation of heat generation	3/748	14/18723	0.01662462	0.04725596	0.028230676	PTGER3/ARRDC3/PTGS2	3	FBs
GO:0033008	positive regulation of mast cell activation involved in immune response	3/748	14/18723	0.01662462	0.04725596	0.028230676	VAMP8/GATA2/SYK	3	FBs
GO:0043306	positive regulation of mast cell degranulation	3/748	14/18723	0.01662462	0.04725596	0.028230676	VAMP8/GATA2/SYK	3	FBs
GO:0043951	negative regulation of cAMP-mediated signaling	3/748	14/18723	0.01662462	0.04725596	0.028230676	PDE3A/RGS2/PDE2A	3	FBs
GO:0048875	chemical homeostasis within a tissue	3/748	14/18723	0.01662462	0.04725596	0.028230676	VEGFA/CTSH/ADGRF5	3	FBs
GO:0050966	detection of mechanical stimulus involved in sensory perception of pain	3/748	14/18723	0.01662462	0.04725596	0.028230676	CXCL12/ITGA2/CXCR4	3	FBs
GO:0060576	intestinal epithelial cell development	3/748	14/18723	0.01662462	0.04725596	0.028230676	KLF5/PRDM1/CDKN1A	3	FBs
GO:0071481	cellular response to X-ray	3/748	14/18723	0.01662462	0.04725596	0.028230676	SFRP2/SFRP1/GATA3	3	FBs
GO:0072176	nephric duct development	3/748	14/18723	0.01662462	0.04725596	0.028230676	OSR1/EPHA7/GATA3	3	FBs
GO:0072498	embryonic skeletal joint development	3/748	14/18723	0.01662462	0.04725596	0.028230676	OSR2/OSR1/SHOX2	3	FBs
GO:0090715	immunological memory formation process	3/748	14/18723	0.01662462	0.04725596	0.028230676	FGL2/HLA-DRA/HLA-DRB1	3	FBs
GO:1900025	negative regulation of substrate adhesion-dependent cell spreading	3/748	14/18723	0.01662462	0.04725596	0.028230676	FBLN1/GBP1/POSTN	3	FBs
GO:1905049	negative regulation of metallopeptidase activity	3/748	14/18723	0.01662462	0.04725596	0.028230676	LRP1/TIMP3/TIMP1	3	FBs
GO:1905065	positive regulation of vascular associated smooth muscle cell differentiation	3/748	14/18723	0.01662462	0.04725596	0.028230676	SOD2/KIT/MYOCD	3	FBs
GO:0034767	positive regulation of ion transmembrane transport	13/748	167/18723	0.016702817	0.047450966	0.028347173	THY1/ANK2/VMP1/PTAFR/ATP1B3/CEMIP/CX3CL1/HSPA2/RAMP3/SHANK3/KCNMB1/CTSS/ADRB2	13	FBs
GO:0009309	amine biosynthetic process	5/748	38/18723	0.016923632	0.047940597	0.028639678	TGFB2/GATA3/NR4A2/NNMT/SAT1	5	FBs
GO:0010742	macrophage derived foam cell differentiation	5/748	38/18723	0.016923632	0.047940597	0.028639678	PLA2G2A/NFKBIA/PRKCH/LPL/STAT1	5	FBs
GO:0046633	alpha-beta T cell proliferation	5/748	38/18723	0.016923632	0.047940597	0.028639678	LGALS9/PTPRC/HLA-E/SYK/CD3E	5	FBs
GO:0071392	cellular response to estradiol stimulus	5/748	38/18723	0.016923632	0.047940597	0.028639678	SFRP1/EGFR/ESR1/RAMP3/ITGA2	5	FBs
GO:0090077	foam cell differentiation	5/748	38/18723	0.016923632	0.047940597	0.028639678	PLA2G2A/NFKBIA/PRKCH/LPL/STAT1	5	FBs
GO:0031103	axon regeneration	6/748	52/18723	0.017019722	0.0481852	0.028785804	LRP1/APOD/MAP1B/PTN/NREP/KLF4	6	FBs
GO:1904062	regulation of cation transmembrane transport	23/748	357/18723	0.017037027	0.048206598	0.028798587	THY1/ANK2/OSR1/VMP1/KCNE4/KCNAB1/CASQ2/ATP1B3/CEMIP/CX3CL1/HSPA2/RAMP3/RGS2/MEF2C/CAV1/SHANK3/ADRA2A/KCNMB1/CTSS/PTPN6/ADRB2/GEM/PLN	23	FBs
GO:0043123	positive regulation of I-kappaB kinase/NF-kappaB signaling	14/748	186/18723	0.017417496	0.049254966	0.029424882	LPAR1/S100A4/ECM1/CXXC5/LGALS9/CX3CL1/CD4/TNFSF10/TGM2/HLA-DRB1/CD74/CARD16/REL/BIRC3	14	FBs
GO:0099173	postsynapse organization	13/748	168/18723	0.017467534	0.049368241	0.029492551	APOE/PTN/TIAM1/EPHA7/PTPRD/PPP1R9A/NTRK3/LILRB2/EFNA1/NRP2/SHANK3/SRGN/NDRG1	13	FBs
GO:0008630	intrinsic apoptotic signaling pathway in response to DNA damage	9/748	99/18723	0.017490821	0.049377625	0.029498158	CXCL12/SFRP2/SNAI2/FNIP2/HIPK2/DDIT4/CLU/CD74/CDKN1A	9	FBs
GO:0033209	tumor necrosis factor-mediated signaling pathway	9/748	99/18723	0.017490821	0.049377625	0.029498158	NFKBIA/LAPTM5/PLVAP/TNFAIP3/STAT1/CARD16/BIRC3/SYK/CCDC3	9	FBs
GO:0046887	positive regulation of hormone secretion	11/748	133/18723	0.017686931	0.049902773	0.029811881	LRP1/EGFR/CAMK2N1/RBP4/SOX4/IRS2/INHBB/VAMP8/DOC2B/HLA-DRB1/EDN1	11	FBs
GO:0015749	monosaccharide transmembrane transport	10/748	116/18723	0.017800113	0.05013631	0.029951395	IGF1/C3/PID1/ENPP1/IRS2/EDNRA/SORBS1/SLC2A3/SLC2A1/EDN1	10	FBs
GO:0030326	embryonic limb morphogenesis	10/748	116/18723	0.017800113	0.05013631	0.029951395	SFRP2/PRRX1/MSX1/CRABP2/TBX3/OSR2/OSR1/TGFB2/ALDH1A2/SHOX2	10	FBs
GO:0035113	embryonic appendage morphogenesis	10/748	116/18723	0.017800113	0.05013631	0.029951395	SFRP2/PRRX1/MSX1/CRABP2/TBX3/OSR2/OSR1/TGFB2/ALDH1A2/SHOX2	10	FBs
GO:0030902	hindbrain development	12/748	151/18723	0.018125211	0.050993911	0.030463726	BMP5/PTN/GATA2/MAFB/PROX1/FOXC1/HES1/ALDH1A2/C5AR1/AIF1/SERPINE2/CD3E	12	FBs
GO:1904064	positive regulation of cation transmembrane transport	12/748	151/18723	0.018125211	0.050993911	0.030463726	THY1/ANK2/VMP1/ATP1B3/CEMIP/CX3CL1/HSPA2/RAMP3/SHANK3/KCNMB1/CTSS/ADRB2	12	FBs
GO:0016358	dendrite development	17/748	243/18723	0.018303229	0.051465474	0.030745437	APOE/DCLK1/BMP5/MAP1B/PTN/MAP1A/SDC2/TIAM1/PTPRD/PPP1R9A/PREX1/ID1/EFNA1/MEF2C/SHANK3/LST1/CD3E	17	FBs
GO:0042531	positive regulation of tyrosine phosphorylation of STAT protein	7/748	68/18723	0.018559301	0.052081745	0.031113597	IGF1/CRLF1/KIT/HES1/CCL5/CSF1R/HCLS1	7	FBs
GO:0051926	negative regulation of calcium ion transport	7/748	68/18723	0.018559301	0.052081745	0.031113597	LILRB2/CASQ2/STC1/PTGS2/ADRA2A/GEM/PLN	7	FBs
GO:0001541	ovarian follicle development	6/748	53/18723	0.01856452	0.052081745	0.031113597	VEGFA/ESR1/INHBB/KIT/FOXC1/ARRB2	6	FBs
GO:0071320	cellular response to cAMP	6/748	53/18723	0.01856452	0.052081745	0.031113597	PENK/AQP1/PTAFR/AHR/PDE2A/STC1	6	FBs
GO:0002710	negative regulation of T cell mediated immunity	4/748	26/18723	0.018760424	0.052304992	0.031246965	NCKAP1L/AHR/PTPRC/IL7R	4	FBs
GO:0006027	glycosaminoglycan catabolic process	4/748	26/18723	0.018760424	0.052304992	0.031246965	HPSE2/CEMIP/LYVE1/HYAL2	4	FBs
GO:0021952	central nervous system projection neuron axonogenesis	4/748	26/18723	0.018760424	0.052304992	0.031246965	SLIT2/DCLK1/TSKU/NR4A2	4	FBs
GO:0033598	mammary gland epithelial cell proliferation	4/748	26/18723	0.018760424	0.052304992	0.031246965	ESR1/GATA3/ID2/CCND1	4	FBs
GO:0042634	regulation of hair cycle	4/748	26/18723	0.018760424	0.052304992	0.031246965	FST/TSKU/TGFB2/NGFR	4	FBs
GO:0060219	camera-type eye photoreceptor cell differentiation	4/748	26/18723	0.018760424	0.052304992	0.031246965	NTRK2/PTN/THY1/SOX9	4	FBs
GO:0071880	adenylate cyclase-activating adrenergic receptor signaling pathway	4/748	26/18723	0.018760424	0.052304992	0.031246965	ARRDC3/ADRA2A/ADRB2/PLN	4	FBs
GO:0072273	metanephric nephron morphogenesis	4/748	26/18723	0.018760424	0.052304992	0.031246965	PDGFRB/SOX9/HES1/STAT1	4	FBs
GO:0097066	response to thyroid hormone	4/748	26/18723	0.018760424	0.052304992	0.031246965	CTSH/KIT/LMO2/CTSS	4	FBs
GO:1905063	regulation of vascular associated smooth muscle cell differentiation	4/748	26/18723	0.018760424	0.052304992	0.031246965	SOD2/KIT/NFATC2/MYOCD	4	FBs
GO:2000050	regulation of non-canonical Wnt signaling pathway	4/748	26/18723	0.018760424	0.052304992	0.031246965	SFRP2/SFRP1/TIAM1/SFRP4	4	FBs
GO:0051154	negative regulation of striated muscle cell differentiation	5/748	39/18723	0.018792473	0.052308181	0.03124887	MSX1/TMEM119/PI16/RGS2/MYOCD	5	FBs
GO:1903115	regulation of actin filament-based movement	5/748	39/18723	0.018792473	0.052308181	0.03124887	ANK2/CAV1/STC1/GJA5/PLN	5	FBs
GO:0002702	positive regulation of production of molecular mediator of immune response	10/748	117/18723	0.018793295	0.052308181	0.03124887	SPON2/RBP4/RSAD2/GATA3/KIT/LAPTM5/PTPRC/B2M/HLA-E/CD74	10	FBs
GO:0006112	energy reserve metabolic process	8/748	84/18723	0.018916175	0.052620586	0.0314355	IGF1/PID1/IGF2/ENPP1/IRS2/SORBS1/ADGRF5/LEPR	8	FBs
GO:0051056	regulation of small GTPase mediated signal transduction	20/748	302/18723	0.019175849	0.053312956	0.031849121	IGF1/COL3A1/SLIT2/MYOC/APOE/PDGFRB/FGF10/LPAR1/SPRY1/KANK2/SPRY2/TIAM1/TGFB2/DOCK8/PREX1/ARHGDIB/ARHGAP29/NET1/TGM2/ARHGAP30	20	FBs
GO:0034219	carbohydrate transmembrane transport	10/748	118/18723	0.019826565	0.055091119	0.032911395	IGF1/C3/PID1/ENPP1/IRS2/EDNRA/SORBS1/SLC2A3/SLC2A1/EDN1	10	FBs
GO:0006704	glucocorticoid biosynthetic process	3/748	15/18723	0.020174706	0.055658481	0.033250336	BMP5/HSD11B2/DKK3	3	FBs
GO:0010713	negative regulation of collagen metabolic process	3/748	15/18723	0.020174706	0.055658481	0.033250336	CYGB/CST3/ERRFI1	3	FBs
GO:0010763	positive regulation of fibroblast migration	3/748	15/18723	0.020174706	0.055658481	0.033250336	DDR2/AKAP12/THBS1	3	FBs
GO:0015671	oxygen transport	3/748	15/18723	0.020174706	0.055658481	0.033250336	CYGB/HBA2/HBB	3	FBs
GO:0016114	terpenoid biosynthetic process	3/748	15/18723	0.020174706	0.055658481	0.033250336	ALDH1A3/RBP1/ALDH1A2	3	FBs
GO:0043584	nose development	3/748	15/18723	0.020174706	0.055658481	0.033250336	SIX1/ALDH1A3/PROX1	3	FBs
GO:0051608	histamine transport	3/748	15/18723	0.020174706	0.055658481	0.033250336	ADA/VAMP8/EDN1	3	FBs
GO:0055012	ventricular cardiac muscle cell differentiation	3/748	15/18723	0.020174706	0.055658481	0.033250336	PROX1/MEF2C/MYOCD	3	FBs
GO:0060026	convergent extension	3/748	15/18723	0.020174706	0.055658481	0.033250336	SFRP2/SFRP1/FRZB	3	FBs
GO:0071474	cellular hyperosmotic response	3/748	15/18723	0.020174706	0.055658481	0.033250336	ERRFI1/AQP1/SLC2A1	3	FBs
GO:0098760	response to interleukin-7	3/748	15/18723	0.020174706	0.055658481	0.033250336	LSP1/IL2RG/IL7R	3	FBs
GO:0098761	cellular response to interleukin-7	3/748	15/18723	0.020174706	0.055658481	0.033250336	LSP1/IL2RG/IL7R	3	FBs
GO:0032092	positive regulation of protein binding	8/748	85/18723	0.020177043	0.055658481	0.033250336	LRP1/APOE/TIAM1/HIPK2/CAV1/B2M/CLDN5/CSF3	8	FBs
GO:1904994	regulation of leukocyte adhesion to vascular endothelial cell	5/748	40/18723	0.020792086	0.057323108	0.034244784	CXCL12/CHST2/PTAFR/ITGB2/KLF4	5	FBs
GO:0010522	regulation of calcium ion transport into cytosol	9/748	102/18723	0.020854128	0.057398172	0.034289627	THY1/ANK2/CASQ2/CEMIP/CX3CL1/RAMP3/CAV1/PTPN6/PLN	9	FBs
GO:0014897	striated muscle hypertrophy	9/748	102/18723	0.020854128	0.057398172	0.034289627	IGF1/MYOC/PI16/TIAM1/ERRFI1/TTN/RGS2/EDN1/SORBS2	9	FBs
GO:1904063	negative regulation of cation transmembrane transport	9/748	102/18723	0.020854128	0.057398172	0.034289627	OSR1/KCNE4/KCNAB1/CASQ2/RGS2/CAV1/ADRA2A/GEM/PLN	9	FBs
GO:0035116	embryonic hindlimb morphogenesis	4/748	27/18723	0.021344878	0.058716221	0.035077028	MSX1/TBX3/OSR2/OSR1	4	FBs
GO:0070830	bicellular tight junction assembly	7/748	70/18723	0.021448266	0.058967827	0.035227338	SNAI2/PRKCH/CDH5/CLDN10/ESAM/PECAM1/CLDN5	7	FBs
GO:0032413	negative regulation of ion transmembrane transporter activity	8/748	86/18723	0.021496512	0.059034842	0.035267372	OSR1/KCNE4/KCNAB1/CASQ2/CAV1/ADRA2A/GEM/PLN	8	FBs
GO:0035023	regulation of Rho protein signal transduction	8/748	86/18723	0.021496512	0.059034842	0.035267372	COL3A1/MYOC/APOE/PDGFRB/LPAR1/KANK2/ARHGDIB/NET1	8	FBs
GO:0032412	regulation of ion transmembrane transporter activity	18/748	267/18723	0.021677958	0.059500099	0.035545316	ANK2/OSR1/VMP1/KCNE4/PTAFR/KCNAB1/CASQ2/ATP1B3/HSPA2/CHRM3/MEF2C/CAV1/SHANK3/ADRA2A/CTSS/ADRB2/GEM/PLN	18	FBs
GO:0010676	positive regulation of cellular carbohydrate metabolic process	6/748	55/18723	0.021935763	0.060107636	0.035908258	IGF1/IGF2/IRS2/PTAFR/SORBS1/NNMT	6	FBs
GO:0038066	p38MAPK cascade	6/748	55/18723	0.021935763	0.060107636	0.035908258	VEGFA/GADD45G/LGALS9/NCF1/SPI1/DUSP1	6	FBs
GO:0045620	negative regulation of lymphocyte differentiation	6/748	55/18723	0.021935763	0.060107636	0.035908258	SFRP1/FGL2/NRARP/ID2/CD74/RUNX3	6	FBs
GO:0048593	camera-type eye morphogenesis	10/748	120/18723	0.022016787	0.060296249	0.036020936	NTRK2/PTN/TSKU/THY1/SOX9/VEGFA/RBP4/ALDH1A3/PROX1/HIPK2	10	FBs
GO:0014013	regulation of gliogenesis	9/748	103/18723	0.022072127	0.060414356	0.036091493	PTN/EGFR/NTRK3/PRKCH/ID2/CXCR4/HES1/SERPINE2/TLR2	9	FBs
GO:0046883	regulation of hormone secretion	17/748	249/18723	0.02260068	0.061768351	0.036900369	LRP1/SFRP1/EGFR/CAMK2N1/TIAM1/RBP4/SOX4/IRS2/INHBB/VAMP8/DOC2B/HLA-DRB1/ADRA2A/EDN1/CCL5/RAB11FIP1/UCP2	17	FBs
GO:0007224	smoothened signaling pathway	11/748	138/18723	0.022604269	0.061768351	0.036900369	GAS1/PRRX1/SFRP1/FGF10/PTCHD1/ENPP1/HIPK2/HES1/SHOX2/SERPINE2/CD3E	11	FBs
GO:0055076	transition metal ion homeostasis	11/748	138/18723	0.022604269	0.061768351	0.036900369	SCARA5/MT2A/MT1X/ATP6V0D1/MT1E/HYAL2/B2M/S100A8/MT1A/MT1M/S100A9	11	FBs
GO:2000177	regulation of neural precursor cell proliferation	8/748	87/18723	0.022875864	0.062439217	0.037301144	PTN/VEGFA/CX3CL1/GATA2/SPINT2/PROX1/ID2/DLL4	8	FBs
GO:0010907	positive regulation of glucose metabolic process	5/748	41/18723	0.022925519	0.062439217	0.037301144	IGF1/IGF2/IRS2/SORBS1/NNMT	5	FBs
GO:0032733	positive regulation of interleukin-10 production	5/748	41/18723	0.022925519	0.062439217	0.037301144	LGALS9/CD34/ISG15/SYK/TLR2	5	FBs
GO:0032735	positive regulation of interleukin-12 production	5/748	41/18723	0.022925519	0.062439217	0.037301144	PLCB1/LGALS9/LAPTM5/SYK/TLR2	5	FBs
GO:0048286	lung alveolus development	5/748	41/18723	0.022925519	0.062439217	0.037301144	FGF10/ERRFI1/ADA/PDGFA/MYOCD	5	FBs
GO:0050856	regulation of T cell receptor signaling pathway	5/748	41/18723	0.022925519	0.062439217	0.037301144	THY1/GBP1/ADA/LAPTM5/PTPN6	5	FBs
GO:0008344	adult locomotory behavior	7/748	71/18723	0.023003658	0.062548704	0.037366551	CXCL12/LGI4/UCHL1/NR4A2/SNCG/HIPK2/ARRB2	7	FBs
GO:0033555	multicellular organismal response to stress	7/748	71/18723	0.023003658	0.062548704	0.037366551	APOE/PENK/THBS4/NR4A2/MEF2C/ADRA2A/THBS1	7	FBs
GO:0043550	regulation of lipid kinase activity	7/748	71/18723	0.023003658	0.062548704	0.037366551	PDGFRA/PDGFRB/KIT/TEK/FLT1/KLF4/SOCS3	7	FBs
GO:0038127	ERBB signaling pathway	10/748	121/18723	0.023175417	0.062981105	0.037624867	MYOC/EGFR/SOX9/ERRFI1/EFEMP1/NCF1/IFI6/CDH13/ADRA2A/HBEGF	10	FBs
GO:0014896	muscle hypertrophy	9/748	104/18723	0.023340284	0.063359519	0.037850931	IGF1/MYOC/PI16/TIAM1/ERRFI1/TTN/RGS2/EDN1/SORBS2	9	FBs
GO:1903076	regulation of protein localization to plasma membrane	9/748	104/18723	0.023340284	0.063359519	0.037850931	LRP1/PID1/EGFR/GBP1/EPHA3/VAMP8/SORBS1/RAMP3/PRKCH	9	FBs
GO:0031529	ruffle organization	6/748	56/18723	0.023766628	0.064375545	0.038457904	CAV1/TPM1/AIF1/SNX10/CSF1R/PLEK	6	FBs
GO:0045071	negative regulation of viral genome replication	6/748	56/18723	0.023766628	0.064375545	0.038457904	SLPI/RSAD2/MX1/PROX1/ISG15/CCL5	6	FBs
GO:0046622	positive regulation of organ growth	6/748	56/18723	0.023766628	0.064375545	0.038457904	IGF1/IGF2/BASP1/PROX1/MEF2C/EDN1	6	FBs
GO:1904645	response to amyloid-beta	6/748	56/18723	0.023766628	0.064375545	0.038457904	IGF1/MMP2/LRP1/NGFR/RAMP3/ADRB2	6	FBs
GO:2000377	regulation of reactive oxygen species metabolic process	12/748	157/18723	0.023794052	0.064414548	0.038481204	FBLN5/PDGFRB/PID1/EGFR/SOD2/CRYAB/RAC2/ITGB2/SYK/THBS1/TYROBP/CDKN1A	12	FBs
GO:0002830	positive regulation of type 2 immune response	3/748	16/18723	0.024107836	0.064494892	0.038529202	RSAD2/GATA3/CD74	3	FBs
GO:0021783	preganglionic parasympathetic fiber development	3/748	16/18723	0.024107836	0.064494892	0.038529202	SIX1/NRP2/HES1	3	FBs
GO:0030033	microvillus assembly	3/748	16/18723	0.024107836	0.064494892	0.038529202	KLF5/FSCN1/PODXL	3	FBs
GO:0034138	toll-like receptor 3 signaling pathway	3/748	16/18723	0.024107836	0.064494892	0.038529202	COLEC12/CAV1/TNFAIP3	3	FBs
GO:0034375	high-density lipoprotein particle remodeling	3/748	16/18723	0.024107836	0.064494892	0.038529202	APOE/PLTP/APOC1	3	FBs
GO:0044849	estrous cycle	3/748	16/18723	0.024107836	0.064494892	0.038529202	PTN/HAS2/EGR1	3	FBs
GO:0050965	detection of temperature stimulus involved in sensory perception of pain	3/748	16/18723	0.024107836	0.064494892	0.038529202	CXCL12/CXCR4/ARRB2	3	FBs
GO:0051014	actin filament severing	3/748	16/18723	0.024107836	0.064494892	0.038529202	GSN/GMFG/DSTN	3	FBs
GO:0070365	hepatocyte differentiation	3/748	16/18723	0.024107836	0.064494892	0.038529202	PROX1/ITGA2/FRZB	3	FBs
GO:0071639	positive regulation of monocyte chemotactic protein-1 production	3/748	16/18723	0.024107836	0.064494892	0.038529202	LGALS9/CD84/SYK	3	FBs
GO:0090520	sphingolipid mediated signaling pathway	3/748	16/18723	0.024107836	0.064494892	0.038529202	S1PR3/S1PR1/SPNS2	3	FBs
GO:1901163	regulation of trophoblast cell migration	3/748	16/18723	0.024107836	0.064494892	0.038529202	VEGFA/ARHGDIB/TIMP1	3	FBs
GO:1903236	regulation of leukocyte tethering or rolling	3/748	16/18723	0.024107836	0.064494892	0.038529202	CXCL12/CHST2/PTAFR	3	FBs
GO:1904948	midbrain dopaminergic neuron differentiation	3/748	16/18723	0.024107836	0.064494892	0.038529202	SFRP2/SFRP1/NR4A2	3	FBs
GO:1905874	regulation of postsynaptic density organization	3/748	16/18723	0.024107836	0.064494892	0.038529202	PTPRD/NTRK3/LILRB2	3	FBs
GO:1905906	regulation of amyloid fibril formation	3/748	16/18723	0.024107836	0.064494892	0.038529202	APOE/CRYAB/CLU	3	FBs
GO:0000303	response to superoxide	4/748	28/18723	0.024136685	0.064494892	0.038529202	FBLN5/SOD3/SOD2/UCP2	4	FBs
GO:0002313	mature B cell differentiation involved in immune response	4/748	28/18723	0.024136685	0.064494892	0.038529202	ADA/SPI1/ITM2A/GPR183	4	FBs
GO:0002474	antigen processing and presentation of peptide antigen via MHC class I	4/748	28/18723	0.024136685	0.064494892	0.038529202	B2M/HLA-B/HLA-E/FCER1G	4	FBs
GO:0003156	regulation of animal organ formation	4/748	28/18723	0.024136685	0.064494892	0.038529202	FGF10/SIX1/SPRY1/SULF1	4	FBs
GO:0010460	positive regulation of heart rate	4/748	28/18723	0.024136685	0.064494892	0.038529202	ADA/TPM1/EDN1/ADM	4	FBs
GO:0010575	positive regulation of vascular endothelial growth factor production	4/748	28/18723	0.024136685	0.064494892	0.038529202	C3/SULF1/PTGS2/C5AR1	4	FBs
GO:0038094	Fc-gamma receptor signaling pathway	4/748	28/18723	0.024136685	0.064494892	0.038529202	PTPRC/FCER1G/SYK/HCK	4	FBs
GO:0045589	regulation of regulatory T cell differentiation	4/748	28/18723	0.024136685	0.064494892	0.038529202	LILRB2/LGALS9/HLA-DRA/HLA-DRB1	4	FBs
GO:0030032	lamellipodium assembly	7/748	72/18723	0.024635129	0.065649434	0.039218924	SLIT2/FSCN1/KIT/S1PR1/CDH13/RAC2/WAS	7	FBs
GO:0030330	DNA damage response, signal transduction by p53 class mediator	7/748	72/18723	0.024635129	0.065649434	0.039218924	MSX1/SNAI2/SOX4/HIPK2/CD74/NDRG1/CDKN1A	7	FBs
GO:0032729	positive regulation of interferon-gamma production	7/748	72/18723	0.024635129	0.065649434	0.039218924	LGALS9/CD2/CD14/HLA-DPB1/HLA-DPA1/ISG15/CD3E	7	FBs
GO:0043903	regulation of biological process involved in symbiotic interaction	7/748	72/18723	0.024635129	0.065649434	0.039218924	GSN/LGALS9/CD4/CAV1/HLA-DRB1/CD74/FCN1	7	FBs
GO:0051057	positive regulation of small GTPase mediated signal transduction	7/748	72/18723	0.024635129	0.065649434	0.039218924	IGF1/COL3A1/PDGFRB/FGF10/LPAR1/NET1/TGM2	7	FBs
GO:0030574	collagen catabolic process	5/748	42/18723	0.025195573	0.066962549	0.040003379	MMP2/CTSK/CST3/FAP/CTSS	5	FBs
GO:0032965	regulation of collagen biosynthetic process	5/748	42/18723	0.025195573	0.066962549	0.040003379	CYGB/PDGFRB/ERRFI1/ITGA2/ARRB2	5	FBs
GO:0051602	response to electrical stimulus	5/748	42/18723	0.025195573	0.066962549	0.040003379	AKAP12/SOD2/CD14/NR4A1/AIF1	5	FBs
GO:0090051	negative regulation of cell migration involved in sprouting angiogenesis	5/748	42/18723	0.025195573	0.066962549	0.040003379	MEOX2/MMRN2/DLL4/KLF4/THBS1	5	FBs
GO:1904037	positive regulation of epithelial cell apoptotic process	5/748	42/18723	0.025195573	0.066962549	0.040003379	GSN/CD248/THBS1/ARRB2/SFRP4	5	FBs
GO:0051289	protein homotetramerization	6/748	57/18723	0.02569708	0.068185493	0.040733965	SOD2/SAMHD1/ALDH1A3/ALDH1A2/B2M/GBP5	6	FBs
GO:0051785	positive regulation of nuclear division	6/748	57/18723	0.02569708	0.068185493	0.040733965	IGF1/PDGFRB/MSX1/IGF2/PLCB1/EDN1	6	FBs
GO:0060760	positive regulation of response to cytokine stimulus	6/748	57/18723	0.02569708	0.068185493	0.040733965	AXL/LAPTM5/CXCR4/CD74/EDN1/TLR2	6	FBs
GO:1903169	regulation of calcium ion transmembrane transport	12/748	159/18723	0.0259457	0.068808274	0.041106013	THY1/ANK2/VMP1/CASQ2/CEMIP/CX3CL1/HSPA2/RAMP3/ADRA2A/PTPN6/GEM/PLN	12	FBs
GO:0090276	regulation of peptide hormone secretion	14/748	196/18723	0.025999138	0.068913043	0.041168602	LRP1/SFRP1/EGFR/CAMK2N1/TIAM1/RBP4/SOX4/IRS2/INHBB/DOC2B/HLA-DRB1/ADRA2A/CCL5/UCP2	14	FBs
GO:0002793	positive regulation of peptide secretion	9/748	106/18723	0.026031023	0.068923682	0.041174958	LRP1/EGFR/CAMK2N1/RBP4/SOX4/IRS2/DOC2B/S100A8/HLA-DRB1	9	FBs
GO:1905477	positive regulation of protein localization to membrane	9/748	106/18723	0.026031023	0.068923682	0.041174958	LRP1/PTN/EGFR/EPHA3/CEMIP/SORBS1/RAMP3/PRKCH/ITGB2	9	FBs
GO:0006887	exocytosis	22/748	352/18723	0.026126973	0.06914072	0.041304617	PTGDS/RAB31/TNFAIP2/PTAFR/NCKAP1L/VAMP8/LGALS9/KIT/DOC2B/GATA2/SPI1/STXBP6/ADRA2A/CCL5/RAC2/ITGB2/CD84/RAB11FIP1/SYK/HCK/CCL3/PLEK	22	FBs
GO:0032732	positive regulation of interleukin-1 production	7/748	73/18723	0.026344205	0.069529584	0.041536923	EGR1/LGALS9/LPL/MNDA/GBP5/CCL3/TYROBP	7	FBs
GO:0042058	regulation of epidermal growth factor receptor signaling pathway	7/748	73/18723	0.026344205	0.069529584	0.041536923	EGFR/ERRFI1/NCF1/IFI6/CDH13/ADRA2A/HBEGF	7	FBs
GO:0061035	regulation of cartilage development	7/748	73/18723	0.026344205	0.069529584	0.041536923	CTSK/SOX9/SNAI2/EFEMP1/PTHLH/SHOX2/FRZB	7	FBs
GO:0086003	cardiac muscle cell contraction	7/748	73/18723	0.026344205	0.069529584	0.041536923	GSN/ANK2/KCNE4/CAV1/STC1/GJA5/PLN	7	FBs
GO:1904427	positive regulation of calcium ion transmembrane transport	7/748	73/18723	0.026344205	0.069529584	0.041536923	THY1/ANK2/VMP1/CEMIP/CX3CL1/HSPA2/RAMP3	7	FBs
GO:0035637	multicellular organismal signaling	12/748	160/18723	0.027073258	0.071415646	0.042663655	NTRK2/IRX3/ANK2/ABCC9/KCNE4/CASQ2/ITGA2/CAV1/S1PR1/ATP2A3/GJA5/PLN	12	FBs
GO:0000305	response to oxygen radical	4/748	29/18723	0.027139072	0.071474894	0.04269905	FBLN5/SOD3/SOD2/UCP2	4	FBs
GO:1901017	negative regulation of potassium ion transmembrane transporter activity	4/748	29/18723	0.027139072	0.071474894	0.04269905	KCNE4/KCNAB1/CASQ2/CAV1	4	FBs
GO:1902430	negative regulation of amyloid-beta formation	4/748	29/18723	0.027139072	0.071474894	0.04269905	IGF1/NTRK2/APOE/CLU	4	FBs
GO:0002861	regulation of inflammatory response to antigenic stimulus	5/748	43/18723	0.027604789	0.072469897	0.043293464	C3/HLA-E/HLA-DRB1/SYK/HCK	5	FBs
GO:0021983	pituitary gland development	5/748	43/18723	0.027604789	0.072469897	0.043293464	MSX1/FGF10/GATA2/HES1/ALDH1A2	5	FBs
GO:0042181	ketone biosynthetic process	5/748	43/18723	0.027604789	0.072469897	0.043293464	BMP5/SRD5A2/EGR1/DKK3/ADM	5	FBs
GO:0060443	mammary gland morphogenesis	5/748	43/18723	0.027604789	0.072469897	0.043293464	FGF10/TBX3/ESR1/CAV1/CSF1R	5	FBs
GO:0120178	steroid hormone biosynthetic process	5/748	43/18723	0.027604789	0.072469897	0.043293464	BMP5/SRD5A2/EGR1/DKK3/ADM	5	FBs
GO:2001239	regulation of extrinsic apoptotic signaling pathway in absence of ligand	5/748	43/18723	0.027604789	0.072469897	0.043293464	SRPX/FGF10/SNAI2/CX3CL1/IFI6	5	FBs
GO:0043547	positive regulation of GTPase activity	17/748	255/18723	0.027624461	0.072483069	0.043301333	SFRP1/THY1/TIAM1/NTRK3/RGS1/DOCK8/CX3CL1/PREX1/NEDD9/ITGA6/S1PR1/ARHGAP29/NET1/TGM2/CCL5/CCL4/CCL3	17	FBs
GO:0002931	response to ischemia	6/748	58/18723	0.027729036	0.072564979	0.043350266	UCHL1/EGR1/NDNF/CX3CL1/CAV1/CSF1R	6	FBs
GO:0034340	response to type I interferon	6/748	58/18723	0.027729036	0.072564979	0.043350266	SAMHD1/MX1/IFI27/ISG15/STAT1/PTPN6	6	FBs
GO:0042743	hydrogen peroxide metabolic process	6/748	58/18723	0.027729036	0.072564979	0.043350266	GPX3/EGFR/SOD2/RAC2/HBA2/HBB	6	FBs
GO:0043506	regulation of JUN kinase activity	6/748	58/18723	0.027729036	0.072564979	0.043350266	SFRP2/SFRP1/TNXB/TIAM1/EDN1/SYK	6	FBs
GO:1902808	positive regulation of cell cycle G1/S phase transition	6/748	58/18723	0.027729036	0.072564979	0.043350266	FGF10/EGFR/ADAMTS1/PLCB1/CCND1/AIF1	6	FBs
GO:0030072	peptide hormone secretion	16/748	236/18723	0.027936391	0.073068954	0.043651341	LRP1/LTBP4/SFRP1/EGFR/CAMK2N1/TIAM1/RBP4/SOX4/IRS2/INHBB/DOC2B/HLA-DRB1/ADRA2A/EDN1/CCL5/UCP2	16	FBs
GO:0046323	glucose import	7/748	74/18723	0.028132347	0.073464936	0.0438879	IGF1/PID1/ENPP1/IRS2/SORBS1/SLC2A3/SLC2A1	7	FBs
GO:0048332	mesoderm morphogenesis	7/748	74/18723	0.028132347	0.073464936	0.0438879	SFRP2/TBX3/ITGA2/FOXC1/FOXC2/ITGB4/KLF4	7	FBs
GO:0120192	tight junction assembly	7/748	74/18723	0.028132347	0.073464936	0.0438879	SNAI2/PRKCH/CDH5/CLDN10/ESAM/PECAM1/CLDN5	7	FBs
GO:0001710	mesodermal cell fate commitment	3/748	17/18723	0.028423829	0.073604324	0.04397117	SFRP2/FOXC2/KLF4	3	FBs
GO:0010224	response to UV-B	3/748	17/18723	0.028423829	0.073604324	0.04397117	MFAP4/HYAL2/CDKN1A	3	FBs
GO:0016264	gap junction assembly	3/748	17/18723	0.028423829	0.073604324	0.04397117	IRX3/CAV1/GJA5	3	FBs
GO:0019885	antigen processing and presentation of endogenous peptide antigen via MHC class I	3/748	17/18723	0.028423829	0.073604324	0.04397117	B2M/HLA-B/HLA-E	3	FBs
GO:0021756	striatum development	3/748	17/18723	0.028423829	0.073604324	0.04397117	ALDH1A3/BCL11B/SHANK3	3	FBs
GO:0030903	notochord development	3/748	17/18723	0.028423829	0.073604324	0.04397117	SOX9/ID3/EFNA1	3	FBs
GO:0044539	long-chain fatty acid import into cell	3/748	17/18723	0.028423829	0.073604324	0.04397117	IRS2/SLC2A1/THBS1	3	FBs
GO:0051797	regulation of hair follicle development	3/748	17/18723	0.028423829	0.073604324	0.04397117	FST/TGFB2/NGFR	3	FBs
GO:0055119	relaxation of cardiac muscle	3/748	17/18723	0.028423829	0.073604324	0.04397117	GSN/RGS2/PLN	3	FBs
GO:0060033	anatomical structure regression	3/748	17/18723	0.028423829	0.073604324	0.04397117	CD248/SPI1/FLT1	3	FBs
GO:0061298	retina vasculature development in camera-type eye	3/748	17/18723	0.028423829	0.073604324	0.04397117	PDGFRA/PDGFRB/COL4A1	3	FBs
GO:0070593	dendrite self-avoidance	3/748	17/18723	0.028423829	0.073604324	0.04397117	CNTN4/EMB/ROBO4	3	FBs
GO:0090136	epithelial cell-cell adhesion	3/748	17/18723	0.028423829	0.073604324	0.04397117	ITGB5/THBS4/KIT	3	FBs
GO:0090713	immunological memory process	3/748	17/18723	0.028423829	0.073604324	0.04397117	FGL2/HLA-DRA/HLA-DRB1	3	FBs
GO:0140354	lipid import into cell	3/748	17/18723	0.028423829	0.073604324	0.04397117	IRS2/SLC2A1/THBS1	3	FBs
GO:2000696	regulation of epithelial cell differentiation involved in kidney development	3/748	17/18723	0.028423829	0.073604324	0.04397117	OSR1/GATA3/STAT1	3	FBs
GO:0030010	establishment of cell polarity	11/748	143/18723	0.02845435	0.0736448	0.043995351	GSN/MAP1B/FGF10/SPRY1/SPRY2/GATA3/DOCK8/FSCN1/FRMD4B/CDH5/HES1	11	FBs
GO:0007173	epidermal growth factor receptor signaling pathway	9/748	108/18723	0.028934019	0.074847101	0.044713604	EGFR/SOX9/ERRFI1/EFEMP1/NCF1/IFI6/CDH13/ADRA2A/HBEGF	9	FBs
GO:0002065	columnar/cuboidal epithelial cell differentiation	8/748	91/18723	0.029016484	0.075021188	0.044817604	BMP5/KLF5/SOX4/PROX1/HES1/SERPINE1/PRDM1/CDKN1A	8	FBs
GO:0007612	learning	11/748	144/18723	0.029743674	0.076820999	0.04589281	NTRK2/PTN/JUN/MAP1A/KIT/NRGN/FOS/SHANK3/PTGS2/CLDN5/TLR2	11	FBs
GO:0031644	regulation of nervous system process	11/748	144/18723	0.029743674	0.076820999	0.04589281	TMEM100/PTAFR/CST7/ITGAX/JAM2/ITGA2/CTSC/SHANK3/EDN1/CCL3/ADRB2	11	FBs
GO:0097696	receptor signaling pathway via STAT	13/748	181/18723	0.029980605	0.077243459	0.046145187	IGF1/CRLF1/PTPRD/KIT/PTPRC/CAV1/HES1/CCL5/STAT1/CSF1R/SOCS3/IL7R/HCLS1	13	FBs
GO:1905952	regulation of lipid localization	13/748	181/18723	0.029980605	0.077243459	0.046145187	C3/LRP1/APOE/PLTP/APOC1/ABCA8/IRS2/NFKBIA/LPL/CAV1/EDN1/SYK/THBS1	13	FBs
GO:0006024	glycosaminoglycan biosynthetic process	7/748	75/18723	0.030000947	0.077243459	0.046145187	PDGFRB/ANGPT1/HAS2/CHST2/CEMIP/CHST1/HS3ST1	7	FBs
GO:0034121	regulation of toll-like receptor signaling pathway	7/748	75/18723	0.030000947	0.077243459	0.046145187	ESR1/RSAD2/CAV1/TNFAIP3/BIRC3/ARRB2/TLR2	7	FBs
GO:0043627	response to estrogen	7/748	75/18723	0.030000947	0.077243459	0.046145187	PDGFRB/SFRP1/ESR1/GATA3/CAV1/CCND1/TEK	7	FBs
GO:0045913	positive regulation of carbohydrate metabolic process	7/748	75/18723	0.030000947	0.077243459	0.046145187	IGF1/IGF2/HAS2/IRS2/PTAFR/SORBS1/NNMT	7	FBs
GO:0009746	response to hexose	15/748	219/18723	0.030137063	0.077399506	0.046238409	LRP1/SERPINF1/COL6A2/CAMK2N1/ANGPT2/TIAM1/SOX4/IRS2/EGR1/LPL/HLA-DRB1/PTGS2/ADRA2A/THBS1/UCP2	15	FBs
GO:0002792	negative regulation of peptide secretion	5/748	44/18723	0.030155449	0.077399506	0.046238409	SFRP1/INHBB/CD74/ADRA2A/UCP2	5	FBs
GO:0005978	glycogen biosynthetic process	5/748	44/18723	0.030155449	0.077399506	0.046238409	IGF1/IGF2/ENPP1/IRS2/SORBS1	5	FBs
GO:0009250	glucan biosynthetic process	5/748	44/18723	0.030155449	0.077399506	0.046238409	IGF1/IGF2/ENPP1/IRS2/SORBS1	5	FBs
GO:0048066	developmental pigmentation	5/748	44/18723	0.030155449	0.077399506	0.046238409	ENPP1/ZEB2/KIT/MEF2C/SPNS2	5	FBs
GO:0051150	regulation of smooth muscle cell differentiation	5/748	44/18723	0.030155449	0.077399506	0.046238409	SOD2/KIT/NFATC2/MYOCD/RBPMS2	5	FBs
GO:0007176	regulation of epidermal growth factor-activated receptor activity	4/748	30/18723	0.030354609	0.0775485	0.046327418	ERRFI1/NCF1/ADRA2A/HBEGF	4	FBs
GO:0007202	activation of phospholipase C activity	4/748	30/18723	0.030354609	0.0775485	0.046327418	EGFR/LPAR1/EDNRA/C5AR1	4	FBs
GO:0008209	androgen metabolic process	4/748	30/18723	0.030354609	0.0775485	0.046327418	SRD5A2/TIPARP/ESR1/ADM	4	FBs
GO:0034390	smooth muscle cell apoptotic process	4/748	30/18723	0.030354609	0.0775485	0.046327418	IGF1/SOD2/EDN1/ARRB2	4	FBs
GO:0034391	regulation of smooth muscle cell apoptotic process	4/748	30/18723	0.030354609	0.0775485	0.046327418	IGF1/SOD2/EDN1/ARRB2	4	FBs
GO:0043032	positive regulation of macrophage activation	4/748	30/18723	0.030354609	0.0775485	0.046327418	IL33/CTSC/THBS1/CCL3	4	FBs
GO:0048799	animal organ maturation	4/748	30/18723	0.030354609	0.0775485	0.046327418	IGF1/GATA3/ALDH1A2/SNX10	4	FBs
GO:0050858	negative regulation of antigen receptor-mediated signaling pathway	4/748	30/18723	0.030354609	0.0775485	0.046327418	THY1/GBP1/LAPTM5/PTPN6	4	FBs
GO:0060603	mammary gland duct morphogenesis	4/748	30/18723	0.030354609	0.0775485	0.046327418	FGF10/TBX3/ESR1/CSF1R	4	FBs
GO:0034766	negative regulation of ion transmembrane transport	9/748	109/18723	0.030467403	0.077796476	0.046475559	OSR1/KCNE4/KCNAB1/CASQ2/RGS2/CAV1/ADRA2A/GEM/PLN	9	FBs
GO:0051494	negative regulation of cytoskeleton organization	12/748	163/18723	0.030669534	0.078272197	0.046759754	GSN/SLIT2/MYOC/ADD3/MAP1B/TMEFF2/PPP1R9A/GMFG/CDH5/S1PR1/SHANK3/WAS	12	FBs
GO:0022898	regulation of transmembrane transporter activity	18/748	278/18723	0.030778261	0.07850917	0.046901322	ANK2/OSR1/VMP1/KCNE4/PTAFR/KCNAB1/CASQ2/ATP1B3/HSPA2/CHRM3/MEF2C/CAV1/SHANK3/ADRA2A/CTSS/ADRB2/GEM/PLN	18	FBs
GO:0051224	negative regulation of protein transport	10/748	127/18723	0.031067144	0.079205203	0.047317131	APOD/APOE/SFRP1/ANGPT1/RSAD2/INHBB/CD200/ADRA2A/RAB11FIP1/UCP2	10	FBs
GO:0014855	striated muscle cell proliferation	7/748	76/18723	0.031951326	0.08137552	0.048613677	ANGPT1/SIX1/RBP4/TGFB2/FOXC1/MEF2C/FOXC2	7	FBs
GO:0045685	regulation of glial cell differentiation	7/748	76/18723	0.031951326	0.08137552	0.048613677	PTN/NTRK3/ID2/CXCR4/HES1/SERPINE2/TLR2	7	FBs
GO:0061387	regulation of extent of cell growth	9/748	110/18723	0.032056543	0.081559497	0.048723585	LRP1/CXCL12/APOE/FN1/MAP1B/CRABP2/SEMA5A/VEGFA/EPHA7	9	FBs
GO:1905954	positive regulation of lipid localization	9/748	110/18723	0.032056543	0.081559497	0.048723585	C3/LRP1/APOE/PLTP/ABCA8/NFKBIA/LPL/CAV1/EDN1	9	FBs
GO:0051851	modulation by host of symbiont process	6/748	60/18723	0.032104498	0.081597558	0.048746323	APOE/JUN/IFI27/CCL5/CCL4/CCL3	6	FBs
GO:1903670	regulation of sprouting angiogenesis	6/748	60/18723	0.032104498	0.081597558	0.048746323	BMPER/VEGFA/KLF2/KLF4/THBS1/ADAMTS9	6	FBs
GO:0010675	regulation of cellular carbohydrate metabolic process	11/748	146/18723	0.032446702	0.082424957	0.04924061	IGF1/IGF2/ENPP1/IRS2/PTAFR/SORBS1/DDIT4/NNMT/PDK4/LEPR/PLEK	11	FBs
GO:0003254	regulation of membrane depolarization	5/748	45/18723	0.03284957	0.083362736	0.049800839	DCN/MYOC/IFI6/GJA5/KDR	5	FBs
GO:0060421	positive regulation of heart growth	5/748	45/18723	0.03284957	0.083362736	0.049800839	IGF1/BASP1/PROX1/MEF2C/EDN1	5	FBs
GO:0002643	regulation of tolerance induction	3/748	18/18723	0.033120477	0.08353589	0.04990428	LILRB2/HLA-B/CD3E	3	FBs
GO:0042693	muscle cell fate commitment	3/748	18/18723	0.033120477	0.08353589	0.04990428	FGF10/TBX3/MEF2C	3	FBs
GO:0043217	myelin maintenance	3/748	18/18723	0.033120477	0.08353589	0.04990428	CXCR4/CLU/NDRG1	3	FBs
GO:0046851	negative regulation of bone remodeling	3/748	18/18723	0.033120477	0.08353589	0.04990428	SFRP1/TMEM119/TNFAIP3	3	FBs
GO:0048486	parasympathetic nervous system development	3/748	18/18723	0.033120477	0.08353589	0.04990428	SIX1/NRP2/HES1	3	FBs
GO:0048535	lymph node development	3/748	18/18723	0.033120477	0.08353589	0.04990428	CD248/SPNS2/IL7R	3	FBs
GO:0048643	positive regulation of skeletal muscle tissue development	3/748	18/18723	0.033120477	0.08353589	0.04990428	IGF2/MEF2C/SHOX2	3	FBs
GO:0090190	positive regulation of branching involved in ureteric bud morphogenesis	3/748	18/18723	0.033120477	0.08353589	0.04990428	SIX1/SOX9/VEGFA	3	FBs
GO:0097107	postsynaptic density assembly	3/748	18/18723	0.033120477	0.08353589	0.04990428	PTPRD/NTRK3/SHANK3	3	FBs
GO:0150078	positive regulation of neuroinflammatory response	3/748	18/18723	0.033120477	0.08353589	0.04990428	IL33/CTSC/CCL3	3	FBs
GO:1902001	fatty acid transmembrane transport	3/748	18/18723	0.033120477	0.08353589	0.04990428	IRS2/SLC2A1/THBS1	3	FBs
GO:1902683	regulation of receptor localization to synapse	3/748	18/18723	0.033120477	0.08353589	0.04990428	GPC4/GPC6/TYROBP	3	FBs
GO:0002828	regulation of type 2 immune response	4/748	31/18723	0.033785226	0.084909415	0.050724823	ECM1/RSAD2/GATA3/CD74	4	FBs
GO:0045066	regulatory T cell differentiation	4/748	31/18723	0.033785226	0.084909415	0.050724823	LILRB2/LGALS9/HLA-DRA/HLA-DRB1	4	FBs
GO:0048384	retinoic acid receptor signaling pathway	4/748	31/18723	0.033785226	0.084909415	0.050724823	DHRS3/RXRG/ALDH1A2/KLF2	4	FBs
GO:0048710	regulation of astrocyte differentiation	4/748	31/18723	0.033785226	0.084909415	0.050724823	NTRK3/ID2/HES1/SERPINE2	4	FBs
GO:0070528	protein kinase C signaling	4/748	31/18723	0.033785226	0.084909415	0.050724823	AKAP12/VEGFA/FIBIN/PLEK	4	FBs
GO:0097106	postsynaptic density organization	4/748	31/18723	0.033785226	0.084909415	0.050724823	PTPRD/NTRK3/LILRB2/SHANK3	4	FBs
GO:1902042	negative regulation of extrinsic apoptotic signaling pathway via death domain receptors	4/748	31/18723	0.033785226	0.084909415	0.050724823	SFRP2/BMP5/TNFAIP3/SERPINE1	4	FBs
GO:0055117	regulation of cardiac muscle contraction	7/748	77/18723	0.033984733	0.08536744	0.050998447	ANK2/CASQ2/RGS2/CAV1/STC1/GJA5/PLN	7	FBs
GO:0000079	regulation of cyclin-dependent protein serine/threonine kinase activity	8/748	94/18723	0.034308024	0.086135781	0.051457454	EGFR/DIRAS3/HHEX/PROX1/CCND1/TNFAIP3/CDKN1A/MYOCD	8	FBs
GO:0060998	regulation of dendritic spine development	6/748	61/18723	0.034451202	0.086451368	0.051645985	APOE/TIAM1/PPP1R9A/EFNA1/MEF2C/SHANK3	6	FBs
GO:0010212	response to ionizing radiation	11/748	148/18723	0.035319567	0.088585487	0.052920906	SFRP2/SFRP1/RHOB/CRYAB/EGR1/GATA3/PTPRC/NET1/CCND1/THBD/CDKN1A	11	FBs
GO:0043462	regulation of ATPase activity	5/748	46/18723	0.035688906	0.08942114	0.053420125	FGF10/TPM2/ATP1B3/TPM1/PLN	5	FBs
GO:0071827	plasma lipoprotein particle organization	5/748	46/18723	0.035688906	0.08942114	0.053420125	PLA2G2A/APOE/PLTP/APOC1/LPL	5	FBs
GO:0007156	homophilic cell adhesion via plasma membrane adhesion molecules	12/748	167/18723	0.035982822	0.090111918	0.053832795	PCDH18/CNTN4/IGSF21/EMB/ROBO4/CDH5/ESAM/PECAM1/CDH13/MPZL2/PCDH9/CD84	12	FBs
GO:0032024	positive regulation of insulin secretion	7/748	78/18723	0.03610234	0.090137391	0.053848012	LRP1/CAMK2N1/RBP4/SOX4/IRS2/DOC2B/HLA-DRB1	7	FBs
GO:0032371	regulation of sterol transport	7/748	78/18723	0.03610234	0.090137391	0.053848012	LRP1/APOE/PLTP/APOC1/ABCA8/NFKBIA/CAV1	7	FBs
GO:0032374	regulation of cholesterol transport	7/748	78/18723	0.03610234	0.090137391	0.053848012	LRP1/APOE/PLTP/APOC1/ABCA8/NFKBIA/CAV1	7	FBs
GO:0034637	cellular carbohydrate biosynthetic process	7/748	78/18723	0.03610234	0.090137391	0.053848012	IGF1/IGF2/ENPP1/HAS2/IRS2/ISYNA1/SORBS1	7	FBs
GO:0035050	embryonic heart tube development	7/748	78/18723	0.03610234	0.090137391	0.053848012	TBX3/SOX18/FOXC1/MEF2C/HES1/FOXC2/SOX17	7	FBs
GO:0043297	apical junction assembly	7/748	78/18723	0.03610234	0.090137391	0.053848012	SNAI2/PRKCH/CDH5/CLDN10/ESAM/PECAM1/CLDN5	7	FBs
GO:0002532	production of molecular mediator involved in inflammatory response	8/748	95/18723	0.036208077	0.090264692	0.053924062	APOD/VAMP8/NCF1/SERPINE1/ALOX5AP/GBP5/SYK/IL1R2	8	FBs
GO:0006942	regulation of striated muscle contraction	8/748	95/18723	0.036208077	0.090264692	0.053924062	ANK2/CASQ2/RGS2/NR4A1/CAV1/STC1/GJA5/PLN	8	FBs
GO:0048709	oligodendrocyte differentiation	8/748	95/18723	0.036208077	0.090264692	0.053924062	NTRK2/PTN/SOX9/CXCR4/HES1/CD9/CLU/TLR2	8	FBs
GO:0032368	regulation of lipid transport	11/748	149/18723	0.036821132	0.09174676	0.054809448	LRP1/APOE/PLTP/APOC1/ABCA8/IRS2/NFKBIA/CAV1/EDN1/SYK/THBS1	11	FBs
GO:0060675	ureteric bud morphogenesis	6/748	62/18723	0.036905798	0.091865162	0.054880182	SIX1/NPNT/SOX9/VEGFA/GATA3/HES1	6	FBs
GO:1903078	positive regulation of protein localization to plasma membrane	6/748	62/18723	0.036905798	0.091865162	0.054880182	LRP1/EGFR/EPHA3/SORBS1/RAMP3/PRKCH	6	FBs
GO:0010876	lipid localization	26/748	448/18723	0.037151111	0.092421668	0.055212638	PLA2G2A/C3/LRP1/APOD/APOE/PLTP/APOC1/TSKU/ABCA8/ABCA6/ABCA9/ENPP1/RBP4/IRS2/ABCA10/NFKBIA/SLC2A1/LPL/CAV1/APOLD1/CLU/SPNS2/EDN1/SLCO2A1/SYK/THBS1	26	FBs
GO:0002708	positive regulation of lymphocyte mediated immunity	9/748	113/18723	0.03716674	0.092421668	0.055212638	C3/RSAD2/GATA3/PTPRC/B2M/HLA-DRA/HLA-B/HLA-E/HLA-DRB1	9	FBs
GO:0045089	positive regulation of innate immune response	10/748	131/18723	0.037278446	0.092569905	0.055301194	SPI1/COCH/MNDA/HLA-E/CCL5/FCN1/GBP5/SYK/HCK/TYROBP	10	FBs
GO:1904950	negative regulation of establishment of protein localization	10/748	131/18723	0.037278446	0.092569905	0.055301194	APOD/APOE/SFRP1/ANGPT1/RSAD2/INHBB/CD200/ADRA2A/RAB11FIP1/UCP2	10	FBs
GO:0006026	aminoglycan catabolic process	4/748	32/18723	0.03743223	0.092569905	0.055301194	HPSE2/CEMIP/LYVE1/HYAL2	4	FBs
GO:0009954	proximal/distal pattern formation	4/748	32/18723	0.03743223	0.092569905	0.055301194	IRX3/FGF10/OSR1/ALDH1A2	4	FBs
GO:0010644	cell communication by electrical coupling	4/748	32/18723	0.03743223	0.092569905	0.055301194	IRX3/CASQ2/CAV1/GJA5	4	FBs
GO:0010743	regulation of macrophage derived foam cell differentiation	4/748	32/18723	0.03743223	0.092569905	0.055301194	PLA2G2A/NFKBIA/PRKCH/LPL	4	FBs
GO:0042044	fluid transport	4/748	32/18723	0.03743223	0.092569905	0.055301194	HAS2/AQP1/HYAL2/EDN1	4	FBs
GO:0045736	negative regulation of cyclin-dependent protein serine/threonine kinase activity	4/748	32/18723	0.03743223	0.092569905	0.055301194	HHEX/TNFAIP3/CDKN1A/MYOCD	4	FBs
GO:0060914	heart formation	4/748	32/18723	0.03743223	0.092569905	0.055301194	SIX1/MEF2C/HES1/SOX17	4	FBs
[truncated: 31,820 more rows]
