# Supplementary material for: Single-cell RNA sequencing reveals critical modulators of extracellular matrix of penile cavernous cells in erectile dysfunction
Source: Sci Rep. 2024 Mar 11;14:5886. doi: 10.1038/s41598-024-56428-0 (PMC10928087; doi:10.1038/s41598-024-56428-0)
Supplement: Supplementary file 4 — Supplementary Table S3. [file 41598_2024_56428_MOESM4_ESM.csv]

Table S3 The relative proportions of the FBs subpopulations between the ED and non-ED samples
	Var1	Var2	Freq	percentage
1	FBs1	ED	5287	0.199886578
2	FBs2	ED	5516	0.208544423
3	FBs3	ED	4379	0.165557656
4	FBs4	ED	4411	0.166767486
5	FBs5	ED	2576	0.097391304
6	FBs6	ED	1209	0.045708885
7	FBs7	ED	1778	0.067221172
8	FBs8	ED	848	0.032060491
9	FBs9	ED	186	0.007032136
10	FBs10	ED	160	0.006049149
11	FBs11	ED	100	0.003780718
12	FBs1	No_ED	2095	0.204131346
13	FBs2	No_ED	1519	0.148007405
14	FBs3	No_ED	2277	0.221864952
15	FBs4	No_ED	1796	0.174997564
16	FBs5	No_ED	1303	0.126960928
17	FBs6	No_ED	766	0.074637046
18	FBs7	No_ED	10	0.000974374
19	FBs8	No_ED	158	0.015395109
20	FBs9	No_ED	192	0.01870798
21	FBs10	No_ED	123	0.0119848
22	FBs11	No_ED	24	0.002338498
