# Supplementary material for: Single-cell RNA sequencing reveals critical modulators of extracellular matrix of penile cavernous cells in erectile dysfunction
Source: Sci Rep. 2024 Mar 11;14:5886. doi: 10.1038/s41598-024-56428-0 (PMC10928087; doi:10.1038/s41598-024-56428-0)
Supplement: Supplementary file 5 — Supplementary Table S4. [file 41598_2024_56428_MOESM5_ESM.csv]

Table S4 The relative proportions of the FBs subpopulations between the ED and non-ED samples
	ct_stat2$Var1	ED	no_ED	changes	zscore
1	FBs1	0.199886578	0.204131346	-0.004244767	-0.115647038
2	FBs2	0.208544423	0.148007405	0.060537018	1.64930763
3	FBs3	0.165557656	0.221864952	-0.056307296	-1.53407048
4	FBs4	0.166767486	0.174997564	-0.008230078	-0.224225296
5	FBs5	0.097391304	0.126960928	-0.029569623	-0.805612941
6	FBs6	0.045708885	0.074637046	-0.028928161	-0.78813655
7	FBs7	0.067221172	0.000974374	0.066246798	1.804868372
8	FBs8	0.032060491	0.015395109	0.016665383	0.454041905
9	FBs9	0.007032136	0.01870798	-0.011675844	-0.318103851
10	FBs10	0.006049149	0.0119848	-0.00593565	-0.161714498
11	FBs11	0.003780718	0.002338498	0.001442221	0.039292748
