# Supplementary material for: Single-cell RNA sequencing reveals critical modulators of extracellular matrix of penile cavernous cells in erectile dysfunction
Source: Sci Rep. 2024 Mar 11;14:5886. doi: 10.1038/s41598-024-56428-0 (PMC10928087; doi:10.1038/s41598-024-56428-0)
Supplement: Supplementary file 6 — Supplementary Table S5. [file 41598_2024_56428_MOESM6_ESM.csv]

Table S5 The differentially expressed genes of the ED-downregulated in FBs subpopulations
	gene	p_val	avg_log2FC	pct.1	pct.2	p_val_adj
1	WISP2	0	2.874608667	0.918	0.643	0
2	CXCL14	0	2.785165491	0.786	0.338	0
3	APOD	0	2.609277514	1	0.972	0
4	IGFBP7	0	2.495238094	0.998	0.748	0
5	LEPR	0	2.351677618	0.925	0.492	0
6	FBLN5	0	2.33167666	0.957	0.488	0
7	MFAP5	0	2.261315897	0.779	0.425	0
8	OGN	0	2.245146557	0.972	0.568	0
9	CTGF	0	2.225665779	0.871	0.36	0
10	MGP	0	2.185970512	0.997	0.894	0
11	PRELP	0	2.106092193	0.993	0.779	0
12	CILP	0	2.04620258	0.995	0.914	0
13	CHRDL1	0	1.962032135	0.939	0.525	0
14	THY1	0	1.945773728	0.86	0.457	0
15	SFRP1	0	1.911286939	0.852	0.37	0
16	COL6A3	0	1.86919768	0.995	0.831	0
17	FBLN2	0	1.855018724	0.969	0.672	0
18	FBLN1	0	1.840617824	0.993	0.89	0
19	SFRP2	0	1.713293771	0.931	0.402	0
20	GPX3	0	1.70618564	0.996	0.892	0
21	ABI3BP	0	1.684911957	0.977	0.818	0
22	SPRY1	0	1.662051923	0.924	0.64	0
23	F3	0	1.58590651	0.878	0.559	0
24	F2R	0	1.580979789	0.819	0.589	0
25	GPNMB	0	1.579653811	0.917	0.533	0
26	LTBP4	0	1.541912427	0.973	0.733	0
27	COL4A1	0	1.536516907	0.98	0.754	0
28	LAMA2	0	1.534661694	0.978	0.856	0
29	SPON2	0	1.526394487	0.883	0.481	0
30	COL4A2	0	1.483768869	0.986	0.902	0
31	MFGE8	0	1.451573362	0.961	0.816	0
32	COL1A2	0	1.403903108	1	0.998	0
33	TNXB	0	1.399855854	0.776	0.346	0
34	EMP1	0	1.367842841	0.98	0.855	0
35	PLTP	0	1.355406053	0.982	0.865	0
36	LAMC1	0	1.324523923	0.996	0.955	0
37	VIT	0	1.321264455	0.939	0.64	0
38	OMD	0	1.294299445	0.851	0.523	0
39	TIMP3	0	1.286777013	0.999	0.99	0
40	OAF	0	1.283695729	0.792	0.544	0
41	LTBP2	0	1.28041613	0.9	0.854	0
42	DIO2	0	1.280158046	0.679	0.536	0
43	COL14A1	0	1.274048724	0.965	0.855	0
44	IGFBP2	0	1.251998788	0.754	0.408	0
45	COMP	0	1.229705046	0.662	0.393	0
46	SFRP4	0	1.22481073	0.62	0.144	0
47	ABCA6	0	1.2218903	0.823	0.37	0
48	MFAP4	0	1.207181216	0.99	0.915	0
49	TAGLN	0	1.195395792	0.818	0.474	0
50	FMO2	0	1.191463719	0.737	0.472	0
51	PCOLCE2	0	1.190766026	0.663	0.249	0
52	CRISPLD2	0	1.187033245	0.949	0.707	0
53	PI16	0	1.179764107	0.701	0.432	0
54	HEYL	0	1.162553251	0.919	0.422	0
55	GSN	0	1.162420192	1	0.999	0
56	PDGFRL	0	1.158772793	0.923	0.737	0
57	IGFBP6	0	1.142923241	0.936	0.711	0
58	PTN	0	1.136011401	0.787	0.453	0
59	VGLL3	0	1.132624288	0.9	0.499	0
60	ITM2A	0	1.130700684	0.907	0.611	0
61	CMKLR1	0	1.125040936	0.79	0.363	0
62	ITGB5	0	1.111158767	0.932	0.703	0
63	SERPINE1	0	1.110663533	0.749	0.504	0
64	SCARA5	0	1.110419624	0.961	0.851	0
65	DPT	0	1.088048121	0.902	0.645	0
66	ABCA8	0	1.085142984	0.944	0.851	0
67	CST3	0	1.083922661	0.999	0.987	0
68	SAMHD1	0	1.073921159	0.9	0.621	0
69	EPHA3	0	1.067860688	0.946	0.836	0
70	COL12A1	0	1.051748295	0.929	0.699	0
71	DCN	0	1.049131738	1	0.998	0
72	PENK	0	1.04751788	0.769	0.451	0
73	LSP1	0	1.03525363	0.755	0.336	0
74	PLXDC2	0	1.022351672	0.958	0.889	0
75	THBS4	4.86E-64	1.017368575	0.651	0.726	6.48E-61
76	SLITRK4	0	1.00692236	0.865	0.45	0
77	MEDAG	0	0.997050975	0.857	0.574	0
78	CTSK	0	0.996636287	0.973	0.942	0
79	FSTL1	0	0.986962243	0.993	0.954	0
80	MYOC	0	0.982504344	0.908	0.817	0
81	CNTN4	0	0.981329518	0.895	0.608	0
82	ABCA9	0	0.972898146	0.675	0.405	0
83	ALDH1A3	0	0.967814794	0.822	0.659	0
84	BGN	0	0.960482858	0.803	0.652	0
85	ITGBL1	0	0.925835046	0.613	0.208	0
86	FBN1	0	0.901045462	0.962	0.908	0
87	ECM1	0	0.900113917	0.777	0.38	0
88	FHL2	5.21E-282	0.882034196	0.598	0.331	6.96E-279
89	DHRS3	0	0.877652252	0.814	0.603	0
90	ARHGDIB	0	0.876946995	0.851	0.779	0
91	PLXDC1	0	0.865447128	0.815	0.522	0
92	NEGR1	0	0.852567975	0.926	0.726	0
93	LOX	0	0.852129878	0.855	0.614	0
94	AEBP1	0	0.83476214	0.918	0.786	0
95	DKK3	0	0.825290185	0.774	0.704	0
96	FIBIN	0	0.806374701	0.673	0.423	0
97	TIMP1	0	0.804757364	0.896	0.782	0
98	SMOC2	0	0.803780897	0.692	0.262	0
99	C1R	0	0.794646375	0.988	0.932	0
100	OLFML2A	0	0.794010222	0.678	0.693	0
101	ELN	0	0.790848593	0.861	0.775	0
102	GFRA1	0	0.784796244	0.918	0.633	0
103	CLU	2.02E-138	0.78119689	0.92	0.928	2.70E-135
104	CCDC80	0	0.769804921	0.999	0.995	0
105	PID1	0	0.769577847	0.879	0.695	0
106	CAMK2N1	0	0.760915685	0.908	0.661	0
107	INHBA	1.02E-45	0.759266644	0.46	0.217	1.36E-42
108	TSC22D1	0	0.75782424	0.907	0.608	0
109	SDC2	0	0.746257838	0.818	0.682	0
110	FGL2	0	0.744112841	0.894	0.773	0
111	MMP2	0	0.741746768	0.999	0.997	0
112	SPRY2	0	0.73926012	0.844	0.696	0
113	STC2	0	0.737241246	0.874	0.609	0
114	COLEC12	0	0.733913217	0.918	0.807	0
115	CPED1	0	0.730303435	0.885	0.592	0
116	CD34	4.84E-301	0.724098407	0.66	0.435	6.46E-298
117	NDRG1	0	0.721602097	0.93	0.795	0
118	COL6A2	0	0.720907601	0.998	0.994	0
119	THBS2	0	0.702876782	0.659	0.277	0
120	A2M	0	0.702875792	0.787	0.565	0
121	MYL9	0	0.700875108	0.907	0.783	0
122	TPM1	0	0.692889196	0.87	0.732	0
123	SVEP1	0	0.69260424	0.878	0.731	0
124	COL1A1	3.40E-293	0.691954436	0.999	0.993	4.54E-290
125	IL33	0	0.671012894	0.791	0.446	0
126	NNMT	1.03E-264	0.667283828	0.617	0.3	1.37E-261
127	GAS7	0	0.666368563	0.856	0.695	0
128	PMEPA1	2.26E-43	0.664281567	0.517	0.445	3.01E-40
129	SOD3	0	0.662593107	0.934	0.919	0
130	SPARC	0	0.658531374	0.994	0.986	0
131	FAP	1.81E-118	0.652796979	0.585	0.45	2.42E-115
132	EFEMP1	3.84E-297	0.652749266	0.94	0.867	5.12E-294
133	AHNAK2	0	0.652523167	0.78	0.423	0
134	G0S2	2.68E-86	0.648918788	0.639	0.547	3.57E-83
135	CD55	1.19E-116	0.647324448	0.558	0.408	1.59E-113
136	SLIT2	0	0.637262452	0.983	0.948	0
137	SH3BGRL3	5.67E-237	0.637217373	0.794	0.662	7.57E-234
138	ABCA10	0	0.626144745	0.731	0.611	0
139	KCTD12	0	0.617305195	0.938	0.844	0
140	SPOCK1	0	0.615199824	0.863	0.848	0
141	BMP4	0	0.610668571	0.845	0.424	0
142	MXRA5	1.16E-228	0.60924998	0.901	0.891	1.55E-225
143	DAB2	0	0.6092225	0.852	0.597	0
144	CAV1	0	0.606519385	0.949	0.86	0
145	IGFBP5	4.77E-143	0.602026009	0.991	0.984	6.37E-140
146	SETBP1	0	0.597183662	0.942	0.796	0
147	GPM6B	0	0.597030656	0.655	0.313	0
148	UCHL1	0	0.593316465	0.754	0.453	0
149	SSPN	0	0.575043308	0.938	0.835	0
150	MT2A	2.37E-261	0.57119905	0.97	0.905	3.16E-258
151	GALNT15	6.76E-52	0.563374411	0.525	0.487	9.03E-49
152	CYTL1	0	0.562419856	0.706	0.655	0
153	C1S	0	0.561705762	0.999	0.994	0
154	MEOX2	0	0.552867191	0.874	0.74	0
155	PDGFRB	9.83E-271	0.552062331	0.971	0.93	1.31E-267
156	ADA	0	0.549931116	0.74	0.669	0
157	CPVL	2.81E-128	0.548905443	0.478	0.198	3.76E-125
158	FLNA	0	0.54529031	0.868	0.569	0
159	SERPINE2	1.28E-113	0.534861472	0.531	0.312	1.71E-110
160	SLIT3	0	0.53002896	0.911	0.672	0
161	PTPRD	0	0.524688362	0.729	0.512	0
162	NGFR	0	0.520533691	0.88	0.598	0
163	RASSF2	0	0.512391835	0.778	0.74	0
164	PODN	1.34E-271	0.507711831	0.978	0.94	1.80E-268
165	C2orf40	1.84E-225	0.505915503	0.745	0.655	2.45E-222
166	S100A4	1.82E-286	0.505429388	0.966	0.91	2.43E-283
167	MSX1	1.78E-246	0.50361273	0.839	0.686	2.38E-243
168	FMO3	2.94E-209	0.501099208	0.504	0.24	3.93E-206
169	LRRTM1	0	-0.502717123	0.798	0.858	0
170	RGS5	0	-0.50634765	0.511	0.686	0
171	RTN1	0	-0.508156865	0.805	0.867	0
172	HLA-DRB1	0	-0.515332398	0.739	0.818	0
173	TRIB1	1.52E-82	-0.522429813	0.37	0.512	2.03E-79
174	TNFAIP6	7.42E-123	-0.523129922	0.388	0.565	9.91E-120
175	FILIP1L	1.08E-127	-0.523641533	0.752	0.78	1.44E-124
176	CIDEC	0	-0.524428567	0.846	0.841	0
177	NR4A1	5.47E-105	-0.527598852	0.812	0.794	7.30E-102
178	CRABP1	0	-0.527873415	0.521	0.757	0
179	RASD1	2.19E-56	-0.529638208	0.572	0.609	2.93E-53
180	CD36	0	-0.536965555	0.596	0.844	0
181	ADH1C	1.62E-79	-0.541297141	0.573	0.632	2.16E-76
182	ATF3	6.70E-193	-0.54303387	0.565	0.685	8.95E-190
183	GPC6	0	-0.546184054	0.893	0.92	0
184	RHOB	0	-0.560638951	0.991	0.993	0
185	ENTPD2	6.93E-170	-0.56435387	0.427	0.557	9.25E-167
186	DUSP6	2.35E-47	-0.585165341	0.592	0.629	3.14E-44
187	HSD11B2	0	-0.597801357	0.556	0.7	0
188	AMER2	0	-0.611057643	0.843	0.888	0
189	AGT	0	-0.61473582	0.589	0.741	0
190	SULF1	3.55E-230	-0.633121483	0.903	0.92	4.74E-227
191	MT1E	2.81E-134	-0.635085047	0.582	0.668	3.75E-131
192	ENPP1	4.23E-145	-0.646346987	0.615	0.668	5.65E-142
193	ID1	2.43E-111	-0.648359328	0.35	0.503	3.24E-108
194	ATP6V0D1	1.22E-105	-0.660500862	0.675	0.701	1.63E-102
195	GPD1	0	-0.673660607	0.667	0.848	0
196	LAMB1	1.64E-243	-0.676856649	0.95	0.976	2.19E-240
197	EDNRA	0	-0.67756842	0.786	0.902	0
198	CLVS2	0	-0.685466609	0.525	0.822	0
199	AQP1	0	-0.701984022	0.715	0.881	0
200	NDNF	0	-0.702122816	0.822	0.891	0
201	RBP4	0	-0.718329919	0.782	0.762	0
202	CPAMD8	0	-0.718671104	0.795	0.913	0
203	HLA-DRA	0	-0.720977791	0.689	0.807	0
204	PIK3R3	0	-0.724674269	0.807	0.878	0
205	FOSB	0	-0.737351507	0.77	0.856	0
206	JUNB	0	-0.758599176	0.882	0.936	0
207	JUN	0	-0.758989888	0.977	0.99	0
208	SOX9	0	-0.760564381	0.691	0.815	0
209	LDLR	4.61E-278	-0.760631343	0.406	0.585	6.15E-275
210	ZFP36	0	-0.762570386	0.965	0.983	0
211	ATP1A2	0	-0.793435794	0.82	0.903	0
212	FOS	0	-0.813328511	0.929	0.964	0
213	PGF	0	-0.830657339	0.751	0.86	0
214	ANGPT1	0	-0.83155125	0.888	0.95	0
215	PTGFR	0	-0.861665842	0.906	0.922	0
216	DUSP1	0	-0.871513176	0.788	0.832	0
217	EFNB2	0	-0.871896608	0.685	0.769	0
218	BMPER	0	-0.876198644	0.837	0.912	0
219	AOC3	0	-0.890054868	0.831	0.912	0
220	BTG2	0	-0.893977178	0.928	0.943	0
221	CDKN1A	0	-0.902466155	0.764	0.842	0
222	PLPP3	0	-0.904906449	0.989	0.985	0
223	HOOK1	0	-0.929561293	0.707	0.822	0
224	FN1	0	-0.932054334	0.975	0.995	0
225	FGF10	0	-0.934525044	0.845	0.849	0
226	LTBP1	0	-0.93509013	0.958	0.991	0
227	TIAM1	0	-0.949350835	0.836	0.911	0
228	IGF1	0	-0.94976621	0.997	0.999	0
229	COL4A5	0	-0.978623291	0.895	0.924	0
230	CHST2	0	-0.983489835	0.748	0.906	0
231	SRD5A2	0	-0.994042175	0.715	0.842	0
232	VCAN	8.43E-208	-1.004631361	0.955	0.983	1.13E-204
233	SLPI	0	-1.007360119	0.804	0.948	0
234	CD74	0	-1.012886495	0.842	0.923	0
235	TBX3	0	-1.016448403	0.697	0.925	0
236	C11orf96	0	-1.117025086	0.903	0.924	0
237	SEMA6A	0	-1.148981053	0.892	0.936	0
238	PDK4	0	-1.154237018	0.902	0.86	0
239	VEGFA	0	-1.162660736	0.668	0.84	0
240	OLFML2B	0	-1.164919399	0.724	0.881	0
241	PTCHD1	0	-1.24271704	0.844	0.903	0
242	GPC4	0	-1.273721245	0.877	0.972	0
243	CPE	0	-1.304965765	0.772	0.95	0
244	PARM1	0	-1.31395686	0.848	0.924	0
245	PTGDS	0	-1.359821268	0.914	0.978	0
246	LRRC17	0	-1.406478885	0.697	0.891	0
247	GBP1	0	-1.407034866	0.659	0.786	0
248	CYP1B1	0	-1.415492154	0.784	0.952	0
249	ADAMTS1	0	-1.441161945	0.706	0.846	0
250	APOC1	0	-1.450881847	0.74	0.879	0
251	PLIN1	0	-1.523732416	0.801	0.894	0
252	ANGPT2	0	-1.593093989	0.781	0.928	0
253	PPM1L	0	-1.639150459	0.874	0.955	0
254	ANGPT4	0	-1.660901772	0.856	0.945	0
255	NPNT	0	-1.778191734	0.855	0.973	0
256	PLA2G2A	3.29E-293	-1.879907023	0.906	0.803	4.40E-290
257	DEFB1	0	-1.983744779	0.793	0.955	0
258	CA3	0	-2.485290083	0.776	0.937	0
