# Supplementary material for: Single-cell RNA sequencing reveals critical modulators of extracellular matrix of penile cavernous cells in erectile dysfunction
Source: Sci Rep. 2024 Mar 11;14:5886. doi: 10.1038/s41598-024-56428-0 (PMC10928087; doi:10.1038/s41598-024-56428-0)
Supplement: Supplementary file 7 — Supplementary Table S6. [file 41598_2024_56428_MOESM7_ESM.csv]

Table S6 GO enrichment analysis of upregulated DEGs in down subpopulation in FBs subpopulation
	ID	Description	GeneRatio	BgRatio	pvalue	p.adjust	qvalue	geneID	Count
GO:0030198	GO:0030198	extracellular matrix organization	30/159	307/18800	2.02E-23	2.63E-20	1.92E-20	FBLN5/FBLN2/FBLN1/SFRP2/ABI3BP/COL4A1/COL4A2/COL1A2/TNXB/LAMC1/VIT/COL14A1/COMP/MFAP4/CRISPLD2/DPT/CST3/COL12A1/CTSK/LOX/AEBP1/SMOC2/OLFML2A/ELN/CCDC80/MMP2/COL1A1/FAP/CAV1/GPM6B	30
GO:0043062	GO:0043062	extracellular structure organization	30/159	308/18800	2.22E-23	2.63E-20	1.92E-20	FBLN5/FBLN2/FBLN1/SFRP2/ABI3BP/COL4A1/COL4A2/COL1A2/TNXB/LAMC1/VIT/COL14A1/COMP/MFAP4/CRISPLD2/DPT/CST3/COL12A1/CTSK/LOX/AEBP1/SMOC2/OLFML2A/ELN/CCDC80/MMP2/COL1A1/FAP/CAV1/GPM6B	30
GO:0045229	GO:0045229	external encapsulating structure organization	30/159	310/18800	2.68E-23	2.63E-20	1.92E-20	FBLN5/FBLN2/FBLN1/SFRP2/ABI3BP/COL4A1/COL4A2/COL1A2/TNXB/LAMC1/VIT/COL14A1/COMP/MFAP4/CRISPLD2/DPT/CST3/COL12A1/CTSK/LOX/AEBP1/SMOC2/OLFML2A/ELN/CCDC80/MMP2/COL1A1/FAP/CAV1/GPM6B	30
GO:0031589	GO:0031589	cell-substrate adhesion	22/159	364/18800	5.11E-13	3.74E-10	2.73E-10	APOD/FBLN5/THY1/SFRP1/FBLN2/FBLN1/ABI3BP/TNXB/LAMC1/VIT/ITGB5/SERPINE1/EPHA3/MYOC/ITGBL1/CCDC80/CD34/COL1A1/SPOCK1/DAB2/GPM6B/FLNA	22
GO:0007178	GO:0007178	transmembrane receptor protein serine/threonine kinase signaling pathway	22/159	368/18800	6.37E-13	3.74E-10	2.73E-10	CILP/CHRDL1/SFRP1/SFRP2/SPRY1/LTBP4/COL1A2/LTBP2/COMP/SFRP4/ITGB5/FSTL1/FBN1/LOX/DKK3/INHBA/SPRY2/PMEPA1/BMP4/DAB2/CAV1/MSX1	22
GO:0090287	GO:0090287	regulation of cellular response to growth factor stimulus	20/159	314/18800	2.42E-12	1.18E-09	8.66E-10	CHRDL1/SFRP1/SFRP2/SPRY1/LTBP4/SFRP4/DCN/FSTL1/FBN1/LOX/DKK3/SMOC2/SPRY2/PMEPA1/SLIT2/BMP4/DAB2/CAV1/NGFR/MSX1	20
GO:0071559	GO:0071559	response to transforming growth factor beta	18/159	258/18800	7.12E-12	2.99E-09	2.18E-09	CILP/SFRP1/SPRY1/LTBP4/COL4A2/COL1A2/LTBP2/ITGB5/PENK/FBN1/LOX/DKK3/SPRY2/COL1A1/PMEPA1/MXRA5/DAB2/CAV1	18
GO:0090092	GO:0090092	regulation of transmembrane receptor protein serine/threonine kinase signaling pathway	18/159	267/18800	1.26E-11	4.64E-09	3.39E-09	CILP/CHRDL1/SFRP1/SFRP2/SPRY1/LTBP4/SFRP4/FSTL1/FBN1/LOX/DKK3/INHBA/SPRY2/PMEPA1/BMP4/DAB2/CAV1/MSX1	18
GO:0071560	GO:0071560	cellular response to transforming growth factor beta stimulus	17/159	252/18800	4.79E-11	1.43E-08	1.04E-08	CILP/SFRP1/SPRY1/LTBP4/COL4A2/COL1A2/LTBP2/ITGB5/PENK/FBN1/LOX/DKK3/SPRY2/COL1A1/PMEPA1/DAB2/CAV1	17
GO:0010810	GO:0010810	regulation of cell-substrate adhesion	16/159	217/18800	4.86E-11	1.43E-08	1.04E-08	APOD/THY1/SFRP1/FBLN2/FBLN1/ABI3BP/VIT/SERPINE1/EPHA3/MYOC/CCDC80/COL1A1/SPOCK1/DAB2/GPM6B/FLNA	16
GO:0001503	GO:0001503	ossification	21/159	420/18800	6.42E-11	1.71E-08	1.25E-08	MGP/CHRDL1/SFRP1/SFRP2/COL1A2/OMD/COMP/PTN/PENK/CTSK/MYOC/ECM1/FHL2/DHRS3/LOX/MMP2/COL1A1/BMP4/IGFBP5/GPM6B/RASSF2	21
GO:0030199	GO:0030199	collagen fibril organization	10/159	62/18800	1.04E-10	2.54E-08	1.86E-08	SFRP2/COL1A2/TNXB/COL14A1/COMP/DPT/COL12A1/LOX/AEBP1/COL1A1	10
GO:0048771	GO:0048771	tissue remodeling	14/159	174/18800	2.62E-10	5.92E-08	4.33E-08	LEPR/SFRP1/F2R/GPNMB/PTN/CST3/THBS4/CTSK/TIMP1/MMP2/CAV1/IGFBP5/FLNA/RASSF2	14
GO:0032963	GO:0032963	collagen metabolic process	11/159	101/18800	9.23E-10	1.94E-07	1.42E-07	F2R/COL1A2/TNXB/MFAP4/CST3/CTSK/MMP2/COL1A1/FAP/BMP4/PDGFRB	11
GO:0061448	GO:0061448	connective tissue development	15/159	260/18800	5.96E-09	1.17E-06	8.53E-07	MGP/SFRP2/COMP/CTSK/BGN/ECM1/LOX/TIMP1/CD34/COL1A1/EFEMP1/BMP4/CYTL1/PDGFRB/MSX1	15
GO:0001837	GO:0001837	epithelial to mesenchymal transition	12/159	162/18800	1.33E-08	2.44E-06	1.78E-06	SFRP1/SFRP2/SPRY1/HEYL/EPHA3/SPRY2/COL1A1/BMP4/DAB2/FLNA/S100A4/MSX1	12
GO:0060348	GO:0060348	bone development	13/159	225/18800	6.31E-08	1.03E-05	7.54E-06	LEPR/SFRP2/COMP/SFRP4/MYOC/BGN/FBN1/ECM1/DHRS3/LOX/COL1A1/BMP4/MSX1	13
GO:0052547	GO:0052547	regulation of peptidase activity	18/159	456/18800	6.32E-08	1.03E-05	7.54E-06	COL6A3/FBLN1/SFRP2/F3/F2R/TIMP3/PCOLCE2/PI16/GSN/SERPINE1/CST3/ECM1/TIMP1/A2M/SPOCK1/CAV1/SERPINE2/NGFR	18
GO:2000146	GO:2000146	negative regulation of cell motility	16/159	361/18800	7.43E-08	1.15E-05	8.40E-06	APOD/THY1/SFRP1/FBLN1/SFRP2/SERPINE1/DCN/ARHGDIB/TIMP1/TPM1/SLIT2/IGFBP5/MEOX2/ADA/NGFR/PODN	16
GO:0051271	GO:0051271	negative regulation of cellular component movement	16/159	369/18800	1.00E-07	1.41E-05	1.03E-05	APOD/THY1/SFRP1/FBLN1/SFRP2/SERPINE1/DCN/ARHGDIB/TIMP1/TPM1/SLIT2/IGFBP5/MEOX2/ADA/NGFR/PODN	16
GO:0051216	GO:0051216	cartilage development	12/159	195/18800	1.04E-07	1.41E-05	1.03E-05	MGP/SFRP2/COMP/CTSK/BGN/ECM1/TIMP1/COL1A1/EFEMP1/BMP4/CYTL1/MSX1	12
GO:1900046	GO:1900046	regulation of hemostasis	8/159	68/18800	1.05E-07	1.41E-05	1.03E-05	F3/F2R/COMP/SERPINE1/CD34/FAP/CAV1/SERPINE2	8
GO:0007179	GO:0007179	transforming growth factor beta receptor signaling pathway	12/159	200/18800	1.37E-07	1.74E-05	1.27E-05	SPRY1/LTBP4/COL1A2/LTBP2/ITGB5/FBN1/LOX/DKK3/SPRY2/PMEPA1/DAB2/CAV1	12
GO:0042060	GO:0042060	wound healing	17/159	429/18800	1.42E-07	1.74E-05	1.27E-05	FBLN1/F3/F2R/COMP/SERPINE1/LOX/TIMP1/SMOC2/CD34/MYL9/TPM1/COL1A1/FAP/CAV1/PDGFRB/FLNA/SERPINE2	17
GO:0045926	GO:0045926	negative regulation of growth	13/159	245/18800	1.70E-07	2.00E-05	1.46E-05	SFRP1/SFRP2/PI16/INHBA/STC2/SLIT2/BMP4/DAB2/IGFBP5/MT2A/SERPINE2/SLIT3/MSX1	13
GO:0030336	GO:0030336	negative regulation of cell migration	15/159	346/18800	2.58E-07	2.84E-05	2.08E-05	APOD/THY1/SFRP1/SFRP2/SERPINE1/DCN/ARHGDIB/TIMP1/TPM1/SLIT2/IGFBP5/MEOX2/ADA/NGFR/PODN	15
GO:0040013	GO:0040013	negative regulation of locomotion	16/159	396/18800	2.61E-07	2.84E-05	2.08E-05	APOD/THY1/SFRP1/FBLN1/SFRP2/SERPINE1/DCN/ARHGDIB/TIMP1/TPM1/SLIT2/IGFBP5/MEOX2/ADA/NGFR/PODN	16
GO:0090288	GO:0090288	negative regulation of cellular response to growth factor stimulus	9/159	115/18800	5.77E-07	6.06E-05	4.43E-05	CHRDL1/SFRP1/SFRP2/SPRY1/DCN/FBN1/SPRY2/SLIT2/NGFR	9
GO:0030278	GO:0030278	regulation of ossification	9/159	118/18800	7.19E-07	7.04E-05	5.15E-05	MGP/SFRP1/OMD/COMP/PTN/ECM1/DHRS3/BMP4/GPM6B	9
GO:0043407	GO:0043407	negative regulation of MAP kinase activity	7/159	60/18800	7.19E-07	7.04E-05	5.15E-05	SFRP1/SFRP2/SPRY1/SPRY2/BMP4/CAV1/UCHL1	7
GO:0007160	GO:0007160	cell-matrix adhesion	12/159	235/18800	7.76E-07	7.35E-05	5.38E-05	APOD/FBLN5/THY1/SFRP1/TNXB/ITGB5/SERPINE1/EPHA3/MYOC/ITGBL1/CD34/GPM6B	12
GO:0048545	GO:0048545	response to steroid hormone	14/159	330/18800	8.52E-07	7.79E-05	5.70E-05	IGFBP7/SFRP1/IGFBP2/HEYL/LOX/FIBIN/A2M/COL1A1/PMEPA1/SLIT2/BMP4/DAB2/CAV1/SLIT3	14
GO:0030282	GO:0030282	bone mineralization	9/159	121/18800	8.88E-07	7.79E-05	5.70E-05	MGP/COL1A2/OMD/COMP/PTN/ECM1/LOX/BMP4/GPM6B	9
GO:0042326	GO:0042326	negative regulation of phosphorylation	15/159	382/18800	9.02E-07	7.79E-05	5.70E-05	THY1/SFRP1/FBLN1/SFRP2/SPRY1/PID1/CAMK2N1/INHBA/SPRY2/PMEPA1/SLIT2/BMP4/CAV1/UCHL1/RASSF2	15
GO:0010811	GO:0010811	positive regulation of cell-substrate adhesion	9/159	122/18800	9.52E-07	7.99E-05	5.84E-05	THY1/SFRP1/FBLN2/ABI3BP/VIT/MYOC/CCDC80/DAB2/FLNA	9
GO:0048762	GO:0048762	mesenchymal cell differentiation	12/159	244/18800	1.15E-06	9.17E-05	6.70E-05	SFRP1/SFRP2/SPRY1/HEYL/EPHA3/SPRY2/COL1A1/BMP4/DAB2/FLNA/S100A4/MSX1	12
GO:1901888	GO:1901888	regulation of cell junction assembly	11/159	201/18800	1.16E-06	9.17E-05	6.70E-05	APOD/THY1/SFRP1/EPHA3/SLITRK4/MYOC/NEGR1/THBS2/CAV1/GPM6B/PTPRD	11
GO:0001933	GO:0001933	negative regulation of protein phosphorylation	14/159	341/18800	1.26E-06	9.65E-05	7.05E-05	THY1/SFRP1/FBLN1/SFRP2/SPRY1/PID1/CAMK2N1/SPRY2/PMEPA1/SLIT2/BMP4/CAV1/UCHL1/RASSF2	14
GO:0007568	GO:0007568	aging	10/159	163/18800	1.28E-06	9.65E-05	7.05E-05	APOD/COL4A2/IGFBP2/COMP/PENK/TIMP1/GFRA1/MMP2/IGFBP5/PDGFRB	10
GO:0030193	GO:0030193	regulation of blood coagulation	7/159	66/18800	1.39E-06	0.000102011	7.46E-05	F3/F2R/SERPINE1/CD34/FAP/CAV1/SERPINE2	7
GO:0045765	GO:0045765	regulation of angiogenesis	14/159	345/18800	1.44E-06	0.000103263	7.55E-05	SFRP1/SFRP2/F3/GPNMB/COL4A2/SERPINE1/DCN/THBS4/ECM1/SMOC2/SPRY2/CD34/THBS2/SPARC	14
GO:1903034	GO:1903034	regulation of response to wounding	10/159	166/18800	1.51E-06	0.000104604	7.65E-05	F3/F2R/PTN/SERPINE1/SMOC2/CD34/FAP/CAV1/FLNA/SERPINE2	10
GO:0048251	GO:0048251	elastic fiber assembly	4/159	11/18800	1.55E-06	0.000104604	7.65E-05	FBLN5/TNXB/MFAP4/LOX	4
GO:0010712	GO:0010712	regulation of collagen metabolic process	6/159	43/18800	1.57E-06	0.000104604	7.65E-05	F2R/MFAP4/CST3/FAP/BMP4/PDGFRB	6
GO:0017015	GO:0017015	regulation of transforming growth factor beta receptor signaling pathway	9/159	130/18800	1.62E-06	0.000105939	7.75E-05	SPRY1/LTBP4/FBN1/LOX/DKK3/SPRY2/PMEPA1/DAB2/CAV1	9
GO:0060485	GO:0060485	mesenchyme development	13/159	301/18800	1.75E-06	0.000107998	7.90E-05	SFRP1/SFRP2/SPRY1/HEYL/EPHA3/SPRY2/COL1A1/BMP4/DAB2/PDGFRB/FLNA/S100A4/MSX1	13
GO:0003007	GO:0003007	heart morphogenesis	12/159	254/18800	1.76E-06	0.000107998	7.90E-05	SFRP2/SPRY1/HEYL/FHL2/DHRS3/ELN/TPM1/SLIT2/BMP4/FLNA/SLIT3/MSX1	12
GO:1901342	GO:1901342	regulation of vasculature development	14/159	351/18800	1.77E-06	0.000107998	7.90E-05	SFRP1/SFRP2/F3/GPNMB/COL4A2/SERPINE1/DCN/THBS4/ECM1/SMOC2/SPRY2/CD34/THBS2/SPARC	14
GO:0031214	GO:0031214	biomineral tissue development	10/159	170/18800	1.88E-06	0.000112503	8.23E-05	MGP/COL1A2/OMD/COMP/PTN/ECM1/LOX/COL1A1/BMP4/GPM6B	10
GO:1903844	GO:1903844	regulation of cellular response to transforming growth factor beta stimulus	9/159	133/18800	1.96E-06	0.000115332	8.43E-05	SPRY1/LTBP4/FBN1/LOX/DKK3/SPRY2/PMEPA1/DAB2/CAV1	9
GO:0110148	GO:0110148	biomineralization	10/159	172/18800	2.09E-06	0.000120145	8.78E-05	MGP/COL1A2/OMD/COMP/PTN/ECM1/LOX/COL1A1/BMP4/GPM6B	10
GO:0071772	GO:0071772	response to BMP	10/159	173/18800	2.20E-06	0.000120905	8.84E-05	CHRDL1/SFRP1/SFRP2/COMP/SFRP4/HEYL/FSTL1/FBN1/BMP4/MSX1	10
GO:0071773	GO:0071773	cellular response to BMP stimulus	10/159	173/18800	2.20E-06	0.000120905	8.84E-05	CHRDL1/SFRP1/SFRP2/COMP/SFRP4/HEYL/FSTL1/FBN1/BMP4/MSX1	10
GO:0090101	GO:0090101	negative regulation of transmembrane receptor protein serine/threonine kinase signaling pathway	9/159	135/18800	2.22E-06	0.000120905	8.84E-05	CILP/CHRDL1/SFRP1/SFRP2/SPRY1/FBN1/SPRY2/PMEPA1/CAV1	9
GO:0050818	GO:0050818	regulation of coagulation	7/159	71/18800	2.29E-06	0.000122289	8.94E-05	F3/F2R/SERPINE1/CD34/FAP/CAV1/SERPINE2	7
GO:0085029	GO:0085029	extracellular matrix assembly	6/159	46/18800	2.36E-06	0.000123663	9.04E-05	FBLN5/COL1A2/TNXB/MFAP4/LOX/GPM6B	6
GO:0010717	GO:0010717	regulation of epithelial to mesenchymal transition	8/159	102/18800	2.45E-06	0.000126446	9.25E-05	SFRP1/SFRP2/SPRY1/EPHA3/SPRY2/COL1A1/BMP4/DAB2	8
GO:0003401	GO:0003401	axis elongation	5/159	27/18800	2.82E-06	0.000142891	0.000104474	SFRP1/SFRP2/SPRY1/SPRY2/BMP4	5
GO:0007596	GO:0007596	blood coagulation	11/159	221/18800	2.91E-06	0.000144922	0.000105959	FBLN1/F3/F2R/COMP/SERPINE1/CD34/MYL9/FAP/CAV1/FLNA/SERPINE2	11
GO:0043409	GO:0043409	negative regulation of MAPK cascade	10/159	179/18800	2.99E-06	0.000146236	0.000106919	SFRP1/FBLN1/SFRP2/SPRY1/TIMP3/SPRY2/BMP4/DAB2/CAV1/UCHL1	10
GO:0030510	GO:0030510	regulation of BMP signaling pathway	8/159	105/18800	3.05E-06	0.000147044	0.00010751	CHRDL1/SFRP1/SFRP2/SFRP4/FSTL1/FBN1/BMP4/MSX1	8
GO:0051346	GO:0051346	negative regulation of hydrolase activity	14/159	371/18800	3.36E-06	0.00015936	0.000116515	LEPR/COL6A3/SFRP2/SPRY1/TIMP3/PI16/SERPINE1/CST3/ECM1/TIMP1/SPRY2/A2M/SPOCK1/SERPINE2	14
GO:0050817	GO:0050817	coagulation	11/159	226/18800	3.61E-06	0.000168378	0.000123108	FBLN1/F3/F2R/COMP/SERPINE1/CD34/MYL9/FAP/CAV1/FLNA/SERPINE2	11
GO:0007599	GO:0007599	hemostasis	11/159	227/18800	3.77E-06	0.000172932	0.000126438	FBLN1/F3/F2R/COMP/SERPINE1/CD34/MYL9/FAP/CAV1/FLNA/SERPINE2	11
GO:0007492	GO:0007492	endoderm development	7/159	78/18800	4.33E-06	0.000195636	0.000143038	COL4A2/LAMC1/ITGB5/COL12A1/INHBA/MMP2/BMP4	7
GO:0045936	GO:0045936	negative regulation of phosphate metabolic process	15/159	440/18800	5.12E-06	0.00022786	0.000166598	THY1/SFRP1/FBLN1/SFRP2/SPRY1/PID1/CAMK2N1/INHBA/SPRY2/PMEPA1/SLIT2/BMP4/CAV1/UCHL1/RASSF2	15
GO:0010563	GO:0010563	negative regulation of phosphorus metabolic process	15/159	441/18800	5.26E-06	0.000230682	0.000168661	THY1/SFRP1/FBLN1/SFRP2/SPRY1/PID1/CAMK2N1/INHBA/SPRY2/PMEPA1/SLIT2/BMP4/CAV1/UCHL1/RASSF2	15
GO:0050673	GO:0050673	epithelial cell proliferation	15/159	443/18800	5.56E-06	0.000237477	0.00017363	SFRP1/SFRP2/F3/LAMC1/PTN/THBS4/ECM1/CD34/SPARC/FAP/BMP4/DAB2/CAV1/IGFBP5/NGFR	15
GO:0030500	GO:0030500	regulation of bone mineralization	7/159	81/18800	5.58E-06	0.000237477	0.00017363	MGP/OMD/COMP/PTN/ECM1/BMP4/GPM6B	7
GO:0045785	GO:0045785	positive regulation of cell adhesion	15/159	446/18800	6.03E-06	0.000252845	0.000184866	THY1/SFRP1/FBLN2/SFRP2/ABI3BP/VIT/IGFBP2/MYOC/CCDC80/TPM1/CD55/DAB2/CAV1/ADA/FLNA	15
GO:0003180	GO:0003180	aortic valve morphogenesis	5/159	32/18800	6.80E-06	0.000281401	0.000205745	HEYL/ELN/SLIT2/BMP4/SLIT3	5
GO:0007566	GO:0007566	embryo implantation	6/159	57/18800	8.46E-06	0.000345124	0.000252335	IGFBP7/FBLN1/ARHGDIB/TIMP1/MMP2/STC2	6
GO:0030509	GO:0030509	BMP signaling pathway	9/159	162/18800	9.90E-06	0.000394359	0.000288333	CHRDL1/SFRP1/SFRP2/COMP/SFRP4/FSTL1/FBN1/BMP4/MSX1	9
GO:0044703	GO:0044703	multi-organism reproductive process	10/159	205/18800	9.94E-06	0.000394359	0.000288333	IGFBP7/FBLN1/IGFBP2/PTN/ARHGDIB/TIMP1/MMP2/STC2/IGFBP5/SERPINE2	10
GO:0042481	GO:0042481	regulation of odontogenesis	4/159	17/18800	1.08E-05	0.000421394	0.000308099	CD34/BMP4/NGFR/MSX1	4
GO:0007162	GO:0007162	negative regulation of cell adhesion	12/159	305/18800	1.14E-05	0.000440825	0.000322306	APOD/FBLN1/GPNMB/SERPINE1/MYOC/ARHGDIB/FGL2/MMP2/COL1A1/SPOCK1/BMP4/SERPINE2	12
GO:0003206	GO:0003206	cardiac chamber morphogenesis	8/159	126/18800	1.18E-05	0.000451744	0.00033029	SFRP2/HEYL/FHL2/DHRS3/TPM1/SLIT2/BMP4/SLIT3	8
GO:0001558	GO:0001558	regulation of cell growth	14/159	415/18800	1.21E-05	0.000453895	0.000331863	IGFBP7/FBLN5/SFRP1/SFRP2/LTBP4/PI16/INHBA/SLIT2/SPOCK1/DAB2/IGFBP5/SERPINE2/SLIT3/MSX1	14
GO:0007044	GO:0007044	cell-substrate junction assembly	7/159	92/18800	1.30E-05	0.000483515	0.000353519	APOD/THY1/SFRP1/LAMC1/EPHA3/MYOC/GPM6B	7
GO:0044706	GO:0044706	multi-multicellular organism process	10/159	213/18800	1.39E-05	0.000509267	0.000372347	IGFBP7/FBLN1/IGFBP2/PTN/ARHGDIB/TIMP1/MMP2/STC2/IGFBP5/SERPINE2	10
GO:2000027	GO:2000027	regulation of animal organ morphogenesis	8/159	129/18800	1.41E-05	0.000509725	0.000372682	SFRP1/SFRP2/SPRY1/CD34/BMP4/DAB2/NGFR/MSX1	8
GO:0003176	GO:0003176	aortic valve development	5/159	37/18800	1.42E-05	0.000509725	0.000372682	HEYL/ELN/SLIT2/BMP4/SLIT3	5
GO:0010466	GO:0010466	negative regulation of peptidase activity	11/159	262/18800	1.46E-05	0.000518283	0.000378939	COL6A3/SFRP2/TIMP3/PI16/SERPINE1/CST3/ECM1/TIMP1/A2M/SPOCK1/SERPINE2	11
GO:0042476	GO:0042476	odontogenesis	8/159	130/18800	1.49E-05	0.000518873	0.000379371	COL1A2/SERPINE1/INHBA/CD34/COL1A1/BMP4/NGFR/MSX1	8
GO:0051893	GO:0051893	regulation of focal adhesion assembly	6/159	63/18800	1.52E-05	0.000518873	0.000379371	APOD/THY1/SFRP1/EPHA3/MYOC/GPM6B	6
GO:0090109	GO:0090109	regulation of cell-substrate junction assembly	6/159	63/18800	1.52E-05	0.000518873	0.000379371	APOD/THY1/SFRP1/EPHA3/MYOC/GPM6B	6
GO:0055093	GO:0055093	response to hyperoxia	4/159	19/18800	1.73E-05	0.000583857	0.000426883	MMP2/COL1A1/CAV1/PDGFRB	4
GO:0061041	GO:0061041	regulation of wound healing	8/159	133/18800	1.76E-05	0.000586644	0.000428921	F3/F2R/SERPINE1/SMOC2/CD34/FAP/CAV1/SERPINE2	8
GO:0048608	GO:0048608	reproductive structure development	14/159	433/18800	1.93E-05	0.000635201	0.000464423	SFRP1/SFRP2/PTN/GFRA1/INHBA/MMP2/STC2/A2M/SLIT2/BMP4/PDGFRB/ADA/SERPINE2/SLIT3	14
GO:0060349	GO:0060349	bone morphogenesis	7/159	98/18800	1.97E-05	0.000635201	0.000464423	SFRP2/COMP/SFRP4/DHRS3/COL1A1/BMP4/MSX1	7
GO:0150115	GO:0150115	cell-substrate junction organization	7/159	98/18800	1.97E-05	0.000635201	0.000464423	APOD/THY1/SFRP1/LAMC1/EPHA3/MYOC/GPM6B	7
GO:0010812	GO:0010812	negative regulation of cell-substrate adhesion	6/159	66/18800	1.99E-05	0.000635201	0.000464423	APOD/FBLN1/SERPINE1/MYOC/COL1A1/SPOCK1	6
GO:0061458	GO:0061458	reproductive system development	14/159	436/18800	2.09E-05	0.000659447	0.00048215	SFRP1/SFRP2/PTN/GFRA1/INHBA/MMP2/STC2/A2M/SLIT2/BMP4/PDGFRB/ADA/SERPINE2/SLIT3	14
GO:0150116	GO:0150116	regulation of cell-substrate junction organization	6/159	68/18800	2.36E-05	0.000733119	0.000536015	APOD/THY1/SFRP1/EPHA3/MYOC/GPM6B	6
GO:1905314	GO:1905314	semi-lunar valve development	5/159	41/18800	2.38E-05	0.000733119	0.000536015	HEYL/ELN/SLIT2/BMP4/SLIT3	5
GO:0070167	GO:0070167	regulation of biomineral tissue development	7/159	101/18800	2.40E-05	0.000733119	0.000536015	MGP/OMD/COMP/PTN/ECM1/BMP4/GPM6B	7
GO:0048705	GO:0048705	skeletal system morphogenesis	10/159	228/18800	2.49E-05	0.000755267	0.000552208	MGP/SFRP1/SFRP2/COMP/SFRP4/DHRS3/MMP2/COL1A1/BMP4/MSX1	10
GO:0050921	GO:0050921	positive regulation of chemotaxis	8/159	140/18800	2.55E-05	0.000763726	0.000558393	F3/PTN/CMKLR1/SERPINE1/THBS4/SMOC2/SLIT2/PDGFRB	8
GO:0043405	GO:0043405	regulation of MAP kinase activity	9/159	183/18800	2.62E-05	0.000768863	0.00056215	SFRP1/SFRP2/SPRY1/TNXB/SPRY2/BMP4/CAV1/UCHL1/PDGFRB	9
GO:0055001	GO:0055001	muscle cell development	9/159	183/18800	2.62E-05	0.000768863	0.00056215	COMP/PI16/FHL2/LOX/MYL9/TPM1/BMP4/UCHL1/PDGFRB	9
GO:0110149	GO:0110149	regulation of biomineralization	7/159	103/18800	2.72E-05	0.000791482	0.000578687	MGP/OMD/COMP/PTN/ECM1/BMP4/GPM6B	7
GO:0042698	GO:0042698	ovulation cycle	6/159	70/18800	2.79E-05	0.000804088	0.000587903	PTN/INHBA/MMP2/A2M/SLIT2/SLIT3	6
GO:0090090	GO:0090090	negative regulation of canonical Wnt signaling pathway	8/159	142/18800	2.82E-05	0.00080481	0.000588431	SFRP1/SFRP2/IGFBP2/SFRP4/IGFBP6/DKK3/DAB2/CAV1	8
GO:0007565	GO:0007565	female pregnancy	9/159	185/18800	2.85E-05	0.000805432	0.000588886	IGFBP7/FBLN1/IGFBP2/PTN/ARHGDIB/TIMP1/MMP2/STC2/IGFBP5	9
GO:0030308	GO:0030308	negative regulation of cell growth	9/159	186/18800	2.98E-05	0.000832338	0.000608559	SFRP1/SFRP2/PI16/INHBA/SLIT2/DAB2/SERPINE2/SLIT3/MSX1	9
GO:1901890	GO:1901890	positive regulation of cell junction assembly	7/159	105/18800	3.08E-05	0.000854195	0.000624539	THY1/SFRP1/SLITRK4/MYOC/THBS2/CAV1/PTPRD	7
GO:1903036	GO:1903036	positive regulation of response to wounding	6/159	72/18800	3.28E-05	0.000900769	0.000658591	F3/F2R/PTN/SERPINE1/SMOC2/FLNA	6
GO:0001649	GO:0001649	osteoblast differentiation	10/159	241/18800	4.00E-05	0.001087343	0.000795004	SFRP1/SFRP2/PENK/MYOC/FHL2/LOX/COL1A1/BMP4/IGFBP5/RASSF2	10
GO:0035987	GO:0035987	endodermal cell differentiation	5/159	46/18800	4.21E-05	0.00113415	0.000829226	COL4A2/ITGB5/COL12A1/INHBA/MMP2	5
GO:0043567	GO:0043567	regulation of insulin-like growth factor receptor signaling pathway	4/159	24/18800	4.59E-05	0.001224909	0.000895584	CILP/IGFBP2/IGFBP6/IGFBP5	4
GO:2001236	GO:2001236	regulation of extrinsic apoptotic signaling pathway	8/159	153/18800	4.81E-05	0.001272935	0.000930698	SFRP1/SFRP2/TIMP3/SERPINE1/INHBA/G0S2/BMP4/CAV1	8
GO:0060324	GO:0060324	face development	5/159	48/18800	5.19E-05	0.001360154	0.000994468	CRISPLD2/ALDH1A3/MMP2/COL1A1/MSX1	5
GO:0060343	GO:0060343	trabecula formation	4/159	25/18800	5.43E-05	0.00141019	0.001031051	SFRP1/FHL2/MMP2/COL1A1	4
GO:0022602	GO:0022602	ovulation cycle process	5/159	49/18800	5.74E-05	0.001465199	0.00107127	INHBA/MMP2/A2M/SLIT2/SLIT3	5
GO:1900047	GO:1900047	negative regulation of hemostasis	5/159	49/18800	5.74E-05	0.001465199	0.00107127	COMP/SERPINE1/CD34/FAP/SERPINE2	5
GO:0060541	GO:0060541	respiratory system development	9/159	203/18800	5.89E-05	0.001490168	0.001089527	SPRY1/CRISPLD2/ALDH1A3/LOX/SPRY2/BMP4/IGFBP5/PDGFRB/ADA	9
GO:2001238	GO:2001238	positive regulation of extrinsic apoptotic signaling pathway	5/159	50/18800	6.33E-05	0.00157217	0.001149482	SFRP1/TIMP3/INHBA/G0S2/CAV1	5
GO:0036296	GO:0036296	response to increased oxygen levels	4/159	26/18800	6.37E-05	0.00157217	0.001149482	MMP2/COL1A1/CAV1/PDGFRB	4
GO:2000050	GO:2000050	regulation of non-canonical Wnt signaling pathway	4/159	26/18800	6.37E-05	0.00157217	0.001149482	SFRP1/SFRP2/SFRP4/DAB2	4
GO:0016049	GO:0016049	cell growth	14/159	484/18800	6.50E-05	0.001589773	0.001162352	IGFBP7/FBLN5/SFRP1/SFRP2/LTBP4/PI16/INHBA/SLIT2/SPOCK1/DAB2/IGFBP5/SERPINE2/SLIT3/MSX1	14
GO:0002683	GO:0002683	negative regulation of immune system process	13/159	425/18800	6.82E-05	0.001641779	0.001200376	APOD/THY1/SFRP1/GPNMB/SAMHD1/FBN1/INHBA/FGL2/A2M/CD55/SLIT2/BMP4/ADA	13
GO:0060346	GO:0060346	bone trabecula formation	3/159	10/18800	6.82E-05	0.001641779	0.001200376	SFRP1/MMP2/COL1A1	3
GO:0052548	GO:0052548	regulation of endopeptidase activity	13/159	426/18800	6.98E-05	0.001667288	0.001219027	COL6A3/SFRP2/F3/F2R/TIMP3/GSN/SERPINE1/CST3/TIMP1/A2M/SPOCK1/SERPINE2/NGFR	13
GO:0048041	GO:0048041	focal adhesion assembly	6/159	83/18800	7.34E-05	0.001739593	0.001271892	APOD/THY1/SFRP1/EPHA3/MYOC/GPM6B	6
GO:0071901	GO:0071901	negative regulation of protein serine/threonine kinase activity	7/159	122/18800	8.05E-05	0.001891111	0.001382674	SFRP1/SFRP2/SPRY1/SPRY2/BMP4/CAV1/UCHL1	7
GO:0001704	GO:0001704	formation of primary germ layer	7/159	123/18800	8.47E-05	0.001954597	0.001429091	SFRP2/COL4A2/ITGB5/COL12A1/INHBA/MMP2/BMP4	7
GO:0001952	GO:0001952	regulation of cell-matrix adhesion	7/159	123/18800	8.47E-05	0.001954597	0.001429091	APOD/THY1/SFRP1/SERPINE1/EPHA3/MYOC/GPM6B	7
GO:0006469	GO:0006469	negative regulation of protein kinase activity	9/159	213/18800	8.52E-05	0.001954597	0.001429091	THY1/SFRP1/SFRP2/SPRY1/CAMK2N1/SPRY2/BMP4/CAV1/UCHL1	9
GO:0003205	GO:0003205	cardiac chamber development	8/159	167/18800	8.91E-05	0.002024256	0.001480022	SFRP2/HEYL/FHL2/DHRS3/TPM1/SLIT2/BMP4/SLIT3	8
GO:0033627	GO:0033627	cell adhesion mediated by integrin	6/159	86/18800	8.96E-05	0.002024256	0.001480022	SFRP2/ITGB5/SERPINE1/ITGBL1/FBN1/ADA	6
GO:0001654	GO:0001654	eye development	12/159	379/18800	9.45E-05	0.002117971	0.001548541	MFAP5/CHRDL1/THY1/SPRY1/COL4A1/ALDH1A3/FBN1/INHBA/SPRY2/EFEMP1/BMP4/PDGFRB	12
GO:0001706	GO:0001706	endoderm formation	5/159	55/18800	0.000100478	0.002150019	0.001571973	COL4A2/ITGB5/COL12A1/INHBA/MMP2	5
GO:0003179	GO:0003179	heart valve morphogenesis	5/159	55/18800	0.000100478	0.002150019	0.001571973	HEYL/ELN/SLIT2/BMP4/SLIT3	5
GO:0048008	GO:0048008	platelet-derived growth factor receptor signaling pathway	5/159	55/18800	0.000100478	0.002150019	0.001571973	APOD/F3/PDGFRL/LOX/PDGFRB	5
GO:0070482	GO:0070482	response to oxygen levels	11/159	324/18800	0.000100875	0.002150019	0.001571973	SFRP1/PENK/MMP2/STC2/CD34/NDRG1/COL1A1/SOD3/CAV1/PDGFRB/ADA	11
GO:0048660	GO:0048660	regulation of smooth muscle cell proliferation	8/159	170/18800	0.000100923	0.002150019	0.001571973	APOD/OGN/ELN/MMP2/TPM1/BMP4/IGFBP5/PDGFRB	8
GO:0002685	GO:0002685	regulation of leukocyte migration	9/159	218/18800	0.000101682	0.002150019	0.001571973	APOD/THY1/PTN/CMKLR1/SERPINE1/THBS4/ECM1/SLIT2/ADA	9
GO:0050678	GO:0050678	regulation of epithelial cell proliferation	12/159	382/18800	0.000101754	0.002150019	0.001571973	SFRP1/SFRP2/F3/LAMC1/PTN/THBS4/ECM1/SPARC/BMP4/DAB2/CAV1/NGFR	12
GO:0050878	GO:0050878	regulation of body fluid levels	12/159	382/18800	0.000101754	0.002150019	0.001571973	FBLN1/F3/F2R/COMP/SERPINE1/CD34/MYL9/FAP/CAV1/ADA/FLNA/SERPINE2	12
GO:0150063	GO:0150063	visual system development	12/159	383/18800	0.000104288	0.002187816	0.001599607	MFAP5/CHRDL1/THY1/SPRY1/COL4A1/ALDH1A3/FBN1/INHBA/SPRY2/EFEMP1/BMP4/PDGFRB	12
GO:0060325	GO:0060325	face morphogenesis	4/159	30/18800	0.000113736	0.00235723	0.001723473	CRISPLD2/MMP2/COL1A1/MSX1	4
GO:0048659	GO:0048659	smooth muscle cell proliferation	8/159	173/18800	0.000113969	0.00235723	0.001723473	APOD/OGN/ELN/MMP2/TPM1/BMP4/IGFBP5/PDGFRB	8
GO:0030178	GO:0030178	negative regulation of Wnt signaling pathway	8/159	174/18800	0.000118616	0.002436181	0.001781198	SFRP1/SFRP2/IGFBP2/SFRP4/IGFBP6/DKK3/DAB2/CAV1	8
GO:0048880	GO:0048880	sensory system development	12/159	389/18800	0.00012066	0.002460964	0.001799318	MFAP5/CHRDL1/THY1/SPRY1/COL4A1/ALDH1A3/FBN1/INHBA/SPRY2/EFEMP1/BMP4/PDGFRB	12
GO:0001553	GO:0001553	luteinization	3/159	12/18800	0.000123482	0.002484021	0.001816176	INHBA/MMP2/A2M	3
GO:0038063	GO:0038063	collagen-activated tyrosine kinase receptor signaling pathway	3/159	12/18800	0.000123482	0.002484021	0.001816176	COL4A1/COL4A2/COL1A1	3
GO:0007517	GO:0007517	muscle organ development	11/159	334/18800	0.000131797	0.002633248	0.001925282	COL6A3/LAMA2/TAGLN/HEYL/LOX/ELN/TPM1/BMP4/CAV1/MEOX2/MSX1	11
GO:0032970	GO:0032970	regulation of actin filament-based process	12/159	393/18800	0.000132762	0.002633738	0.00192564	SFRP1/GSN/EPHA3/MYOC/ARHGDIB/ELN/TPM1/SLIT2/CAV1/GPM6B/PDGFRB/FLNA	12
GO:0008406	GO:0008406	gonad development	9/159	226/18800	0.000133615	0.002633738	0.00192564	SFRP1/SFRP2/GFRA1/INHBA/MMP2/A2M/SLIT2/PDGFRB/SLIT3	9
GO:0031102	GO:0031102	neuron projection regeneration	5/159	59/18800	0.000140723	0.002755352	0.002014558	APOD/THY1/PTN/MMP2/FLNA	5
GO:0030324	GO:0030324	lung development	8/159	179/18800	0.000144263	0.002800634	0.002047666	SPRY1/CRISPLD2/LOX/SPRY2/BMP4/IGFBP5/PDGFRB/ADA	8
GO:2001235	GO:2001235	positive regulation of apoptotic signaling pathway	7/159	134/18800	0.000144943	0.002800634	0.002047666	SFRP1/TIMP3/INHBA/G0S2/CAV1/NGFR/MSX1	7
GO:0045137	GO:0045137	development of primary sexual characteristics	9/159	231/18800	0.00015754	0.003024143	0.002211082	SFRP1/SFRP2/GFRA1/INHBA/MMP2/A2M/SLIT2/PDGFRB/SLIT3	9
GO:0061430	GO:0061430	bone trabecula morphogenesis	3/159	13/18800	0.000159531	0.003042484	0.002224492	SFRP1/MMP2/COL1A1	3
GO:0030323	GO:0030323	respiratory tube development	8/159	183/18800	0.000167931	0.003182014	0.002326509	SPRY1/CRISPLD2/LOX/SPRY2/BMP4/IGFBP5/PDGFRB/ADA	8
GO:0060537	GO:0060537	muscle tissue development	12/159	405/18800	0.000175516	0.003304429	0.002416012	PI16/HEYL/FHL2/LOX/ELN/TPM1/BMP4/CAV1/IGFBP5/MEOX2/PDGFRB/MSX1	12
GO:0022617	GO:0022617	extracellular matrix disassembly	5/159	62/18800	0.000178223	0.003334017	0.002437645	LAMC1/CST3/CTSK/MMP2/FAP	5
GO:0033673	GO:0033673	negative regulation of kinase activity	9/159	236/18800	0.00018494	0.003437778	0.002513509	THY1/SFRP1/SFRP2/SPRY1/CAMK2N1/SPRY2/BMP4/CAV1/UCHL1	9
GO:0060323	GO:0060323	head morphogenesis	4/159	34/18800	0.000187473	0.003441295	0.002516081	CRISPLD2/MMP2/COL1A1/MSX1	4
GO:0110110	GO:0110110	positive regulation of animal organ morphogenesis	4/159	34/18800	0.000187473	0.003441295	0.002516081	SPRY1/CD34/BMP4/NGFR	4
GO:0045861	GO:0045861	negative regulation of proteolysis	11/159	350/18800	0.000197988	0.003611753	0.002640709	COL6A3/SFRP2/TIMP3/PI16/SERPINE1/CST3/ECM1/TIMP1/A2M/SPOCK1/SERPINE2	11
GO:0035791	GO:0035791	platelet-derived growth factor receptor-beta signaling pathway	3/159	14/18800	0.00020178	0.003658205	0.002674672	PDGFRL/LOX/PDGFRB	3
GO:0001655	GO:0001655	urogenital system development	11/159	352/18800	0.000207965	0.00372435	0.002723034	SFRP1/SPRY1/COL4A1/HEYL/FBN1/GFRA1/MMP2/CD34/SLIT2/BMP4/PDGFRB	11
GO:0032956	GO:0032956	regulation of actin cytoskeleton organization	11/159	352/18800	0.000207965	0.00372435	0.002723034	SFRP1/GSN/EPHA3/MYOC/ARHGDIB/ELN/TPM1/SLIT2/GPM6B/PDGFRB/FLNA	11
GO:0048048	GO:0048048	embryonic eye morphogenesis	4/159	35/18800	0.000210276	0.003742919	0.002736611	MFAP5/ALDH1A3/FBN1/EFEMP1	4
GO:0007369	GO:0007369	gastrulation	8/159	190/18800	0.000217012	0.003839545	0.002807258	SFRP1/SFRP2/COL4A2/ITGB5/COL12A1/INHBA/MMP2/BMP4	8
GO:0003170	GO:0003170	heart valve development	5/159	65/18800	0.000222906	0.00389701	0.002849273	HEYL/ELN/SLIT2/BMP4/SLIT3	5
GO:0061564	GO:0061564	axon development	13/159	479/18800	0.000222914	0.00389701	0.002849273	APOD/THY1/LAMA2/PTN/EPHA3/SLITRK4/CNTN4/MMP2/SLIT2/UCHL1/FLNA/SLIT3/NGFR	13
GO:0010952	GO:0010952	positive regulation of peptidase activity	8/159	192/18800	0.000233016	0.00404951	0.002960773	FBLN1/SFRP2/F3/F2R/PCOLCE2/GSN/CAV1/NGFR	8
GO:0034329	GO:0034329	cell junction assembly	12/159	420/18800	0.000245075	0.004234034	0.003095686	APOD/THY1/SFRP1/LAMC1/EPHA3/SLITRK4/MYOC/NEGR1/THBS2/CAV1/GPM6B/PTPRD	12
GO:0001935	GO:0001935	endothelial cell proliferation	8/159	194/18800	0.000249975	0.004280202	0.003129441	F3/THBS4/ECM1/CD34/SPARC/BMP4/CAV1/NGFR	8
GO:0060766	GO:0060766	negative regulation of androgen receptor signaling pathway	3/159	15/18800	0.000250662	0.004280202	0.003129441	SFRP1/HEYL/DAB2	3
GO:0014812	GO:0014812	muscle cell migration	6/159	104/18800	0.000255243	0.004333231	0.003168214	SERPINE1/THBS4/TPM1/SLIT2/IGFBP5/PDGFRB	6
GO:0048009	GO:0048009	insulin-like growth factor receptor signaling pathway	4/159	37/18800	0.000261773	0.00441855	0.003230594	CILP/IGFBP2/IGFBP6/IGFBP5	4
GO:0008585	GO:0008585	female gonad development	6/159	105/18800	0.000268844	0.00451197	0.003298897	SFRP1/INHBA/MMP2/A2M/SLIT2/SLIT3	6
GO:0043627	GO:0043627	response to estrogen	5/159	68/18800	0.000275644	0.004599816	0.003363126	SFRP1/IGFBP2/MMP2/CAV1/PDGFRB	5
GO:0016525	GO:0016525	negative regulation of angiogenesis	7/159	149/18800	0.000278645	0.004623614	0.003380525	COL4A2/SERPINE1/DCN/THBS4/SPRY2/THBS2/SPARC	7
GO:0007584	GO:0007584	response to nutrient	7/159	150/18800	0.000290239	0.00476441	0.003483467	SFRP1/SFRP2/IGFBP2/PENK/STC2/A2M/COL1A1	7
GO:0040036	GO:0040036	regulation of fibroblast growth factor receptor signaling pathway	4/159	38/18800	0.000290655	0.00476441	0.003483467	SPRY1/SMOC2/SPRY2/NGFR	4
GO:0010951	GO:0010951	negative regulation of endopeptidase activity	9/159	251/18800	0.000291997	0.00476441	0.003483467	COL6A3/SFRP2/TIMP3/SERPINE1/CST3/TIMP1/A2M/SPOCK1/SERPINE2	9
GO:0007229	GO:0007229	integrin-mediated signaling pathway	6/159	107/18800	0.000297752	0.004831471	0.003532499	THY1/PTN/ITGB5/ITGBL1/TIMP1/FLNA	6
GO:2000181	GO:2000181	negative regulation of blood vessel morphogenesis	7/159	151/18800	0.000302218	0.004877005	0.00356579	COL4A2/SERPINE1/DCN/THBS4/SPRY2/THBS2/SPARC	7
GO:0072109	GO:0072109	glomerular mesangium development	3/159	16/18800	0.000306596	0.004893867	0.003578119	CD34/BMP4/PDGFRB	3
GO:2000095	GO:2000095	regulation of Wnt signaling pathway, planar cell polarity pathway	3/159	16/18800	0.000306596	0.004893867	0.003578119	SFRP1/SFRP2/DAB2	3
GO:0010975	GO:0010975	regulation of neuron projection development	12/159	431/18800	0.000309927	0.0049203	0.003597445	THY1/SFRP1/SFRP2/PTN/EPHA3/NEGR1/SDC2/SLIT2/SPOCK1/DAB2/FLNA/PTPRD	12
GO:1901343	GO:1901343	negative regulation of vasculature development	7/159	152/18800	0.000314591	0.004967498	0.003631954	COL4A2/SERPINE1/DCN/THBS4/SPRY2/THBS2/SPARC	7
GO:2001233	GO:2001233	regulation of apoptotic signaling pathway	11/159	370/18800	0.000318587	0.005003687	0.003658413	SFRP1/SFRP2/TIMP3/SERPINE1/CLU/INHBA/G0S2/BMP4/CAV1/NGFR/MSX1	11
GO:0014912	GO:0014912	negative regulation of smooth muscle cell migration	4/159	39/18800	0.000321754	0.005026544	0.003675125	SERPINE1/TPM1/SLIT2/IGFBP5	4
GO:0032526	GO:0032526	response to retinoic acid	6/159	109/18800	0.000329044	0.005086326	0.003718834	IGFBP7/IGFBP2/EPHA3/MMP2/COL1A1/PDGFRB	6
GO:0046545	GO:0046545	development of primary female sexual characteristics	6/159	109/18800	0.000329044	0.005086326	0.003718834	SFRP1/INHBA/MMP2/A2M/SLIT2/SLIT3	6
GO:0072001	GO:0072001	renal system development	10/159	312/18800	0.000331456	0.00509679	0.003726485	SFRP1/SPRY1/COL4A1/HEYL/FBN1/GFRA1/CD34/SLIT2/BMP4/PDGFRB	10
GO:0071900	GO:0071900	regulation of protein serine/threonine kinase activity	11/159	372/18800	0.000333482	0.005101232	0.003729732	THY1/SFRP1/SFRP2/SPRY1/TNXB/SPRY2/BMP4/DAB2/CAV1/UCHL1/PDGFRB	11
GO:0060411	GO:0060411	cardiac septum morphogenesis	5/159	71/18800	0.000337352	0.00513369	0.003753464	HEYL/DHRS3/SLIT2/BMP4/SLIT3	5
GO:0002062	GO:0002062	chondrocyte differentiation	6/159	110/18800	0.000345627	0.005232503	0.00382571	SFRP2/COMP/ECM1/EFEMP1/BMP4/CYTL1	6
GO:0010719	GO:0010719	negative regulation of epithelial to mesenchymal transition	4/159	40/18800	0.000355165	0.005349336	0.003911132	SFRP1/SFRP2/SPRY1/SPRY2	4
GO:0035567	GO:0035567	non-canonical Wnt signaling pathway	5/159	72/18800	0.000360078	0.005395663	0.003945004	SFRP1/SFRP2/SFRP4/MYOC/DAB2	5
GO:0003184	GO:0003184	pulmonary valve morphogenesis	3/159	17/18800	0.000369989	0.005488168	0.004012639	HEYL/SLIT2/BMP4	3
GO:0038065	GO:0038065	collagen-activated signaling pathway	3/159	17/18800	0.000369989	0.005488168	0.004012639	COL4A1/COL4A2/COL1A1	3
GO:0031960	GO:0031960	response to corticosteroid	7/159	157/18800	0.000382703	0.005648236	0.004129671	IGFBP7/IGFBP2/FIBIN/A2M/COL1A1/SLIT2/SLIT3	7
GO:0060828	GO:0060828	regulation of canonical Wnt signaling pathway	9/159	261/18800	0.000388596	0.005706529	0.004172291	SFRP1/SFRP2/IGFBP2/SFRP4/IGFBP6/DKK3/COL1A1/DAB2/CAV1	9
GO:0044344	GO:0044344	cellular response to fibroblast growth factor stimulus	6/159	113/18800	0.00039933	0.00583499	0.004266215	SFRP1/SPRY1/SMOC2/SPRY2/COL1A1/NGFR	6
GO:0030574	GO:0030574	collagen catabolic process	4/159	42/18800	0.000429319	0.006211375	0.004541407	CST3/CTSK/MMP2/FAP	4
GO:0060412	GO:0060412	ventricular septum morphogenesis	4/159	42/18800	0.000429319	0.006211375	0.004541407	HEYL/SLIT2/BMP4/SLIT3	4
GO:0060602	GO:0060602	branch elongation of an epithelium	3/159	18/18800	0.000441238	0.006352526	0.004644608	SPRY1/SPRY2/BMP4	3
GO:0003012	GO:0003012	muscle system process	12/159	449/18800	0.000447386	0.006409627	0.004686357	F2R/COMP/PI16/GSN/MYOC/MYL9/TPM1/CAV1/IGFBP5/SSPN/ADA/FLNA	12
GO:0042692	GO:0042692	muscle cell differentiation	11/159	387/18800	0.000465049	0.006630336	0.004847727	COMP/PI16/FHL2/LOX/MYL9/TPM1/BMP4/IGFBP5/UCHL1/PDGFRB/MSX1	11
GO:0050680	GO:0050680	negative regulation of epithelial cell proliferation	7/159	163/18800	0.000479505	0.006803411	0.004974269	SFRP1/SFRP2/SPARC/BMP4/DAB2/CAV1/NGFR	7
GO:0070373	GO:0070373	negative regulation of ERK1 and ERK2 cascade	5/159	77/18800	0.00049154	0.006940644	0.005074607	FBLN1/SPRY1/TIMP3/SPRY2/DAB2	5
GO:0051348	GO:0051348	negative regulation of transferase activity	9/159	270/18800	0.000496756	0.006980723	0.00510391	THY1/SFRP1/SFRP2/SPRY1/CAMK2N1/SPRY2/BMP4/CAV1/UCHL1	9
GO:0043010	GO:0043010	camera-type eye development	10/159	330/18800	0.000514501	0.007195658	0.005261058	THY1/SPRY1/COL4A1/ALDH1A3/FBN1/INHBA/SPRY2/EFEMP1/BMP4/PDGFRB	10
GO:0071774	GO:0071774	response to fibroblast growth factor	6/159	119/18800	0.000526168	0.007323961	0.005354867	SFRP1/SPRY1/SMOC2/SPRY2/COL1A1/NGFR	6
GO:0010171	GO:0010171	body morphogenesis	4/159	45/18800	0.000560354	0.00776302	0.005675882	CRISPLD2/MMP2/COL1A1/MSX1	4
GO:0003151	GO:0003151	outflow tract morphogenesis	5/159	80/18800	0.00058605	0.008080885	0.005908286	SFRP2/HEYL/DHRS3/ELN/BMP4	5
GO:0097191	GO:0097191	extrinsic apoptotic signaling pathway	8/159	221/18800	0.000596137	0.008181563	0.005981897	SFRP1/SFRP2/TIMP3/SERPINE1/INHBA/G0S2/BMP4/CAV1	8
GO:0030521	GO:0030521	androgen receptor signaling pathway	4/159	46/18800	0.000609713	0.008290397	0.00606147	SFRP1/HEYL/PMEPA1/DAB2	4
GO:0061383	GO:0061383	trabecula morphogenesis	4/159	46/18800	0.000609713	0.008290397	0.00606147	SFRP1/FHL2/MMP2/COL1A1	4
GO:0030512	GO:0030512	negative regulation of transforming growth factor beta receptor signaling pathway	5/159	81/18800	0.000620393	0.008390815	0.00613489	SPRY1/FBN1/SPRY2/PMEPA1/CAV1	5
GO:0022612	GO:0022612	gland morphogenesis	6/159	123/18800	0.000626763	0.008390815	0.00613489	SFRP1/PTN/MMP2/BMP4/CAV1/IGFBP5	6
GO:0032355	GO:0032355	response to estradiol	6/159	123/18800	0.000626763	0.008390815	0.00613489	SFRP1/IGFBP2/PENK/MMP2/COL1A1/PDGFRB	6
GO:0043542	GO:0043542	endothelial cell migration	9/159	279/18800	0.000628525	0.008390815	0.00613489	PTN/DCN/FSTL1/SMOC2/SPARC/FAP/SLIT2/BMP4/MEOX2	9
GO:0046660	GO:0046660	female sex differentiation	6/159	124/18800	0.000654098	0.008692692	0.006355605	SFRP1/INHBA/MMP2/A2M/SLIT2/SLIT3	6
GO:0007548	GO:0007548	sex differentiation	9/159	281/18800	0.000661383	0.008719836	0.006375451	SFRP1/SFRP2/GFRA1/INHBA/MMP2/A2M/SLIT2/PDGFRB/SLIT3	9
GO:0032964	GO:0032964	collagen biosynthetic process	4/159	47/18800	0.000662078	0.008719836	0.006375451	F2R/COL1A1/BMP4/PDGFRB	4
GO:0050920	GO:0050920	regulation of chemotaxis	8/159	225/18800	0.000670453	0.008790711	0.006427271	F3/PTN/CMKLR1/SERPINE1/THBS4/SMOC2/SLIT2/PDGFRB	8
GO:0014910	GO:0014910	regulation of smooth muscle cell migration	5/159	83/18800	0.000693581	0.009053538	0.006619435	SERPINE1/TPM1/SLIT2/IGFBP5/PDGFRB	5
GO:0003177	GO:0003177	pulmonary valve development	3/159	21/18800	0.000705909	0.009173695	0.006707287	HEYL/SLIT2/BMP4	3
GO:0003231	GO:0003231	cardiac ventricle development	6/159	126/18800	0.000711533	0.009206045	0.00673094	SFRP2/HEYL/TPM1/SLIT2/BMP4/SLIT3	6
GO:0030195	GO:0030195	negative regulation of blood coagulation	4/159	48/18800	0.000717552	0.009243199	0.006758105	SERPINE1/CD34/FAP/SERPINE2	4
GO:0001666	GO:0001666	response to hypoxia	9/159	286/18800	0.000749714	0.009615328	0.007030184	SFRP1/PENK/MMP2/STC2/CD34/NDRG1/SOD3/CAV1/ADA	9
GO:2000241	GO:2000241	regulation of reproductive process	7/159	176/18800	0.00075637	0.009658515	0.00706176	SFRP1/ARHGDIB/TIMP1/INHBA/BMP4/ADA/MSX1	7
GO:0001936	GO:0001936	regulation of endothelial cell proliferation	7/159	178/18800	0.000808348	0.01023219	0.007481199	F3/THBS4/ECM1/SPARC/BMP4/CAV1/NGFR	7
GO:0046885	GO:0046885	regulation of hormone biosynthetic process	3/159	22/18800	0.000812316	0.01023219	0.007481199	DKK3/STC2/DAB2	3
GO:0061042	GO:0061042	vascular wound healing	3/159	22/18800	0.000812316	0.01023219	0.007481199	SERPINE1/SMOC2/CD34	3
GO:0034103	GO:0034103	regulation of tissue remodeling	5/159	86/18800	0.000815231	0.01023219	0.007481199	LEPR/SFRP1/GPNMB/CST3/THBS4	5
GO:0038084	GO:0038084	vascular endothelial growth factor signaling pathway	4/159	50/18800	0.000838228	0.010384584	0.007592621	DCN/SMOC2/SPRY2/PDGFRB	4
GO:1902041	GO:1902041	regulation of extrinsic apoptotic signaling pathway via death domain receptors	4/159	50/18800	0.000838228	0.010384584	0.007592621	SFRP1/SFRP2/TIMP3/SERPINE1	4
GO:1903053	GO:1903053	regulation of extracellular matrix organization	4/159	50/18800	0.000838228	0.010384584	0.007592621	TNXB/CST3/AEBP1/FAP	4
GO:0033002	GO:0033002	muscle cell proliferation	8/159	233/18800	0.000841515	0.010384584	0.007592621	APOD/OGN/ELN/MMP2/TPM1/BMP4/IGFBP5/PDGFRB	8
GO:0001960	GO:0001960	negative regulation of cytokine-mediated signaling pathway	5/159	87/18800	0.000859112	0.010513388	0.007686795	SAMHD1/ECM1/SLIT2/CAV1/SLIT3	5
GO:0055006	GO:0055006	cardiac cell development	5/159	87/18800	0.000859112	0.010513388	0.007686795	SPRY1/PI16/FHL2/BMP4/PDGFRB	5
GO:0006956	GO:0006956	complement activation	6/159	131/18800	0.000872244	0.010629798	0.007771908	MFAP4/C1R/CLU/A2M/CD55/C1S	6
GO:0046849	GO:0046849	bone remodeling	5/159	88/18800	0.00090473	0.010980136	0.008028055	LEPR/SFRP1/PTN/CTSK/RASSF2	5
GO:0010640	GO:0010640	regulation of platelet-derived growth factor receptor signaling pathway	3/159	23/18800	0.000928391	0.011129318	0.008137129	APOD/F3/LOX	3
GO:0030194	GO:0030194	positive regulation of blood coagulation	3/159	23/18800	0.000928391	0.011129318	0.008137129	F3/F2R/SERPINE1	3
GO:1900048	GO:1900048	positive regulation of hemostasis	3/159	23/18800	0.000928391	0.011129318	0.008137129	F3/F2R/SERPINE1	3
GO:0001656	GO:0001656	metanephros development	5/159	89/18800	0.000952127	0.01136747	0.008311252	SPRY1/FBN1/CD34/BMP4/PDGFRB	5
GO:0031103	GO:0031103	axon regeneration	4/159	52/18800	0.000972551	0.01151767	0.008421069	APOD/PTN/MMP2/FLNA	4
GO:0050819	GO:0050819	negative regulation of coagulation	4/159	52/18800	0.000972551	0.01151767	0.008421069	SERPINE1/CD34/FAP/SERPINE2	4
GO:0061138	GO:0061138	morphogenesis of a branching epithelium	7/159	185/18800	0.001012888	0.011947203	0.00873512	SFRP1/SFRP2/SPRY1/COL4A1/SPRY2/SLIT2/BMP4	7
GO:0036293	GO:0036293	response to decreased oxygen levels	9/159	299/18800	0.001025227	0.012044363	0.008806157	SFRP1/PENK/MMP2/STC2/CD34/NDRG1/SOD3/CAV1/ADA	9
GO:0048260	GO:0048260	positive regulation of receptor-mediated endocytosis	4/159	53/18800	0.001045084	0.012192758	0.008914656	SFRP4/SERPINE1/CLU/DAB2	4
GO:0014909	GO:0014909	smooth muscle cell migration	5/159	91/18800	0.00105243	0.012192758	0.008914656	SERPINE1/TPM1/SLIT2/IGFBP5/PDGFRB	5
GO:0040037	GO:0040037	negative regulation of fibroblast growth factor receptor signaling pathway	3/159	24/18800	0.001054464	0.012192758	0.008914656	SPRY1/SPRY2/NGFR	3
GO:0050820	GO:0050820	positive regulation of coagulation	3/159	24/18800	0.001054464	0.012192758	0.008914656	F3/F2R/SERPINE1	3
GO:0060761	GO:0060761	negative regulation of response to cytokine stimulus	5/159	92/18800	0.001105423	0.012731877	0.009308829	SAMHD1/ECM1/SLIT2/CAV1/SLIT3	5
GO:0048732	GO:0048732	gland development	11/159	431/18800	0.001123894	0.012854644	0.009398589	SFRP1/PTN/ALDH1A3/DKK3/MMP2/BMP4/CAV1/IGFBP5/ADA/SERPINE2/MSX1	11
GO:0001822	GO:0001822	kidney development	9/159	303/18800	0.001124836	0.012854644	0.009398589	SFRP1/SPRY1/HEYL/FBN1/GFRA1/CD34/SLIT2/BMP4/PDGFRB	9
GO:0007266	GO:0007266	Rho protein signal transduction	6/159	138/18800	0.001142628	0.012959174	0.009475016	F2R/COL1A2/MYOC/ARHGDIB/PDGFRB/NGFR	6
GO:0060284	GO:0060284	regulation of cell development	12/159	500/18800	0.001142808	0.012959174	0.009475016	THY1/FBLN1/HEYL/PTN/MYOC/FBN1/SLIT2/BMP4/DAB2/FLNA/SERPINE2/PTPRD	12
GO:1901654	GO:1901654	response to ketone	7/159	190/18800	0.001182411	0.013345562	0.009757521	IGFBP7/SFRP1/FIBIN/A2M/SLIT2/CAV1/SLIT3	7
GO:0051384	GO:0051384	response to glucocorticoid	6/159	139/18800	0.001185969	0.013345562	0.009757521	IGFBP7/IGFBP2/FIBIN/A2M/SLIT2/SLIT3	6
GO:0032967	GO:0032967	positive regulation of collagen biosynthetic process	3/159	25/18800	0.001190856	0.013349403	0.009760329	F2R/BMP4/PDGFRB	3
GO:0045620	GO:0045620	negative regulation of lymphocyte differentiation	4/159	55/18800	0.001201401	0.013416402	0.009809315	SFRP1/INHBA/FGL2/BMP4	4
GO:0045862	GO:0045862	positive regulation of proteolysis	10/159	369/18800	0.001206259	0.013419637	0.00981168	FBLN1/SFRP2/F3/F2R/PCOLCE2/GSN/CLU/DAB2/CAV1/NGFR	10
GO:0072073	GO:0072073	kidney epithelium development	6/159	140/18800	0.001230559	0.01363831	0.009971562	SFRP1/SPRY1/HEYL/CD34/SLIT2/BMP4	6
GO:0043113	GO:0043113	receptor clustering	4/159	56/18800	0.001285387	0.01419241	0.010376688	THY1/GSN/PTN/FLNA	4
GO:0010769	GO:0010769	regulation of cell morphogenesis involved in differentiation	5/159	96/18800	0.001337365	0.014553119	0.010640418	FBLN1/MYOC/DAB2/FLNA/PTPRD	5
GO:0010714	GO:0010714	positive regulation of collagen metabolic process	3/159	26/18800	0.001337876	0.014553119	0.010640418	F2R/BMP4/PDGFRB	3
GO:0051894	GO:0051894	positive regulation of focal adhesion assembly	3/159	26/18800	0.001337876	0.014553119	0.010640418	THY1/SFRP1/MYOC	3
GO:0060740	GO:0060740	prostate gland epithelium morphogenesis	3/159	26/18800	0.001337876	0.014553119	0.010640418	SFRP1/MMP2/BMP4	3
GO:0070372	GO:0070372	regulation of ERK1 and ERK2 cascade	9/159	311/18800	0.001347584	0.01460463	0.01067808	FBLN1/SPRY1/F2R/GPNMB/TIMP3/SPRY2/BMP4/DAB2/PDGFRB	9
GO:0051058	GO:0051058	negative regulation of small GTPase mediated signal transduction	4/159	57/18800	0.001373393	0.014787404	0.010811714	SPRY1/MYOC/SPRY2/SLIT2	4
GO:0032103	GO:0032103	positive regulation of response to external stimulus	11/159	442/18800	0.001374519	0.014787404	0.010811714	F3/PTN/CMKLR1/SERPINE1/THBS4/SMOC2/CAMK2N1/IL33/SLIT2/PDGFRB/FLNA	11
GO:1902903	GO:1902903	regulation of supramolecular fiber organization	10/159	376/18800	0.001387661	0.014874311	0.010875256	SFRP1/TNXB/GSN/MYOC/AEBP1/ELN/CLU/TPM1/SLIT2/FLNA	10
GO:0060070	GO:0060070	canonical Wnt signaling pathway	9/159	313/18800	0.001408491	0.015042685	0.010998361	SFRP1/SFRP2/IGFBP2/SFRP4/IGFBP6/DKK3/COL1A1/DAB2/CAV1	9
GO:0030177	GO:0030177	positive regulation of Wnt signaling pathway	6/159	144/18800	0.001421882	0.015130674	0.011062694	SFRP1/SFRP2/SFRP4/COL1A1/DAB2/CAV1	6
GO:0030514	GO:0030514	negative regulation of BMP signaling pathway	4/159	58/18800	0.00146552	0.01532195	0.011202544	CHRDL1/SFRP1/SFRP2/FBN1	4
GO:0050732	GO:0050732	negative regulation of peptidyl-tyrosine phosphorylation	4/159	58/18800	0.00146552	0.01532195	0.011202544	THY1/SFRP1/SFRP2/CAV1	4
GO:0090303	GO:0090303	positive regulation of wound healing	4/159	58/18800	0.00146552	0.01532195	0.011202544	F3/F2R/SERPINE1/SMOC2	4
GO:1900024	GO:1900024	regulation of substrate adhesion-dependent cell spreading	4/159	58/18800	0.00146552	0.01532195	0.011202544	FBLN1/MYOC/DAB2/FLNA	4
GO:0120162	GO:0120162	positive regulation of cold-induced thermogenesis	5/159	98/18800	0.001465941	0.01532195	0.011202544	LEPR/DIO2/CMKLR1/G0S2/CAV1	5
GO:0060326	GO:0060326	cell chemotaxis	9/159	315/18800	0.001471598	0.015326541	0.011205901	CXCL14/PTN/CMKLR1/SERPINE1/THBS4/LOX/SMOC2/SLIT2/PDGFRB	9
GO:0010875	GO:0010875	positive regulation of cholesterol efflux	3/159	27/18800	0.001495825	0.015414867	0.011270479	PLTP/ABCA8/CAV1	3
GO:0072012	GO:0072012	glomerulus vasculature development	3/159	27/18800	0.001495825	0.015414867	0.011270479	CD34/BMP4/PDGFRB	3
GO:1900746	GO:1900746	regulation of vascular endothelial growth factor signaling pathway	3/159	27/18800	0.001495825	0.015414867	0.011270479	DCN/SMOC2/SPRY2	3
GO:0001763	GO:0001763	morphogenesis of a branching structure	7/159	199/18800	0.00154296	0.015789808	0.011544615	SFRP1/SFRP2/SPRY1/COL4A1/SPRY2/SLIT2/BMP4	7
GO:0031032	GO:0031032	actomyosin structure organization	7/159	199/18800	0.00154296	0.015789808	0.011544615	SFRP1/ITGB5/MYOC/ELN/MYL9/TPM1/PDGFRB	7
GO:0050900	GO:0050900	leukocyte migration	10/159	384/18800	0.001621591	0.016536855	0.012090814	APOD/THY1/PTN/CMKLR1/SERPINE1/THBS4/ECM1/CD34/SLIT2/ADA	10
GO:0060512	GO:0060512	prostate gland morphogenesis	3/159	28/18800	0.001664992	0.016862345	0.012328794	SFRP1/MMP2/BMP4	3
GO:0060765	GO:0060765	regulation of androgen receptor signaling pathway	3/159	28/18800	0.001664992	0.016862345	0.012328794	SFRP1/HEYL/DAB2	3
GO:0000302	GO:0000302	response to reactive oxygen species	7/159	203/18800	0.001728382	0.017444189	0.012754205	APOD/FBLN5/MMP2/TPM1/COL1A1/SOD3/PDGFRB	7
GO:1902106	GO:1902106	negative regulation of leukocyte differentiation	5/159	102/18800	0.001750104	0.017602935	0.012870271	SFRP1/FBN1/INHBA/FGL2/BMP4	5
GO:0060441	GO:0060441	epithelial tube branching involved in lung morphogenesis	3/159	29/18800	0.001845657	0.018310957	0.013387937	SPRY1/SPRY2/BMP4	3
GO:0061437	GO:0061437	renal system vasculature development	3/159	29/18800	0.001845657	0.018310957	0.013387937	CD34/BMP4/PDGFRB	3
GO:0061440	GO:0061440	kidney vasculature development	3/159	29/18800	0.001845657	0.018310957	0.013387937	CD34/BMP4/PDGFRB	3
GO:1902547	GO:1902547	regulation of cellular response to vascular endothelial growth factor stimulus	3/159	29/18800	0.001845657	0.018310957	0.013387937	DCN/SMOC2/SPRY2	3
GO:0006869	GO:0006869	lipid transport	10/159	391/18800	0.00185167	0.018310957	0.013387937	APOD/PLTP/ABCA6/ABCA8/ABCA9/CLU/INHBA/ABCA10/DAB2/CAV1	10
GO:0060393	GO:0060393	regulation of pathway-restricted SMAD protein phosphorylation	4/159	62/18800	0.001877247	0.018501597	0.013527322	INHBA/PMEPA1/BMP4/DAB2	4
GO:0048754	GO:0048754	branching morphogenesis of an epithelial tube	6/159	153/18800	0.001934867	0.019005698	0.013895893	SFRP2/SPRY1/COL4A1/SPRY2/SLIT2/BMP4	6
GO:0090596	GO:0090596	sensory organ morphogenesis	8/159	266/18800	0.001952544	0.019115409	0.013976107	MFAP5/THY1/ALDH1A3/FBN1/SPRY2/EFEMP1/BMP4/MSX1	8
GO:2000242	GO:2000242	negative regulation of reproductive process	4/159	63/18800	0.001991483	0.019431843	0.014207466	ARHGDIB/TIMP1/BMP4/ADA	4
GO:0048592	GO:0048592	eye morphogenesis	6/159	154/18800	0.001999501	0.019445478	0.014217435	MFAP5/THY1/ALDH1A3/FBN1/EFEMP1/BMP4	6
GO:0051051	GO:0051051	negative regulation of transport	11/159	464/18800	0.002014209	0.019523869	0.014274749	APOD/SFRP1/F2R/SFRP4/EPHA3/PID1/INHBA/CAV1/GPM6B/ADA/SERPINE2	11
GO:0061037	GO:0061037	negative regulation of cartilage development	3/159	30/18800	0.002038093	0.019690392	0.014396502	CTSK/EFEMP1/BMP4	3
GO:0003279	GO:0003279	cardiac septum development	5/159	106/18800	0.002072722	0.019829265	0.014498038	HEYL/DHRS3/SLIT2/BMP4/SLIT3	5
GO:0060840	GO:0060840	artery development	5/159	106/18800	0.002072722	0.019829265	0.014498038	COMP/LOX/BMP4/PDGFRB/NGFR	5
GO:1903707	GO:1903707	negative regulation of hemopoiesis	5/159	106/18800	0.002072722	0.019829265	0.014498038	SFRP1/FBN1/INHBA/FGL2/BMP4	5
GO:0050679	GO:0050679	positive regulation of epithelial cell proliferation	7/159	211/18800	0.002150911	0.020461703	0.014960441	SFRP1/F3/LAMC1/PTN/THBS4/ECM1/BMP4	7
GO:0030038	GO:0030038	contractile actin filament bundle assembly	5/159	107/18800	0.00215973	0.020461703	0.014960441	SFRP1/ITGB5/MYOC/ELN/TPM1	5
GO:0043149	GO:0043149	stress fiber assembly	5/159	107/18800	0.00215973	0.020461703	0.014960441	SFRP1/ITGB5/MYOC/ELN/TPM1	5
GO:0030856	GO:0030856	regulation of epithelial cell differentiation	6/159	157/18800	0.002203232	0.020647022	0.015095936	SPRY1/SFRP4/SERPINE1/SPRY2/BMP4/CAV1	6
GO:0042446	GO:0042446	hormone biosynthetic process	4/159	65/18800	0.00223421	0.020647022	0.015095936	DIO2/DKK3/STC2/DAB2	4
GO:0070371	GO:0070371	ERK1 and ERK2 cascade	9/159	335/18800	0.002236756	0.020647022	0.015095936	FBLN1/SPRY1/F2R/GPNMB/TIMP3/SPRY2/BMP4/DAB2/PDGFRB	9
GO:0060055	GO:0060055	angiogenesis involved in wound healing	3/159	31/18800	0.00224256	0.020647022	0.015095936	SERPINE1/SMOC2/CD34	3
GO:0060390	GO:0060390	regulation of SMAD protein signal transduction	3/159	31/18800	0.00224256	0.020647022	0.015095936	CILP/BMP4/DAB2	3
GO:0061311	GO:0061311	cell surface receptor signaling pathway involved in heart development	3/159	31/18800	0.00224256	0.020647022	0.015095936	HEYL/BMP4/MSX1	3
GO:0071295	GO:0071295	cellular response to vitamin	3/159	31/18800	0.00224256	0.020647022	0.015095936	SFRP1/PENK/COL1A1	3
GO:0098868	GO:0098868	bone growth	3/159	31/18800	0.00224256	0.020647022	0.015095936	LEPR/COMP/ECM1	3
GO:0150117	GO:0150117	positive regulation of cell-substrate junction organization	3/159	31/18800	0.00224256	0.020647022	0.015095936	THY1/SFRP1/MYOC	3
GO:0051017	GO:0051017	actin filament bundle assembly	6/159	158/18800	0.002274505	0.020875692	0.015263126	SFRP1/ITGB5/MYOC/ELN/TPM1/FLNA	6
GO:0030111	GO:0030111	regulation of Wnt signaling pathway	9/159	336/18800	0.002282036	0.020879564	0.015265958	SFRP1/SFRP2/IGFBP2/SFRP4/IGFBP6/DKK3/COL1A1/DAB2/CAV1	9
GO:0034446	GO:0034446	substrate adhesion-dependent cell spreading	5/159	109/18800	0.002341697	0.021292764	0.015568065	FBLN1/LAMC1/MYOC/DAB2/FLNA	5
GO:0090263	GO:0090263	positive regulation of canonical Wnt signaling pathway	5/159	109/18800	0.002341697	0.021292764	0.015568065	SFRP1/SFRP2/SFRP4/COL1A1/CAV1	5
GO:0032835	GO:0032835	glomerulus development	4/159	66/18800	0.002362898	0.021353328	0.015612346	HEYL/CD34/BMP4/PDGFRB	4
GO:0060389	GO:0060389	pathway-restricted SMAD protein phosphorylation	4/159	66/18800	0.002362898	0.021353328	0.015612346	INHBA/PMEPA1/BMP4/DAB2	4
GO:0002063	GO:0002063	chondrocyte development	3/159	32/18800	0.002459313	0.022088688	0.016150001	SFRP2/COMP/ECM1	3
GO:0070570	GO:0070570	regulation of neuron projection regeneration	3/159	32/18800	0.002459313	0.022088688	0.016150001	THY1/PTN/FLNA	3
GO:0045600	GO:0045600	positive regulation of fat cell differentiation	4/159	67/18800	0.002496599	0.022355213	0.016344869	SFRP1/SFRP2/CMKLR1/MEDAG	4
GO:0014066	GO:0014066	regulation of phosphatidylinositol 3-kinase signaling	5/159	111/18800	0.002534572	0.022626259	0.016543042	F2R/DCN/MYOC/PDGFRB/SERPINE2	5
GO:0061572	GO:0061572	actin filament bundle organization	6/159	162/18800	0.002577113	0.022936307	0.016769732	SFRP1/ITGB5/MYOC/ELN/TPM1/FLNA	6
GO:0001667	GO:0001667	ameboidal-type cell migration	11/159	480/18800	0.002617423	0.023224687	0.016980579	PTN/DCN/FSTL1/ARHGDIB/TIMP1/SMOC2/SPARC/FAP/SLIT2/BMP4/MEOX2	11
GO:0009410	GO:0009410	response to xenobiotic stimulus	10/159	411/18800	0.002658014	0.023513816	0.017191973	SFRP1/SFRP2/IGFBP2/FMO2/LOX/INHBA/MMP2/COL1A1/NNMT/UCHL1	10
GO:0048333	GO:0048333	mesodermal cell differentiation	3/159	33/18800	0.002688593	0.023641909	0.017285628	SFRP2/INHBA/BMP4	3
GO:0060317	GO:0060317	cardiac epithelial to mesenchymal transition	3/159	33/18800	0.002688593	0.023641909	0.017285628	SPRY1/HEYL/MSX1	3
GO:0051146	GO:0051146	striated muscle cell differentiation	8/159	281/18800	0.002739928	0.0240214	0.01756309	PI16/FHL2/MYL9/TPM1/BMP4/IGFBP5/PDGFRB/MSX1	8
GO:0070527	GO:0070527	platelet aggregation	4/159	69/18800	0.002779423	0.024295133	0.017763229	COMP/MYL9/FLNA/SERPINE2	4
GO:0006936	GO:0006936	muscle contraction	9/159	349/18800	0.002939943	0.025621998	0.018733357	F2R/COMP/GSN/MYL9/TPM1/CAV1/SSPN/ADA/FLNA	9
GO:0009155	GO:0009155	purine deoxyribonucleotide catabolic process	2/159	10/18800	0.003059286	0.026184931	0.019144941	SAMHD1/ADA	2
GO:0048563	GO:0048563	post-embryonic animal organ morphogenesis	2/159	10/18800	0.003059286	0.026184931	0.019144941	FBN1/EFEMP1	2
GO:0070099	GO:0070099	regulation of chemokine-mediated signaling pathway	2/159	10/18800	0.003059286	0.026184931	0.019144941	SLIT2/SLIT3	2
GO:0098903	GO:0098903	regulation of membrane repolarization during action potential	2/159	10/18800	0.003059286	0.026184931	0.019144941	CAV1/FLNA	2
GO:1904181	GO:1904181	positive regulation of membrane depolarization	2/159	10/18800	0.003059286	0.026184931	0.019144941	DCN/MYOC	2
GO:1904338	GO:1904338	regulation of dopaminergic neuron differentiation	2/159	10/18800	0.003059286	0.026184931	0.019144941	SFRP1/SFRP2	2
GO:0071675	GO:0071675	regulation of mononuclear cell migration	5/159	116/18800	0.003066945	0.026184931	0.019144941	APOD/CMKLR1/SERPINE1/ECM1/SLIT2	5
GO:0033280	GO:0033280	response to vitamin D	3/159	35/18800	0.003185671	0.026963444	0.019714146	SFRP1/PENK/STC2	3
GO:0044060	GO:0044060	regulation of endocrine process	3/159	35/18800	0.003185671	0.026963444	0.019714146	F2R/INHBA/DAB2	3
GO:0050654	GO:0050654	chondroitin sulfate proteoglycan metabolic process	3/159	35/18800	0.003185671	0.026963444	0.019714146	DCN/BGN/CYTL1	3
GO:0003281	GO:0003281	ventricular septum development	4/159	73/18800	0.003409425	0.028691925	0.020977914	HEYL/SLIT2/BMP4/SLIT3	4
GO:0048662	GO:0048662	negative regulation of smooth muscle cell proliferation	4/159	73/18800	0.003409425	0.028691925	0.020977914	APOD/OGN/TPM1/IGFBP5	4
GO:0032350	GO:0032350	regulation of hormone metabolic process	3/159	36/18800	0.003453912	0.028931783	0.021153285	DKK3/STC2/DAB2	3
GO:0010594	GO:0010594	regulation of endothelial cell migration	7/159	230/18800	0.003474111	0.028931783	0.021153285	PTN/DCN/SMOC2/SPARC/SLIT2/BMP4/MEOX2	7
GO:0042445	GO:0042445	hormone metabolic process	7/159	230/18800	0.003474111	0.028931783	0.021153285	DIO2/CTSK/ALDH1A3/DHRS3/DKK3/STC2/DAB2	7
GO:0010631	GO:0010631	epithelial cell migration	9/159	358/18800	0.00347733	0.028931783	0.021153285	PTN/DCN/FSTL1/SMOC2/SPARC/FAP/SLIT2/BMP4/MEOX2	9
GO:0035924	GO:0035924	cellular response to vascular endothelial growth factor stimulus	4/159	74/18800	0.003580879	0.029709157	0.021721656	DCN/SMOC2/SPRY2/PDGFRB	4
GO:0090132	GO:0090132	epithelium migration	9/159	361/18800	0.003672688	0.03005856	0.02197712	PTN/DCN/FSTL1/SMOC2/SPARC/FAP/SLIT2/BMP4/MEOX2	9
GO:0032342	GO:0032342	aldosterone biosynthetic process	2/159	11/18800	0.003718418	0.03005856	0.02197712	DKK3/DAB2	2
GO:0042487	GO:0042487	regulation of odontogenesis of dentin-containing tooth	2/159	11/18800	0.003718418	0.03005856	0.02197712	BMP4/NGFR	2
GO:0043589	GO:0043589	skin morphogenesis	2/159	11/18800	0.003718418	0.03005856	0.02197712	COL1A2/COL1A1	2
GO:0051386	GO:0051386	regulation of neurotrophin TRK receptor signaling pathway	2/159	11/18800	0.003718418	0.03005856	0.02197712	SPRY1/SPRY2	2
GO:0070243	GO:0070243	regulation of thymocyte apoptotic process	2/159	11/18800	0.003718418	0.03005856	0.02197712	BMP4/ADA	2
GO:0071492	GO:0071492	cellular response to UV-A	2/159	11/18800	0.003718418	0.03005856	0.02197712	TIMP1/MMP2	2
GO:0072110	GO:0072110	glomerular mesangial cell proliferation	2/159	11/18800	0.003718418	0.03005856	0.02197712	BMP4/PDGFRB	2
GO:0090179	GO:0090179	planar cell polarity pathway involved in neural tube closure	2/159	11/18800	0.003718418	0.03005856	0.02197712	SFRP1/SFRP2	2
GO:0033144	GO:0033144	negative regulation of intracellular steroid hormone receptor signaling pathway	3/159	37/18800	0.003735572	0.03005856	0.02197712	SFRP1/HEYL/DAB2	3
GO:0038179	GO:0038179	neurotrophin signaling pathway	3/159	37/18800	0.003735572	0.03005856	0.02197712	SPRY1/GFRA1/SPRY2	3
GO:0071230	GO:0071230	cellular response to amino acid stimulus	4/159	75/18800	0.003758098	0.030157197	0.022049238	COL4A1/COL1A2/MMP2/COL1A1	4
GO:0035265	GO:0035265	organ growth	6/159	175/18800	0.003771881	0.030185323	0.022069802	LEPR/COMP/PI16/ECM1/SPRY2/PDGFRB	6
GO:0060560	GO:0060560	developmental growth involved in morphogenesis	7/159	234/18800	0.003818144	0.030472527	0.02227979	SFRP1/SFRP2/SPRY1/SPRY2/SLIT2/BMP4/SLIT3	7
GO:0010720	GO:0010720	positive regulation of cell development	8/159	297/18800	0.003833265	0.030510295	0.022307403	PTN/MYOC/SLIT2/BMP4/DAB2/FLNA/SERPINE2/PTPRD	8
GO:0006979	GO:0006979	response to oxidative stress	10/159	433/18800	0.003847727	0.030542633	0.022331047	APOD/FBLN5/GPX3/PENK/MMP2/STC2/TPM1/COL1A1/SOD3/PDGFRB	10
GO:1902905	GO:1902905	positive regulation of supramolecular fiber organization	6/159	176/18800	0.00387831	0.03070242	0.022447874	SFRP1/TNXB/GSN/MYOC/CLU/TPM1	6
GO:0097305	GO:0097305	response to alcohol	7/159	235/18800	0.003908064	0.030854795	0.022559282	IGFBP7/SFRP1/PENK/INHBA/A2M/SLIT2/SLIT3	7
GO:0061045	GO:0061045	negative regulation of wound healing	4/159	76/18800	0.003941173	0.031032777	0.022689413	SERPINE1/CD34/FAP/SERPINE2	4
GO:0090130	GO:0090130	tissue migration	9/159	366/18800	0.004017359	0.031548082	0.023066175	PTN/DCN/FSTL1/SMOC2/SPARC/FAP/SLIT2/BMP4/MEOX2	9
GO:0032965	GO:0032965	regulation of collagen biosynthetic process	3/159	38/18800	0.00403085	0.03156962	0.023081922	F2R/BMP4/PDGFRB	3
GO:0002688	GO:0002688	regulation of leukocyte chemotaxis	5/159	124/18800	0.00408001	0.031785119	0.023239483	PTN/CMKLR1/SERPINE1/THBS4/SLIT2	5
GO:0042177	GO:0042177	negative regulation of protein catabolic process	5/159	124/18800	0.00408001	0.031785119	0.023239483	TIMP3/CST3/TIMP1/FLNA/SERPINE2	5
GO:1903706	GO:1903706	regulation of hemopoiesis	9/159	371/18800	0.004386889	0.033851063	0.024749984	SFRP1/PTN/FBN1/LOX/INHBA/FGL2/BMP4/ADA/RASSF2	9
GO:0001867	GO:0001867	complement activation, lectin pathway	2/159	12/18800	0.004437405	0.033851063	0.024749984	MFAP4/A2M	2
GO:0006705	GO:0006705	mineralocorticoid biosynthetic process	2/159	12/18800	0.004437405	0.033851063	0.024749984	DKK3/DAB2	2
GO:0045916	GO:0045916	negative regulation of complement activation	2/159	12/18800	0.004437405	0.033851063	0.024749984	A2M/CD55	2
GO:0048680	GO:0048680	positive regulation of axon regeneration	2/159	12/18800	0.004437405	0.033851063	0.024749984	PTN/FLNA	2
GO:0060442	GO:0060442	branching involved in prostate gland morphogenesis	2/159	12/18800	0.004437405	0.033851063	0.024749984	SFRP1/BMP4	2
GO:0061517	GO:0061517	macrophage proliferation	2/159	12/18800	0.004437405	0.033851063	0.024749984	CLU/IL33	2
GO:0090178	GO:0090178	regulation of establishment of planar polarity involved in neural tube closure	2/159	12/18800	0.004437405	0.033851063	0.024749984	SFRP1/SFRP2	2
GO:0010770	GO:0010770	positive regulation of cell morphogenesis involved in differentiation	4/159	79/18800	0.004526428	0.034351732	0.025116045	MYOC/DAB2/FLNA/PTPRD	4
GO:0014068	GO:0014068	positive regulation of phosphatidylinositol 3-kinase signaling	4/159	79/18800	0.004526428	0.034351732	0.025116045	F2R/DCN/MYOC/PDGFRB	4
GO:0018108	GO:0018108	peptidyl-tyrosine phosphorylation	9/159	373/18800	0.004541929	0.034380527	0.025137099	THY1/SFRP1/SFRP2/EPHA3/THBS4/GFRA1/EFEMP1/CAV1/PDGFRB	9
GO:0001953	GO:0001953	negative regulation of cell-matrix adhesion	3/159	40/18800	0.004663032	0.035115171	0.025674229	APOD/SERPINE1/MYOC	3
GO:0072210	GO:0072210	metanephric nephron development	3/159	40/18800	0.004663032	0.035115171	0.025674229	CD34/BMP4/PDGFRB	3
GO:0045766	GO:0045766	positive regulation of angiogenesis	6/159	183/18800	0.004686805	0.035115171	0.025674229	SFRP2/F3/SERPINE1/ECM1/SMOC2/CD34	6
GO:1904018	GO:1904018	positive regulation of vasculature development	6/159	183/18800	0.004686805	0.035115171	0.025674229	SFRP2/F3/SERPINE1/ECM1/SMOC2/CD34	6
GO:0010876	GO:0010876	lipid localization	10/159	446/18800	0.00472833	0.035336146	0.025835793	APOD/PLTP/ABCA6/ABCA8/ABCA9/CLU/INHBA/ABCA10/DAB2/CAV1	10
GO:0018212	GO:0018212	peptidyl-tyrosine modification	9/159	376/18800	0.004782472	0.035650054	0.026065305	THY1/SFRP1/SFRP2/EPHA3/THBS4/GFRA1/EFEMP1/CAV1/PDGFRB	9
GO:0055013	GO:0055013	cardiac muscle cell development	4/159	81/18800	0.004947501	0.036786863	0.026896475	PI16/FHL2/BMP4/PDGFRB	4
GO:0030168	GO:0030168	platelet activation	5/159	130/18800	0.004982458	0.036953228	0.027018112	F2R/COMP/MYL9/FLNA/SERPINE2	5
GO:0042310	GO:0042310	vasoconstriction	4/159	82/18800	0.005167567	0.037634015	0.027515865	F2R/COMP/MMP2/CAV1	4
GO:0016055	GO:0016055	Wnt signaling pathway	10/159	452/18800	0.005184932	0.037634015	0.027515865	SFRP1/SFRP2/IGFBP2/SFRP4/IGFBP6/MYOC/DKK3/COL1A1/DAB2/CAV1	10
GO:0046578	GO:0046578	regulation of Ras protein signal transduction	6/159	187/18800	0.005201122	0.037634015	0.027515865	SPRY1/F2R/MYOC/ARHGDIB/SPRY2/PDGFRB	6
GO:0009143	GO:0009143	nucleoside triphosphate catabolic process	2/159	13/18800	0.005215201	0.037634015	0.027515865	SAMHD1/ADA	2
GO:0032341	GO:0032341	aldosterone metabolic process	2/159	13/18800	0.005215201	0.037634015	0.027515865	DKK3/DAB2	2
GO:0070572	GO:0070572	positive regulation of neuron projection regeneration	2/159	13/18800	0.005215201	0.037634015	0.027515865	PTN/FLNA	2
GO:0071481	GO:0071481	cellular response to X-ray	2/159	13/18800	0.005215201	0.037634015	0.027515865	SFRP1/SFRP2	2
GO:0090030	GO:0090030	regulation of steroid hormone biosynthetic process	2/159	13/18800	0.005215201	0.037634015	0.027515865	DKK3/DAB2	2
GO:0090177	GO:0090177	establishment of planar polarity involved in neural tube closure	2/159	13/18800	0.005215201	0.037634015	0.027515865	SFRP1/SFRP2	2
GO:1901862	GO:1901862	negative regulation of muscle tissue development	2/159	13/18800	0.005215201	0.037634015	0.027515865	BMP4/IGFBP5	2
GO:1903054	GO:1903054	negative regulation of extracellular matrix organization	2/159	13/18800	0.005215201	0.037634015	0.027515865	CST3/FAP	2
GO:0014706	GO:0014706	striated muscle tissue development	7/159	248/18800	0.005229293	0.037643222	0.027522596	PI16/FHL2/LOX/TPM1/BMP4/PDGFRB/MSX1	7
GO:0031099	GO:0031099	regeneration	6/159	188/18800	0.005335925	0.037876063	0.027692837	APOD/THY1/PTN/MMP2/NNMT/FLNA	6
GO:0031345	GO:0031345	negative regulation of cell projection organization	6/159	188/18800	0.005335925	0.037876063	0.027692837	THY1/SPRY2/SLIT2/SPOCK1/DAB2/FLNA	6
GO:0198738	GO:0198738	cell-cell signaling by wnt	10/159	454/18800	0.005344598	0.037876063	0.027692837	SFRP1/SFRP2/IGFBP2/SFRP4/IGFBP6/MYOC/DKK3/COL1A1/DAB2/CAV1	10
GO:0030501	GO:0030501	positive regulation of bone mineralization	3/159	42/18800	0.005351912	0.037876063	0.027692837	PTN/BMP4/GPM6B	3
GO:0031670	GO:0031670	cellular response to nutrient	3/159	42/18800	0.005351912	0.037876063	0.027692837	SFRP1/PENK/COL1A1	3
GO:0031952	GO:0031952	regulation of protein autophosphorylation	3/159	42/18800	0.005351912	0.037876063	0.027692837	GPNMB/CAV1/RASSF2	3
GO:1900026	GO:1900026	positive regulation of substrate adhesion-dependent cell spreading	3/159	42/18800	0.005351912	0.037876063	0.027692837	MYOC/DAB2/FLNA	3
GO:0033273	GO:0033273	response to vitamin	4/159	83/18800	0.005394098	0.037900633	0.027710801	SFRP1/PENK/STC2/COL1A1	4
GO:0048678	GO:0048678	response to axon injury	4/159	83/18800	0.005394098	0.037900633	0.027710801	APOD/PTN/MMP2/FLNA	4
GO:0060395	GO:0060395	SMAD protein signal transduction	4/159	83/18800	0.005394098	0.037900633	0.027710801	CILP/INHBA/BMP4/DAB2	4
GO:0090257	GO:0090257	regulation of muscle system process	7/159	250/18800	0.005459128	0.038266013	0.027977946	F2R/PI16/MYL9/TPM1/CAV1/IGFBP5/ADA	7
GO:0006959	GO:0006959	humoral immune response	8/159	317/18800	0.005643316	0.039462283	0.028852591	CXCL14/SPON2/MFAP4/C1R/CLU/A2M/CD55/C1S	8
GO:0002253	GO:0002253	activation of immune response	9/159	386/18800	0.005656664	0.039462283	0.028852591	THY1/MFAP4/CMKLR1/C1R/CLU/A2M/CD55/C1S/ADA	9
GO:0043401	GO:0043401	steroid hormone mediated signaling pathway	5/159	135/18800	0.005835922	0.040448471	0.029573636	SFRP1/HEYL/PMEPA1/BMP4/DAB2	5
GO:0060249	GO:0060249	anatomical structure homeostasis	8/159	319/18800	0.005855013	0.040448471	0.029573636	F2R/LAMA2/LAMC1/COMP/CTSK/LOX/CD34/CYTL1	8
GO:0008543	GO:0008543	fibroblast growth factor receptor signaling pathway	4/159	85/18800	0.005866887	0.040448471	0.029573636	SPRY1/SMOC2/SPRY2/NGFR	4
GO:0008625	GO:0008625	extrinsic apoptotic signaling pathway via death domain receptors	4/159	85/18800	0.005866887	0.040448471	0.029573636	SFRP1/SFRP2/TIMP3/SERPINE1	4
GO:0071229	GO:0071229	cellular response to acid chemical	4/159	85/18800	0.005866887	0.040448471	0.029573636	COL4A1/COL1A2/MMP2/COL1A1	4
GO:0045667	GO:0045667	regulation of osteoblast differentiation	5/159	136/18800	0.006018225	0.040853134	0.029869503	SFRP1/SFRP2/BMP4/IGFBP5/RASSF2	5
GO:0008212	GO:0008212	mineralocorticoid metabolic process	2/159	14/18800	0.006050771	0.040853134	0.029869503	DKK3/DAB2	2
GO:0009886	GO:0009886	post-embryonic animal morphogenesis	2/159	14/18800	0.006050771	0.040853134	0.029869503	FBN1/EFEMP1	2
GO:0034309	GO:0034309	primary alcohol biosynthetic process	2/159	14/18800	0.006050771	0.040853134	0.029869503	DKK3/DAB2	2
GO:0051917	GO:0051917	regulation of fibrinolysis	2/159	14/18800	0.006050771	0.040853134	0.029869503	SERPINE1/FAP	2
GO:0061043	GO:0061043	regulation of vascular wound healing	2/159	14/18800	0.006050771	0.040853134	0.029869503	SERPINE1/SMOC2	2
GO:0070141	GO:0070141	response to UV-A	2/159	14/18800	0.006050771	0.040853134	0.029869503	TIMP1/MMP2	2
GO:1902043	GO:1902043	positive regulation of extrinsic apoptotic signaling pathway via death domain receptors	2/159	14/18800	0.006050771	0.040853134	0.029869503	SFRP1/TIMP3	2
GO:1905049	GO:1905049	negative regulation of metallopeptidase activity	2/159	14/18800	0.006050771	0.040853134	0.029869503	TIMP3/TIMP1	2
GO:0014009	GO:0014009	glial cell proliferation	3/159	44/18800	0.006098827	0.040895557	0.02990052	LEPR/PENK/CLU	3
GO:0048286	GO:0048286	lung alveolus development	3/159	44/18800	0.006098827	0.040895557	0.02990052	BMP4/IGFBP5/ADA	3
GO:0060443	GO:0060443	mammary gland morphogenesis	3/159	44/18800	0.006098827	0.040895557	0.02990052	BMP4/CAV1/IGFBP5	3
GO:0035023	GO:0035023	regulation of Rho protein signal transduction	4/159	87/18800	0.006366524	0.042593351	0.031141851	F2R/MYOC/ARHGDIB/PDGFRB	4
GO:1901861	GO:1901861	regulation of muscle tissue development	3/159	45/18800	0.006494432	0.043350333	0.031695313	LOX/BMP4/IGFBP5	3
GO:0008584	GO:0008584	male gonad development	5/159	140/18800	0.006787624	0.045204651	0.033051086	SFRP1/SFRP2/GFRA1/INHBA/PDGFRB	5
GO:0010755	GO:0010755	regulation of plasminogen activation	2/159	15/18800	0.006943095	0.045741284	0.033443442	SERPINE1/SERPINE2	2
GO:0060026	GO:0060026	convergent extension	2/159	15/18800	0.006943095	0.045741284	0.033443442	SFRP1/SFRP2	2
GO:2000052	GO:2000052	positive regulation of non-canonical Wnt signaling pathway	2/159	15/18800	0.006943095	0.045741284	0.033443442	SFRP1/DAB2	2
GO:0002687	GO:0002687	positive regulation of leukocyte migration	5/159	141/18800	0.006990242	0.045741284	0.033443442	THY1/PTN/CMKLR1/SERPINE1/THBS4	5
GO:0035296	GO:0035296	regulation of tube diameter	5/159	141/18800	0.006990242	0.045741284	0.033443442	F2R/COMP/MMP2/SOD3/CAV1	5
GO:0046546	GO:0046546	development of primary male sexual characteristics	5/159	141/18800	0.006990242	0.045741284	0.033443442	SFRP1/SFRP2/GFRA1/INHBA/PDGFRB	5
GO:0097746	GO:0097746	blood vessel diameter maintenance	5/159	141/18800	0.006990242	0.045741284	0.033443442	F2R/COMP/MMP2/SOD3/CAV1	5
GO:1903828	GO:1903828	negative regulation of protein localization	6/159	199/18800	0.006992794	0.045741284	0.033443442	APOD/SFRP1/F2R/PID1/DAB2/GPM6B	6
GO:0003018	GO:0003018	vascular process in circulatory system	7/159	263/18800	0.007142642	0.046617641	0.034084185	LEPR/F2R/COMP/MMP2/SOD3/SLIT2/CAV1	7
GO:0042475	GO:0042475	odontogenesis of dentin-containing tooth	4/159	90/18800	0.007167704	0.046677489	0.034127942	SERPINE1/BMP4/NGFR/MSX1	4
GO:0035150	GO:0035150	regulation of tube size	5/159	142/18800	0.007197054	0.046764928	0.034191873	F2R/COMP/MMP2/SOD3/CAV1	5
GO:0009612	GO:0009612	response to mechanical stimulus	6/159	201/18800	0.00733	0.04742315	0.034673127	IGFBP2/GSN/PTN/MMP2/COL1A1/SERPINE2	6
GO:0003197	GO:0003197	endocardial cushion development	3/159	47/18800	0.007330647	0.04742315	0.034673127	HEYL/BMP4/MSX1	3
GO:0060021	GO:0060021	roof of mouth development	4/159	91/18800	0.007448866	0.048082023	0.035154858	DHRS3/INHBA/MEOX2/MSX1	4
GO:0014065	GO:0014065	phosphatidylinositol 3-kinase signaling	5/159	144/18800	0.007623436	0.049100948	0.035899839	F2R/DCN/MYOC/PDGFRB/SERPINE2	5
GO:1903035	GO:1903035	negative regulation of response to wounding	4/159	92/18800	0.007737205	0.049311395	0.036053705	SERPINE1/CD34/FAP/SERPINE2	4
GO:0033628	GO:0033628	regulation of cell adhesion mediated by integrin	3/159	48/18800	0.00777152	0.049311395	0.036053705	SFRP2/SERPINE1/ADA	3
GO:0002921	GO:0002921	negative regulation of humoral immune response	2/159	16/18800	0.007891166	0.049311395	0.036053705	A2M/CD55	2
GO:0009151	GO:0009151	purine deoxyribonucleotide metabolic process	2/159	16/18800	0.007891166	0.049311395	0.036053705	SAMHD1/ADA	2
GO:0009200	GO:0009200	deoxyribonucleoside triphosphate metabolic process	2/159	16/18800	0.007891166	0.049311395	0.036053705	SAMHD1/ADA	2
GO:0010715	GO:0010715	regulation of extracellular matrix disassembly	2/159	16/18800	0.007891166	0.049311395	0.036053705	CST3/FAP	2
GO:0042249	GO:0042249	establishment of planar polarity of embryonic epithelium	2/159	16/18800	0.007891166	0.049311395	0.036053705	SFRP1/SFRP2	2
GO:0043508	GO:0043508	negative regulation of JUN kinase activity	2/159	16/18800	0.007891166	0.049311395	0.036053705	SFRP1/SFRP2	2
GO:0046184	GO:0046184	aldehyde biosynthetic process	2/159	16/18800	0.007891166	0.049311395	0.036053705	DKK3/DAB2	2
GO:0070242	GO:0070242	thymocyte apoptotic process	2/159	16/18800	0.007891166	0.049311395	0.036053705	BMP4/ADA	2
GO:0072224	GO:0072224	metanephric glomerulus development	2/159	16/18800	0.007891166	0.049311395	0.036053705	CD34/PDGFRB	2
GO:1900747	GO:1900747	negative regulation of vascular endothelial growth factor signaling pathway	2/159	16/18800	0.007891166	0.049311395	0.036053705	DCN/SPRY2	2
GO:1901163	GO:1901163	regulation of trophoblast cell migration	2/159	16/18800	0.007891166	0.049311395	0.036053705	ARHGDIB/TIMP1	2
GO:2001044	GO:2001044	regulation of integrin-mediated signaling pathway	2/159	16/18800	0.007891166	0.049311395	0.036053705	TIMP1/FLNA	2
GO:0034109	GO:0034109	homotypic cell-cell adhesion	4/159	93/18800	0.008032793	0.049983713	0.036545266	COMP/MYL9/FLNA/SERPINE2	4
GO:0045185	GO:0045185	maintenance of protein location	4/159	93/18800	0.008032793	0.049983713	0.036545266	GSN/FBN1/CAV1/FLNA	4
GO:0106106	GO:0106106	cold-induced thermogenesis	5/159	146/18800	0.008067115	0.049985476	0.036546555	LEPR/DIO2/CMKLR1/G0S2/CAV1	5
GO:0120161	GO:0120161	regulation of cold-induced thermogenesis	5/159	146/18800	0.008067115	0.049985476	0.036546555	LEPR/DIO2/CMKLR1/G0S2/CAV1	5
GO:0110053	GO:0110053	regulation of actin filament organization	7/159	270/18800	0.008194859	0.05044855	0.036885129	SFRP1/GSN/MYOC/ELN/TPM1/SLIT2/FLNA	7
GO:0002762	GO:0002762	negative regulation of myeloid leukocyte differentiation	3/159	49/18800	0.008227734	0.05044855	0.036885129	SFRP1/FBN1/INHBA	3
GO:0010862	GO:0010862	positive regulation of pathway-restricted SMAD protein phosphorylation	3/159	49/18800	0.008227734	0.05044855	0.036885129	INHBA/BMP4/DAB2	3
GO:0030850	GO:0030850	prostate gland development	3/159	49/18800	0.008227734	0.05044855	0.036885129	SFRP1/MMP2/BMP4	3
GO:0048546	GO:0048546	digestive tract morphogenesis	3/159	49/18800	0.008227734	0.05044855	0.036885129	SFRP1/SFRP2/BMP4	3
GO:0001657	GO:0001657	ureteric bud development	4/159	94/18800	0.008335703	0.050792448	0.037136567	SFRP1/SPRY1/SLIT2/BMP4	4
GO:0002690	GO:0002690	positive regulation of leukocyte chemotaxis	4/159	94/18800	0.008335703	0.050792448	0.037136567	PTN/CMKLR1/SERPINE1/THBS4	4
GO:0015918	GO:0015918	sterol transport	4/159	94/18800	0.008335703	0.050792448	0.037136567	PLTP/ABCA8/CLU/CAV1	4
GO:0001894	GO:0001894	tissue homeostasis	7/159	272/18800	0.008515461	0.051780348	0.037858864	F2R/LAMA2/LAMC1/COMP/CTSK/CD34/CYTL1	7
GO:0030100	GO:0030100	regulation of endocytosis	6/159	208/18800	0.008603104	0.051931707	0.037969529	SFRP4/SERPINE1/EPHA3/CLU/DAB2/CAV1	6
GO:0048661	GO:0048661	positive regulation of smooth muscle cell proliferation	4/159	95/18800	0.008646007	0.051931707	0.037969529	MMP2/BMP4/IGFBP5/PDGFRB	4
GO:0072163	GO:0072163	mesonephric epithelium development	4/159	95/18800	0.008646007	0.051931707	0.037969529	SFRP1/SPRY1/SLIT2/BMP4	4
GO:0072164	GO:0072164	mesonephric tubule development	4/159	95/18800	0.008646007	0.051931707	0.037969529	SFRP1/SPRY1/SLIT2/BMP4	4
GO:0030857	GO:0030857	negative regulation of epithelial cell differentiation	3/159	50/18800	0.008699405	0.051931707	0.037969529	SPRY1/SPRY2/CAV1	3
GO:0046580	GO:0046580	negative regulation of Ras protein signal transduction	3/159	50/18800	0.008699405	0.051931707	0.037969529	SPRY1/MYOC/SPRY2	3
GO:0060425	GO:0060425	lung morphogenesis	3/159	50/18800	0.008699405	0.051931707	0.037969529	SPRY1/SPRY2/BMP4	3
GO:0050863	GO:0050863	regulation of T cell activation	8/159	342/18800	0.008748239	0.051931707	0.037969529	THY1/GPNMB/IGFBP2/FGL2/CD55/BMP4/CAV1/ADA	8
GO:0001710	GO:0001710	mesodermal cell fate commitment	2/159	17/18800	0.00889399	0.051931707	0.037969529	SFRP2/BMP4	2
GO:0003198	GO:0003198	epithelial to mesenchymal transition involved in endocardial cushion formation	2/159	17/18800	0.00889399	0.051931707	0.037969529	HEYL/MSX1	2
GO:0010566	GO:0010566	regulation of ketone biosynthetic process	2/159	17/18800	0.00889399	0.051931707	0.037969529	DKK3/DAB2	2
GO:0016202	GO:0016202	regulation of striated muscle tissue development	2/159	17/18800	0.00889399	0.051931707	0.037969529	LOX/BMP4	2
GO:0045019	GO:0045019	negative regulation of nitric oxide biosynthetic process	2/159	17/18800	0.00889399	0.051931707	0.037969529	CD34/CAV1	2
GO:0048569	GO:0048569	post-embryonic animal organ development	2/159	17/18800	0.00889399	0.051931707	0.037969529	FBN1/EFEMP1	2
GO:0061450	GO:0061450	trophoblast cell migration	2/159	17/18800	0.00889399	0.051931707	0.037969529	ARHGDIB/TIMP1	2
GO:0070206	GO:0070206	protein trimerization	2/159	17/18800	0.00889399	0.051931707	0.037969529	COL1A2/SCARA5	2
GO:0090136	GO:0090136	epithelial cell-cell adhesion	2/159	17/18800	0.00889399	0.051931707	0.037969529	ITGB5/THBS4	2
GO:0090594	GO:0090594	inflammatory response to wounding	2/159	17/18800	0.00889399	0.051931707	0.037969529	F2R/TIMP1	2
GO:1904406	GO:1904406	negative regulation of nitric oxide metabolic process	2/159	17/18800	0.00889399	0.051931707	0.037969529	CD34/CAV1	2
GO:1904948	GO:1904948	midbrain dopaminergic neuron differentiation	2/159	17/18800	0.00889399	0.051931707	0.037969529	SFRP1/SFRP2	2
GO:1903037	GO:1903037	regulation of leukocyte cell-cell adhesion	8/159	344/18800	0.009042766	0.052695641	0.038528075	THY1/GPNMB/IGFBP2/FGL2/CD55/BMP4/CAV1/ADA	8
GO:0045778	GO:0045778	positive regulation of ossification	3/159	51/18800	0.009186641	0.053217285	0.038909472	PTN/BMP4/GPM6B	3
GO:0051496	GO:0051496	positive regulation of stress fiber assembly	3/159	51/18800	0.009186641	0.053217285	0.038909472	SFRP1/MYOC/TPM1	3
GO:0071622	GO:0071622	regulation of granulocyte chemotaxis	3/159	51/18800	0.009186641	0.053217285	0.038909472	CMKLR1/THBS4/SLIT2	3
GO:0045807	GO:0045807	positive regulation of endocytosis	4/159	97/18800	0.009289073	0.053494132	0.039111886	SFRP4/SERPINE1/CLU/DAB2	4
GO:1990868	GO:1990868	response to chemokine	4/159	97/18800	0.009289073	0.053494132	0.039111886	CMKLR1/LOX/SLIT2/SLIT3	4
GO:1990869	GO:1990869	cellular response to chemokine	4/159	97/18800	0.009289073	0.053494132	0.039111886	CMKLR1/LOX/SLIT2/SLIT3	4
GO:0007265	GO:0007265	Ras protein signal transduction	8/159	347/18800	0.009498392	0.054592522	0.039914967	SPRY1/F2R/COL1A2/MYOC/ARHGDIB/SPRY2/PDGFRB/NGFR	8
GO:0010817	GO:0010817	regulation of hormone levels	10/159	496/18800	0.009681332	0.055258623	0.040401983	SFRP1/LTBP4/DIO2/CTSK/ALDH1A3/DHRS3/DKK3/INHBA/STC2/DAB2	10
GO:0002686	GO:0002686	negative regulation of leukocyte migration	3/159	52/18800	0.009689544	0.055258623	0.040401983	APOD/SLIT2/ADA	3
GO:0010874	GO:0010874	regulation of cholesterol efflux	3/159	52/18800	0.009689544	0.055258623	0.040401983	PLTP/ABCA8/CAV1	3
GO:0070169	GO:0070169	positive regulation of biomineral tissue development	3/159	52/18800	0.009689544	0.055258623	0.040401983	PTN/BMP4/GPM6B	3
GO:0035051	GO:0035051	cardiocyte differentiation	5/159	153/18800	0.009761057	0.055558572	0.040621288	SPRY1/PI16/FHL2/BMP4/PDGFRB	5
GO:0009952	GO:0009952	anterior/posterior pattern specification	6/159	214/18800	0.009814597	0.055733284	0.040749027	SFRP1/SFRP2/HEYL/BMP4/MEOX2/MSX1	6
GO:0021756	GO:0021756	striatum development	2/159	18/18800	0.009950584	0.055733284	0.040749027	ALDH1A3/INHBA	2
GO:0034138	GO:0034138	toll-like receptor 3 signaling pathway	2/159	18/18800	0.009950584	0.055733284	0.040749027	COLEC12/CAV1	2
GO:0043217	GO:0043217	myelin maintenance	2/159	18/18800	0.009950584	0.055733284	0.040749027	CLU/NDRG1	2
GO:0044320	GO:0044320	cellular response to leptin stimulus	2/159	18/18800	0.009950584	0.055733284	0.040749027	LEPR/PID1	2
GO:0060391	GO:0060391	positive regulation of SMAD protein signal transduction	2/159	18/18800	0.009950584	0.055733284	0.040749027	BMP4/DAB2	2
GO:0071360	GO:0071360	cellular response to exogenous dsRNA	2/159	18/18800	0.009950584	0.055733284	0.040749027	COLEC12/CAV1	2
GO:1902548	GO:1902548	negative regulation of cellular response to vascular endothelial growth factor stimulus	2/159	18/18800	0.009950584	0.055733284	0.040749027	DCN/SPRY2	2
GO:0001823	GO:0001823	mesonephros development	4/159	99/18800	0.009962538	0.055733284	0.040749027	SFRP1/SPRY1/SLIT2/BMP4	4
GO:0010718	GO:0010718	positive regulation of epithelial to mesenchymal transition	3/159	53/18800	0.010208212	0.056783178	0.041516651	COL1A1/BMP4/DAB2	3
GO:0060071	GO:0060071	Wnt signaling pathway, planar cell polarity pathway	3/159	53/18800	0.010208212	0.056783178	0.041516651	SFRP1/SFRP2/DAB2	3
GO:0110151	GO:0110151	positive regulation of biomineralization	3/159	53/18800	0.010208212	0.056783178	0.041516651	PTN/BMP4/GPM6B	3
GO:0050866	GO:0050866	negative regulation of cell activation	6/159	216/18800	0.010244164	0.056875442	0.041584109	SFRP1/GPNMB/INHBA/FGL2/BMP4/SERPINE2	6
GO:1902105	GO:1902105	regulation of leukocyte differentiation	7/159	283/18800	0.010446283	0.057888173	0.042324561	SFRP1/FBN1/INHBA/FGL2/BMP4/ADA/RASSF2	7
GO:0010524	GO:0010524	positive regulation of calcium ion transport into cytosol	3/159	54/18800	0.010742734	0.059307161	0.043362044	THY1/F2R/CAV1	3
GO:0014888	GO:0014888	striated muscle adaptation	3/159	54/18800	0.010742734	0.059307161	0.043362044	GSN/MYOC/IGFBP5	3
GO:0032102	GO:0032102	negative regulation of response to external stimulus	9/159	429/18800	0.010899649	0.060023491	0.043885784	SERPINE1/SAMHD1/FGL2/CD34/A2M/FAP/SLIT2/ADA/SERPINE2	9
GO:0043583	GO:0043583	ear development	6/159	219/18800	0.010913362	0.060023491	0.043885784	ALDH1A3/SPRY2/BMP4/CYTL1/PDGFRB/MSX1	6
GO:0007409	GO:0007409	axonogenesis	9/159	430/18800	0.011054323	0.0602656	0.044062801	THY1/LAMA2/EPHA3/SLITRK4/CNTN4/SLIT2/UCHL1/SLIT3/NGFR	9
GO:0051900	GO:0051900	regulation of mitochondrial depolarization	2/159	19/18800	0.011059979	0.0602656	0.044062801	DCN/MYOC	2
GO:0061298	GO:0061298	retina vasculature development in camera-type eye	2/159	19/18800	0.011059979	0.0602656	0.044062801	COL4A1/PDGFRB	2
GO:0072074	GO:0072074	kidney mesenchyme development	2/159	19/18800	0.011059979	0.0602656	0.044062801	BMP4/PDGFRB	2
GO:0097709	GO:0097709	connective tissue replacement	2/159	19/18800	0.011059979	0.0602656	0.044062801	F2R/TIMP1	2
GO:0001954	GO:0001954	positive regulation of cell-matrix adhesion	3/159	55/18800	0.011293196	0.061422436	0.044908614	THY1/SFRP1/MYOC	3
GO:1990845	GO:1990845	adaptive thermogenesis	5/159	159/18800	0.011395627	0.06156229	0.045010867	LEPR/DIO2/CMKLR1/G0S2/CAV1	5
GO:0035282	GO:0035282	segmentation	4/159	103/18800	0.011402753	0.06156229	0.045010867	SFRP1/SFRP2/BMP4/MEOX2	4
GO:0051963	GO:0051963	regulation of synapse assembly	4/159	103/18800	0.011402753	0.06156229	0.045010867	SLITRK4/NEGR1/THBS2/PTPRD	4
GO:0070252	GO:0070252	actin-mediated cell contraction	4/159	103/18800	0.011402753	0.06156229	0.045010867	GSN/TPM1/CAV1/FLNA	4
GO:0010632	GO:0010632	regulation of epithelial cell migration	7/159	290/18800	0.011830328	0.063753531	0.046612979	PTN/DCN/SMOC2/SPARC/SLIT2/BMP4/MEOX2	7
GO:0051250	GO:0051250	negative regulation of lymphocyte activation	5/159	161/18800	0.011979524	0.064439306	0.047114379	SFRP1/GPNMB/INHBA/FGL2/BMP4	5
GO:0042063	GO:0042063	gliogenesis	7/159	291/18800	0.012038375	0.064637488	0.047259279	LEPR/PTN/PENK/MYOC/CLU/NDRG1/SERPINE2	7
GO:0034308	GO:0034308	primary alcohol metabolic process	4/159	105/18800	0.0121705	0.065142861	0.047628779	ALDH1A3/DHRS3/DKK3/DAB2	4
GO:0006700	GO:0006700	C21-steroid hormone biosynthetic process	2/159	20/18800	0.012221218	0.065142861	0.047628779	DKK3/DAB2	2
GO:0044342	GO:0044342	type B pancreatic cell proliferation	2/159	20/18800	0.012221218	0.065142861	0.047628779	SFRP1/IGFBP5	2
GO:0070233	GO:0070233	negative regulation of T cell apoptotic process	2/159	20/18800	0.012221218	0.065142861	0.047628779	BMP4/ADA	2
GO:0042306	GO:0042306	regulation of protein import into nucleus	3/159	57/18800	0.012442246	0.065961873	0.048227594	APOD/BMP4/FLNA	3
GO:0060350	GO:0060350	endochondral bone morphogenesis	3/159	57/18800	0.012442246	0.065961873	0.048227594	COMP/COL1A1/BMP4	3
GO:0090175	GO:0090175	regulation of establishment of planar polarity	3/159	57/18800	0.012442246	0.065961873	0.048227594	SFRP1/SFRP2/DAB2	3
GO:0032231	GO:0032231	regulation of actin filament bundle assembly	4/159	106/18800	0.012566491	0.066500511	0.048621415	SFRP1/MYOC/TPM1/FLNA	4
GO:0048562	GO:0048562	embryonic organ morphogenesis	7/159	294/18800	0.012678397	0.066972037	0.048966168	MFAP5/ALDH1A3/FBN1/SPRY2/EFEMP1/BMP4/MSX1	7
GO:0046661	GO:0046661	male sex differentiation	5/159	164/18800	0.012893012	0.067983438	0.049705648	SFRP1/SFRP2/GFRA1/INHBA/PDGFRB	5
GO:0042733	GO:0042733	embryonic digit morphogenesis	3/159	58/18800	0.013040977	0.068640411	0.05018599	SFRP2/BMP4/MSX1	3
GO:0048511	GO:0048511	rhythmic process	7/159	297/18800	0.01334262	0.069829673	0.05105551	PTN/INHBA/MMP2/A2M/SLIT2/SLIT3/NGFR	7
GO:0006958	GO:0006958	complement activation, classical pathway	4/159	108/18800	0.013382993	0.069829673	0.05105551	C1R/CLU/CD55/C1S	4
GO:0006590	GO:0006590	thyroid hormone generation	2/159	21/18800	0.013433355	0.069829673	0.05105551	DIO2/CTSK	2
GO:0030449	GO:0030449	regulation of complement activation	2/159	21/18800	0.013433355	0.069829673	0.05105551	A2M/CD55	2
GO:0051882	GO:0051882	mitochondrial depolarization	2/159	21/18800	0.013433355	0.069829673	0.05105551	DCN/MYOC	2
GO:0060973	GO:0060973	cell migration involved in heart development	2/159	21/18800	0.013433355	0.069829673	0.05105551	BMP4/PDGFRB	2
GO:0072111	GO:0072111	cell proliferation involved in kidney development	2/159	21/18800	0.013433355	0.069829673	0.05105551	BMP4/PDGFRB	2
GO:0001959	GO:0001959	regulation of cytokine-mediated signaling pathway	5/159	166/18800	0.013527528	0.070071162	0.051232074	SAMHD1/ECM1/SLIT2/CAV1/SLIT3	5
GO:0071453	GO:0071453	cellular response to oxygen levels	5/159	166/18800	0.013527528	0.070071162	0.051232074	SFRP1/STC2/CD34/NDRG1/CAV1	5
GO:0051056	GO:0051056	regulation of small GTPase mediated signal transduction	7/159	299/18800	0.013799116	0.071352121	0.052168639	SPRY1/F2R/MYOC/ARHGDIB/SPRY2/SLIT2/PDGFRB	7
GO:0048259	GO:0048259	regulation of receptor-mediated endocytosis	4/159	110/18800	0.014232552	0.073463983	0.053712712	SFRP4/SERPINE1/CLU/DAB2	4
GO:0043506	GO:0043506	regulation of JUN kinase activity	3/159	60/18800	0.01428716	0.073616473	0.053824205	SFRP1/SFRP2/TNXB	3
GO:0048568	GO:0048568	embryonic organ development	9/159	449/18800	0.014317657	0.073644412	0.053844632	MFAP5/ALDH1A3/FBN1/SPRY2/A2M/EFEMP1/BMP4/ADA/MSX1	9
GO:0007015	GO:0007015	actin filament organization	9/159	450/18800	0.014507221	0.074203613	0.054253488	SFRP1/GSN/ITGB5/MYOC/ELN/TPM1/GAS7/SLIT2/FLNA	9
GO:0001938	GO:0001938	positive regulation of endothelial cell proliferation	4/159	111/18800	0.01466986	0.074203613	0.054253488	F3/THBS4/ECM1/BMP4	4
GO:0007413	GO:0007413	axonal fasciculation	2/159	22/18800	0.014695459	0.074203613	0.054253488	EPHA3/CNTN4	2
GO:0007620	GO:0007620	copulation	2/159	22/18800	0.014695459	0.074203613	0.054253488	ADA/SERPINE2	2
GO:0034104	GO:0034104	negative regulation of tissue remodeling	2/159	22/18800	0.014695459	0.074203613	0.054253488	SFRP1/CST3	2
GO:0035929	GO:0035929	steroid hormone secretion	2/159	22/18800	0.014695459	0.074203613	0.054253488	INHBA/DAB2	2
GO:0044321	GO:0044321	response to leptin	2/159	22/18800	0.014695459	0.074203613	0.054253488	LEPR/PID1	2
GO:0048634	GO:0048634	regulation of muscle organ development	2/159	22/18800	0.014695459	0.074203613	0.054253488	LOX/BMP4	2
GO:0071305	GO:0071305	cellular response to vitamin D	2/159	22/18800	0.014695459	0.074203613	0.054253488	SFRP1/PENK	2
GO:0106030	GO:0106030	neuron projection fasciculation	2/159	22/18800	0.014695459	0.074203613	0.054253488	EPHA3/CNTN4	2
GO:0007411	GO:0007411	axon guidance	6/159	234/18800	0.014729556	0.074203613	0.054253488	LAMA2/EPHA3/CNTN4/SLIT2/SLIT3/NGFR	6
GO:0048738	GO:0048738	cardiac muscle tissue development	6/159	234/18800	0.014729556	0.074203613	0.054253488	PI16/FHL2/TPM1/BMP4/PDGFRB/MSX1	6
GO:0006937	GO:0006937	regulation of muscle contraction	5/159	170/18800	0.014859102	0.074724495	0.054634328	F2R/MYL9/TPM1/CAV1/ADA	5
GO:0032233	GO:0032233	positive regulation of actin filament bundle assembly	3/159	61/18800	0.014934722	0.074724495	0.054634328	SFRP1/MYOC/TPM1	3
GO:0045428	GO:0045428	regulation of nitric oxide biosynthetic process	3/159	61/18800	0.014934722	0.074724495	0.054634328	CLU/CD34/CAV1	3
GO:1904589	GO:1904589	regulation of protein import	3/159	61/18800	0.014934722	0.074724495	0.054634328	APOD/BMP4/FLNA	3
GO:0097485	GO:0097485	neuron projection guidance	6/159	235/18800	0.015013089	0.074988846	0.054827606	LAMA2/EPHA3/CNTN4/SLIT2/SLIT3/NGFR	6
GO:0006939	GO:0006939	smooth muscle contraction	4/159	112/18800	0.015115587	0.075372632	0.055108209	F2R/COMP/CAV1/ADA	4
GO:0022604	GO:0022604	regulation of cell morphogenesis	7/159	305/18800	0.015235809	0.075843343	0.055452366	FBLN1/MYOC/TPM1/SPARC/DAB2/FLNA/PTPRD	7
GO:0032757	GO:0032757	positive regulation of interleukin-8 production	3/159	62/18800	0.015598661	0.077387278	0.056581204	F3/F2R/SERPINE1	3
GO:0035904	GO:0035904	aorta development	3/159	62/18800	0.015598661	0.077387278	0.056581204	LOX/PDGFRB/NGFR	3
GO:0022407	GO:0022407	regulation of cell-cell adhesion	9/159	456/18800	0.015683883	0.077678861	0.056794393	THY1/GPNMB/IGFBP2/FGL2/CD55/BMP4/CAV1/ADA/SERPINE2	9
GO:0007159	GO:0007159	leukocyte cell-cell adhesion	8/159	381/18800	0.015933396	0.078088633	0.057093995	THY1/GPNMB/IGFBP2/FGL2/CD55/BMP4/CAV1/ADA	8
GO:0019430	GO:0019430	removal of superoxide radicals	2/159	23/18800	0.016006609	0.078088633	0.057093995	FBLN5/SOD3	2
GO:0030728	GO:0030728	ovulation	2/159	23/18800	0.016006609	0.078088633	0.057093995	INHBA/MMP2	2
GO:0032331	GO:0032331	negative regulation of chondrocyte differentiation	2/159	23/18800	0.016006609	0.078088633	0.057093995	EFEMP1/BMP4	2
GO:0034695	GO:0034695	response to prostaglandin E	2/159	23/18800	0.016006609	0.078088633	0.057093995	SFRP1/A2M	2
GO:0046697	GO:0046697	decidualization	2/159	23/18800	0.016006609	0.078088633	0.057093995	PTN/STC2	2
GO:0060353	GO:0060353	regulation of cell adhesion molecule production	2/159	23/18800	0.016006609	0.078088633	0.057093995	COLEC12/CAV1	2
GO:0071359	GO:0071359	cellular response to dsRNA	2/159	23/18800	0.016006609	0.078088633	0.057093995	COLEC12/CAV1	2
GO:0003014	GO:0003014	renal system process	4/159	114/18800	0.016032498	0.078088633	0.057093995	F2R/GSN/CD34/BMP4	4
GO:0043200	GO:0043200	response to amino acid	4/159	114/18800	0.016032498	0.078088633	0.057093995	COL4A1/COL1A2/MMP2/COL1A1	4
GO:0010950	GO:0010950	positive regulation of endopeptidase activity	5/159	174/18800	0.0162759	0.079027244	0.057780255	SFRP2/F3/F2R/GSN/NGFR	5
GO:0051965	GO:0051965	positive regulation of synapse assembly	3/159	63/18800	0.01627902	0.079027244	0.057780255	SLITRK4/THBS2/PTPRD	3
GO:0030518	GO:0030518	intracellular steroid hormone receptor signaling pathway	4/159	115/18800	0.016503775	0.079986118	0.058481329	SFRP1/HEYL/PMEPA1/DAB2	4
GO:0019229	GO:0019229	regulation of vasoconstriction	3/159	64/18800	0.016975836	0.081467369	0.059564336	F2R/MMP2/CAV1	3
GO:0031638	GO:0031638	zymogen activation	3/159	64/18800	0.016975836	0.081467369	0.059564336	SERPINE1/C1R/SERPINE2	3
GO:0045670	GO:0045670	regulation of osteoclast differentiation	3/159	64/18800	0.016975836	0.081467369	0.059564336	SFRP1/FBN1/RASSF2	3
GO:0050918	GO:0050918	positive chemotaxis	3/159	64/18800	0.016975836	0.081467369	0.059564336	F3/GPNMB/BMP4	3
GO:0080164	GO:0080164	regulation of nitric oxide metabolic process	3/159	64/18800	0.016975836	0.081467369	0.059564336	CLU/CD34/CAV1	3
GO:1903018	GO:1903018	regulation of glycoprotein metabolic process	3/159	64/18800	0.016975836	0.081467369	0.059564336	ITM2A/CST3/IL33	3
GO:0001759	GO:0001759	organ induction	2/159	24/18800	0.017365895	0.081595363	0.059657918	SPRY1/BMP4	2
GO:0003181	GO:0003181	atrioventricular valve morphogenesis	2/159	24/18800	0.017365895	0.081595363	0.059657918	HEYL/SLIT3	2
GO:0021544	GO:0021544	subpallium development	2/159	24/18800	0.017365895	0.081595363	0.059657918	ALDH1A3/INHBA	2
GO:0042730	GO:0042730	fibrinolysis	2/159	24/18800	0.017365895	0.081595363	0.059657918	SERPINE1/FAP	2
GO:0043501	GO:0043501	skeletal muscle adaptation	2/159	24/18800	0.017365895	0.081595363	0.059657918	MYOC/IGFBP5	2
GO:0048011	GO:0048011	neurotrophin TRK receptor signaling pathway	2/159	24/18800	0.017365895	0.081595363	0.059657918	SPRY1/SPRY2	2
GO:0051043	GO:0051043	regulation of membrane protein ectodomain proteolysis	2/159	24/18800	0.017365895	0.081595363	0.059657918	TIMP3/TIMP1	2
GO:0071676	GO:0071676	negative regulation of mononuclear cell migration	2/159	24/18800	0.017365895	0.081595363	0.059657918	APOD/SLIT2	2
GO:0072202	GO:0072202	cell differentiation involved in metanephros development	2/159	24/18800	0.017365895	0.081595363	0.059657918	CD34/BMP4	2
GO:0120255	GO:0120255	olefinic compound biosynthetic process	2/159	24/18800	0.017365895	0.081595363	0.059657918	DKK3/DAB2	2
GO:0001659	GO:0001659	temperature homeostasis	5/159	177/18800	0.0173957	0.081595363	0.059657918	LEPR/DIO2/CMKLR1/G0S2/CAV1	5
GO:0048015	GO:0048015	phosphatidylinositol-mediated signaling	5/159	177/18800	0.0173957	0.081595363	0.059657918	F2R/DCN/MYOC/PDGFRB/SERPINE2	5
GO:0048736	GO:0048736	appendage development	5/159	177/18800	0.0173957	0.081595363	0.059657918	SFRP2/COMP/BMP4/MEOX2/MSX1	5
GO:0060173	GO:0060173	limb development	5/159	177/18800	0.0173957	0.081595363	0.059657918	SFRP2/COMP/BMP4/MEOX2/MSX1	5
GO:0016485	GO:0016485	protein processing	6/159	243/18800	0.017419235	0.081595363	0.059657918	F3/COMP/GSN/SERPINE1/C1R/SERPINE2	6
GO:0002761	GO:0002761	regulation of myeloid leukocyte differentiation	4/159	117/18800	0.017472202	0.08171315	0.059744037	SFRP1/FBN1/INHBA/RASSF2	4
GO:0001756	GO:0001756	somitogenesis	3/159	65/18800	0.01768914	0.082204122	0.060103008	SFRP1/SFRP2/MEOX2	3
GO:0006940	GO:0006940	regulation of smooth muscle contraction	3/159	65/18800	0.01768914	0.082204122	0.060103008	F2R/CAV1/ADA	3
GO:0030858	GO:0030858	positive regulation of epithelial cell differentiation	3/159	65/18800	0.01768914	0.082204122	0.060103008	SFRP4/SERPINE1/BMP4	3
GO:0070613	GO:0070613	regulation of protein processing	3/159	65/18800	0.01768914	0.082204122	0.060103008	GSN/SERPINE1/SERPINE2	3
GO:0051259	GO:0051259	protein complex oligomerization	6/159	244/18800	0.01773758	0.082299008	0.060172384	COL1A2/COMP/SCARA5/SAMHD1/ALDH1A3/KCTD12	6
GO:0060759	GO:0060759	regulation of response to cytokine stimulus	5/159	178/18800	0.017780031	0.082365854	0.060221257	SAMHD1/ECM1/SLIT2/CAV1/SLIT3	5
GO:0043500	GO:0043500	muscle adaptation	4/159	118/18800	0.017969439	0.083112194	0.060766939	PI16/GSN/MYOC/IGFBP5	4
GO:0006081	GO:0006081	cellular aldehyde metabolic process	3/159	66/18800	0.018418961	0.084917516	0.062086889	ALDH1A3/DKK3/DAB2	3
GO:0030239	GO:0030239	myofibril assembly	3/159	66/18800	0.018418961	0.084917516	0.062086889	MYL9/TPM1/PDGFRB	3
GO:0051897	GO:0051897	positive regulation of protein kinase B signaling	4/159	119/18800	0.018475415	0.084917516	0.062086889	F3/MYOC/SPRY2/IGFBP5	4
GO:0051928	GO:0051928	positive regulation of calcium ion transport	4/159	119/18800	0.018475415	0.084917516	0.062086889	THY1/F2R/CAV1/PDGFRB	4
GO:0009266	GO:0009266	response to temperature stimulus	5/159	180/18800	0.018565475	0.084953155	0.062112946	IGFBP7/DIO2/SCARA5/CD34/NGFR	5
GO:0009636	GO:0009636	response to toxic substance	6/159	247/18800	0.018716583	0.084953155	0.062112946	FBLN5/GPX3/PENK/SOD3/MT2A/PDGFRB	6
GO:0031579	GO:0031579	membrane raft organization	2/159	25/18800	0.01877242	0.084953155	0.062112946	GSN/CAV1	2
GO:0031639	GO:0031639	plasminogen activation	2/159	25/18800	0.01877242	0.084953155	0.062112946	SERPINE1/SERPINE2	2
GO:0033081	GO:0033081	regulation of T cell differentiation in thymus	2/159	25/18800	0.01877242	0.084953155	0.062112946	BMP4/ADA	2
GO:0071450	GO:0071450	cellular response to oxygen radical	2/159	25/18800	0.01877242	0.084953155	0.062112946	FBLN5/SOD3	2
GO:0071451	GO:0071451	cellular response to superoxide	2/159	25/18800	0.01877242	0.084953155	0.062112946	FBLN5/SOD3	2
GO:0072273	GO:0072273	metanephric nephron morphogenesis	2/159	25/18800	0.01877242	0.084953155	0.062112946	BMP4/PDGFRB	2
GO:1903077	GO:1903077	negative regulation of protein localization to plasma membrane	2/159	25/18800	0.01877242	0.084953155	0.062112946	PID1/DAB2	2
GO:1905048	GO:1905048	regulation of metallopeptidase activity	2/159	25/18800	0.01877242	0.084953155	0.062112946	TIMP3/TIMP1	2
GO:0045619	GO:0045619	regulation of lymphocyte differentiation	5/159	181/18800	0.018966648	0.085543137	0.062544308	SFRP1/INHBA/FGL2/BMP4/ADA	5
GO:0048017	GO:0048017	inositol lipid-mediated signaling	5/159	181/18800	0.018966648	0.085543137	0.062544308	F2R/DCN/MYOC/PDGFRB/SERPINE2	5
GO:0090100	GO:0090100	positive regulation of transmembrane receptor protein serine/threonine kinase signaling pathway	4/159	120/18800	0.018990169	0.085543137	0.062544308	INHBA/BMP4/DAB2/MSX1	4
GO:0015850	GO:0015850	organic hydroxy compound transport	6/159	248/18800	0.019050979	0.085685643	0.0626485	PLTP/ABCA8/CLU/DAB2/CAV1/GPM6B	6
GO:0055002	GO:0055002	striated muscle cell development	3/159	67/18800	0.019165322	0.086068121	0.062928146	MYL9/TPM1/PDGFRB	3
GO:0042176	GO:0042176	regulation of protein catabolic process	8/159	395/18800	0.019337996	0.08660571	0.063321201	TIMP3/CST3/TIMP1/CLU/DAB2/CAV1/FLNA/SERPINE2	8
GO:0032640	GO:0032640	tumor necrosis factor production	5/159	182/18800	0.019373494	0.08660571	0.063321201	GPNMB/SPON2/CLU/CD34/IL33	5
GO:0032680	GO:0032680	regulation of tumor necrosis factor production	5/159	182/18800	0.019373494	0.08660571	0.063321201	GPNMB/SPON2/CLU/CD34/IL33	5
GO:0002455	GO:0002455	humoral immune response mediated by circulating immunoglobulin	4/159	121/18800	0.019513741	0.086967916	0.063586026	C1R/CLU/CD55/C1S	4
GO:0055007	GO:0055007	cardiac muscle cell differentiation	4/159	121/18800	0.019513741	0.086967916	0.063586026	PI16/FHL2/BMP4/PDGFRB	4
GO:1903317	GO:1903317	regulation of protein maturation	3/159	68/18800	0.019928241	0.088680673	0.064838297	GSN/SERPINE1/SERPINE2	3
GO:0003094	GO:0003094	glomerular filtration	2/159	26/18800	0.020225299	0.089460394	0.065408385	F2R/CD34	2
GO:0031954	GO:0031954	positive regulation of protein autophosphorylation	2/159	26/18800	0.020225299	0.089460394	0.065408385	GPNMB/RASSF2	2
GO:0060352	GO:0060352	cell adhesion molecule production	2/159	26/18800	0.020225299	0.089460394	0.065408385	COLEC12/CAV1	2
GO:0072010	GO:0072010	glomerular epithelium development	2/159	26/18800	0.020225299	0.089460394	0.065408385	CD34/BMP4	2
GO:0033344	GO:0033344	cholesterol efflux	3/159	69/18800	0.020707733	0.091319237	0.066767465	PLTP/ABCA8/CAV1	3
GO:0034394	GO:0034394	protein localization to cell surface	3/159	69/18800	0.020707733	0.091319237	0.066767465	FBLN5/GPM6B/FLNA	3
GO:0070663	GO:0070663	regulation of leukocyte proliferation	6/159	254/18800	0.021143467	0.093100992	0.068070184	GPNMB/IGFBP2/IL33/CD55/BMP4/ADA	6
GO:0051260	GO:0051260	protein homooligomerization	5/159	187/18800	0.021493809	0.093600801	0.068435616	COMP/SCARA5/SAMHD1/ALDH1A3/KCTD12	5
GO:0071478	GO:0071478	cellular response to radiation	5/159	187/18800	0.021493809	0.093600801	0.068435616	SFRP1/SFRP2/MFAP4/TIMP1/MMP2	5
GO:0071706	GO:0071706	tumor necrosis factor superfamily cytokine production	5/159	187/18800	0.021493809	0.093600801	0.068435616	GPNMB/SPON2/CLU/CD34/IL33	5
GO:1903555	GO:1903555	regulation of tumor necrosis factor superfamily cytokine production	5/159	187/18800	0.021493809	0.093600801	0.068435616	GPNMB/SPON2/CLU/CD34/IL33	5
GO:0061035	GO:0061035	regulation of cartilage development	3/159	70/18800	0.021503807	0.093600801	0.068435616	CTSK/EFEMP1/BMP4	3
GO:0043280	GO:0043280	positive regulation of cysteine-type endopeptidase activity involved in apoptotic process	4/159	125/18800	0.021696951	0.093600801	0.068435616	F3/F2R/GSN/NGFR	4
GO:0003171	GO:0003171	atrioventricular valve development	2/159	27/18800	0.021723656	0.093600801	0.068435616	HEYL/SLIT3	2
GO:0010460	GO:0010460	positive regulation of heart rate	2/159	27/18800	0.021723656	0.093600801	0.068435616	TPM1/ADA	2
GO:0042403	GO:0042403	thyroid hormone metabolic process	2/159	27/18800	0.021723656	0.093600801	0.068435616	DIO2/CTSK	2
GO:0045606	GO:0045606	positive regulation of epidermal cell differentiation	2/159	27/18800	0.021723656	0.093600801	0.068435616	SFRP4/BMP4	2
GO:0046426	GO:0046426	negative regulation of receptor signaling pathway via JAK-STAT	2/159	27/18800	0.021723656	0.093600801	0.068435616	CAV1/PTPRD	2
GO:0071425	GO:0071425	hematopoietic stem cell proliferation	2/159	27/18800	0.021723656	0.093600801	0.068435616	SFRP2/CD34	2
GO:0097205	GO:0097205	renal filtration	2/159	27/18800	0.021723656	0.093600801	0.068435616	F2R/CD34	2
GO:1904376	GO:1904376	negative regulation of protein localization to cell periphery	2/159	27/18800	0.021723656	0.093600801	0.068435616	PID1/DAB2	2
GO:0060562	GO:0060562	epithelial tube morphogenesis	7/159	328/18800	0.021735018	0.093600801	0.068435616	SFRP1/SFRP2/SPRY1/COL4A1/SPRY2/SLIT2/BMP4	7
GO:0051881	GO:0051881	regulation of mitochondrial membrane potential	3/159	71/18800	0.02231647	0.09596409	0.070163519	DCN/MYOC/PID1	3
GO:0070661	GO:0070661	leukocyte proliferation	7/159	330/18800	0.022378686	0.096090938	0.070256264	GPNMB/IGFBP2/CLU/IL33/CD55/BMP4/ADA	7
GO:0019221	GO:0019221	cytokine-mediated signaling pathway	9/159	486/18800	0.022644336	0.097089656	0.07098647	LEPR/F3/CMKLR1/SAMHD1/ECM1/IL33/SLIT2/CAV1/SLIT3	9
GO:0009755	GO:0009755	hormone-mediated signaling pathway	5/159	190/18800	0.022835846	0.097342015	0.07117098	SFRP1/HEYL/PMEPA1/BMP4/DAB2	5
GO:0001736	GO:0001736	establishment of planar polarity	3/159	72/18800	0.023145724	0.097342015	0.07117098	SFRP1/SFRP2/DAB2	3
GO:0003208	GO:0003208	cardiac ventricle morphogenesis	3/159	72/18800	0.023145724	0.097342015	0.07117098	SFRP2/HEYL/TPM1	3
GO:0007164	GO:0007164	establishment of tissue polarity	3/159	72/18800	0.023145724	0.097342015	0.07117098	SFRP1/SFRP2/DAB2	3
GO:0033143	GO:0033143	regulation of intracellular steroid hormone receptor signaling pathway	3/159	72/18800	0.023145724	0.097342015	0.07117098	SFRP1/HEYL/DAB2	3
GO:0050810	GO:0050810	regulation of steroid biosynthetic process	3/159	72/18800	0.023145724	0.097342015	0.07117098	IGFBP7/DKK3/DAB2	3
GO:0000303	GO:0000303	response to superoxide	2/159	28/18800	0.023266631	0.097342015	0.07117098	FBLN5/SOD3	2
GO:0001958	GO:0001958	endochondral ossification	2/159	28/18800	0.023266631	0.097342015	0.07117098	COL1A1/BMP4	2
GO:0003272	GO:0003272	endocardial cushion formation	2/159	28/18800	0.023266631	0.097342015	0.07117098	HEYL/MSX1	2
GO:0003416	GO:0003416	endochondral bone growth	2/159	28/18800	0.023266631	0.097342015	0.07117098	COMP/ECM1	2
GO:0010955	GO:0010955	negative regulation of protein processing	2/159	28/18800	0.023266631	0.097342015	0.07117098	SERPINE1/SERPINE2	2
GO:0022011	GO:0022011	myelination in peripheral nervous system	2/159	28/18800	0.023266631	0.097342015	0.07117098	MYOC/NDRG1	2
GO:0032292	GO:0032292	peripheral nervous system axon ensheathment	2/159	28/18800	0.023266631	0.097342015	0.07117098	MYOC/NDRG1	2
GO:0035116	GO:0035116	embryonic hindlimb morphogenesis	2/159	28/18800	0.023266631	0.097342015	0.07117098	BMP4/MSX1	2
GO:0036075	GO:0036075	replacement ossification	2/159	28/18800	0.023266631	0.097342015	0.07117098	COL1A1/BMP4	2
GO:0090025	GO:0090025	regulation of monocyte chemotaxis	2/159	28/18800	0.023266631	0.097342015	0.07117098	SERPINE1/SLIT2	2
GO:1903318	GO:1903318	negative regulation of protein maturation	2/159	28/18800	0.023266631	0.097342015	0.07117098	SERPINE1/SERPINE2	2
GO:1903522	GO:1903522	regulation of blood circulation	6/159	260/18800	0.023386733	0.097705312	0.071436602	F2R/MMP2/TPM1/CAV1/ADA/FLNA	6
GO:0045664	GO:0045664	regulation of neuron differentiation	5/159	192/18800	0.023760073	0.098907698	0.072315719	SFRP1/SFRP2/HEYL/CNTN4/BMP4	5
GO:0048839	GO:0048839	inner ear development	5/159	192/18800	0.023760073	0.098907698	0.072315719	ALDH1A3/SPRY2/BMP4/CYTL1/PDGFRB	5
GO:0050730	GO:0050730	regulation of peptidyl-tyrosine phosphorylation	6/159	261/18800	0.023775565	0.098907698	0.072315719	THY1/SFRP1/SFRP2/THBS4/GFRA1/CAV1	6
GO:1901652	GO:1901652	response to peptide	9/159	491/18800	0.023990656	0.099518595	0.072762372	FBN1/TIMP1/PID1/MMP2/STC2/COL1A1/CAV1/IGFBP5/NGFR	9
GO:0001707	GO:0001707	mesoderm formation	3/159	73/18800	0.023991565	0.099518595	0.072762372	SFRP2/INHBA/BMP4	3
GO:0001101	GO:0001101	response to acid chemical	4/159	129/18800	0.024024067	0.099518595	0.072762372	COL4A1/COL1A2/MMP2/COL1A1	4
GO:0002695	GO:0002695	negative regulation of leukocyte activation	5/159	193/18800	0.024231121	0.100234933	0.073286119	SFRP1/GPNMB/INHBA/FGL2/BMP4	5
GO:0048565	GO:0048565	digestive tract development	4/159	130/18800	0.024628562	0.101663435	0.074330558	SFRP1/SFRP2/BMP4/ADA	4
GO:0044089	GO:0044089	positive regulation of cellular component biogenesis	9/159	494/18800	0.024825424	0.101663435	0.074330558	THY1/SFRP1/SLITRK4/MYOC/CLU/THBS2/TPM1/CAV1/PTPRD	9
GO:0000305	GO:0000305	response to oxygen radical	2/159	29/18800	0.024853369	0.101663435	0.074330558	FBLN5/SOD3	2
GO:0002313	GO:0002313	mature B cell differentiation involved in immune response	2/159	29/18800	0.024853369	0.101663435	0.074330558	ITM2A/ADA	2
GO:0003156	GO:0003156	regulation of animal organ formation	2/159	29/18800	0.024853369	0.101663435	0.074330558	SPRY1/BMP4	2
GO:0009264	GO:0009264	deoxyribonucleotide catabolic process	2/159	29/18800	0.024853369	0.101663435	0.074330558	SAMHD1/ADA	2
GO:0010453	GO:0010453	regulation of cell fate commitment	2/159	29/18800	0.024853369	0.101663435	0.074330558	SFRP2/BMP4	2
GO:0048679	GO:0048679	regulation of axon regeneration	2/159	29/18800	0.024853369	0.101663435	0.074330558	PTN/FLNA	2
GO:0006809	GO:0006809	nitric oxide biosynthetic process	3/159	75/18800	0.025732984	0.104678356	0.076534898	CLU/CD34/CAV1	3
GO:0048332	GO:0048332	mesoderm morphogenesis	3/159	75/18800	0.025732984	0.104678356	0.076534898	SFRP2/INHBA/BMP4	3
GO:0050848	GO:0050848	regulation of calcium-mediated signaling	3/159	75/18800	0.025732984	0.104678356	0.076534898	CMKLR1/FHL2/ADA	3
GO:0086003	GO:0086003	cardiac muscle cell contraction	3/159	75/18800	0.025732984	0.104678356	0.076534898	GSN/CAV1/FLNA	3
GO:1900180	GO:1900180	regulation of protein localization to nucleus	4/159	132/18800	0.025865006	0.105069878	0.076821157	APOD/BMP4/FLNA/NGFR	4
GO:0000132	GO:0000132	establishment of mitotic spindle orientation	2/159	30/18800	0.026483032	0.106313799	0.077730642	SPRY1/SPRY2	2
GO:0030204	GO:0030204	chondroitin sulfate metabolic process	2/159	30/18800	0.026483032	0.106313799	0.077730642	DCN/BGN	2
GO:0031069	GO:0031069	hair follicle morphogenesis	2/159	30/18800	0.026483032	0.106313799	0.077730642	IGFBP5/NGFR	2
GO:0045671	GO:0045671	negative regulation of osteoclast differentiation	2/159	30/18800	0.026483032	0.106313799	0.077730642	SFRP1/FBN1	2
GO:0046386	GO:0046386	deoxyribose phosphate catabolic process	2/159	30/18800	0.026483032	0.106313799	0.077730642	SAMHD1/ADA	2
GO:0086011	GO:0086011	membrane repolarization during action potential	2/159	30/18800	0.026483032	0.106313799	0.077730642	CAV1/FLNA	2
GO:1902230	GO:1902230	negative regulation of intrinsic apoptotic signaling pathway in response to DNA damage	2/159	30/18800	0.026483032	0.106313799	0.077730642	SFRP2/CLU	2
GO:1903019	GO:1903019	negative regulation of glycoprotein metabolic process	2/159	30/18800	0.026483032	0.106313799	0.077730642	ITM2A/CST3	2
GO:0030048	GO:0030048	actin filament-based movement	4/159	133/18800	0.026497004	0.106313799	0.077730642	GSN/TPM1/CAV1/FLNA	4
GO:0001937	GO:0001937	negative regulation of endothelial cell proliferation	3/159	76/18800	0.026628538	0.106550429	0.077903652	SPARC/CAV1/NGFR	3
GO:0072089	GO:0072089	stem cell proliferation	3/159	76/18800	0.026628538	0.106550429	0.077903652	FBLN1/SFRP2/CD34	3
GO:0032872	GO:0032872	regulation of stress-activated MAPK cascade	5/159	198/18800	0.026676641	0.106597681	0.0779382	SFRP1/SFRP2/IGFBP6/BMP4/RASSF2	5
GO:0071674	GO:0071674	mononuclear cell migration	5/159	199/18800	0.027183957	0.108477285	0.07931246	APOD/CMKLR1/SERPINE1/ECM1/SLIT2	5
GO:0051962	GO:0051962	positive regulation of nervous system development	6/159	270/18800	0.027471721	0.109476856	0.080043291	PTN/SLITRK4/THBS2/SLIT2/SERPINE2/PTPRD	6
GO:0006919	GO:0006919	activation of cysteine-type endopeptidase activity involved in apoptotic process	3/159	77/18800	0.027540633	0.109602761	0.080135345	F3/F2R/NGFR	3
GO:0030879	GO:0030879	mammary gland development	4/159	135/18800	0.02778867	0.110440221	0.080747648	BMP4/CAV1/IGFBP5/MSX1	4
GO:0014044	GO:0014044	Schwann cell development	2/159	31/18800	0.028154789	0.110696941	0.080935347	MYOC/NDRG1	2
GO:0033137	GO:0033137	negative regulation of peptidyl-serine phosphorylation	2/159	31/18800	0.028154789	0.110696941	0.080935347	CAV1/RASSF2	2
GO:0034694	GO:0034694	response to prostaglandin	2/159	31/18800	0.028154789	0.110696941	0.080935347	SFRP1/A2M	2
GO:0045577	GO:0045577	regulation of B cell differentiation	2/159	31/18800	0.028154789	0.110696941	0.080935347	SFRP1/INHBA	2
GO:0045987	GO:0045987	positive regulation of smooth muscle contraction	2/159	31/18800	0.028154789	0.110696941	0.080935347	F2R/ADA	2
GO:0060351	GO:0060351	cartilage development involved in endochondral bone morphogenesis	2/159	31/18800	0.028154789	0.110696941	0.080935347	COMP/COL1A1	2
GO:0061099	GO:0061099	negative regulation of protein tyrosine kinase activity	2/159	31/18800	0.028154789	0.110696941	0.080935347	THY1/CAV1	2
GO:1902042	GO:1902042	negative regulation of extrinsic apoptotic signaling pathway via death domain receptors	2/159	31/18800	0.028154789	0.110696941	0.080935347	SFRP2/SERPINE1	2
GO:0070302	GO:0070302	regulation of stress-activated protein kinase signaling cascade	5/159	201/18800	0.028216969	0.1107931	0.081005653	SFRP1/SFRP2/IGFBP6/BMP4/RASSF2	5
GO:0010977	GO:0010977	negative regulation of neuron projection development	4/159	136/18800	0.02844838	0.111552594	0.081560952	THY1/SPOCK1/DAB2/FLNA	4
GO:0034754	GO:0034754	cellular hormone metabolic process	4/159	137/18800	0.029117369	0.114023617	0.083367625	ALDH1A3/DHRS3/DKK3/DAB2	4
GO:0071383	GO:0071383	cellular response to steroid hormone stimulus	5/159	203/18800	0.029274622	0.114486771	0.083706257	SFRP1/HEYL/PMEPA1/BMP4/DAB2	5
GO:0030301	GO:0030301	cholesterol transport	3/159	79/18800	0.029414359	0.114575561	0.083771175	ABCA8/CLU/CAV1	3
GO:0048145	GO:0048145	regulation of fibroblast proliferation	3/159	79/18800	0.029414359	0.114575561	0.083771175	SFRP1/PDGFRB/NGFR	3
GO:0048844	GO:0048844	artery morphogenesis	3/159	79/18800	0.029414359	0.114575561	0.083771175	COMP/BMP4/PDGFRB	3
GO:0042552	GO:0042552	myelination	4/159	138/18800	0.029795655	0.115120458	0.084169573	PTN/MYOC/CLU/NDRG1	4
GO:0060048	GO:0060048	cardiac muscle contraction	4/159	138/18800	0.029795655	0.115120458	0.084169573	GSN/TPM1/CAV1/FLNA	4
GO:0043281	GO:0043281	regulation of cysteine-type endopeptidase activity involved in apoptotic process	5/159	204/18800	0.029812737	0.115120458	0.084169573	SFRP2/F3/F2R/GSN/NGFR	5
GO:0003338	GO:0003338	metanephros morphogenesis	2/159	32/18800	0.029867821	0.115120458	0.084169573	BMP4/PDGFRB	2
GO:0010165	GO:0010165	response to X-ray	2/159	32/18800	0.029867821	0.115120458	0.084169573	SFRP1/SFRP2	2
GO:0045684	GO:0045684	positive regulation of epidermis development	2/159	32/18800	0.029867821	0.115120458	0.084169573	SFRP4/BMP4	2
GO:0060795	GO:0060795	cell fate commitment involved in formation of primary germ layer	2/159	32/18800	0.029867821	0.115120458	0.084169573	SFRP2/BMP4	2
GO:0071711	GO:0071711	basement membrane organization	2/159	32/18800	0.029867821	0.115120458	0.084169573	COL4A1/CAV1	2
GO:0010038	GO:0010038	response to metal ion	7/159	351/18800	0.029950557	0.115288054	0.08429211	IGFBP2/PENK/FIBIN/NDRG1/SOD3/CAV1/MT2A	7
GO:0001570	GO:0001570	vasculogenesis	3/159	80/18800	0.030375939	0.116619781	0.085265793	CD34/CAV1/PDGFRB	3
GO:0006029	GO:0006029	proteoglycan metabolic process	3/159	80/18800	0.030375939	0.116619781	0.085265793	DCN/BGN/CYTL1	3
GO:0003002	GO:0003002	regionalization	7/159	354/18800	0.031157677	0.119239848	0.087181438	SFRP1/SFRP2/SPRY1/HEYL/BMP4/MEOX2/MSX1	7
GO:0007272	GO:0007272	ensheathment of neurons	4/159	140/18800	0.031180185	0.119239848	0.087181438	PTN/MYOC/CLU/NDRG1	4
GO:0008366	GO:0008366	axon ensheathment	4/159	140/18800	0.031180185	0.119239848	0.087181438	PTN/MYOC/CLU/NDRG1	4
GO:0046209	GO:0046209	nitric oxide metabolic process	3/159	81/18800	0.031353956	0.119592945	0.087439603	CLU/CD34/CAV1	3
GO:0048144	GO:0048144	fibroblast proliferation	3/159	81/18800	0.031353956	0.119592945	0.087439603	SFRP1/PDGFRB/NGFR	3
GO:0008544	GO:0008544	epidermis development	7/159	355/18800	0.031567227	0.119680173	0.087503379	EMP1/SFRP4/INHBA/SVEP1/BMP4/IGFBP5/NGFR	7
GO:0001893	GO:0001893	maternal placenta development	2/159	33/18800	0.031621319	0.119680173	0.087503379	PTN/STC2	2
GO:0045907	GO:0045907	positive regulation of vasoconstriction	2/159	33/18800	0.031621319	0.119680173	0.087503379	F2R/CAV1	2
GO:0070229	GO:0070229	negative regulation of lymphocyte apoptotic process	2/159	33/18800	0.031621319	0.119680173	0.087503379	BMP4/ADA	2
GO:0090022	GO:0090022	regulation of neutrophil chemotaxis	2/159	33/18800	0.031621319	0.119680173	0.087503379	THBS4/SLIT2	2
GO:1905476	GO:1905476	negative regulation of protein localization to membrane	2/159	33/18800	0.031621319	0.119680173	0.087503379	PID1/DAB2	2
GO:0045637	GO:0045637	regulation of myeloid cell differentiation	5/159	208/18800	0.032027541	0.121061632	0.088513423	SFRP1/FBN1/LOX/INHBA/RASSF2	5
GO:2001057	GO:2001057	reactive nitrogen species metabolic process	3/159	82/18800	0.032348375	0.122117196	0.089285193	CLU/CD34/CAV1	3
GO:0030183	GO:0030183	B cell differentiation	4/159	142/18800	0.032602096	0.122602247	0.089639835	SFRP1/ITM2A/INHBA/ADA	4
GO:0045598	GO:0045598	regulation of fat cell differentiation	4/159	142/18800	0.032602096	0.122602247	0.089639835	SFRP1/SFRP2/CMKLR1/MEDAG	4
GO:0055123	GO:0055123	digestive system development	4/159	142/18800	0.032602096	0.122602247	0.089639835	SFRP1/SFRP2/BMP4/ADA	4
GO:0048872	GO:0048872	homeostasis of number of cells	6/159	282/18800	0.032966017	0.123444462	0.090255614	F2R/FSTL1/INHBA/BMP4/ADA/RASSF2	6
GO:0002573	GO:0002573	myeloid leukocyte differentiation	5/159	210/18800	0.033172588	0.123444462	0.090255614	SFRP1/FBN1/INHBA/BMP4/RASSF2	5
GO:0071456	GO:0071456	cellular response to hypoxia	4/159	143/18800	0.033327103	0.123444462	0.090255614	SFRP1/STC2/CD34/NDRG1	4
GO:2001056	GO:2001056	positive regulation of cysteine-type endopeptidase activity	4/159	143/18800	0.033327103	0.123444462	0.090255614	F3/F2R/GSN/NGFR	4
GO:0002335	GO:0002335	mature B cell differentiation	2/159	34/18800	0.033414487	0.123444462	0.090255614	ITM2A/ADA	2
GO:0031128	GO:0031128	developmental induction	2/159	34/18800	0.033414487	0.123444462	0.090255614	SPRY1/BMP4	2
GO:0034405	GO:0034405	response to fluid shear stress	2/159	34/18800	0.033414487	0.123444462	0.090255614	MMP2/PDGFRB	2
GO:0035025	GO:0035025	positive regulation of Rho protein signal transduction	2/159	34/18800	0.033414487	0.123444462	0.090255614	F2R/PDGFRB	2
GO:0048730	GO:0048730	epidermis morphogenesis	2/159	34/18800	0.033414487	0.123444462	0.090255614	IGFBP5/NGFR	2
GO:0070232	GO:0070232	regulation of T cell apoptotic process	2/159	34/18800	0.033414487	0.123444462	0.090255614	BMP4/ADA	2
GO:0099174	GO:0099174	regulation of presynapse organization	2/159	34/18800	0.033414487	0.123444462	0.090255614	SLITRK4/PTPRD	2
GO:1904893	GO:1904893	negative regulation of receptor signaling pathway via STAT	2/159	34/18800	0.033414487	0.123444462	0.090255614	CAV1/PTPRD	2
GO:1905606	GO:1905606	regulation of presynapse assembly	2/159	34/18800	0.033414487	0.123444462	0.090255614	SLITRK4/PTPRD	2
GO:1990000	GO:1990000	amyloid fibril formation	2/159	34/18800	0.033414487	0.123444462	0.090255614	GSN/CLU	2
GO:0048863	GO:0048863	stem cell differentiation	5/159	211/18800	0.033754578	0.124446845	0.0909885	SFRP1/PTN/A2M/BMP4/MSX1	5
GO:0051960	GO:0051960	regulation of nervous system development	8/159	440/18800	0.03377056	0.124446845	0.0909885	THY1/HEYL/PTN/SLITRK4/THBS2/SLIT2/SERPINE2/PTPRD	8
GO:0033135	GO:0033135	regulation of peptidyl-serine phosphorylation	4/159	144/18800	0.034061493	0.125361661	0.091657362	SFRP2/SPRY2/CAV1/RASSF2	4
GO:0051899	GO:0051899	membrane depolarization	3/159	84/18800	0.034386271	0.126240599	0.092299991	DCN/MYOC/CAV1	3
GO:0061053	GO:0061053	somite development	3/159	84/18800	0.034386271	0.126240599	0.092299991	SFRP1/SFRP2/MEOX2	3
GO:0031333	GO:0031333	negative regulation of protein-containing complex assembly	4/159	145/18800	0.034805278	0.127460225	0.093191713	GSN/CLU/PMEPA1/SLIT2	4
GO:0072006	GO:0072006	nephron development	4/159	145/18800	0.034805278	0.127460225	0.093191713	HEYL/CD34/BMP4/PDGFRB	4
GO:0001569	GO:0001569	branching involved in blood vessel morphogenesis	2/159	35/18800	0.035246536	0.128117669	0.093672399	SFRP2/COL4A1	2
GO:0034260	GO:0034260	negative regulation of GTPase activity	2/159	35/18800	0.035246536	0.128117669	0.093672399	SPRY1/SPRY2	2
GO:0035137	GO:0035137	hindlimb morphogenesis	2/159	35/18800	0.035246536	0.128117669	0.093672399	BMP4/MSX1	2
GO:0035633	GO:0035633	maintenance of blood-brain barrier	2/159	35/18800	0.035246536	0.128117669	0.093672399	LAMA2/LAMC1	2
GO:0040001	GO:0040001	establishment of mitotic spindle localization	2/159	35/18800	0.035246536	0.128117669	0.093672399	SPRY1/SPRY2	2
GO:0050869	GO:0050869	negative regulation of B cell activation	2/159	35/18800	0.035246536	0.128117669	0.093672399	SFRP1/INHBA	2
GO:0050886	GO:0050886	endocrine process	3/159	85/18800	0.035429663	0.12862413	0.094042695	F2R/INHBA/DAB2	3
GO:0046718	GO:0046718	viral entry into host cell	4/159	146/18800	0.035558465	0.128932361	0.094268056	GSN/ITGB5/CD55/CAV1	4
GO:0034614	GO:0034614	cellular response to reactive oxygen species	4/159	147/18800	0.036321064	0.1315351	0.096171032	FBLN5/MMP2/TPM1/SOD3	4
GO:1904705	GO:1904705	regulation of vascular associated smooth muscle cell proliferation	3/159	86/18800	0.036489291	0.131981585	0.096497476	MMP2/TPM1/IGFBP5	3
GO:0043491	GO:0043491	protein kinase B signaling	5/159	216/18800	0.036759786	0.132796421	0.097093238	F3/MYOC/LOX/SPRY2/IGFBP5	5
GO:0018149	GO:0018149	peptide cross-linking	2/159	36/18800	0.03711669	0.133756712	0.097795348	DCN/BGN	2
GO:0051294	GO:0051294	establishment of spindle orientation	2/159	36/18800	0.03711669	0.133756712	0.097795348	SPRY1/SPRY2	2
GO:0002088	GO:0002088	lens development in camera-type eye	3/159	87/18800	0.037565104	0.134711489	0.098493428	SPRY1/SPRY2/BMP4	3
GO:0009144	GO:0009144	purine nucleoside triphosphate metabolic process	3/159	87/18800	0.037565104	0.134711489	0.098493428	SAMHD1/PID1/ADA	3
GO:0009791	GO:0009791	post-embryonic development	3/159	87/18800	0.037565104	0.134711489	0.098493428	FBN1/EFEMP1/BMP4	3
GO:1990874	GO:1990874	vascular associated smooth muscle cell proliferation	3/159	87/18800	0.037565104	0.134711489	0.098493428	MMP2/TPM1/IGFBP5	3
GO:0010001	GO:0010001	glial cell differentiation	5/159	218/18800	0.038006569	0.136128405	0.099529397	PTN/MYOC/CLU/NDRG1/SERPINE2	5
GO:0034644	GO:0034644	cellular response to UV	3/159	88/18800	0.038657051	0.137262306	0.100358441	MFAP4/TIMP1/MMP2	3
GO:0010976	GO:0010976	positive regulation of neuron projection development	4/159	150/18800	0.038665396	0.137262306	0.100358441	PTN/EPHA3/NEGR1/FLNA	4
GO:0016331	GO:0016331	morphogenesis of embryonic epithelium	4/159	150/18800	0.038665396	0.137262306	0.100358441	SFRP1/SFRP2/ALDH1A3/BMP4	4
GO:0098754	GO:0098754	detoxification	4/159	150/18800	0.038665396	0.137262306	0.100358441	FBLN5/GPX3/SOD3/MT2A	4
GO:0003161	GO:0003161	cardiac conduction system development	2/159	37/18800	0.039024183	0.137262306	0.100358441	BMP4/MSX1	2
GO:0003203	GO:0003203	endocardial cushion morphogenesis	2/159	37/18800	0.039024183	0.137262306	0.100358441	HEYL/MSX1	2
GO:0008207	GO:0008207	C21-steroid hormone metabolic process	2/159	37/18800	0.039024183	0.137262306	0.100358441	DKK3/DAB2	2
GO:0010092	GO:0010092	specification of animal organ identity	2/159	37/18800	0.039024183	0.137262306	0.100358441	SPRY1/BMP4	2
GO:0014037	GO:0014037	Schwann cell differentiation	2/159	37/18800	0.039024183	0.137262306	0.100358441	MYOC/NDRG1	2
GO:0014741	GO:0014741	negative regulation of muscle hypertrophy	2/159	37/18800	0.039024183	0.137262306	0.100358441	PI16/IGFBP5	2
GO:0030279	GO:0030279	negative regulation of ossification	2/159	37/18800	0.039024183	0.137262306	0.100358441	SFRP1/ECM1	2
GO:0048846	GO:0048846	axon extension involved in axon guidance	2/159	37/18800	0.039024183	0.137262306	0.100358441	SLIT2/SLIT3	2
GO:0070306	GO:0070306	lens fiber cell differentiation	2/159	37/18800	0.039024183	0.137262306	0.100358441	SPRY1/SPRY2	2
GO:0071542	GO:0071542	dopaminergic neuron differentiation	2/159	37/18800	0.039024183	0.137262306	0.100358441	SFRP1/SFRP2	2
GO:1902284	GO:1902284	neuron projection extension involved in neuron projection guidance	2/159	37/18800	0.039024183	0.137262306	0.100358441	SLIT2/SLIT3	2
GO:0034504	GO:0034504	protein localization to nucleus	6/159	294/18800	0.039130497	0.137471616	0.100511476	APOD/COL1A1/BMP4/FLNA/NGFR/MSX1	6
GO:0070374	GO:0070374	positive regulation of ERK1 and ERK2 cascade	5/159	220/18800	0.039279039	0.1378286	0.100772483	F2R/GPNMB/SPRY2/BMP4/PDGFRB	5
GO:0036294	GO:0036294	cellular response to decreased oxygen levels	4/159	151/18800	0.0394657	0.138318332	0.101130548	SFRP1/STC2/CD34/NDRG1	4
GO:0001942	GO:0001942	hair follicle development	3/159	89/18800	0.039765076	0.138870427	0.101534209	INHBA/IGFBP5/NGFR	3
GO:0051591	GO:0051591	response to cAMP	3/159	89/18800	0.039765076	0.138870427	0.101534209	PENK/COL1A1/IGFBP5	3
GO:0070098	GO:0070098	chemokine-mediated signaling pathway	3/159	89/18800	0.039765076	0.138870427	0.101534209	CMKLR1/SLIT2/SLIT3	3
GO:0043588	GO:0043588	skin development	6/159	296/18800	0.040224583	0.140308315	0.10258551	COL1A2/COMP/INHBA/COL1A1/IGFBP5/NGFR	6
GO:0050905	GO:0050905	neuromuscular process	4/159	152/18800	0.040275441	0.140319063	0.102593369	COMP/PENK/ALDH1A3/UCHL1	4
GO:0001843	GO:0001843	neural tube closure	3/159	90/18800	0.040889124	0.141557377	0.103498755	SFRP1/SFRP2/BMP4	3
GO:0030901	GO:0030901	midbrain development	3/159	90/18800	0.040889124	0.141557377	0.103498755	SFRP1/SFRP2/MSX1	3
GO:0007617	GO:0007617	mating behavior	2/159	38/18800	0.040968257	0.141557377	0.103498755	ADA/SERPINE2	2
GO:0033363	GO:0033363	secretory granule organization	2/159	38/18800	0.040968257	0.141557377	0.103498755	F2R/SERPINE2	2
GO:0046329	GO:0046329	negative regulation of JNK cascade	2/159	38/18800	0.040968257	0.141557377	0.103498755	SFRP1/SFRP2	2
GO:1902229	GO:1902229	regulation of intrinsic apoptotic signaling pathway in response to DNA damage	2/159	38/18800	0.040968257	0.141557377	0.103498755	SFRP2/CLU	2
GO:1904037	GO:1904037	positive regulation of epithelial cell apoptotic process	2/159	38/18800	0.040968257	0.141557377	0.103498755	SFRP4/GSN	2
GO:0044409	GO:0044409	entry into host	4/159	153/18800	0.041094619	0.141827141	0.10369599	GSN/ITGB5/CD55/CAV1	4
GO:0050870	GO:0050870	positive regulation of T cell activation	5/159	223/18800	0.041236095	0.14214837	0.103930855	THY1/IGFBP2/CD55/CAV1/ADA	5
GO:0046777	GO:0046777	protein autophosphorylation	5/159	224/18800	0.041901379	0.144205096	0.105434617	THY1/GPNMB/CAV1/PDGFRB/RASSF2	5
GO:0045638	GO:0045638	negative regulation of myeloid cell differentiation	3/159	91/18800	0.042029133	0.144205096	0.105434617	SFRP1/FBN1/INHBA	3
GO:0060606	GO:0060606	tube closure	3/159	91/18800	0.042029133	0.144205096	0.105434617	SFRP1/SFRP2/BMP4	3
GO:0070664	GO:0070664	negative regulation of leukocyte proliferation	3/159	91/18800	0.042029133	0.144205096	0.105434617	GPNMB/IL33/BMP4	3
GO:0007519	GO:0007519	skeletal muscle tissue development	4/159	155/18800	0.042761289	0.146375182	0.107021261	HEYL/ELN/CAV1/MEOX2	4
GO:0043271	GO:0043271	negative regulation of ion transport	4/159	155/18800	0.042761289	0.146375182	0.107021261	SFRP4/CAV1/GPM6B/SERPINE2	4
GO:0045823	GO:0045823	positive regulation of heart contraction	2/159	39/18800	0.042948166	0.146502629	0.107114443	TPM1/ADA	2
GO:0051154	GO:0051154	negative regulation of striated muscle cell differentiation	2/159	39/18800	0.042948166	0.146502629	0.107114443	PI16/MSX1	2
GO:0060306	GO:0060306	regulation of membrane repolarization	2/159	39/18800	0.042948166	0.146502629	0.107114443	CAV1/FLNA	2
GO:0022404	GO:0022404	molting cycle process	3/159	92/18800	0.04318504	0.146629437	0.107207158	INHBA/IGFBP5/NGFR	3
GO:0022405	GO:0022405	hair cycle process	3/159	92/18800	0.04318504	0.146629437	0.107207158	INHBA/IGFBP5/NGFR	3
GO:0032436	GO:0032436	positive regulation of proteasomal ubiquitin-dependent protein catabolic process	3/159	92/18800	0.04318504	0.146629437	0.107207158	CLU/DAB2/CAV1	3
GO:0051492	GO:0051492	regulation of stress fiber assembly	3/159	92/18800	0.04318504	0.146629437	0.107207158	SFRP1/MYOC/TPM1	3
GO:0007009	GO:0007009	plasma membrane organization	4/159	156/18800	0.043608779	0.147897211	0.108134082	GSN/CLU/NDRG1/CAV1	4
GO:0030098	GO:0030098	lymphocyte differentiation	7/159	382/18800	0.044023546	0.149131667	0.109036647	LEPR/SFRP1/ITM2A/INHBA/FGL2/BMP4/ADA	7
GO:0098773	GO:0098773	skin epidermis development	3/159	93/18800	0.044356782	0.150087406	0.109735429	INHBA/IGFBP5/NGFR	3
GO:0120254	GO:0120254	olefinic compound metabolic process	4/159	157/18800	0.044465703	0.150282818	0.109878303	ALDH1A3/DHRS3/DKK3/DAB2	4
GO:0008037	GO:0008037	cell recognition	5/159	228/18800	0.044627395	0.150655929	0.110151101	SPON2/MFGE8/EPHA3/CNTN4/COLEC12	5
GO:0030513	GO:0030513	positive regulation of BMP signaling pathway	2/159	40/18800	0.044963173	0.151094782	0.110471965	BMP4/MSX1	2
GO:0051281	GO:0051281	positive regulation of release of sequestered calcium ion into cytosol	2/159	40/18800	0.044963173	0.151094782	0.110471965	THY1/F2R	2
GO:0071392	GO:0071392	cellular response to estradiol stimulus	2/159	40/18800	0.044963173	0.151094782	0.110471965	SFRP1/MMP2	2
GO:1903524	GO:1903524	positive regulation of blood circulation	2/159	40/18800	0.044963173	0.151094782	0.110471965	TPM1/ADA	2
GO:2000116	GO:2000116	regulation of cysteine-type endopeptidase activity	5/159	229/18800	0.045325156	0.152137122	0.111234066	SFRP2/F3/F2R/GSN/NGFR	5
GO:0001738	GO:0001738	morphogenesis of a polarized epithelium	3/159	94/18800	0.04554429	0.152350318	0.111389943	SFRP1/SFRP2/DAB2	3
GO:0061326	GO:0061326	renal tubule development	3/159	94/18800	0.04554429	0.152350318	0.111389943	COL4A1/HEYL/BMP4	3
GO:1904035	GO:1904035	regulation of epithelial cell apoptotic process	3/159	94/18800	0.04554429	0.152350318	0.111389943	SFRP4/GSN/SERPINE1	3
GO:0050670	GO:0050670	regulation of lymphocyte proliferation	5/159	230/18800	0.046029432	0.153798	0.112448406	GPNMB/IGFBP2/CD55/BMP4/ADA	5
GO:0009100	GO:0009100	glycoprotein metabolic process	7/159	386/18800	0.046104567	0.153873991	0.112503966	ITM2A/CST3/DCN/BGN/IL33/GALNT15/CYTL1	7
GO:0072593	GO:0072593	reactive oxygen species metabolic process	5/159	231/18800	0.04674023	0.15581845	0.113925645	FBLN5/GPX3/PID1/SOD3/PDGFRB	5
GO:0010463	GO:0010463	mesenchymal cell proliferation	2/159	41/18800	0.047012551	0.156017924	0.114071489	BMP4/MSX1	2
GO:0046688	GO:0046688	response to copper ion	2/159	41/18800	0.047012551	0.156017924	0.114071489	SOD3/MT2A	2
GO:0120178	GO:0120178	steroid hormone biosynthetic process	2/159	41/18800	0.047012551	0.156017924	0.114071489	DKK3/DAB2	2
GO:1902742	GO:1902742	apoptotic process involved in development	2/159	41/18800	0.047012551	0.156017924	0.114071489	SLIT2/SLIT3	2
GO:0035966	GO:0035966	response to topologically incorrect protein	4/159	160/18800	0.047093034	0.156108622	0.114137802	COMP/THBS4/CLU/STC2	4
GO:0014020	GO:0014020	primary neural tube formation	3/159	96/18800	0.047966324	0.158466923	0.115862059	SFRP1/SFRP2/BMP4	3
GO:0030316	GO:0030316	osteoclast differentiation	3/159	96/18800	0.047966324	0.158466923	0.115862059	SFRP1/FBN1/RASSF2	3
GO:0051153	GO:0051153	regulation of striated muscle cell differentiation	3/159	96/18800	0.047966324	0.158466923	0.115862059	PI16/BMP4/MSX1	3
GO:0032944	GO:0032944	regulation of mononuclear cell proliferation	5/159	233/18800	0.048181408	0.158998647	0.116250825	GPNMB/IGFBP2/CD55/BMP4/ADA	5
GO:0014911	GO:0014911	positive regulation of smooth muscle cell migration	2/159	42/18800	0.049095583	0.161095284	0.117783768	IGFBP5/PDGFRB	2
GO:0045022	GO:0045022	early endosome to late endosome transport	2/159	42/18800	0.049095583	0.161095284	0.117783768	DAB2/FLNA	2
GO:0045687	GO:0045687	positive regulation of glial cell differentiation	2/159	42/18800	0.049095583	0.161095284	0.117783768	PTN/SERPINE2	2
GO:0001819	GO:0001819	positive regulation of cytokine production	8/159	475/18800	0.049126969	0.161095284	0.117783768	F3/F2R/SPON2/SERPINE1/CLU/CD34/IL33/CD55	8
GO:0010596	GO:0010596	negative regulation of endothelial cell migration	3/159	97/18800	0.049200705	0.161095284	0.117783768	DCN/SLIT2/MEOX2	3
GO:0032755	GO:0032755	positive regulation of interleukin-6 production	3/159	97/18800	0.049200705	0.161095284	0.117783768	F2R/SPON2/IL33	3
GO:2001237	GO:2001237	negative regulation of extrinsic apoptotic signaling pathway	3/159	97/18800	0.049200705	0.161095284	0.117783768	SFRP2/SERPINE1/BMP4	3
GO:0030595	GO:0030595	leukocyte chemotaxis	5/159	236/18800	0.050392197	0.164812786	0.120501795	PTN/CMKLR1/SERPINE1/THBS4/SLIT2	5
GO:0050773	GO:0050773	regulation of dendrite development	3/159	98/18800	0.05045056	0.164820126	0.120507162	PTN/SDC2/PTPRD	3
GO:0051604	GO:0051604	protein maturation	6/159	314/18800	0.050947145	0.166013636	0.121379789	F3/COMP/GSN/SERPINE1/C1R/SERPINE2	6
GO:0045444	GO:0045444	fat cell differentiation	5/159	237/18800	0.051142212	0.166013636	0.121379789	SFRP1/SFRP2/DIO2/CMKLR1/MEDAG	5
GO:0007528	GO:0007528	neuromuscular junction development	2/159	43/18800	0.051211561	0.166013636	0.121379789	F2R/COL4A1	2
GO:0009394	GO:0009394	2'-deoxyribonucleotide metabolic process	2/159	43/18800	0.051211561	0.166013636	0.121379789	SAMHD1/ADA	2
GO:0042181	GO:0042181	ketone biosynthetic process	2/159	43/18800	0.051211561	0.166013636	0.121379789	DKK3/DAB2	2
GO:0071364	GO:0071364	cellular response to epidermal growth factor stimulus	2/159	43/18800	0.051211561	0.166013636	0.121379789	COL1A1/DAB2	2
GO:0140353	GO:0140353	lipid export from cell	2/159	43/18800	0.051211561	0.166013636	0.121379789	INHBA/DAB2	2
GO:0014897	GO:0014897	striated muscle hypertrophy	3/159	99/18800	0.05171581	0.167279003	0.122304953	PI16/MYOC/IGFBP5	3
GO:0019233	GO:0019233	sensory perception of pain	3/159	99/18800	0.05171581	0.167279003	0.122304953	F2R/PENK/UCHL1	3
GO:0098869	GO:0098869	cellular oxidant detoxification	3/159	100/18800	0.052996376	0.171232517	0.125195539	FBLN5/GPX3/SOD3	3
GO:0006509	GO:0006509	membrane protein ectodomain proteolysis	2/159	44/18800	0.053359786	0.171276167	0.125227454	TIMP3/TIMP1	2
GO:0009262	GO:0009262	deoxyribonucleotide metabolic process	2/159	44/18800	0.053359786	0.171276167	0.125227454	SAMHD1/ADA	2
GO:0019098	GO:0019098	reproductive behavior	2/159	44/18800	0.053359786	0.171276167	0.125227454	ADA/SERPINE2	2
GO:0050856	GO:0050856	regulation of T cell receptor signaling pathway	2/159	44/18800	0.053359786	0.171276167	0.125227454	THY1/ADA	2
GO:1904752	GO:1904752	regulation of vascular associated smooth muscle cell migration	2/159	44/18800	0.053359786	0.171276167	0.125227454	TPM1/IGFBP5	2
GO:2000404	GO:2000404	regulation of T cell migration	2/159	44/18800	0.053359786	0.171276167	0.125227454	APOD/ECM1	2
GO:0051048	GO:0051048	negative regulation of secretion	4/159	167/18800	0.053552498	0.171519832	0.125405608	SFRP1/F2R/INHBA/ADA	4
GO:0060538	GO:0060538	skeletal muscle organ development	4/159	167/18800	0.053552498	0.171519832	0.125405608	HEYL/ELN/CAV1/MEOX2	4
GO:0014896	GO:0014896	muscle hypertrophy	3/159	101/18800	0.054292176	0.173510468	0.126861049	PI16/MYOC/IGFBP5	3
GO:0110020	GO:0110020	regulation of actomyosin structure organization	3/159	101/18800	0.054292176	0.173510468	0.126861049	SFRP1/MYOC/TPM1	3
GO:0090066	GO:0090066	regulation of anatomical structure size	8/159	487/18800	0.055293816	0.175178061	0.128080299	F2R/COMP/GSN/ELN/MMP2/SOD3/SLIT2/CAV1	8
GO:0030041	GO:0030041	actin filament polymerization	4/159	169/18800	0.055482296	0.175178061	0.128080299	GSN/ELN/GAS7/SLIT2	4
GO:1902904	GO:1902904	negative regulation of supramolecular fiber organization	4/159	169/18800	0.055482296	0.175178061	0.128080299	GSN/MYOC/CLU/SLIT2	4
GO:0002920	GO:0002920	regulation of humoral immune response	2/159	45/18800	0.05553957	0.175178061	0.128080299	A2M/CD55	2
GO:0006195	GO:0006195	purine nucleotide catabolic process	2/159	45/18800	0.05553957	0.175178061	0.128080299	SAMHD1/ADA	2
GO:0019692	GO:0019692	deoxyribose phosphate metabolic process	2/159	45/18800	0.05553957	0.175178061	0.128080299	SAMHD1/ADA	2
GO:0045933	GO:0045933	positive regulation of muscle contraction	2/159	45/18800	0.05553957	0.175178061	0.128080299	F2R/ADA	2
GO:0098927	GO:0098927	vesicle-mediated transport between endosomal compartments	2/159	45/18800	0.05553957	0.175178061	0.128080299	DAB2/FLNA	2
GO:1902622	GO:1902622	regulation of neutrophil migration	2/159	45/18800	0.05553957	0.175178061	0.128080299	THBS4/SLIT2	2
GO:1904738	GO:1904738	vascular associated smooth muscle cell migration	2/159	45/18800	0.05553957	0.175178061	0.128080299	TPM1/IGFBP5	2
GO:0006910	GO:0006910	phagocytosis, recognition	3/159	102/18800	0.055603124	0.175178061	0.128080299	SPON2/MFGE8/COLEC12	3
GO:0032677	GO:0032677	regulation of interleukin-8 production	3/159	102/18800	0.055603124	0.175178061	0.128080299	F3/F2R/SERPINE1	3
GO:0062014	GO:0062014	negative regulation of small molecule metabolic process	3/159	102/18800	0.055603124	0.175178061	0.128080299	LEPR/DKK3/PID1	3
GO:0010959	GO:0010959	regulation of metal ion transport	7/159	403/18800	0.055649006	0.175178061	0.128080299	THY1/F2R/STC2/CAV1/PDGFRB/FLNA/SERPINE2	7
GO:0043434	GO:0043434	response to peptide hormone	7/159	404/18800	0.056246117	0.176868142	0.12931599	FBN1/TIMP1/PID1/STC2/COL1A1/CAV1/IGFBP5	7
GO:0071214	GO:0071214	cellular response to abiotic stimulus	6/159	323/18800	0.056907792	0.177873267	0.13005088	SFRP1/SFRP2/MFAP4/TIMP1/MMP2/COL1A1	6
GO:0104004	GO:0104004	cellular response to environmental stimulus	6/159	323/18800	0.056907792	0.177873267	0.13005088	SFRP1/SFRP2/MFAP4/TIMP1/MMP2/COL1A1	6
GO:0010522	GO:0010522	regulation of calcium ion transport into cytosol	3/159	103/18800	0.056929135	0.177873267	0.13005088	THY1/F2R/CAV1	3
GO:0032637	GO:0032637	interleukin-8 production	3/159	103/18800	0.056929135	0.177873267	0.13005088	F3/F2R/SERPINE1	3
GO:0032760	GO:0032760	positive regulation of tumor necrosis factor production	3/159	103/18800	0.056929135	0.177873267	0.13005088	SPON2/CLU/IL33	3
GO:1903076	GO:1903076	regulation of protein localization to plasma membrane	3/159	103/18800	0.056929135	0.177873267	0.13005088	EPHA3/PID1/DAB2	3
GO:0051403	GO:0051403	stress-activated MAPK cascade	5/159	245/18800	0.057378104	0.178895426	0.130798226	SFRP1/SFRP2/IGFBP6/BMP4/RASSF2	5
GO:1903039	GO:1903039	positive regulation of leukocyte cell-cell adhesion	5/159	245/18800	0.057378104	0.178895426	0.130798226	THY1/IGFBP2/CD55/CAV1/ADA	5
GO:2001242	GO:2001242	regulation of intrinsic apoptotic signaling pathway	4/159	171/18800	0.057449335	0.178927567	0.130821725	SFRP2/CLU/CAV1/MSX1	4
GO:0009895	GO:0009895	negative regulation of catabolic process	6/159	324/18800	0.057594985	0.179104999	0.130951454	LEPR/TIMP3/CST3/TIMP1/FLNA/SERPINE2	6
GO:0001974	GO:0001974	blood vessel remodeling	2/159	46/18800	0.057750233	0.179104999	0.130951454	CST3/FLNA	2
GO:0045581	GO:0045581	negative regulation of T cell differentiation	2/159	46/18800	0.057750233	0.179104999	0.130951454	FGL2/BMP4	2
GO:1904707	GO:1904707	positive regulation of vascular associated smooth muscle cell proliferation	2/159	46/18800	0.057750233	0.179104999	0.130951454	MMP2/IGFBP5	2
GO:0006898	GO:0006898	receptor-mediated endocytosis	5/159	246/18800	0.058187064	0.179957252	0.131574573	SFRP4/SERPINE1/CLU/DAB2/CAV1	5
GO:0001841	GO:0001841	neural tube formation	3/159	104/18800	0.058270121	0.179957252	0.131574573	SFRP1/SFRP2/BMP4	3
GO:0019218	GO:0019218	regulation of steroid metabolic process	3/159	104/18800	0.058270121	0.179957252	0.131574573	IGFBP7/DKK3/DAB2	3
GO:0046822	GO:0046822	regulation of nucleocytoplasmic transport	3/159	104/18800	0.058270121	0.179957252	0.131574573	APOD/BMP4/FLNA	3
GO:1905475	GO:1905475	regulation of protein localization to membrane	4/159	172/18800	0.058446778	0.180313222	0.131834838	GSN/EPHA3/PID1/DAB2	4
GO:0060047	GO:0060047	heart contraction	5/159	247/18800	0.05900257	0.181836881	0.132948851	GSN/TPM1/CAV1/ADA/FLNA	5
GO:0002027	GO:0002027	regulation of heart rate	3/159	105/18800	0.059625993	0.183373341	0.134072224	TPM1/CAV1/ADA	3
GO:0046425	GO:0046425	regulation of receptor signaling pathway via JAK-STAT	3/159	105/18800	0.059625993	0.183373341	0.134072224	F2R/CAV1/PTPRD	3
GO:0003254	GO:0003254	regulation of membrane depolarization	2/159	47/18800	0.059991103	0.183918446	0.134470774	DCN/MYOC	2
GO:0050919	GO:0050919	negative chemotaxis	2/159	47/18800	0.059991103	0.183918446	0.134470774	SLIT2/SLIT3	2
GO:0070849	GO:0070849	response to epidermal growth factor	2/159	47/18800	0.059991103	0.183918446	0.134470774	COL1A1/DAB2	2
GO:0042129	GO:0042129	regulation of T cell proliferation	4/159	174/18800	0.060469424	0.185191551	0.135401596	GPNMB/IGFBP2/CD55/BMP4	4
GO:0007631	GO:0007631	feeding behavior	3/159	106/18800	0.060996658	0.18661165	0.136439892	LEPR/NEGR1/UCHL1	3
GO:0003044	GO:0003044	regulation of systemic arterial blood pressure mediated by a chemical signal	2/159	48/18800	0.06226152	0.189468463	0.138528633	F2R/TPM1	2
GO:0035850	GO:0035850	epithelial cell differentiation involved in kidney development	2/159	48/18800	0.06226152	0.189468463	0.138528633	CD34/BMP4	2
GO:0048146	GO:0048146	positive regulation of fibroblast proliferation	2/159	48/18800	0.06226152	0.189468463	0.138528633	PDGFRB/NGFR	2
GO:0060976	GO:0060976	coronary vasculature development	2/159	48/18800	0.06226152	0.189468463	0.138528633	BMP4/PDGFRB	2
GO:0051924	GO:0051924	regulation of calcium ion transport	5/159	251/18800	0.062329996	0.189468463	0.138528633	THY1/F2R/STC2/CAV1/PDGFRB	5
GO:0033138	GO:0033138	positive regulation of peptidyl-serine phosphorylation	3/159	107/18800	0.062382024	0.189468463	0.138528633	SFRP2/SPRY2/CAV1	3
GO:1903557	GO:1903557	positive regulation of tumor necrosis factor superfamily cytokine production	3/159	107/18800	0.062382024	0.189468463	0.138528633	SPON2/CLU/IL33	3
GO:0051235	GO:0051235	maintenance of location	6/159	331/18800	0.062545203	0.189767832	0.138747514	THY1/F2R/GSN/FBN1/CAV1/FLNA	6
GO:0031098	GO:0031098	stress-activated protein kinase signaling cascade	5/159	252/18800	0.063178186	0.191490538	0.140007059	SFRP1/SFRP2/IGFBP6/BMP4/RASSF2	5
GO:0062197	GO:0062197	cellular response to chemical stress	6/159	332/18800	0.063272376	0.191578318	0.140071239	FBLN5/PENK/MMP2/TPM1/SOD3/CAV1	6
GO:0052126	GO:0052126	movement in host environment	4/159	177/18800	0.063572495	0.192288794	0.140590699	GSN/ITGB5/CD55/CAV1	4
GO:2000060	GO:2000060	positive regulation of ubiquitin-dependent protein catabolic process	3/159	108/18800	0.063781996	0.192723994	0.140908893	CLU/DAB2/CAV1	3
GO:0032496	GO:0032496	response to lipopolysaccharide	6/159	333/18800	0.064004551	0.193197705	0.141255244	F2R/SPON2/DIO2/SERPINE1/PENK/CD55	6
GO:0008038	GO:0008038	neuron recognition	2/159	49/18800	0.06456083	0.193677755	0.141606229	EPHA3/CNTN4	2
GO:0030225	GO:0030225	macrophage differentiation	2/159	49/18800	0.06456083	0.193677755	0.141606229	INHBA/BMP4	2
GO:0035094	GO:0035094	response to nicotine	2/159	49/18800	0.06456083	0.193677755	0.141606229	PENK/MMP2	2
GO:0043330	GO:0043330	response to exogenous dsRNA	2/159	49/18800	0.06456083	0.193677755	0.141606229	COLEC12/CAV1	2
GO:0046850	GO:0046850	regulation of bone remodeling	2/159	49/18800	0.06456083	0.193677755	0.141606229	LEPR/SFRP1	2
GO:0060986	GO:0060986	endocrine hormone secretion	2/159	49/18800	0.06456083	0.193677755	0.141606229	INHBA/DAB2	2
GO:0006941	GO:0006941	striated muscle contraction	4/159	178/18800	0.064625196	0.193677755	0.141606229	GSN/TPM1/CAV1/FLNA	4
GO:0009408	GO:0009408	response to heat	3/159	109/18800	0.065196478	0.19519068	0.142712395	IGFBP7/SCARA5/CD34	3
GO:0050808	GO:0050808	synapse organization	7/159	419/18800	0.06568389	0.196259213	0.143493646	F2R/COL4A1/SLITRK4/NEGR1/THBS2/FLNA/PTPRD	7
GO:0050777	GO:0050777	negative regulation of immune response	4/159	179/18800	0.06568703	0.196259213	0.143493646	SAMHD1/FGL2/A2M/CD55	4
GO:0007416	GO:0007416	synapse assembly	4/159	180/18800	0.066757974	0.198035484	0.144792354	SLITRK4/NEGR1/THBS2/PTPRD	4
GO:0032873	GO:0032873	negative regulation of stress-activated MAPK cascade	2/159	50/18800	0.06688839	0.198035484	0.144792354	SFRP1/SFRP2	2
GO:0051293	GO:0051293	establishment of spindle localization	2/159	50/18800	0.06688839	0.198035484	0.144792354	SPRY1/SPRY2	2
GO:0052372	GO:0052372	modulation by symbiont of entry into host	2/159	50/18800	0.06688839	0.198035484	0.144792354	GSN/CAV1	2
GO:0070231	GO:0070231	T cell apoptotic process	2/159	50/18800	0.06688839	0.198035484	0.144792354	BMP4/ADA	2
GO:0070303	GO:0070303	negative regulation of stress-activated protein kinase signaling cascade	2/159	50/18800	0.06688839	0.198035484	0.144792354	SFRP1/SFRP2	2
GO:0072523	GO:0072523	purine-containing compound catabolic process	2/159	50/18800	0.06688839	0.198035484	0.144792354	SAMHD1/ADA	2
GO:0099054	GO:0099054	presynapse assembly	2/159	50/18800	0.06688839	0.198035484	0.144792354	SLITRK4/PTPRD	2
GO:2000107	GO:2000107	negative regulation of leukocyte apoptotic process	2/159	50/18800	0.06688839	0.198035484	0.144792354	BMP4/ADA	2
GO:0003015	GO:0003015	heart process	5/159	257/18800	0.067516893	0.19969498	0.146005684	GSN/TPM1/CAV1/ADA/FLNA	5
GO:0018209	GO:0018209	peptidyl-serine modification	6/159	338/18800	0.067740463	0.200117544	0.146314639	SFRP2/DCN/BGN/SPRY2/CAV1/RASSF2	6
GO:0010721	GO:0010721	negative regulation of cell development	4/159	181/18800	0.067838004	0.200117544	0.146314639	THY1/FBLN1/PTN/FBN1	4
GO:0009141	GO:0009141	nucleoside triphosphate metabolic process	3/159	111/18800	0.068068582	0.200117544	0.146314639	SAMHD1/PID1/ADA	3
GO:0031532	GO:0031532	actin cytoskeleton reorganization	3/159	111/18800	0.068068582	0.200117544	0.146314639	GSN/ARHGDIB/FLNA	3
GO:0048640	GO:0048640	negative regulation of developmental growth	3/159	111/18800	0.068068582	0.200117544	0.146314639	PI16/STC2/BMP4	3
GO:0072009	GO:0072009	nephron epithelium development	3/159	111/18800	0.068068582	0.200117544	0.146314639	HEYL/CD34/BMP4	3
GO:0019216	GO:0019216	regulation of lipid metabolic process	6/159	339/18800	0.068502649	0.20119228	0.147100425	APOD/IGFBP7/DKK3/DAB2/CAV1/PDGFRB	6
GO:0006111	GO:0006111	regulation of gluconeogenesis	2/159	51/18800	0.069243563	0.202356562	0.147951682	LEPR/NNMT	2
GO:0032330	GO:0032330	regulation of chondrocyte differentiation	2/159	51/18800	0.069243563	0.202356562	0.147951682	EFEMP1/BMP4	2
GO:0042572	GO:0042572	retinol metabolic process	2/159	51/18800	0.069243563	0.202356562	0.147951682	ALDH1A3/DHRS3	2
GO:0045668	GO:0045668	negative regulation of osteoblast differentiation	2/159	51/18800	0.069243563	0.202356562	0.147951682	SFRP1/IGFBP5	2
GO:0060688	GO:0060688	regulation of morphogenesis of a branching structure	2/159	51/18800	0.069243563	0.202356562	0.147951682	SFRP1/BMP4	2
GO:0002698	GO:0002698	negative regulation of immune effector process	3/159	112/18800	0.069526004	0.202577256	0.148113042	FGL2/A2M/CD55	3
GO:0010633	GO:0010633	negative regulation of epithelial cell migration	3/159	112/18800	0.069526004	0.202577256	0.148113042	DCN/SLIT2/MEOX2	3
GO:0010927	GO:0010927	cellular component assembly involved in morphogenesis	3/159	112/18800	0.069526004	0.202577256	0.148113042	MYL9/TPM1/PDGFRB	3
GO:0008217	GO:0008217	regulation of blood pressure	4/159	183/18800	0.070025219	0.20367663	0.148916841	F2R/COL1A2/CD34/TPM1	4
GO:0031346	GO:0031346	positive regulation of cell projection organization	6/159	341/18800	0.070042014	0.20367663	0.148916841	PTN/EPHA3/NEGR1/SLIT2/FLNA/PTPRD	6
GO:0062012	GO:0062012	regulation of small molecule metabolic process	6/159	342/18800	0.070819191	0.205732901	0.150420271	LEPR/DKK3/PID1/NNMT/DAB2/CAV1	6
GO:0002832	GO:0002832	negative regulation of response to biotic stimulus	3/159	113/18800	0.070997537	0.206047201	0.150650069	SAMHD1/FGL2/A2M	3
GO:0048013	GO:0048013	ephrin receptor signaling pathway	2/159	52/18800	0.071625724	0.20705192	0.151384663	EPHA3/MMP2	2
GO:0086009	GO:0086009	membrane repolarization	2/159	52/18800	0.071625724	0.20705192	0.151384663	CAV1/FLNA	2
GO:0099172	GO:0099172	presynapse organization	2/159	52/18800	0.071625724	0.20705192	0.151384663	SLITRK4/PTPRD	2
GO:1902930	GO:1902930	regulation of alcohol biosynthetic process	2/159	52/18800	0.071625724	0.20705192	0.151384663	DKK3/DAB2	2
GO:0042303	GO:0042303	molting cycle	3/159	114/18800	0.072483079	0.209118667	0.152895752	INHBA/IGFBP5/NGFR	3
GO:0042633	GO:0042633	hair cycle	3/159	114/18800	0.072483079	0.209118667	0.152895752	INHBA/IGFBP5/NGFR	3
GO:0002040	GO:0002040	sprouting angiogenesis	4/159	186/18800	0.073373521	0.211479913	0.154622161	SLIT2/BMP4/MEOX2/NGFR	4
GO:0030522	GO:0030522	intracellular receptor signaling pathway	5/159	264/18800	0.073863605	0.212342386	0.155252752	SFRP1/HEYL/DHRS3/PMEPA1/DAB2	5
GO:0021782	GO:0021782	glial cell development	3/159	115/18800	0.073982525	0.212342386	0.155252752	MYOC/CLU/NDRG1	3
GO:1990748	GO:1990748	cellular detoxification	3/159	115/18800	0.073982525	0.212342386	0.155252752	FBLN5/GPX3/SOD3	3
GO:0002931	GO:0002931	response to ischemia	2/159	53/18800	0.074034254	0.212342386	0.155252752	CAV1/UCHL1	2
GO:0072132	GO:0072132	mesenchyme morphogenesis	2/159	53/18800	0.074034254	0.212342386	0.155252752	HEYL/MSX1	2
GO:0051896	GO:0051896	regulation of protein kinase B signaling	4/159	187/18800	0.074507504	0.213491258	0.156092743	F3/MYOC/SPRY2/IGFBP5	4
GO:1903131	GO:1903131	mononuclear cell differentiation	7/159	433/18800	0.075310899	0.215582955	0.157622073	LEPR/SFRP1/ITM2A/INHBA/FGL2/BMP4/ADA	7
GO:1901800	GO:1901800	positive regulation of proteasomal protein catabolic process	3/159	116/18800	0.075495769	0.215691705	0.157701586	CLU/DAB2/CAV1	3
GO:1904892	GO:1904892	regulation of receptor signaling pathway via STAT	3/159	116/18800	0.075495769	0.215691705	0.157701586	F2R/CAV1/PTPRD	3
GO:0043123	GO:0043123	positive regulation of I-kappaB kinase/NF-kappaB signaling	4/159	188/18800	0.075650378	0.215923383	0.157870975	F2R/ECM1/FLNA/S100A4	4
GO:0006968	GO:0006968	cellular defense response	2/159	54/18800	0.076468543	0.217624138	0.159114471	LSP1/IL33	2
GO:0071320	GO:0071320	cellular response to cAMP	2/159	54/18800	0.076468543	0.217624138	0.159114471	PENK/IGFBP5	2
GO:0086002	GO:0086002	cardiac muscle cell action potential involved in contraction	2/159	54/18800	0.076468543	0.217624138	0.159114471	CAV1/FLNA	2
GO:0050867	GO:0050867	positive regulation of cell activation	7/159	436/18800	0.077476875	0.21965734	0.160601034	THY1/IGFBP2/IL33/CD55/CAV1/PDGFRB/ADA	7
GO:0043433	GO:0043433	negative regulation of DNA-binding transcription factor activity	4/159	190/18800	0.077962679	0.21965734	0.160601034	SFRP4/HEYL/CMKLR1/FLNA	4
GO:1904019	GO:1904019	epithelial cell apoptotic process	3/159	118/18800	0.078563225	0.21965734	0.160601034	SFRP4/GSN/SERPINE1	3
GO:0002043	GO:0002043	blood vessel endothelial cell proliferation involved in sprouting angiogenesis	2/159	55/18800	0.07892799	0.21965734	0.160601034	BMP4/NGFR	2
GO:0051653	GO:0051653	spindle localization	2/159	55/18800	0.07892799	0.21965734	0.160601034	SPRY1/SPRY2	2
GO:1904645	GO:1904645	response to amyloid-beta	2/159	55/18800	0.07892799	0.21965734	0.160601034	MMP2/NGFR	2
GO:0050821	GO:0050821	protein stabilization	4/159	191/18800	0.079132041	0.21965734	0.160601034	CLU/FLNA/RASSF2/MSX1	4
GO:0051701	GO:0051701	biological process involved in interaction with host	4/159	191/18800	0.079132041	0.21965734	0.160601034	GSN/ITGB5/CD55/CAV1	4
GO:0030326	GO:0030326	embryonic limb morphogenesis	3/159	119/18800	0.08011722	0.21965734	0.160601034	SFRP2/BMP4/MSX1	3
GO:0035113	GO:0035113	embryonic appendage morphogenesis	3/159	119/18800	0.08011722	0.21965734	0.160601034	SFRP2/BMP4/MSX1	3
GO:0007626	GO:0007626	locomotory behavior	4/159	192/18800	0.080310168	0.21965734	0.160601034	PENK/ALDH1A3/NEGR1/UCHL1	4
GO:0002237	GO:0002237	response to molecule of bacterial origin	6/159	354/18800	0.080533929	0.21965734	0.160601034	F2R/SPON2/DIO2/SERPINE1/PENK/CD55	6
GO:0031529	GO:0031529	ruffle organization	2/159	56/18800	0.081412002	0.21965734	0.160601034	TPM1/CAV1	2
GO:0043331	GO:0043331	response to dsRNA	2/159	56/18800	0.081412002	0.21965734	0.160601034	COLEC12/CAV1	2
GO:0043903	GO:0043903	regulation of biological process involved in symbiotic interaction	2/159	56/18800	0.081412002	0.21965734	0.160601034	GSN/CAV1	2
GO:0045806	GO:0045806	negative regulation of endocytosis	2/159	56/18800	0.081412002	0.21965734	0.160601034	EPHA3/CAV1	2
GO:0001542	GO:0001542	ovulation from ovarian follicle	1/159	10/18800	0.08144598	0.21965734	0.160601034	MMP2	1
GO:0002138	GO:0002138	retinoic acid biosynthetic process	1/159	10/18800	0.08144598	0.21965734	0.160601034	ALDH1A3	1
GO:0002291	GO:0002291	T cell activation via T cell receptor contact with antigen bound to MHC molecule on antigen presenting cell	1/159	10/18800	0.08144598	0.21965734	0.160601034	FGL2	1
GO:0003093	GO:0003093	regulation of glomerular filtration	1/159	10/18800	0.08144598	0.21965734	0.160601034	F2R	1
GO:0003129	GO:0003129	heart induction	1/159	10/18800	0.08144598	0.21965734	0.160601034	BMP4	1
GO:0003253	GO:0003253	cardiac neural crest cell migration involved in outflow tract morphogenesis	1/159	10/18800	0.08144598	0.21965734	0.160601034	BMP4	1
GO:0006686	GO:0006686	sphingomyelin biosynthetic process	1/159	10/18800	0.08144598	0.21965734	0.160601034	ABCA8	1
GO:0009113	GO:0009113	purine nucleobase biosynthetic process	1/159	10/18800	0.08144598	0.21965734	0.160601034	ADA	1
GO:0009128	GO:0009128	purine nucleoside monophosphate catabolic process	1/159	10/18800	0.08144598	0.21965734	0.160601034	ADA	1
GO:0009169	GO:0009169	purine ribonucleoside monophosphate catabolic process	1/159	10/18800	0.08144598	0.21965734	0.160601034	ADA	1
GO:0031943	GO:0031943	regulation of glucocorticoid metabolic process	1/159	10/18800	0.08144598	0.21965734	0.160601034	DKK3	1
GO:0032060	GO:0032060	bleb assembly	1/159	10/18800	0.08144598	0.21965734	0.160601034	EMP1	1
GO:0032261	GO:0032261	purine nucleotide salvage	1/159	10/18800	0.08144598	0.21965734	0.160601034	ADA	1
GO:0033079	GO:0033079	immature T cell proliferation	1/159	10/18800	0.08144598	0.21965734	0.160601034	BMP4	1
GO:0033089	GO:0033089	positive regulation of T cell differentiation in thymus	1/159	10/18800	0.08144598	0.21965734	0.160601034	ADA	1
GO:0033197	GO:0033197	response to vitamin E	1/159	10/18800	0.08144598	0.21965734	0.160601034	COL1A1	1
GO:0033483	GO:0033483	gas homeostasis	1/159	10/18800	0.08144598	0.21965734	0.160601034	CAV1	1
GO:0034356	GO:0034356	NAD biosynthesis via nicotinamide riboside salvage pathway	1/159	10/18800	0.08144598	0.21965734	0.160601034	NNMT	1
GO:0034651	GO:0034651	cortisol biosynthetic process	1/159	10/18800	0.08144598	0.21965734	0.160601034	DKK3	1
GO:0035860	GO:0035860	glial cell-derived neurotrophic factor receptor signaling pathway	1/159	10/18800	0.08144598	0.21965734	0.160601034	GFRA1	1
GO:0035878	GO:0035878	nail development	1/159	10/18800	0.08144598	0.21965734	0.160601034	MSX1	1
GO:0035907	GO:0035907	dorsal aorta development	1/159	10/18800	0.08144598	0.21965734	0.160601034	NGFR	1
GO:0051918	GO:0051918	negative regulation of fibrinolysis	1/159	10/18800	0.08144598	0.21965734	0.160601034	SERPINE1	1
GO:0055015	GO:0055015	ventricular cardiac muscle cell development	1/159	10/18800	0.08144598	0.21965734	0.160601034	FHL2	1
GO:0060155	GO:0060155	platelet dense granule organization	1/159	10/18800	0.08144598	0.21965734	0.160601034	F2R	1
GO:0060245	GO:0060245	detection of cell density	1/159	10/18800	0.08144598	0.21965734	0.160601034	FAP	1
GO:0060439	GO:0060439	trachea morphogenesis	1/159	10/18800	0.08144598	0.21965734	0.160601034	BMP4	1
GO:0060536	GO:0060536	cartilage morphogenesis	1/159	10/18800	0.08144598	0.21965734	0.160601034	MSX1	1
GO:0061626	GO:0061626	pharyngeal arch artery morphogenesis	1/159	10/18800	0.08144598	0.21965734	0.160601034	BMP4	1
GO:0070344	GO:0070344	regulation of fat cell proliferation	1/159	10/18800	0.08144598	0.21965734	0.160601034	PID1	1
GO:0072124	GO:0072124	regulation of glomerular mesangial cell proliferation	1/159	10/18800	0.08144598	0.21965734	0.160601034	BMP4	1
GO:0072203	GO:0072203	cell proliferation involved in metanephros development	1/159	10/18800	0.08144598	0.21965734	0.160601034	PDGFRB	1
GO:0090184	GO:0090184	positive regulation of kidney development	1/159	10/18800	0.08144598	0.21965734	0.160601034	BMP4	1
GO:0097105	GO:0097105	presynaptic membrane assembly	1/159	10/18800	0.08144598	0.21965734	0.160601034	PTPRD	1
GO:0099151	GO:0099151	regulation of postsynaptic density assembly	1/159	10/18800	0.08144598	0.21965734	0.160601034	PTPRD	1
GO:0140059	GO:0140059	dendrite arborization	1/159	10/18800	0.08144598	0.21965734	0.160601034	PTN	1
GO:1902645	GO:1902645	tertiary alcohol biosynthetic process	1/159	10/18800	0.08144598	0.21965734	0.160601034	DKK3	1
GO:2000121	GO:2000121	regulation of removal of superoxide radicals	1/159	10/18800	0.08144598	0.21965734	0.160601034	FBLN5	1
GO:2000347	GO:2000347	positive regulation of hepatocyte proliferation	1/159	10/18800	0.08144598	0.21965734	0.160601034	PTN	1
GO:2000647	GO:2000647	negative regulation of stem cell proliferation	1/159	10/18800	0.08144598	0.21965734	0.160601034	FBLN1	1
GO:2001269	GO:2001269	positive regulation of cysteine-type endopeptidase activity involved in apoptotic signaling pathway	1/159	10/18800	0.08144598	0.21965734	0.160601034	GSN	1
GO:0030203	GO:0030203	glycosaminoglycan metabolic process	3/159	120/18800	0.08168458	0.220098727	0.16092375	DCN/BGN/PDGFRB	3
GO:0043270	GO:0043270	positive regulation of ion transport	5/159	273/18800	0.082486325	0.222055304	0.162354289	THY1/F2R/CAV1/PDGFRB/FLNA	5
GO:0038127	GO:0038127	ERBB signaling pathway	3/159	121/18800	0.083265195	0.223741882	0.16358742	MYOC/EFEMP1/RASSF2	3
GO:0071482	GO:0071482	cellular response to light stimulus	3/159	121/18800	0.083265195	0.223741882	0.16358742	MFAP4/TIMP1/MMP2	3
GO:0051495	GO:0051495	positive regulation of cytoskeleton organization	4/159	195/18800	0.083896799	0.224474516	0.16412308	SFRP1/GSN/MYOC/TPM1	4
GO:0001541	GO:0001541	ovarian follicle development	2/159	57/18800	0.083919993	0.224474516	0.16412308	INHBA/MMP2	2
GO:0051289	GO:0051289	protein homotetramerization	2/159	57/18800	0.083919993	0.224474516	0.16412308	SAMHD1/ALDH1A3	2
GO:0070228	GO:0070228	regulation of lymphocyte apoptotic process	2/159	57/18800	0.083919993	0.224474516	0.16412308	BMP4/ADA	2
GO:0098900	GO:0098900	regulation of action potential	2/159	57/18800	0.083919993	0.224474516	0.16412308	CAV1/FLNA	2
GO:0048593	GO:0048593	camera-type eye morphogenesis	3/159	122/18800	0.084858952	0.225116348	0.164592351	THY1/ALDH1A3/BMP4	3
GO:0031667	GO:0031667	response to nutrient levels	7/159	446/18800	0.084958968	0.225116348	0.164592351	SFRP1/SFRP2/IGFBP2/PENK/STC2/A2M/COL1A1	7
GO:0043393	GO:0043393	regulation of protein binding	4/159	196/18800	0.085109643	0.225116348	0.164592351	LOX/BMP4/DAB2/CAV1	4
GO:0010559	GO:0010559	regulation of glycoprotein biosynthetic process	2/159	58/18800	0.086451386	0.225116348	0.164592351	ITM2A/IL33	2
GO:0033619	GO:0033619	membrane protein proteolysis	2/159	58/18800	0.086451386	0.225116348	0.164592351	TIMP3/TIMP1	2
GO:0045604	GO:0045604	regulation of epidermal cell differentiation	2/159	58/18800	0.086451386	0.225116348	0.164592351	SFRP4/BMP4	2
GO:0060135	GO:0060135	maternal process involved in female pregnancy	2/159	58/18800	0.086451386	0.225116348	0.164592351	PTN/STC2	2
GO:0061005	GO:0061005	cell differentiation involved in kidney development	2/159	58/18800	0.086451386	0.225116348	0.164592351	CD34/BMP4	2
GO:0071709	GO:0071709	membrane assembly	2/159	58/18800	0.086451386	0.225116348	0.164592351	CAV1/PTPRD	2
GO:0086065	GO:0086065	cell communication involved in cardiac conduction	2/159	58/18800	0.086451386	0.225116348	0.164592351	CAV1/FLNA	2
GO:0002244	GO:0002244	hematopoietic progenitor cell differentiation	3/159	123/18800	0.086465738	0.225116348	0.164592351	SFRP1/INHBA/BMP4	3
GO:0042471	GO:0042471	ear morphogenesis	3/159	123/18800	0.086465738	0.225116348	0.164592351	ALDH1A3/SPRY2/MSX1	3
GO:0097237	GO:0097237	cellular response to toxic substance	3/159	123/18800	0.086465738	0.225116348	0.164592351	FBLN5/GPX3/SOD3	3
GO:0050767	GO:0050767	regulation of neurogenesis	6/159	361/18800	0.086530381	0.225116348	0.164592351	THY1/HEYL/PTN/SLIT2/SERPINE2/PTPRD	6
GO:0001838	GO:0001838	embryonic epithelial tube formation	3/159	124/18800	0.088085441	0.225116348	0.164592351	SFRP1/SFRP2/BMP4	3
GO:0046683	GO:0046683	response to organophosphorus	3/159	124/18800	0.088085441	0.225116348	0.164592351	PENK/COL1A1/IGFBP5	3
GO:0051224	GO:0051224	negative regulation of protein transport	3/159	124/18800	0.088085441	0.225116348	0.164592351	APOD/SFRP1/F2R	3
GO:1904375	GO:1904375	regulation of protein localization to cell periphery	3/159	124/18800	0.088085441	0.225116348	0.164592351	EPHA3/PID1/DAB2	3
GO:0008154	GO:0008154	actin polymerization or depolymerization	4/159	199/18800	0.08879957	0.225116348	0.164592351	GSN/ELN/GAS7/SLIT2	4
GO:0022408	GO:0022408	negative regulation of cell-cell adhesion	4/159	199/18800	0.08879957	0.225116348	0.164592351	GPNMB/FGL2/BMP4/SERPINE2	4
GO:0051785	GO:0051785	positive regulation of nuclear division	2/159	59/18800	0.089005613	0.225116348	0.164592351	PDGFRB/MSX1	2
GO:1902893	GO:1902893	regulation of miRNA transcription	2/159	59/18800	0.089005613	0.225116348	0.164592351	BMP4/NGFR	2
GO:0043087	GO:0043087	regulation of GTPase activity	6/159	364/18800	0.089174016	0.225116348	0.164592351	THY1/SFRP1/SPRY1/F2R/EPHA3/SPRY2	6
GO:0001765	GO:0001765	membrane raft assembly	1/159	11/18800	0.089218736	0.225116348	0.164592351	CAV1	1
GO:0002604	GO:0002604	regulation of dendritic cell antigen processing and presentation	1/159	11/18800	0.089218736	0.225116348	0.164592351	FGL2	1
GO:0002924	GO:0002924	negative regulation of humoral immune response mediated by circulating immunoglobulin	1/159	11/18800	0.089218736	0.225116348	0.164592351	CD55	1
GO:0003139	GO:0003139	secondary heart field specification	1/159	11/18800	0.089218736	0.225116348	0.164592351	BMP4	1
GO:0003163	GO:0003163	sinoatrial node development	1/159	11/18800	0.089218736	0.225116348	0.164592351	BMP4	1
GO:0009120	GO:0009120	deoxyribonucleoside metabolic process	1/159	11/18800	0.089218736	0.225116348	0.164592351	ADA	1
GO:0010454	GO:0010454	negative regulation of cell fate commitment	1/159	11/18800	0.089218736	0.225116348	0.164592351	SFRP2	1
GO:0014889	GO:0014889	muscle atrophy	1/159	11/18800	0.089218736	0.225116348	0.164592351	GSN	1
GO:0016102	GO:0016102	diterpenoid biosynthetic process	1/159	11/18800	0.089218736	0.225116348	0.164592351	ALDH1A3	1
GO:0021889	GO:0021889	olfactory bulb interneuron differentiation	1/159	11/18800	0.089218736	0.225116348	0.164592351	SLIT2	1
GO:0032276	GO:0032276	regulation of gonadotropin secretion	1/159	11/18800	0.089218736	0.225116348	0.164592351	INHBA	1
GO:0032351	GO:0032351	negative regulation of hormone metabolic process	1/159	11/18800	0.089218736	0.225116348	0.164592351	DKK3	1
GO:0033210	GO:0033210	leptin-mediated signaling pathway	1/159	11/18800	0.089218736	0.225116348	0.164592351	LEPR	1
GO:0033632	GO:0033632	regulation of cell-cell adhesion mediated by integrin	1/159	11/18800	0.089218736	0.225116348	0.164592351	ADA	1
GO:0035581	GO:0035581	sequestering of extracellular ligand from receptor	1/159	11/18800	0.089218736	0.225116348	0.164592351	FBN1	1
GO:0040015	GO:0040015	negative regulation of multicellular organism growth	1/159	11/18800	0.089218736	0.225116348	0.164592351	STC2	1
GO:0042447	GO:0042447	hormone catabolic process	1/159	11/18800	0.089218736	0.225116348	0.164592351	DIO2	1
GO:0042670	GO:0042670	retinal cone cell differentiation	1/159	11/18800	0.089218736	0.225116348	0.164592351	THY1	1
GO:0042989	GO:0042989	sequestering of actin monomers	1/159	11/18800	0.089218736	0.225116348	0.164592351	GSN	1
GO:0043084	GO:0043084	penile erection	1/159	11/18800	0.089218736	0.225116348	0.164592351	ADA	1
GO:0045161	GO:0045161	neuronal ion channel clustering	1/159	11/18800	0.089218736	0.225116348	0.164592351	MYOC	1
GO:0046085	GO:0046085	adenosine metabolic process	1/159	11/18800	0.089218736	0.225116348	0.164592351	ADA	1
GO:0046549	GO:0046549	retinal cone cell development	1/159	11/18800	0.089218736	0.225116348	0.164592351	THY1	1
GO:0051610	GO:0051610	serotonin uptake	1/159	11/18800	0.089218736	0.225116348	0.164592351	GPM6B	1
GO:0060272	GO:0060272	embryonic skeletal joint morphogenesis	1/159	11/18800	0.089218736	0.225116348	0.164592351	BMP4	1
GO:0060433	GO:0060433	bronchus development	1/159	11/18800	0.089218736	0.225116348	0.164592351	BMP4	1
GO:0060601	GO:0060601	lateral sprouting from an epithelium	1/159	11/18800	0.089218736	0.225116348	0.164592351	BMP4	1
GO:0060900	GO:0060900	embryonic camera-type eye formation	1/159	11/18800	0.089218736	0.225116348	0.164592351	ALDH1A3	1
GO:0061299	GO:0061299	retina vasculature morphogenesis in camera-type eye	1/159	11/18800	0.089218736	0.225116348	0.164592351	COL4A1	1
GO:0061314	GO:0061314	Notch signaling involved in heart development	1/159	11/18800	0.089218736	0.225116348	0.164592351	HEYL	1
GO:0072205	GO:0072205	metanephric collecting duct development	1/159	11/18800	0.089218736	0.225116348	0.164592351	BMP4	1
GO:0072584	GO:0072584	caveolin-mediated endocytosis	1/159	11/18800	0.089218736	0.225116348	0.164592351	CAV1	1
GO:0090527	GO:0090527	actin filament reorganization	1/159	11/18800	0.089218736	0.225116348	0.164592351	GSN	1
GO:0097084	GO:0097084	vascular associated smooth muscle cell development	1/159	11/18800	0.089218736	0.225116348	0.164592351	COMP	1
GO:0097090	GO:0097090	presynaptic membrane organization	1/159	11/18800	0.089218736	0.225116348	0.164592351	PTPRD	1
GO:0097278	GO:0097278	complement-dependent cytotoxicity	1/159	11/18800	0.089218736	0.225116348	0.164592351	CD55	1
GO:0099150	GO:0099150	regulation of postsynaptic specialization assembly	1/159	11/18800	0.089218736	0.225116348	0.164592351	PTPRD	1
GO:0099624	GO:0099624	atrial cardiac muscle cell membrane repolarization	1/159	11/18800	0.089218736	0.225116348	0.164592351	FLNA	1
GO:1901844	GO:1901844	regulation of cell communication by electrical coupling involved in cardiac conduction	1/159	11/18800	0.089218736	0.225116348	0.164592351	CAV1	1
GO:1902667	GO:1902667	regulation of axon guidance	1/159	11/18800	0.089218736	0.225116348	0.164592351	SLIT2	1
GO:2000826	GO:2000826	regulation of heart morphogenesis	1/159	11/18800	0.089218736	0.225116348	0.164592351	BMP4	1
GO:2001204	GO:2001204	regulation of osteoclast development	1/159	11/18800	0.089218736	0.225116348	0.164592351	FBN1	1
GO:2001241	GO:2001241	positive regulation of extrinsic apoptotic signaling pathway in absence of ligand	1/159	11/18800	0.089218736	0.225116348	0.164592351	INHBA	1
GO:0051090	GO:0051090	regulation of DNA-binding transcription factor activity	7/159	452/18800	0.089641174	0.225987653	0.1652294	SFRP4/HEYL/CMKLR1/CLU/CAV1/CYTL1/FLNA	7
GO:0050868	GO:0050868	negative regulation of T cell activation	3/159	125/18800	0.089717945	0.225987653	0.1652294	GPNMB/FGL2/BMP4	3
GO:0046888	GO:0046888	negative regulation of hormone secretion	2/159	60/18800	0.091582111	0.230288236	0.168373744	SFRP1/INHBA	2
GO:0061614	GO:0061614	miRNA transcription	2/159	60/18800	0.091582111	0.230288236	0.168373744	BMP4/NGFR	2
GO:0034599	GO:0034599	cellular response to oxidative stress	5/159	284/18800	0.093719967	0.233529158	0.170743323	FBLN5/PENK/MMP2/TPM1/SOD3	5
GO:2001244	GO:2001244	positive regulation of intrinsic apoptotic signaling pathway	2/159	61/18800	0.094180328	0.233529158	0.170743323	CAV1/MSX1	2
GO:0042542	GO:0042542	response to hydrogen peroxide	3/159	128/18800	0.094691107	0.233529158	0.170743323	MMP2/COL1A1/PDGFRB	3
GO:0071621	GO:0071621	granulocyte chemotaxis	3/159	128/18800	0.094691107	0.233529158	0.170743323	CMKLR1/THBS4/SLIT2	3
GO:1904950	GO:1904950	negative regulation of establishment of protein localization	3/159	128/18800	0.094691107	0.233529158	0.170743323	APOD/SFRP1/F2R	3
GO:0042098	GO:0042098	T cell proliferation	4/159	204/18800	0.09511849	0.233529158	0.170743323	GPNMB/IGFBP2/CD55/BMP4	4
GO:0045216	GO:0045216	cell-cell junction organization	4/159	205/18800	0.096407274	0.233529158	0.170743323	F2R/SVEP1/CAV1/FLNA	4
GO:0044091	GO:0044091	membrane biogenesis	2/159	62/18800	0.096799716	0.233529158	0.170743323	CAV1/PTPRD	2
GO:0046579	GO:0046579	positive regulation of Ras protein signal transduction	2/159	62/18800	0.096799716	0.233529158	0.170743323	F2R/PDGFRB	2
GO:0003337	GO:0003337	mesenchymal to epithelial transition involved in metanephros morphogenesis	1/159	12/18800	0.09692613	0.233529158	0.170743323	BMP4	1
GO:0007501	GO:0007501	mesodermal cell fate specification	1/159	12/18800	0.09692613	0.233529158	0.170743323	SFRP2	1
GO:0009950	GO:0009950	dorsal/ventral axis specification	1/159	12/18800	0.09692613	0.233529158	0.170743323	SFRP1	1
GO:0010635	GO:0010635	regulation of mitochondrial fusion	1/159	12/18800	0.09692613	0.233529158	0.170743323	PID1	1
GO:0010642	GO:0010642	negative regulation of platelet-derived growth factor receptor signaling pathway	1/159	12/18800	0.09692613	0.233529158	0.170743323	APOD	1
GO:0014745	GO:0014745	negative regulation of muscle adaptation	1/159	12/18800	0.09692613	0.233529158	0.170743323	IGFBP5	1
GO:0031953	GO:0031953	negative regulation of protein autophosphorylation	1/159	12/18800	0.09692613	0.233529158	0.170743323	CAV1	1
GO:0033629	GO:0033629	negative regulation of cell adhesion mediated by integrin	1/159	12/18800	0.09692613	0.233529158	0.170743323	SERPINE1	1
GO:0034650	GO:0034650	cortisol metabolic process	1/159	12/18800	0.09692613	0.233529158	0.170743323	DKK3	1
GO:0035739	GO:0035739	CD4-positive, alpha-beta T cell proliferation	1/159	12/18800	0.09692613	0.233529158	0.170743323	CD55	1
GO:0036295	GO:0036295	cellular response to increased oxygen levels	1/159	12/18800	0.09692613	0.233529158	0.170743323	CAV1	1
GO:0042451	GO:0042451	purine nucleoside biosynthetic process	1/159	12/18800	0.09692613	0.233529158	0.170743323	ADA	1
GO:0042455	GO:0042455	ribonucleoside biosynthetic process	1/159	12/18800	0.09692613	0.233529158	0.170743323	ADA	1
GO:0043380	GO:0043380	regulation of memory T cell differentiation	1/159	12/18800	0.09692613	0.233529158	0.170743323	FGL2	1
GO:0043568	GO:0043568	positive regulation of insulin-like growth factor receptor signaling pathway	1/159	12/18800	0.09692613	0.233529158	0.170743323	IGFBP5	1
GO:0046129	GO:0046129	purine ribonucleoside biosynthetic process	1/159	12/18800	0.09692613	0.233529158	0.170743323	ADA	1
GO:0048548	GO:0048548	regulation of pinocytosis	1/159	12/18800	0.09692613	0.233529158	0.170743323	CAV1	1
GO:0051001	GO:0051001	negative regulation of nitric-oxide synthase activity	1/159	12/18800	0.09692613	0.233529158	0.170743323	CAV1	1
GO:0060312	GO:0060312	regulation of blood vessel remodeling	1/159	12/18800	0.09692613	0.233529158	0.170743323	CST3	1
GO:0060394	GO:0060394	negative regulation of pathway-restricted SMAD protein phosphorylation	1/159	12/18800	0.09692613	0.233529158	0.170743323	PMEPA1	1
GO:0060907	GO:0060907	positive regulation of macrophage cytokine production	1/159	12/18800	0.09692613	0.233529158	0.170743323	SPON2	1
GO:0061052	GO:0061052	negative regulation of cell growth involved in cardiac muscle cell development	1/159	12/18800	0.09692613	0.233529158	0.170743323	PI16	1
GO:0061309	GO:0061309	cardiac neural crest cell development involved in outflow tract morphogenesis	1/159	12/18800	0.09692613	0.233529158	0.170743323	BMP4	1
GO:0061469	GO:0061469	regulation of type B pancreatic cell proliferation	1/159	12/18800	0.09692613	0.233529158	0.170743323	SFRP1	1
GO:0070254	GO:0070254	mucus secretion	1/159	12/18800	0.09692613	0.233529158	0.170743323	ADA	1
GO:0070341	GO:0070341	fat cell proliferation	1/159	12/18800	0.09692613	0.233529158	0.170743323	PID1	1
GO:0070493	GO:0070493	thrombin-activated receptor signaling pathway	1/159	12/18800	0.09692613	0.233529158	0.170743323	F2R	1
GO:0071372	GO:0071372	cellular response to follicle-stimulating hormone stimulus	1/159	12/18800	0.09692613	0.233529158	0.170743323	INHBA	1
GO:0072015	GO:0072015	glomerular visceral epithelial cell development	1/159	12/18800	0.09692613	0.233529158	0.170743323	BMP4	1
GO:0072178	GO:0072178	nephric duct morphogenesis	1/159	12/18800	0.09692613	0.233529158	0.170743323	BMP4	1
GO:0072537	GO:0072537	fibroblast activation	1/159	12/18800	0.09692613	0.233529158	0.170743323	PDGFRB	1
GO:0090331	GO:0090331	negative regulation of platelet aggregation	1/159	12/18800	0.09692613	0.233529158	0.170743323	SERPINE2	1
GO:0098911	GO:0098911	regulation of ventricular cardiac muscle cell action potential	1/159	12/18800	0.09692613	0.233529158	0.170743323	CAV1	1
GO:0099550	GO:0099550	trans-synaptic signaling, modulating synaptic transmission	1/159	12/18800	0.09692613	0.233529158	0.170743323	F2R	1
GO:1900272	GO:1900272	negative regulation of long-term synaptic potentiation	1/159	12/18800	0.09692613	0.233529158	0.170743323	PTN	1
GO:1903800	GO:1903800	positive regulation of production of miRNAs involved in gene silencing by miRNA	1/159	12/18800	0.09692613	0.233529158	0.170743323	BMP4	1
GO:1903909	GO:1903909	regulation of receptor clustering	1/159	12/18800	0.09692613	0.233529158	0.170743323	GSN	1
GO:2000009	GO:2000009	negative regulation of protein localization to cell surface	1/159	12/18800	0.09692613	0.233529158	0.170743323	GPM6B	1
GO:2000035	GO:2000035	regulation of stem cell division	1/159	12/18800	0.09692613	0.233529158	0.170743323	SFRP2	1
GO:2000561	GO:2000561	regulation of CD4-positive, alpha-beta T cell proliferation	1/159	12/18800	0.09692613	0.233529158	0.170743323	CD55	1
GO:2000727	GO:2000727	positive regulation of cardiac muscle cell differentiation	1/159	12/18800	0.09692613	0.233529158	0.170743323	BMP4	1
GO:2001214	GO:2001214	positive regulation of vasculogenesis	1/159	12/18800	0.09692613	0.233529158	0.170743323	CD34	1
GO:0007389	GO:0007389	pattern specification process	7/159	463/18800	0.098598247	0.237363158	0.173546527	SFRP1/SFRP2/SPRY1/HEYL/BMP4/MEOX2/MSX1	7
GO:2000401	GO:2000401	regulation of lymphocyte migration	2/159	63/18800	0.099439739	0.239192886	0.174884321	APOD/ECM1	2
GO:0006022	GO:0006022	aminoglycan metabolic process	3/159	131/18800	0.099775286	0.239607536	0.175187489	DCN/BGN/PDGFRB	3
GO:0010595	GO:0010595	positive regulation of endothelial cell migration	3/159	131/18800	0.099775286	0.239607536	0.175187489	SMOC2/SPARC/BMP4	3
GO:0022409	GO:0022409	positive regulation of cell-cell adhesion	5/159	291/18800	0.101257789	0.241795204	0.176786989	THY1/IGFBP2/CD55/CAV1/ADA	5
GO:0007498	GO:0007498	mesoderm development	3/159	132/18800	0.10149413	0.241795204	0.176786989	SFRP2/INHBA/BMP4	3
GO:0010565	GO:0010565	regulation of cellular ketone metabolic process	3/159	132/18800	0.10149413	0.241795204	0.176786989	DKK3/DAB2/CAV1	3
GO:0032874	GO:0032874	positive regulation of stress-activated MAPK cascade	3/159	132/18800	0.10149413	0.241795204	0.176786989	IGFBP6/BMP4/RASSF2	3
GO:0050807	GO:0050807	regulation of synapse organization	4/159	209/18800	0.10164437	0.241795204	0.176786989	SLITRK4/NEGR1/THBS2/PTPRD	4
GO:0014015	GO:0014015	positive regulation of gliogenesis	2/159	64/18800	0.102099865	0.241795204	0.176786989	PTN/SERPINE2	2
GO:0032507	GO:0032507	maintenance of protein location in cell	2/159	64/18800	0.102099865	0.241795204	0.176786989	GSN/CAV1	2
GO:0045995	GO:0045995	regulation of embryonic development	2/159	64/18800	0.102099865	0.241795204	0.176786989	SFRP2/LAMA2	2
GO:0048814	GO:0048814	regulation of dendrite morphogenesis	2/159	64/18800	0.102099865	0.241795204	0.176786989	SDC2/PTPRD	2
GO:0017038	GO:0017038	protein import	4/159	210/18800	0.102973919	0.241795204	0.176786989	APOD/CLU/BMP4/FLNA	4
GO:0003158	GO:0003158	endothelium development	3/159	133/18800	0.103224833	0.241795204	0.176786989	FSTL1/CD34/BMP4	3
GO:0008016	GO:0008016	regulation of heart contraction	4/159	211/18800	0.104311491	0.241795204	0.176786989	TPM1/CAV1/ADA/FLNA	4
GO:0001768	GO:0001768	establishment of T cell polarity	1/159	13/18800	0.104568708	0.241795204	0.176786989	GSN	1
GO:0001973	GO:0001973	G protein-coupled adenosine receptor signaling pathway	1/159	13/18800	0.104568708	0.241795204	0.176786989	ADA	1
GO:0002430	GO:0002430	complement receptor mediated signaling pathway	1/159	13/18800	0.104568708	0.241795204	0.176786989	CMKLR1	1
GO:0007183	GO:0007183	SMAD protein complex assembly	1/159	13/18800	0.104568708	0.241795204	0.176786989	PMEPA1	1
GO:0007320	GO:0007320	insemination	1/159	13/18800	0.104568708	0.241795204	0.176786989	SERPINE2	1
GO:0009650	GO:0009650	UV protection	1/159	13/18800	0.104568708	0.241795204	0.176786989	MFAP4	1
GO:0010713	GO:0010713	negative regulation of collagen metabolic process	1/159	13/18800	0.104568708	0.241795204	0.176786989	CST3	1
GO:0010771	GO:0010771	negative regulation of cell morphogenesis involved in differentiation	1/159	13/18800	0.104568708	0.241795204	0.176786989	FBLN1	1
GO:0019336	GO:0019336	phenol-containing compound catabolic process	1/159	13/18800	0.104568708	0.241795204	0.176786989	DIO2	1
GO:0021681	GO:0021681	cerebellar granular layer development	1/159	13/18800	0.104568708	0.241795204	0.176786989	SERPINE2	1
GO:0021978	GO:0021978	telencephalon regionalization	1/159	13/18800	0.104568708	0.241795204	0.176786989	BMP4	1
GO:0033689	GO:0033689	negative regulation of osteoblast proliferation	1/159	13/18800	0.104568708	0.241795204	0.176786989	SFRP1	1
GO:0035588	GO:0035588	G protein-coupled purinergic receptor signaling pathway	1/159	13/18800	0.104568708	0.241795204	0.176786989	ADA	1
GO:0036462	GO:0036462	TRAIL-activated apoptotic signaling pathway	1/159	13/18800	0.104568708	0.241795204	0.176786989	TIMP3	1
GO:0042362	GO:0042362	fat-soluble vitamin biosynthetic process	1/159	13/18800	0.104568708	0.241795204	0.176786989	PLTP	1
GO:0042541	GO:0042541	hemoglobin biosynthetic process	1/159	13/18800	0.104568708	0.241795204	0.176786989	INHBA	1
GO:0042659	GO:0042659	regulation of cell fate specification	1/159	13/18800	0.104568708	0.241795204	0.176786989	SFRP2	1
GO:0043379	GO:0043379	memory T cell differentiation	1/159	13/18800	0.104568708	0.241795204	0.176786989	FGL2	1
GO:0048711	GO:0048711	positive regulation of astrocyte differentiation	1/159	13/18800	0.104568708	0.241795204	0.176786989	SERPINE2	1
GO:0051451	GO:0051451	myoblast migration	1/159	13/18800	0.104568708	0.241795204	0.176786989	THBS4	1
GO:0055062	GO:0055062	phosphate ion homeostasis	1/159	13/18800	0.104568708	0.241795204	0.176786989	SFRP4	1
GO:0061029	GO:0061029	eyelid development in camera-type eye	1/159	13/18800	0.104568708	0.241795204	0.176786989	INHBA	1
GO:0072310	GO:0072310	glomerular epithelial cell development	1/159	13/18800	0.104568708	0.241795204	0.176786989	BMP4	1
GO:0072506	GO:0072506	trivalent inorganic anion homeostasis	1/159	13/18800	0.104568708	0.241795204	0.176786989	SFRP4	1
GO:0097154	GO:0097154	GABAergic neuron differentiation	1/159	13/18800	0.104568708	0.241795204	0.176786989	INHBA	1
GO:1900025	GO:1900025	negative regulation of substrate adhesion-dependent cell spreading	1/159	13/18800	0.104568708	0.241795204	0.176786989	FBLN1	1
GO:1900115	GO:1900115	extracellular regulation of signal transduction	1/159	13/18800	0.104568708	0.241795204	0.176786989	FBN1	1
GO:1900116	GO:1900116	extracellular negative regulation of signal transduction	1/159	13/18800	0.104568708	0.241795204	0.176786989	FBN1	1
GO:1903651	GO:1903651	positive regulation of cytoplasmic transport	1/159	13/18800	0.104568708	0.241795204	0.176786989	DAB2	1
GO:1904889	GO:1904889	regulation of excitatory synapse assembly	1/159	13/18800	0.104568708	0.241795204	0.176786989	PTPRD	1
GO:1905874	GO:1905874	regulation of postsynaptic density organization	1/159	13/18800	0.104568708	0.241795204	0.176786989	PTPRD	1
GO:1905907	GO:1905907	negative regulation of amyloid fibril formation	1/159	13/18800	0.104568708	0.241795204	0.176786989	CLU	1
GO:2001053	GO:2001053	regulation of mesenchymal cell apoptotic process	1/159	13/18800	0.104568708	0.241795204	0.176786989	MSX1	1
GO:0014823	GO:0014823	response to activity	2/159	65/18800	0.104779571	0.241795204	0.176786989	COL4A2/MMP2	2
GO:0045682	GO:0045682	regulation of epidermis development	2/159	65/18800	0.104779571	0.241795204	0.176786989	SFRP4/BMP4	2
GO:0048645	GO:0048645	animal organ formation	2/159	65/18800	0.104779571	0.241795204	0.176786989	SPRY1/BMP4	2
GO:1905330	GO:1905330	regulation of morphogenesis of an epithelium	2/159	65/18800	0.104779571	0.241795204	0.176786989	SFRP1/BMP4	2
GO:0014074	GO:0014074	response to purine-containing compound	3/159	134/18800	0.104967275	0.241795204	0.176786989	PENK/COL1A1/IGFBP5	3
GO:0070304	GO:0070304	positive regulation of stress-activated protein kinase signaling cascade	3/159	134/18800	0.104967275	0.241795204	0.176786989	IGFBP6/BMP4/RASSF2	3
GO:1903052	GO:1903052	positive regulation of proteolysis involved in cellular protein catabolic process	3/159	134/18800	0.104967275	0.241795204	0.176786989	CLU/DAB2/CAV1	3
GO:0046651	GO:0046651	lymphocyte proliferation	5/159	296/18800	0.106823036	0.24587716	0.179771484	GPNMB/IGFBP2/CD55/BMP4/ADA	5
GO:0030837	GO:0030837	negative regulation of actin filament polymerization	2/159	66/18800	0.10747834	0.246805226	0.180450033	GSN/SLIT2	2
GO:0034605	GO:0034605	cellular response to heat	2/159	66/18800	0.10747834	0.246805226	0.180450033	SCARA5/CD34	2
GO:0050854	GO:0050854	regulation of antigen receptor-mediated signaling pathway	2/159	66/18800	0.10747834	0.246805226	0.180450033	THY1/ADA	2
GO:0072175	GO:0072175	epithelial tube formation	3/159	136/18800	0.108486889	0.248926557	0.182001031	SFRP1/SFRP2/BMP4	3
GO:0050803	GO:0050803	regulation of synapse structure or activity	4/159	215/18800	0.109741105	0.249527098	0.182440113	SLITRK4/NEGR1/THBS2/PTPRD	4
GO:0071300	GO:0071300	cellular response to retinoic acid	2/159	67/18800	0.110195663	0.249527098	0.182440113	EPHA3/COL1A1	2
GO:0072678	GO:0072678	T cell migration	2/159	67/18800	0.110195663	0.249527098	0.182440113	APOD/ECM1	2
GO:0032434	GO:0032434	regulation of proteasomal ubiquitin-dependent protein catabolic process	3/159	137/18800	0.110263819	0.249527098	0.182440113	CLU/DAB2/CAV1	3
GO:0016064	GO:0016064	immunoglobulin mediated immune response	4/159	216/18800	0.111118111	0.249527098	0.182440113	C1R/CLU/CD55/C1S	4
GO:0031647	GO:0031647	regulation of protein stability	5/159	300/18800	0.111381909	0.249527098	0.182440113	GSN/CLU/FLNA/RASSF2/MSX1	5
GO:0032943	GO:0032943	mononuclear cell proliferation	5/159	300/18800	0.111381909	0.249527098	0.182440113	GPNMB/IGFBP2/CD55/BMP4/ADA	5
GO:0001767	GO:0001767	establishment of lymphocyte polarity	1/159	14/18800	0.11214701	0.249527098	0.182440113	GSN	1
GO:0002467	GO:0002467	germinal center formation	1/159	14/18800	0.11214701	0.249527098	0.182440113	ADA	1
GO:0002903	GO:0002903	negative regulation of B cell apoptotic process	1/159	14/18800	0.11214701	0.249527098	0.182440113	ADA	1
GO:0006167	GO:0006167	AMP biosynthetic process	1/159	14/18800	0.11214701	0.249527098	0.182440113	ADA	1
GO:0006177	GO:0006177	GMP biosynthetic process	1/159	14/18800	0.11214701	0.249527098	0.182440113	ADA	1
GO:0006596	GO:0006596	polyamine biosynthetic process	1/159	14/18800	0.11214701	0.249527098	0.182440113	NNMT	1
GO:0009158	GO:0009158	ribonucleoside monophosphate catabolic process	1/159	14/18800	0.11214701	0.249527098	0.182440113	ADA	1
GO:0009159	GO:0009159	deoxyribonucleoside monophosphate catabolic process	1/159	14/18800	0.11214701	0.249527098	0.182440113	ADA	1
GO:0014733	GO:0014733	regulation of skeletal muscle adaptation	1/159	14/18800	0.11214701	0.249527098	0.182440113	IGFBP5	1
GO:0018158	GO:0018158	protein oxidation	1/159	14/18800	0.11214701	0.249527098	0.182440113	LOX	1
GO:0030049	GO:0030049	muscle filament sliding	1/159	14/18800	0.11214701	0.249527098	0.182440113	TPM1	1
GO:0032352	GO:0032352	positive regulation of hormone metabolic process	1/159	14/18800	0.11214701	0.249527098	0.182440113	DAB2	1
GO:0034111	GO:0034111	negative regulation of homotypic cell-cell adhesion	1/159	14/18800	0.11214701	0.249527098	0.182440113	SERPINE2	1
GO:0038166	GO:0038166	angiotensin-activated signaling pathway	1/159	14/18800	0.11214701	0.249527098	0.182440113	CAV1	1
GO:0042308	GO:0042308	negative regulation of protein import into nucleus	1/159	14/18800	0.11214701	0.249527098	0.182440113	APOD	1
GO:0043101	GO:0043101	purine-containing compound salvage	1/159	14/18800	0.11214701	0.249527098	0.182440113	ADA	1
GO:0043584	GO:0043584	nose development	1/159	14/18800	0.11214701	0.249527098	0.182440113	ALDH1A3	1
GO:0044849	GO:0044849	estrous cycle	1/159	14/18800	0.11214701	0.249527098	0.182440113	PTN	1
GO:0051589	GO:0051589	negative regulation of neurotransmitter transport	1/159	14/18800	0.11214701	0.249527098	0.182440113	GPM6B	1
GO:0051764	GO:0051764	actin crosslink formation	1/159	14/18800	0.11214701	0.249527098	0.182440113	FLNA	1
GO:0055012	GO:0055012	ventricular cardiac muscle cell differentiation	1/159	14/18800	0.11214701	0.249527098	0.182440113	FHL2	1
GO:0060347	GO:0060347	heart trabecula formation	1/159	14/18800	0.11214701	0.249527098	0.182440113	FHL2	1
GO:0071801	GO:0071801	regulation of podosome assembly	1/159	14/18800	0.11214701	0.249527098	0.182440113	GSN	1
GO:0071871	GO:0071871	response to epinephrine	1/159	14/18800	0.11214701	0.249527098	0.182440113	PENK	1
GO:0090715	GO:0090715	immunological memory formation process	1/159	14/18800	0.11214701	0.249527098	0.182440113	FGL2	1
GO:0098760	GO:0098760	response to interleukin-7	1/159	14/18800	0.11214701	0.249527098	0.182440113	LSP1	1
GO:0098761	GO:0098761	cellular response to interleukin-7	1/159	14/18800	0.11214701	0.249527098	0.182440113	LSP1	1
GO:1901722	GO:1901722	regulation of cell proliferation involved in kidney development	1/159	14/18800	0.11214701	0.249527098	0.182440113	BMP4	1
GO:1902947	GO:1902947	regulation of tau-protein kinase activity	1/159	14/18800	0.11214701	0.249527098	0.182440113	CLU	1
GO:1903729	GO:1903729	regulation of plasma membrane organization	1/159	14/18800	0.11214701	0.249527098	0.182440113	GSN	1
GO:1904294	GO:1904294	positive regulation of ERAD pathway	1/159	14/18800	0.11214701	0.249527098	0.182440113	CAV1	1
GO:1904590	GO:1904590	negative regulation of protein import	1/159	14/18800	0.11214701	0.249527098	0.182440113	APOD	1
GO:2001171	GO:2001171	positive regulation of ATP biosynthetic process	1/159	14/18800	0.11214701	0.249527098	0.182440113	PID1	1
GO:0009991	GO:0009991	response to extracellular stimulus	7/159	479/18800	0.112476594	0.249940176	0.182742132	SFRP1/SFRP2/IGFBP2/PENK/STC2/A2M/COL1A1	7
GO:0007601	GO:0007601	visual perception	4/159	217/18800	0.112502864	0.249940176	0.182742132	TIMP3/DHRS3/COL1A1/EFEMP1	4
GO:0002720	GO:0002720	positive regulation of cytokine production involved in immune response	2/159	68/18800	0.11293104	0.250134588	0.182884275	SPON2/CD55	2
GO:0042130	GO:0042130	negative regulation of T cell proliferation	2/159	68/18800	0.11293104	0.250134588	0.182884275	GPNMB/BMP4	2
GO:0050709	GO:0050709	negative regulation of protein secretion	2/159	68/18800	0.11293104	0.250134588	0.182884275	SFRP1/F2R	2
GO:0051148	GO:0051148	negative regulation of muscle cell differentiation	2/159	68/18800	0.11293104	0.250134588	0.182884275	PI16/MSX1	2
GO:0006986	GO:0006986	response to unfolded protein	3/159	139/18800	0.113851311	0.251414511	0.183820082	COMP/THBS4/STC2	3
GO:0030833	GO:0030833	regulation of actin filament polymerization	3/159	139/18800	0.113851311	0.251414511	0.183820082	GSN/ELN/SLIT2	3
GO:0048813	GO:0048813	dendrite morphogenesis	3/159	139/18800	0.113851311	0.251414511	0.183820082	PTN/SDC2/PTPRD	3
GO:0051783	GO:0051783	regulation of nuclear division	3/159	139/18800	0.113851311	0.251414511	0.183820082	BMP4/PDGFRB/MSX1	3
GO:0030099	GO:0030099	myeloid cell differentiation	6/159	391/18800	0.114915774	0.253574476	0.185399327	SFRP1/FBN1/LOX/INHBA/BMP4/RASSF2	6
GO:0019724	GO:0019724	B cell mediated immunity	4/159	219/18800	0.115295425	0.254030505	0.185732749	C1R/CLU/CD55/C1S	4
GO:0051651	GO:0051651	maintenance of location in cell	4/159	219/18800	0.115295425	0.254030505	0.185732749	THY1/F2R/GSN/CAV1	4
GO:0046635	GO:0046635	positive regulation of alpha-beta T cell activation	2/159	69/18800	0.115683974	0.254504744	0.186079486	CD55/ADA	2
GO:0050795	GO:0050795	regulation of behavior	2/159	69/18800	0.115683974	0.254504744	0.186079486	LEPR/PENK	2
GO:0046328	GO:0046328	regulation of JNK cascade	3/159	141/18800	0.117482827	0.25578315	0.187014184	SFRP1/SFRP2/RASSF2	3
GO:0050671	GO:0050671	positive regulation of lymphocyte proliferation	3/159	141/18800	0.117482827	0.25578315	0.187014184	IGFBP2/CD55/ADA	3
GO:0050953	GO:0050953	sensory perception of light stimulus	4/159	221/18800	0.118118402	0.25578315	0.187014184	TIMP3/DHRS3/COL1A1/EFEMP1	4
GO:0002548	GO:0002548	monocyte chemotaxis	2/159	70/18800	0.118453979	0.25578315	0.187014184	SERPINE1/SLIT2	2
GO:0051057	GO:0051057	positive regulation of small GTPase mediated signal transduction	2/159	70/18800	0.118453979	0.25578315	0.187014184	F2R/PDGFRB	2
GO:0035107	GO:0035107	appendage morphogenesis	3/159	142/18800	0.119314785	0.25578315	0.187014184	SFRP2/BMP4/MSX1	3
GO:0035108	GO:0035108	limb morphogenesis	3/159	142/18800	0.119314785	0.25578315	0.187014184	SFRP2/BMP4/MSX1	3
GO:0050769	GO:0050769	positive regulation of neurogenesis	4/159	222/18800	0.119541175	0.25578315	0.187014184	PTN/SLIT2/SERPINE2/PTPRD	4
GO:0001977	GO:0001977	renal system process involved in regulation of blood volume	1/159	15/18800	0.119661576	0.25578315	0.187014184	F2R	1
GO:0002468	GO:0002468	dendritic cell antigen processing and presentation	1/159	15/18800	0.119661576	0.25578315	0.187014184	FGL2	1
GO:0003214	GO:0003214	cardiac left ventricle morphogenesis	1/159	15/18800	0.119661576	0.25578315	0.187014184	SFRP2	1
GO:0006704	GO:0006704	glucocorticoid biosynthetic process	1/159	15/18800	0.119661576	0.25578315	0.187014184	DKK3	1
GO:0007567	GO:0007567	parturition	1/159	15/18800	0.119661576	0.25578315	0.187014184	MMP2	1
GO:0010273	GO:0010273	detoxification of copper ion	1/159	15/18800	0.119661576	0.25578315	0.187014184	MT2A	1
GO:0010649	GO:0010649	regulation of cell communication by electrical coupling	1/159	15/18800	0.119661576	0.25578315	0.187014184	CAV1	1
GO:0014029	GO:0014029	neural crest formation	1/159	15/18800	0.119661576	0.25578315	0.187014184	SFRP1	1
GO:0016446	GO:0016446	somatic hypermutation of immunoglobulin genes	1/159	15/18800	0.119661576	0.25578315	0.187014184	SAMHD1	1
GO:0034116	GO:0034116	positive regulation of heterotypic cell-cell adhesion	1/159	15/18800	0.119661576	0.25578315	0.187014184	THY1	1
GO:0043517	GO:0043517	positive regulation of DNA damage response, signal transduction by p53 class mediator	1/159	15/18800	0.119661576	0.25578315	0.187014184	MSX1	1
GO:0060572	GO:0060572	morphogenesis of an epithelial bud	1/159	15/18800	0.119661576	0.25578315	0.187014184	BMP4	1
GO:0061307	GO:0061307	cardiac neural crest cell differentiation involved in heart development	1/159	15/18800	0.119661576	0.25578315	0.187014184	BMP4	1
GO:0061308	GO:0061308	cardiac neural crest cell development involved in heart development	1/159	15/18800	0.119661576	0.25578315	0.187014184	BMP4	1
GO:0070207	GO:0070207	protein homotrimerization	1/159	15/18800	0.119661576	0.25578315	0.187014184	SCARA5	1
GO:0070571	GO:0070571	negative regulation of neuron projection regeneration	1/159	15/18800	0.119661576	0.25578315	0.187014184	THY1	1
GO:0070885	GO:0070885	negative regulation of calcineurin-NFAT signaling cascade	1/159	15/18800	0.119661576	0.25578315	0.187014184	FHL2	1
GO:0071380	GO:0071380	cellular response to prostaglandin E stimulus	1/159	15/18800	0.119661576	0.25578315	0.187014184	SFRP1	1
GO:0072044	GO:0072044	collecting duct development	1/159	15/18800	0.119661576	0.25578315	0.187014184	BMP4	1
GO:0072075	GO:0072075	metanephric mesenchyme development	1/159	15/18800	0.119661576	0.25578315	0.187014184	PDGFRB	1
GO:0072283	GO:0072283	metanephric renal vesicle morphogenesis	1/159	15/18800	0.119661576	0.25578315	0.187014184	BMP4	1
GO:0072378	GO:0072378	blood coagulation, fibrin clot formation	1/159	15/18800	0.119661576	0.25578315	0.187014184	FBLN1	1
GO:0072498	GO:0072498	embryonic skeletal joint development	1/159	15/18800	0.119661576	0.25578315	0.187014184	BMP4	1
GO:0097152	GO:0097152	mesenchymal cell apoptotic process	1/159	15/18800	0.119661576	0.25578315	0.187014184	MSX1	1
GO:0106057	GO:0106057	negative regulation of calcineurin-mediated signaling	1/159	15/18800	0.119661576	0.25578315	0.187014184	FHL2	1
GO:1990169	GO:1990169	stress response to copper ion	1/159	15/18800	0.119661576	0.25578315	0.187014184	MT2A	1
GO:2000345	GO:2000345	regulation of hepatocyte proliferation	1/159	15/18800	0.119661576	0.25578315	0.187014184	PTN	1
GO:2000402	GO:2000402	negative regulation of lymphocyte migration	1/159	15/18800	0.119661576	0.25578315	0.187014184	APOD	1
GO:2000846	GO:2000846	regulation of corticosteroid hormone secretion	1/159	15/18800	0.119661576	0.25578315	0.187014184	DAB2	1
GO:2001028	GO:2001028	positive regulation of endothelial cell chemotaxis	1/159	15/18800	0.119661576	0.25578315	0.187014184	SMOC2	1
GO:2001256	GO:2001256	regulation of store-operated calcium entry	1/159	15/18800	0.119661576	0.25578315	0.187014184	STC2	1
GO:0010638	GO:0010638	positive regulation of organelle organization	7/159	487/18800	0.11978618	0.25586328	0.187072771	SFRP1/GSN/DCN/MYOC/TPM1/PDGFRB/MSX1	7
GO:0030010	GO:0030010	establishment of cell polarity	3/159	143/18800	0.121157378	0.257844725	0.188521491	SPRY1/GSN/SPRY2	3
GO:0032946	GO:0032946	positive regulation of mononuclear cell proliferation	3/159	143/18800	0.121157378	0.257844725	0.188521491	IGFBP2/CD55/ADA	3
GO:1903531	GO:1903531	negative regulation of secretion by cell	3/159	143/18800	0.121157378	0.257844725	0.188521491	SFRP1/F2R/INHBA	3
GO:0014743	GO:0014743	regulation of muscle hypertrophy	2/159	71/18800	0.121240574	0.257844725	0.188521491	PI16/IGFBP5	2
GO:1904427	GO:1904427	positive regulation of calcium ion transmembrane transport	2/159	71/18800	0.121240574	0.257844725	0.188521491	THY1/F2R	2
GO:2000379	GO:2000379	positive regulation of reactive oxygen species metabolic process	2/159	71/18800	0.121240574	0.257844725	0.188521491	PID1/PDGFRB	2
GO:1903038	GO:1903038	negative regulation of leukocyte cell-cell adhesion	3/159	144/18800	0.123010482	0.261419526	0.191135184	GPNMB/FGL2/BMP4	3
GO:0006909	GO:0006909	phagocytosis	5/159	310/18800	0.123183912	0.261598806	0.191266263	LEPR/SPON2/MFGE8/GSN/COLEC12	5
GO:0043410	GO:0043410	positive regulation of MAPK cascade	7/159	491/18800	0.123531801	0.26214805	0.191667839	F2R/GPNMB/IGFBP6/SPRY2/BMP4/PDGFRB/RASSF2	7
GO:0006801	GO:0006801	superoxide metabolic process	2/159	72/18800	0.124043284	0.262170431	0.191684203	FBLN5/SOD3	2
GO:0009166	GO:0009166	nucleotide catabolic process	2/159	72/18800	0.124043284	0.262170431	0.191684203	SAMHD1/ADA	2
GO:0030330	GO:0030330	DNA damage response, signal transduction by p53 class mediator	2/159	72/18800	0.124043284	0.262170431	0.191684203	NDRG1/MSX1	2
GO:0042246	GO:0042246	tissue regeneration	2/159	72/18800	0.124043284	0.262170431	0.191684203	APOD/PTN	2
GO:0050729	GO:0050729	positive regulation of inflammatory response	3/159	145/18800	0.124873972	0.262170431	0.191684203	SERPINE1/CAMK2N1/IL33	3
GO:0072503	GO:0072503	cellular divalent inorganic cation homeostasis	7/159	494/18800	0.126380283	0.262170431	0.191684203	THY1/F2R/CMKLR1/STC2/CD55/CAV1/MT2A	7
GO:0009411	GO:0009411	response to UV	3/159	146/18800	0.126747724	0.262170431	0.191684203	MFAP4/TIMP1/MMP2	3
GO:0062013	GO:0062013	positive regulation of small molecule metabolic process	3/159	146/18800	0.126747724	0.262170431	0.191684203	PID1/NNMT/DAB2	3
GO:0033555	GO:0033555	multicellular organismal response to stress	2/159	73/18800	0.126861642	0.262170431	0.191684203	PENK/THBS4	2
GO:0045824	GO:0045824	negative regulation of innate immune response	2/159	73/18800	0.126861642	0.262170431	0.191684203	SAMHD1/A2M	2
GO:0051145	GO:0051145	smooth muscle cell differentiation	2/159	73/18800	0.126861642	0.262170431	0.191684203	COMP/BMP4	2
GO:0150076	GO:0150076	neuroinflammatory response	2/159	73/18800	0.126861642	0.262170431	0.191684203	CLU/IL33	2
GO:2000573	GO:2000573	positive regulation of DNA biosynthetic process	2/159	73/18800	0.126861642	0.262170431	0.191684203	SMOC2/PDGFRB	2
GO:0001991	GO:0001991	regulation of systemic arterial blood pressure by circulatory renin-angiotensin	1/159	16/18800	0.127112936	0.262170431	0.191684203	F2R	1
GO:0002566	GO:0002566	somatic diversification of immune receptors via somatic mutation	1/159	16/18800	0.127112936	0.262170431	0.191684203	SAMHD1	1
GO:0002713	GO:0002713	negative regulation of B cell mediated immunity	1/159	16/18800	0.127112936	0.262170431	0.191684203	CD55	1
GO:0002890	GO:0002890	negative regulation of immunoglobulin mediated immune response	1/159	16/18800	0.127112936	0.262170431	0.191684203	CD55	1
GO:0006878	GO:0006878	cellular copper ion homeostasis	1/159	16/18800	0.127112936	0.262170431	0.191684203	MT2A	1
GO:0008228	GO:0008228	opsonization	1/159	16/18800	0.127112936	0.262170431	0.191684203	SPON2	1
GO:0009163	GO:0009163	nucleoside biosynthetic process	1/159	16/18800	0.127112936	0.262170431	0.191684203	ADA	1
GO:0010224	GO:0010224	response to UV-B	1/159	16/18800	0.127112936	0.262170431	0.191684203	MFAP4	1
GO:0032274	GO:0032274	gonadotropin secretion	1/159	16/18800	0.127112936	0.262170431	0.191684203	INHBA	1
GO:0033275	GO:0033275	actin-myosin filament sliding	1/159	16/18800	0.127112936	0.262170431	0.191684203	TPM1	1
GO:0034375	GO:0034375	high-density lipoprotein particle remodeling	1/159	16/18800	0.127112936	0.262170431	0.191684203	PLTP	1
GO:0034404	GO:0034404	nucleobase-containing small molecule biosynthetic process	1/159	16/18800	0.127112936	0.262170431	0.191684203	ADA	1
GO:0035641	GO:0035641	locomotory exploration behavior	1/159	16/18800	0.127112936	0.262170431	0.191684203	PENK	1
GO:0042532	GO:0042532	negative regulation of tyrosine phosphorylation of STAT protein	1/159	16/18800	0.127112936	0.262170431	0.191684203	CAV1	1
GO:0045836	GO:0045836	positive regulation of meiotic nuclear division	1/159	16/18800	0.127112936	0.262170431	0.191684203	MSX1	1
GO:0048266	GO:0048266	behavioral response to pain	1/159	16/18800	0.127112936	0.262170431	0.191684203	THBS4	1
GO:0048385	GO:0048385	regulation of retinoic acid receptor signaling pathway	1/159	16/18800	0.127112936	0.262170431	0.191684203	DHRS3	1
GO:0050862	GO:0050862	positive regulation of T cell receptor signaling pathway	1/159	16/18800	0.127112936	0.262170431	0.191684203	ADA	1
GO:0051014	GO:0051014	actin filament severing	1/159	16/18800	0.127112936	0.262170431	0.191684203	GSN	1
GO:0051127	GO:0051127	positive regulation of actin nucleation	1/159	16/18800	0.127112936	0.262170431	0.191684203	GSN	1
GO:0061684	GO:0061684	chaperone-mediated autophagy	1/159	16/18800	0.127112936	0.262170431	0.191684203	CLU	1
GO:0071391	GO:0071391	cellular response to estrogen stimulus	1/159	16/18800	0.127112936	0.262170431	0.191684203	SFRP1	1
GO:0072176	GO:0072176	nephric duct development	1/159	16/18800	0.127112936	0.262170431	0.191684203	BMP4	1
GO:1902931	GO:1902931	negative regulation of alcohol biosynthetic process	1/159	16/18800	0.127112936	0.262170431	0.191684203	DKK3	1
GO:1904683	GO:1904683	regulation of metalloendopeptidase activity	1/159	16/18800	0.127112936	0.262170431	0.191684203	TIMP3	1
GO:1905906	GO:1905906	regulation of amyloid fibril formation	1/159	16/18800	0.127112936	0.262170431	0.191684203	CLU	1
GO:2001212	GO:2001212	regulation of vasculogenesis	1/159	16/18800	0.127112936	0.262170431	0.191684203	CD34	1
GO:0001890	GO:0001890	placenta development	3/159	147/18800	0.128631613	0.264930608	0.193702288	PTN/STC2/ADA	3
GO:2000377	GO:2000377	regulation of reactive oxygen species metabolic process	3/159	147/18800	0.128631613	0.264930608	0.193702288	FBLN5/PID1/PDGFRB	3
GO:0045669	GO:0045669	positive regulation of osteoblast differentiation	2/159	74/18800	0.129695188	0.266770425	0.195047459	SFRP2/BMP4	2
GO:0097529	GO:0097529	myeloid leukocyte migration	4/159	229/18800	0.12970656	0.266770425	0.195047459	CMKLR1/SERPINE1/THBS4/SLIT2	4
GO:0010821	GO:0010821	regulation of mitochondrion organization	3/159	148/18800	0.130525513	0.268079324	0.196004452	DCN/CLU/PID1	3
GO:1904064	GO:1904064	positive regulation of cation transmembrane transport	3/159	148/18800	0.130525513	0.268079324	0.196004452	THY1/F2R/FLNA	3
GO:0022412	GO:0022412	cellular process involved in reproduction in multicellular organism	6/159	406/18800	0.130679982	0.26820902	0.196099278	SFRP1/PTN/INHBA/SLIT2/BMP4/SLIT3	6
GO:2001234	GO:2001234	negative regulation of apoptotic signaling pathway	4/159	230/18800	0.131187571	0.268728748	0.196479274	SFRP2/SERPINE1/CLU/BMP4	4
GO:0060041	GO:0060041	retina development in camera-type eye	3/159	149/18800	0.132429301	0.268728748	0.196479274	THY1/COL4A1/PDGFRB	3
GO:0045685	GO:0045685	regulation of glial cell differentiation	2/159	75/18800	0.132543467	0.268728748	0.196479274	PTN/SERPINE2	2
GO:0070227	GO:0070227	lymphocyte apoptotic process	2/159	75/18800	0.132543467	0.268728748	0.196479274	BMP4/ADA	2
GO:0071479	GO:0071479	cellular response to ionizing radiation	2/159	75/18800	0.132543467	0.268728748	0.196479274	SFRP1/SFRP2	2
GO:0007158	GO:0007158	neuron cell-cell adhesion	1/159	17/18800	0.134501621	0.268728748	0.196479274	CNTN4	1
GO:0007379	GO:0007379	segment specification	1/159	17/18800	0.134501621	0.268728748	0.196479274	MEOX2	1
GO:0009404	GO:0009404	toxin metabolic process	1/159	17/18800	0.134501621	0.268728748	0.196479274	FMO2	1
GO:0010934	GO:0010934	macrophage cytokine production	1/159	17/18800	0.134501621	0.268728748	0.196479274	SPON2	1
GO:0010935	GO:0010935	regulation of macrophage cytokine production	1/159	17/18800	0.134501621	0.268728748	0.196479274	SPON2	1
GO:0016114	GO:0016114	terpenoid biosynthetic process	1/159	17/18800	0.134501621	0.268728748	0.196479274	ALDH1A3	1
GO:0016264	GO:0016264	gap junction assembly	1/159	17/18800	0.134501621	0.268728748	0.196479274	CAV1	1
GO:0020027	GO:0020027	hemoglobin metabolic process	1/159	17/18800	0.134501621	0.268728748	0.196479274	INHBA	1
GO:0033194	GO:0033194	response to hydroperoxide	1/159	17/18800	0.134501621	0.268728748	0.196479274	GPX3	1
GO:0033631	GO:0033631	cell-cell adhesion mediated by integrin	1/159	17/18800	0.134501621	0.268728748	0.196479274	ADA	1
GO:0035627	GO:0035627	ceramide transport	1/159	17/18800	0.134501621	0.268728748	0.196479274	PLTP	1
GO:0035930	GO:0035930	corticosteroid hormone secretion	1/159	17/18800	0.134501621	0.268728748	0.196479274	DAB2	1
GO:0036342	GO:0036342	post-anal tail morphogenesis	1/159	17/18800	0.134501621	0.268728748	0.196479274	SFRP2	1
GO:0045217	GO:0045217	cell-cell junction maintenance	1/159	17/18800	0.134501621	0.268728748	0.196479274	F2R	1
GO:0045721	GO:0045721	negative regulation of gluconeogenesis	1/159	17/18800	0.134501621	0.268728748	0.196479274	LEPR	1
GO:0046325	GO:0046325	negative regulation of glucose import	1/159	17/18800	0.134501621	0.268728748	0.196479274	PID1	1
GO:0051580	GO:0051580	regulation of neurotransmitter uptake	1/159	17/18800	0.134501621	0.268728748	0.196479274	GPM6B	1
GO:0051770	GO:0051770	positive regulation of nitric-oxide synthase biosynthetic process	1/159	17/18800	0.134501621	0.268728748	0.196479274	IL33	1
GO:0051895	GO:0051895	negative regulation of focal adhesion assembly	1/159	17/18800	0.134501621	0.268728748	0.196479274	APOD	1
GO:0055119	GO:0055119	relaxation of cardiac muscle	1/159	17/18800	0.134501621	0.268728748	0.196479274	GSN	1
GO:0070593	GO:0070593	dendrite self-avoidance	1/159	17/18800	0.134501621	0.268728748	0.196479274	CNTN4	1
GO:0072376	GO:0072376	protein activation cascade	1/159	17/18800	0.134501621	0.268728748	0.196479274	FBLN1	1
GO:0086103	GO:0086103	G protein-coupled receptor signaling pathway involved in heart process	1/159	17/18800	0.134501621	0.268728748	0.196479274	CAV1	1
GO:0090083	GO:0090083	regulation of inclusion body assembly	1/159	17/18800	0.134501621	0.268728748	0.196479274	CLU	1
GO:0090399	GO:0090399	replicative senescence	1/159	17/18800	0.134501621	0.268728748	0.196479274	SERPINE1	1
GO:0090713	GO:0090713	immunological memory process	1/159	17/18800	0.134501621	0.268728748	0.196479274	FGL2	1
GO:0097107	GO:0097107	postsynaptic density assembly	1/159	17/18800	0.134501621	0.268728748	0.196479274	PTPRD	1
GO:0150118	GO:0150118	negative regulation of cell-substrate junction organization	1/159	17/18800	0.134501621	0.268728748	0.196479274	APOD	1
GO:1900006	GO:1900006	positive regulation of dendrite development	1/159	17/18800	0.134501621	0.268728748	0.196479274	PTN	1
GO:1900034	GO:1900034	regulation of cellular response to heat	1/159	17/18800	0.134501621	0.268728748	0.196479274	CD34	1
GO:1900037	GO:1900037	regulation of cellular response to hypoxia	1/159	17/18800	0.134501621	0.268728748	0.196479274	CD34	1
GO:2000369	GO:2000369	regulation of clathrin-dependent endocytosis	1/159	17/18800	0.134501621	0.268728748	0.196479274	DAB2	1
GO:2000811	GO:2000811	negative regulation of anoikis	1/159	17/18800	0.134501621	0.268728748	0.196479274	CAV1	1
GO:2001267	GO:2001267	regulation of cysteine-type endopeptidase activity involved in apoptotic signaling pathway	1/159	17/18800	0.134501621	0.268728748	0.196479274	GSN	1
GO:0061333	GO:0061333	renal tubule morphogenesis	2/159	76/18800	0.135406033	0.270351815	0.197665968	COL4A1/BMP4	2
GO:0045580	GO:0045580	regulation of T cell differentiation	3/159	151/18800	0.136266035	0.271699488	0.198651311	FGL2/BMP4/ADA	3
GO:1902850	GO:1902850	microtubule cytoskeleton organization involved in mitosis	3/159	151/18800	0.136266035	0.271699488	0.198651311	SPRY1/SPRY2/FLNA	3
GO:0035148	GO:0035148	tube formation	3/159	152/18800	0.138198732	0.274973282	0.201044924	SFRP1/SFRP2/BMP4	3
GO:0032720	GO:0032720	negative regulation of tumor necrosis factor production	2/159	77/18800	0.138282444	0.274973282	0.201044924	GPNMB/CD34	2
GO:0072028	GO:0072028	nephron morphogenesis	2/159	77/18800	0.138282444	0.274973282	0.201044924	BMP4/PDGFRB	2
GO:0086001	GO:0086001	cardiac muscle cell action potential	2/159	77/18800	0.138282444	0.274973282	0.201044924	CAV1/FLNA	2
GO:0051147	GO:0051147	regulation of muscle cell differentiation	3/159	153/18800	0.140140814	0.275643768	0.201535146	PI16/BMP4/MSX1	3
GO:0007422	GO:0007422	peripheral nervous system development	2/159	78/18800	0.141172265	0.275643768	0.201535146	MYOC/NDRG1	2
GO:0033077	GO:0033077	T cell differentiation in thymus	2/159	78/18800	0.141172265	0.275643768	0.201535146	BMP4/ADA	2
GO:0002693	GO:0002693	positive regulation of cellular extravasation	1/159	18/18800	0.141828152	0.275643768	0.201535146	THY1	1
GO:0002923	GO:0002923	regulation of humoral immune response mediated by circulating immunoglobulin	1/159	18/18800	0.141828152	0.275643768	0.201535146	CD55	1
GO:0003128	GO:0003128	heart field specification	1/159	18/18800	0.141828152	0.275643768	0.201535146	BMP4	1
GO:0003159	GO:0003159	morphogenesis of an endothelium	1/159	18/18800	0.141828152	0.275643768	0.201535146	BMP4	1
GO:0006595	GO:0006595	polyamine metabolic process	1/159	18/18800	0.141828152	0.275643768	0.201535146	NNMT	1
GO:0006684	GO:0006684	sphingomyelin metabolic process	1/159	18/18800	0.141828152	0.275643768	0.201535146	ABCA8	1
GO:0009125	GO:0009125	nucleoside monophosphate catabolic process	1/159	18/18800	0.141828152	0.275643768	0.201535146	ADA	1
GO:0010759	GO:0010759	positive regulation of macrophage chemotaxis	1/159	18/18800	0.141828152	0.275643768	0.201535146	CMKLR1	1
GO:0019896	GO:0019896	axonal transport of mitochondrion	1/159	18/18800	0.141828152	0.275643768	0.201535146	UCHL1	1
GO:0032354	GO:0032354	response to follicle-stimulating hormone	1/159	18/18800	0.141828152	0.275643768	0.201535146	INHBA	1
GO:0032769	GO:0032769	negative regulation of monooxygenase activity	1/159	18/18800	0.141828152	0.275643768	0.201535146	CAV1	1
GO:0036035	GO:0036035	osteoclast development	1/159	18/18800	0.141828152	0.275643768	0.201535146	FBN1	1
GO:0043116	GO:0043116	negative regulation of vascular permeability	1/159	18/18800	0.141828152	0.275643768	0.201535146	SLIT2	1
GO:0043173	GO:0043173	nucleotide salvage	1/159	18/18800	0.141828152	0.275643768	0.201535146	ADA	1
GO:0045722	GO:0045722	positive regulation of gluconeogenesis	1/159	18/18800	0.141828152	0.275643768	0.201535146	NNMT	1
GO:0046112	GO:0046112	nucleobase biosynthetic process	1/159	18/18800	0.141828152	0.275643768	0.201535146	ADA	1
GO:0046851	GO:0046851	negative regulation of bone remodeling	1/159	18/18800	0.141828152	0.275643768	0.201535146	SFRP1	1
GO:0048268	GO:0048268	clathrin coat assembly	1/159	18/18800	0.141828152	0.275643768	0.201535146	DAB2	1
GO:0050746	GO:0050746	regulation of lipoprotein metabolic process	1/159	18/18800	0.141828152	0.275643768	0.201535146	APOD	1
GO:0060438	GO:0060438	trachea development	1/159	18/18800	0.141828152	0.275643768	0.201535146	BMP4	1
GO:0061154	GO:0061154	endothelial tube morphogenesis	1/159	18/18800	0.141828152	0.275643768	0.201535146	BMP4	1
GO:0061687	GO:0061687	detoxification of inorganic compound	1/159	18/18800	0.141828152	0.275643768	0.201535146	MT2A	1
GO:0071397	GO:0071397	cellular response to cholesterol	1/159	18/18800	0.141828152	0.275643768	0.201535146	INHBA	1
GO:0072077	GO:0072077	renal vesicle morphogenesis	1/159	18/18800	0.141828152	0.275643768	0.201535146	BMP4	1
GO:0072189	GO:0072189	ureter development	1/159	18/18800	0.141828152	0.275643768	0.201535146	BMP4	1
GO:0097094	GO:0097094	craniofacial suture morphogenesis	1/159	18/18800	0.141828152	0.275643768	0.201535146	BMP4	1
GO:0097284	GO:0097284	hepatocyte apoptotic process	1/159	18/18800	0.141828152	0.275643768	0.201535146	GSN	1
GO:0150078	GO:0150078	positive regulation of neuroinflammatory response	1/159	18/18800	0.141828152	0.275643768	0.201535146	IL33	1
GO:2000136	GO:2000136	regulation of cell proliferation involved in heart morphogenesis	1/159	18/18800	0.141828152	0.275643768	0.201535146	BMP4	1
GO:2000641	GO:2000641	regulation of early endosome to late endosome transport	1/159	18/18800	0.141828152	0.275643768	0.201535146	DAB2	1
GO:2000831	GO:2000831	regulation of steroid hormone secretion	1/159	18/18800	0.141828152	0.275643768	0.201535146	DAB2	1
GO:0007204	GO:0007204	positive regulation of cytosolic calcium ion concentration	5/159	325/18800	0.141925888	0.275643768	0.201535146	THY1/F2R/CMKLR1/CD55/CAV1	5
GO:0021915	GO:0021915	neural tube development	3/159	154/18800	0.142092157	0.275643768	0.201535146	SFRP1/SFRP2/BMP4	3
GO:0097530	GO:0097530	granulocyte migration	3/159	154/18800	0.142092157	0.275643768	0.201535146	CMKLR1/THBS4/SLIT2	3
GO:0006094	GO:0006094	gluconeogenesis	2/159	79/18800	0.144075068	0.279121684	0.204078001	LEPR/NNMT	2
GO:1903556	GO:1903556	negative regulation of tumor necrosis factor superfamily cytokine production	2/159	79/18800	0.144075068	0.279121684	0.204078001	GPNMB/CD34	2
GO:0051279	GO:0051279	regulation of release of sequestered calcium ion into cytosol	2/159	80/18800	0.14699043	0.283238221	0.207087781	THY1/F2R	2
GO:0002696	GO:0002696	positive regulation of leukocyte activation	6/159	421/18800	0.147428916	0.283238221	0.207087781	THY1/IGFBP2/IL33/CD55/CAV1/ADA	6
GO:1903364	GO:1903364	positive regulation of cellular protein catabolic process	3/159	157/18800	0.148000494	0.283238221	0.207087781	CLU/DAB2/CAV1	3
GO:0001829	GO:0001829	trophectodermal cell differentiation	1/159	19/18800	0.149093051	0.283238221	0.207087781	ADA	1
GO:0002523	GO:0002523	leukocyte migration involved in inflammatory response	1/159	19/18800	0.149093051	0.283238221	0.207087781	PTN	1
GO:0003417	GO:0003417	growth plate cartilage development	1/159	19/18800	0.149093051	0.283238221	0.207087781	COMP	1
GO:0006144	GO:0006144	purine nucleobase metabolic process	1/159	19/18800	0.149093051	0.283238221	0.207087781	ADA	1
GO:0006837	GO:0006837	serotonin transport	1/159	19/18800	0.149093051	0.283238221	0.207087781	GPM6B	1
GO:0010544	GO:0010544	negative regulation of platelet activation	1/159	19/18800	0.149093051	0.283238221	0.207087781	SERPINE2	1
GO:0010801	GO:0010801	negative regulation of peptidyl-threonine phosphorylation	1/159	19/18800	0.149093051	0.283238221	0.207087781	SPRY2	1
GO:0014067	GO:0014067	negative regulation of phosphatidylinositol 3-kinase signaling	1/159	19/18800	0.149093051	0.283238221	0.207087781	SERPINE2	1
GO:0032695	GO:0032695	negative regulation of interleukin-12 production	1/159	19/18800	0.149093051	0.283238221	0.207087781	CMKLR1	1
GO:0042574	GO:0042574	retinal metabolic process	1/159	19/18800	0.149093051	0.283238221	0.207087781	ALDH1A3	1
GO:0045603	GO:0045603	positive regulation of endothelial cell differentiation	1/159	19/18800	0.149093051	0.283238221	0.207087781	BMP4	1
GO:0051797	GO:0051797	regulation of hair follicle development	1/159	19/18800	0.149093051	0.283238221	0.207087781	NGFR	1
GO:0055003	GO:0055003	cardiac myofibril assembly	1/159	19/18800	0.149093051	0.283238221	0.207087781	PDGFRB	1
GO:0055070	GO:0055070	copper ion homeostasis	1/159	19/18800	0.149093051	0.283238221	0.207087781	MT2A	1
GO:0060004	GO:0060004	reflex	1/159	19/18800	0.149093051	0.283238221	0.207087781	ALDH1A3	1
GO:0060216	GO:0060216	definitive hemopoiesis	1/159	19/18800	0.149093051	0.283238221	0.207087781	MFAP5	1
GO:0060546	GO:0060546	negative regulation of necroptotic process	1/159	19/18800	0.149093051	0.283238221	0.207087781	CAV1	1
GO:0060977	GO:0060977	coronary vasculature morphogenesis	1/159	19/18800	0.149093051	0.283238221	0.207087781	PDGFRB	1
GO:0061323	GO:0061323	cell proliferation involved in heart morphogenesis	1/159	19/18800	0.149093051	0.283238221	0.207087781	BMP4	1
GO:0071800	GO:0071800	podosome assembly	1/159	19/18800	0.149093051	0.283238221	0.207087781	GSN	1
GO:0072087	GO:0072087	renal vesicle development	1/159	19/18800	0.149093051	0.283238221	0.207087781	BMP4	1
GO:0086014	GO:0086014	atrial cardiac muscle cell action potential	1/159	19/18800	0.149093051	0.283238221	0.207087781	FLNA	1
GO:0086026	GO:0086026	atrial cardiac muscle cell to AV node cell signaling	1/159	19/18800	0.149093051	0.283238221	0.207087781	FLNA	1
GO:0086066	GO:0086066	atrial cardiac muscle cell to AV node cell communication	1/159	19/18800	0.149093051	0.283238221	0.207087781	FLNA	1
GO:0097501	GO:0097501	stress response to metal ion	1/159	19/18800	0.149093051	0.283238221	0.207087781	MT2A	1
GO:1902894	GO:1902894	negative regulation of miRNA transcription	1/159	19/18800	0.149093051	0.283238221	0.207087781	BMP4	1
GO:2000269	GO:2000269	regulation of fibroblast apoptotic process	1/159	19/18800	0.149093051	0.283238221	0.207087781	SFRP1	1
GO:0021675	GO:0021675	nerve development	2/159	81/18800	0.149917935	0.284019119	0.207658729	SERPINE2/NGFR	2
GO:0032272	GO:0032272	negative regulation of protein polymerization	2/159	81/18800	0.149917935	0.284019119	0.207658729	GSN/SLIT2	2
GO:0007292	GO:0007292	female gamete generation	3/159	158/18800	0.149987625	0.284019119	0.207658729	PTN/INHBA/MMP2	3
GO:0008064	GO:0008064	regulation of actin polymerization or depolymerization	3/159	158/18800	0.149987625	0.284019119	0.207658729	GSN/ELN/SLIT2	3
GO:0070665	GO:0070665	positive regulation of leukocyte proliferation	3/159	158/18800	0.149987625	0.284019119	0.207658729	IGFBP2/CD55/ADA	3
GO:0006606	GO:0006606	protein import into nucleus	3/159	159/18800	0.15198339	0.287427699	0.21015089	APOD/BMP4/FLNA	3
GO:0030832	GO:0030832	regulation of actin filament length	3/159	159/18800	0.15198339	0.287427699	0.21015089	GSN/ELN/SLIT2	3
GO:0008589	GO:0008589	regulation of smoothened signaling pathway	2/159	82/18800	0.152857174	0.288152453	0.210680789	SFRP1/SERPINE2	2
GO:0019319	GO:0019319	hexose biosynthetic process	2/159	82/18800	0.152857174	0.288152453	0.210680789	LEPR/NNMT	2
GO:1901292	GO:1901292	nucleoside phosphate catabolic process	2/159	82/18800	0.152857174	0.288152453	0.210680789	SAMHD1/ADA	2
GO:1905897	GO:1905897	regulation of response to endoplasmic reticulum stress	2/159	82/18800	0.152857174	0.288152453	0.210680789	CLU/CAV1	2
GO:2001021	GO:2001021	negative regulation of response to DNA damage stimulus	2/159	82/18800	0.152857174	0.288152453	0.210680789	SFRP2/CLU	2
GO:0031668	GO:0031668	cellular response to extracellular stimulus	4/159	245/18800	0.154218443	0.288344091	0.210820904	SFRP1/SFRP2/PENK/COL1A1	4
GO:0032092	GO:0032092	positive regulation of protein binding	2/159	83/18800	0.155807743	0.288344091	0.210820904	BMP4/CAV1	2
GO:0050806	GO:0050806	positive regulation of synaptic transmission	3/159	161/18800	0.156000323	0.288344091	0.210820904	LAMA2/PTN/SERPINE2	3
GO:0001502	GO:0001502	cartilage condensation	1/159	20/18800	0.156296831	0.288344091	0.210820904	MGP	1
GO:0002577	GO:0002577	regulation of antigen processing and presentation	1/159	20/18800	0.156296831	0.288344091	0.210820904	FGL2	1
GO:0003228	GO:0003228	atrial cardiac muscle tissue development	1/159	20/18800	0.156296831	0.288344091	0.210820904	BMP4	1
GO:0009110	GO:0009110	vitamin biosynthetic process	1/159	20/18800	0.156296831	0.288344091	0.210820904	PLTP	1
GO:0009168	GO:0009168	purine ribonucleoside monophosphate biosynthetic process	1/159	20/18800	0.156296831	0.288344091	0.210820904	ADA	1
GO:0042454	GO:0042454	ribonucleoside catabolic process	1/159	20/18800	0.156296831	0.288344091	0.210820904	ADA	1
GO:0042474	GO:0042474	middle ear morphogenesis	1/159	20/18800	0.156296831	0.288344091	0.210820904	MSX1	1
GO:0042985	GO:0042985	negative regulation of amyloid precursor protein biosynthetic process	1/159	20/18800	0.156296831	0.288344091	0.210820904	ITM2A	1
GO:0043691	GO:0043691	reverse cholesterol transport	1/159	20/18800	0.156296831	0.288344091	0.210820904	CLU	1
GO:0046794	GO:0046794	transport of virus	1/159	20/18800	0.156296831	0.288344091	0.210820904	CAV1	1
GO:0060231	GO:0060231	mesenchymal to epithelial transition	1/159	20/18800	0.156296831	0.288344091	0.210820904	BMP4	1
GO:0060339	GO:0060339	negative regulation of type I interferon-mediated signaling pathway	1/159	20/18800	0.156296831	0.288344091	0.210820904	SAMHD1	1
GO:0061050	GO:0061050	regulation of cell growth involved in cardiac muscle cell development	1/159	20/18800	0.156296831	0.288344091	0.210820904	PI16	1
GO:0061484	GO:0061484	hematopoietic stem cell homeostasis	1/159	20/18800	0.156296831	0.288344091	0.210820904	FSTL1	1
GO:0062099	GO:0062099	negative regulation of programmed necrotic cell death	1/159	20/18800	0.156296831	0.288344091	0.210820904	CAV1	1
GO:0070293	GO:0070293	renal absorption	1/159	20/18800	0.156296831	0.288344091	0.210820904	GSN	1
GO:0070584	GO:0070584	mitochondrion morphogenesis	1/159	20/18800	0.156296831	0.288344091	0.210820904	PID1	1
GO:0071371	GO:0071371	cellular response to gonadotropin stimulus	1/159	20/18800	0.156296831	0.288344091	0.210820904	INHBA	1
GO:0071379	GO:0071379	cellular response to prostaglandin stimulus	1/159	20/18800	0.156296831	0.288344091	0.210820904	SFRP1	1
GO:0090026	GO:0090026	positive regulation of monocyte chemotaxis	1/159	20/18800	0.156296831	0.288344091	0.210820904	SERPINE1	1
GO:0090201	GO:0090201	negative regulation of release of cytochrome c from mitochondria	1/159	20/18800	0.156296831	0.288344091	0.210820904	CLU	1
GO:0098698	GO:0098698	postsynaptic specialization assembly	1/159	20/18800	0.156296831	0.288344091	0.210820904	PTPRD	1
GO:1900221	GO:1900221	regulation of amyloid-beta clearance	1/159	20/18800	0.156296831	0.288344091	0.210820904	CLU	1
GO:1901659	GO:1901659	glycosyl compound biosynthetic process	1/159	20/18800	0.156296831	0.288344091	0.210820904	ADA	1
GO:1902004	GO:1902004	positive regulation of amyloid-beta formation	1/159	20/18800	0.156296831	0.288344091	0.210820904	CLU	1
GO:1902074	GO:1902074	response to salt	1/159	20/18800	0.156296831	0.288344091	0.210820904	DAB2	1
GO:1903817	GO:1903817	negative regulation of voltage-gated potassium channel activity	1/159	20/18800	0.156296831	0.288344091	0.210820904	CAV1	1
GO:1904292	GO:1904292	regulation of ERAD pathway	1/159	20/18800	0.156296831	0.288344091	0.210820904	CAV1	1
GO:1904754	GO:1904754	positive regulation of vascular associated smooth muscle cell migration	1/159	20/18800	0.156296831	0.288344091	0.210820904	IGFBP5	1
GO:2000678	GO:2000678	negative regulation of transcription regulatory region DNA binding	1/159	20/18800	0.156296831	0.288344091	0.210820904	MSX1	1
GO:2000738	GO:2000738	positive regulation of stem cell differentiation	1/159	20/18800	0.156296831	0.288344091	0.210820904	PTN	1
GO:0021537	GO:0021537	telencephalon development	4/159	247/18800	0.157399207	0.290195524	0.212174567	ALDH1A3/INHBA/SLIT2/BMP4	4
GO:1990778	GO:1990778	protein localization to cell periphery	5/159	337/18800	0.157761974	0.290681881	0.212530164	EPHA3/PID1/DAB2/CAV1/FLNA	5
GO:0001523	GO:0001523	retinoid metabolic process	2/159	84/18800	0.158769242	0.291805547	0.213351725	ALDH1A3/DHRS3	2
GO:0031397	GO:0031397	negative regulation of protein ubiquitination	2/159	84/18800	0.158769242	0.291805547	0.213351725	SPRY2/CAV1	2
GO:0050672	GO:0050672	negative regulation of lymphocyte proliferation	2/159	84/18800	0.158769242	0.291805547	0.213351725	GPNMB/BMP4	2
GO:1900182	GO:1900182	positive regulation of protein localization to nucleus	2/159	84/18800	0.158769242	0.291805547	0.213351725	FLNA/NGFR	2
GO:0034767	GO:0034767	positive regulation of ion transmembrane transport	3/159	163/18800	0.160050294	0.293792321	0.214804342	THY1/F2R/FLNA	3
GO:0051170	GO:0051170	import into nucleus	3/159	163/18800	0.160050294	0.293792321	0.214804342	APOD/BMP4/FLNA	3
GO:0032945	GO:0032945	negative regulation of mononuclear cell proliferation	2/159	85/18800	0.16174128	0.295398951	0.215979019	GPNMB/BMP4	2
GO:2000106	GO:2000106	regulation of leukocyte apoptotic process	2/159	85/18800	0.16174128	0.295398951	0.215979019	BMP4/ADA	2
GO:2000243	GO:2000243	positive regulation of reproductive process	2/159	85/18800	0.16174128	0.295398951	0.215979019	INHBA/MSX1	2
GO:0002115	GO:0002115	store-operated calcium entry	1/159	21/18800	0.163440005	0.295398951	0.215979019	STC2	1
GO:0002902	GO:0002902	regulation of B cell apoptotic process	1/159	21/18800	0.163440005	0.295398951	0.215979019	ADA	1
GO:0010766	GO:0010766	negative regulation of sodium ion transport	1/159	21/18800	0.163440005	0.295398951	0.215979019	SERPINE2	1
GO:0030502	GO:0030502	negative regulation of bone mineralization	1/159	21/18800	0.163440005	0.295398951	0.215979019	ECM1	1
GO:0031290	GO:0031290	retinal ganglion cell axon guidance	1/159	21/18800	0.163440005	0.295398951	0.215979019	SLIT2	1
GO:0033630	GO:0033630	positive regulation of cell adhesion mediated by integrin	1/159	21/18800	0.163440005	0.295398951	0.215979019	SFRP2	1
GO:0038083	GO:0038083	peptidyl-tyrosine autophosphorylation	1/159	21/18800	0.163440005	0.295398951	0.215979019	CAV1	1
GO:0046716	GO:0046716	muscle cell cellular homeostasis	1/159	21/18800	0.163440005	0.295398951	0.215979019	LOX	1
GO:0050849	GO:0050849	negative regulation of calcium-mediated signaling	1/159	21/18800	0.163440005	0.295398951	0.215979019	FHL2	1
GO:0051767	GO:0051767	nitric-oxide synthase biosynthetic process	1/159	21/18800	0.163440005	0.295398951	0.215979019	IL33	1
GO:0051769	GO:0051769	regulation of nitric-oxide synthase biosynthetic process	1/159	21/18800	0.163440005	0.295398951	0.215979019	IL33	1
GO:0071498	GO:0071498	cellular response to fluid shear stress	1/159	21/18800	0.163440005	0.295398951	0.215979019	MMP2	1
GO:0071605	GO:0071605	monocyte chemotactic protein-1 production	1/159	21/18800	0.163440005	0.295398951	0.215979019	APOD	1
GO:0071636	GO:0071636	positive regulation of transforming growth factor beta production	1/159	21/18800	0.163440005	0.295398951	0.215979019	CD34	1
GO:0071637	GO:0071637	regulation of monocyte chemotactic protein-1 production	1/159	21/18800	0.163440005	0.295398951	0.215979019	APOD	1
GO:0090141	GO:0090141	positive regulation of mitochondrial fission	1/159	21/18800	0.163440005	0.295398951	0.215979019	DCN	1
GO:0090189	GO:0090189	regulation of branching involved in ureteric bud morphogenesis	1/159	21/18800	0.163440005	0.295398951	0.215979019	BMP4	1
GO:0090280	GO:0090280	positive regulation of calcium ion import	1/159	21/18800	0.163440005	0.295398951	0.215979019	PDGFRB	1
GO:0097734	GO:0097734	extracellular exosome biogenesis	1/159	21/18800	0.163440005	0.295398951	0.215979019	CD34	1
GO:1900543	GO:1900543	negative regulation of purine nucleotide metabolic process	1/159	21/18800	0.163440005	0.295398951	0.215979019	PID1	1
GO:1905209	GO:1905209	positive regulation of cardiocyte differentiation	1/159	21/18800	0.163440005	0.295398951	0.215979019	BMP4	1
GO:2000178	GO:2000178	negative regulation of neural precursor cell proliferation	1/159	21/18800	0.163440005	0.295398951	0.215979019	PTN	1
GO:0051100	GO:0051100	negative regulation of binding	3/159	165/18800	0.164132308	0.296285549	0.216627249	DAB2/CAV1/MSX1	3
GO:0051494	GO:0051494	negative regulation of cytoskeleton organization	3/159	165/18800	0.164132308	0.296285549	0.216627249	GSN/MYOC/SLIT2	3
GO:0002312	GO:0002312	B cell activation involved in immune response	2/159	86/18800	0.16472347	0.296623441	0.216874297	ITM2A/ADA	2
GO:0006112	GO:0006112	energy reserve metabolic process	2/159	86/18800	0.16472347	0.296623441	0.216874297	LEPR/PID1	2
GO:0046364	GO:0046364	monosaccharide biosynthetic process	2/159	86/18800	0.16472347	0.296623441	0.216874297	LEPR/NNMT	2
GO:2000134	GO:2000134	negative regulation of G1/S transition of mitotic cell cycle	2/159	86/18800	0.16472347	0.296623441	0.216874297	GPNMB/INHBA	2
GO:2000058	GO:2000058	regulation of ubiquitin-dependent protein catabolic process	3/159	166/18800	0.16618502	0.299071939	0.2186645	CLU/DAB2/CAV1	3
GO:0009314	GO:0009314	response to radiation	6/159	438/18800	0.167527355	0.301138265	0.220175281	SFRP1/SFRP2/MFAP4/PENK/TIMP1/MMP2	6
GO:0016101	GO:0016101	diterpenoid metabolic process	2/159	87/18800	0.167715432	0.301138265	0.220175281	ALDH1A3/DHRS3	2
GO:0043122	GO:0043122	regulation of I-kappaB kinase/NF-kappaB signaling	4/159	254/18800	0.168721522	0.301138265	0.220175281	F2R/ECM1/FLNA/S100A4	4
GO:0002089	GO:0002089	lens morphogenesis in camera-type eye	1/159	22/18800	0.170523079	0.301138265	0.220175281	BMP4	1
GO:0002320	GO:0002320	lymphoid progenitor cell differentiation	1/159	22/18800	0.170523079	0.301138265	0.220175281	BMP4	1
GO:0006907	GO:0006907	pinocytosis	1/159	22/18800	0.170523079	0.301138265	0.220175281	CAV1	1
GO:0009127	GO:0009127	purine nucleoside monophosphate biosynthetic process	1/159	22/18800	0.170523079	0.301138265	0.220175281	ADA	1
GO:0010042	GO:0010042	response to manganese ion	1/159	22/18800	0.170523079	0.301138265	0.220175281	FIBIN	1
GO:0010226	GO:0010226	response to lithium ion	1/159	22/18800	0.170523079	0.301138265	0.220175281	IGFBP2	1
GO:0010829	GO:0010829	negative regulation of glucose transmembrane transport	1/159	22/18800	0.170523079	0.301138265	0.220175281	PID1	1
GO:0021904	GO:0021904	dorsal/ventral neural tube patterning	1/159	22/18800	0.170523079	0.301138265	0.220175281	BMP4	1
GO:0023019	GO:0023019	signal transduction involved in regulation of gene expression	1/159	22/18800	0.170523079	0.301138265	0.220175281	MSX1	1
GO:0032516	GO:0032516	positive regulation of phosphoprotein phosphatase activity	1/159	22/18800	0.170523079	0.301138265	0.220175281	PDGFRB	1
GO:0034755	GO:0034755	iron ion transmembrane transport	1/159	22/18800	0.170523079	0.301138265	0.220175281	SCARA5	1
GO:0035024	GO:0035024	negative regulation of Rho protein signal transduction	1/159	22/18800	0.170523079	0.301138265	0.220175281	MYOC	1
GO:0044346	GO:0044346	fibroblast apoptotic process	1/159	22/18800	0.170523079	0.301138265	0.220175281	SFRP1	1
GO:0045980	GO:0045980	negative regulation of nucleotide metabolic process	1/159	22/18800	0.170523079	0.301138265	0.220175281	PID1	1
GO:0046597	GO:0046597	negative regulation of viral entry into host cell	1/159	22/18800	0.170523079	0.301138265	0.220175281	GSN	1
GO:0046823	GO:0046823	negative regulation of nucleocytoplasmic transport	1/159	22/18800	0.170523079	0.301138265	0.220175281	APOD	1
GO:0048714	GO:0048714	positive regulation of oligodendrocyte differentiation	1/159	22/18800	0.170523079	0.301138265	0.220175281	PTN	1
GO:0051220	GO:0051220	cytoplasmic sequestering of protein	1/159	22/18800	0.170523079	0.301138265	0.220175281	FLNA	1
GO:0061081	GO:0061081	positive regulation of myeloid leukocyte cytokine production involved in immune response	1/159	22/18800	0.170523079	0.301138265	0.220175281	SPON2	1
GO:0061318	GO:0061318	renal filtration cell differentiation	1/159	22/18800	0.170523079	0.301138265	0.220175281	BMP4	1
GO:0072112	GO:0072112	glomerular visceral epithelial cell differentiation	1/159	22/18800	0.170523079	0.301138265	0.220175281	BMP4	1
GO:0072574	GO:0072574	hepatocyte proliferation	1/159	22/18800	0.170523079	0.301138265	0.220175281	PTN	1
GO:0072575	GO:0072575	epithelial cell proliferation involved in liver morphogenesis	1/159	22/18800	0.170523079	0.301138265	0.220175281	PTN	1
GO:0090042	GO:0090042	tubulin deacetylation	1/159	22/18800	0.170523079	0.301138265	0.220175281	FLNA	1
GO:1902644	GO:1902644	tertiary alcohol metabolic process	1/159	22/18800	0.170523079	0.301138265	0.220175281	DKK3	1
GO:1903798	GO:1903798	regulation of production of miRNAs involved in gene silencing by miRNA	1/159	22/18800	0.170523079	0.301138265	0.220175281	BMP4	1
GO:2000725	GO:2000725	regulation of cardiac muscle cell differentiation	1/159	22/18800	0.170523079	0.301138265	0.220175281	BMP4	1
GO:0014031	GO:0014031	mesenchymal cell development	2/159	88/18800	0.17071679	0.301138265	0.220175281	HEYL/BMP4	2
GO:0051262	GO:0051262	protein tetramerization	2/159	88/18800	0.17071679	0.301138265	0.220175281	SAMHD1/ALDH1A3	2
GO:1903510	GO:1903510	mucopolysaccharide metabolic process	2/159	88/18800	0.17071679	0.301138265	0.220175281	DCN/BGN	2
GO:0021953	GO:0021953	central nervous system neuron differentiation	3/159	169/18800	0.172388495	0.303722262	0.222064554	INHBA/SLIT2/SPOCK1	3
GO:1901136	GO:1901136	carbohydrate derivative catabolic process	3/159	169/18800	0.172388495	0.303722262	0.222064554	CST3/SAMHD1/ADA	3
GO:0034976	GO:0034976	response to endoplasmic reticulum stress	4/159	257/18800	0.173660806	0.305530964	0.223386974	THBS4/CLU/STC2/CAV1	4
GO:0007589	GO:0007589	body fluid secretion	2/159	89/18800	0.173727174	0.305530964	0.223386974	CAV1/ADA	2
GO:0051781	GO:0051781	positive regulation of cell division	2/159	89/18800	0.173727174	0.305530964	0.223386974	PTN/THBS4	2
GO:0060402	GO:0060402	calcium ion transport into cytosol	3/159	171/18800	0.176560695	0.307642614	0.224930894	THY1/F2R/CAV1	3
GO:0061097	GO:0061097	regulation of protein tyrosine kinase activity	2/159	90/18800	0.17674622	0.307642614	0.224930894	THY1/CAV1	2
GO:0002689	GO:0002689	negative regulation of leukocyte chemotaxis	1/159	23/18800	0.177546555	0.307642614	0.224930894	SLIT2	1
GO:0003323	GO:0003323	type B pancreatic cell development	1/159	23/18800	0.177546555	0.307642614	0.224930894	BMP4	1
GO:0006622	GO:0006622	protein targeting to lysosome	1/159	23/18800	0.177546555	0.307642614	0.224930894	CLU	1
GO:0008211	GO:0008211	glucocorticoid metabolic process	1/159	23/18800	0.177546555	0.307642614	0.224930894	DKK3	1
GO:0010259	GO:0010259	multicellular organism aging	1/159	23/18800	0.177546555	0.307642614	0.224930894	COMP	1
GO:0010893	GO:0010893	positive regulation of steroid biosynthetic process	1/159	23/18800	0.177546555	0.307642614	0.224930894	DAB2	1
GO:0021871	GO:0021871	forebrain regionalization	1/159	23/18800	0.177546555	0.307642614	0.224930894	BMP4	1
GO:0035988	GO:0035988	chondrocyte proliferation	1/159	23/18800	0.177546555	0.307642614	0.224930894	COMP	1
GO:0036303	GO:0036303	lymph vessel morphogenesis	1/159	23/18800	0.177546555	0.307642614	0.224930894	SVEP1	1
GO:0036315	GO:0036315	cellular response to sterol	1/159	23/18800	0.177546555	0.307642614	0.224930894	INHBA	1
GO:0046128	GO:0046128	purine ribonucleoside metabolic process	1/159	23/18800	0.177546555	0.307642614	0.224930894	ADA	1
GO:0046641	GO:0046641	positive regulation of alpha-beta T cell proliferation	1/159	23/18800	0.177546555	0.307642614	0.224930894	CD55	1
GO:0050650	GO:0050650	chondroitin sulfate proteoglycan biosynthetic process	1/159	23/18800	0.177546555	0.307642614	0.224930894	CYTL1	1
GO:0051131	GO:0051131	chaperone-mediated protein complex assembly	1/159	23/18800	0.177546555	0.307642614	0.224930894	CLU	1
GO:0060571	GO:0060571	morphogenesis of an epithelial fold	1/159	23/18800	0.177546555	0.307642614	0.224930894	BMP4	1
GO:0070920	GO:0070920	regulation of production of small RNA involved in gene silencing by RNA	1/159	23/18800	0.177546555	0.307642614	0.224930894	BMP4	1
GO:0072311	GO:0072311	glomerular epithelial cell differentiation	1/159	23/18800	0.177546555	0.307642614	0.224930894	BMP4	1
GO:0072576	GO:0072576	liver morphogenesis	1/159	23/18800	0.177546555	0.307642614	0.224930894	PTN	1
GO:0098743	GO:0098743	cell aggregation	1/159	23/18800	0.177546555	0.307642614	0.224930894	MGP	1
GO:0140112	GO:0140112	extracellular vesicle biogenesis	1/159	23/18800	0.177546555	0.307642614	0.224930894	CD34	1
GO:1900120	GO:1900120	regulation of receptor binding	1/159	23/18800	0.177546555	0.307642614	0.224930894	LOX	1
GO:2000114	GO:2000114	regulation of establishment of cell polarity	1/159	23/18800	0.177546555	0.307642614	0.224930894	GSN	1
GO:2001169	GO:2001169	regulation of ATP biosynthetic process	1/159	23/18800	0.177546555	0.307642614	0.224930894	PID1	1
GO:0032635	GO:0032635	interleukin-6 production	3/159	172/18800	0.178657392	0.309202569	0.226071445	F2R/SPON2/IL33	3
GO:0032675	GO:0032675	regulation of interleukin-6 production	3/159	172/18800	0.178657392	0.309202569	0.226071445	F2R/SPON2/IL33	3
GO:0045666	GO:0045666	positive regulation of neuron differentiation	2/159	91/18800	0.179773571	0.310585281	0.227082405	HEYL/BMP4	2
GO:0072080	GO:0072080	nephron tubule development	2/159	91/18800	0.179773571	0.310585281	0.227082405	HEYL/BMP4	2
GO:0097306	GO:0097306	cellular response to alcohol	2/159	91/18800	0.179773571	0.310585281	0.227082405	SFRP1/INHBA	2
GO:0070997	GO:0070997	neuron death	5/159	353/18800	0.179943987	0.310696936	0.227164041	F2R/GPNMB/CLU/CD34/NGFR	5
GO:0007259	GO:0007259	receptor signaling pathway via JAK-STAT	3/159	173/18800	0.18076099	0.311924224	0.228061364	F2R/CAV1/PTPRD	3
GO:0002065	GO:0002065	columnar/cuboidal epithelial cell differentiation	2/159	92/18800	0.182808871	0.313423138	0.229157286	SERPINE1/BMP4	2
GO:0009953	GO:0009953	dorsal/ventral pattern formation	2/159	92/18800	0.182808871	0.313423138	0.229157286	SFRP1/BMP4	2
GO:0010634	GO:0010634	positive regulation of epithelial cell migration	3/159	174/18800	0.182871369	0.313423138	0.229157286	SMOC2/SPARC/BMP4	3
GO:0030217	GO:0030217	T cell differentiation	4/159	263/18800	0.18368737	0.313423138	0.229157286	LEPR/FGL2/BMP4/ADA	4
GO:0010639	GO:0010639	negative regulation of organelle organization	5/159	356/18800	0.184229343	0.313423138	0.229157286	GSN/MYOC/CLU/SLIT2/BMP4	5
GO:0051480	GO:0051480	regulation of cytosolic calcium ion concentration	5/159	356/18800	0.184229343	0.313423138	0.229157286	THY1/F2R/CMKLR1/CD55/CAV1	5
GO:0001964	GO:0001964	startle response	1/159	24/18800	0.184510931	0.313423138	0.229157286	PENK	1
GO:0003081	GO:0003081	regulation of systemic arterial blood pressure by renin-angiotensin	1/159	24/18800	0.184510931	0.313423138	0.229157286	F2R	1
GO:0009162	GO:0009162	deoxyribonucleoside monophosphate metabolic process	1/159	24/18800	0.184510931	0.313423138	0.229157286	ADA	1
GO:0010560	GO:0010560	positive regulation of glycoprotein biosynthetic process	1/159	24/18800	0.184510931	0.313423138	0.229157286	IL33	1
GO:0016048	GO:0016048	detection of temperature stimulus	1/159	24/18800	0.184510931	0.313423138	0.229157286	NGFR	1
GO:0022010	GO:0022010	central nervous system myelination	1/159	24/18800	0.184510931	0.313423138	0.229157286	CLU	1
GO:0032291	GO:0032291	axon ensheathment in central nervous system	1/159	24/18800	0.184510931	0.313423138	0.229157286	CLU	1
GO:0035994	GO:0035994	response to muscle stretch	1/159	24/18800	0.184510931	0.313423138	0.229157286	GSN	1
GO:0036120	GO:0036120	cellular response to platelet-derived growth factor stimulus	1/159	24/18800	0.184510931	0.313423138	0.229157286	PDGFRB	1
GO:0045649	GO:0045649	regulation of macrophage differentiation	1/159	24/18800	0.184510931	0.313423138	0.229157286	INHBA	1
GO:0048745	GO:0048745	smooth muscle tissue development	1/159	24/18800	0.184510931	0.313423138	0.229157286	BMP4	1
GO:0051788	GO:0051788	response to misfolded protein	1/159	24/18800	0.184510931	0.313423138	0.229157286	CLU	1
GO:0060547	GO:0060547	negative regulation of necrotic cell death	1/159	24/18800	0.184510931	0.313423138	0.229157286	CAV1	1
GO:0060563	GO:0060563	neuroepithelial cell differentiation	1/159	24/18800	0.184510931	0.313423138	0.229157286	SERPINE1	1
GO:0070841	GO:0070841	inclusion body assembly	1/159	24/18800	0.184510931	0.313423138	0.229157286	CLU	1
GO:0071294	GO:0071294	cellular response to zinc ion	1/159	24/18800	0.184510931	0.313423138	0.229157286	MT2A	1
GO:0090023	GO:0090023	positive regulation of neutrophil chemotaxis	1/159	24/18800	0.184510931	0.313423138	0.229157286	THBS4	1
GO:1903792	GO:1903792	negative regulation of anion transport	1/159	24/18800	0.184510931	0.313423138	0.229157286	SFRP4	1
GO:2000209	GO:2000209	regulation of anoikis	1/159	24/18800	0.184510931	0.313423138	0.229157286	CAV1	1
GO:2000637	GO:2000637	positive regulation of miRNA-mediated gene silencing	1/159	24/18800	0.184510931	0.313423138	0.229157286	BMP4	1
GO:2001026	GO:2001026	regulation of endothelial cell chemotaxis	1/159	24/18800	0.184510931	0.313423138	0.229157286	SMOC2	1
GO:0006694	GO:0006694	steroid biosynthetic process	3/159	175/18800	0.184988406	0.313689923	0.229352344	IGFBP7/DKK3/DAB2	3
GO:0007254	GO:0007254	JNK cascade	3/159	175/18800	0.184988406	0.313689923	0.229352344	SFRP1/SFRP2/RASSF2	3
GO:0046890	GO:0046890	regulation of lipid biosynthetic process	3/159	175/18800	0.184988406	0.313689923	0.229352344	IGFBP7/DKK3/DAB2	3
GO:0060993	GO:0060993	kidney morphogenesis	2/159	93/18800	0.185851774	0.314972107	0.230289805	BMP4/PDGFRB	2
GO:0031330	GO:0031330	negative regulation of cellular catabolic process	4/159	265/18800	0.187071693	0.316856726	0.231667731	LEPR/TIMP3/CST3/TIMP1	4
GO:0071692	GO:0071692	protein localization to extracellular region	5/159	359/18800	0.188552338	0.318162329	0.232622315	SFRP1/F2R/LTBP2/COMP/FBN1	5
GO:0045165	GO:0045165	cell fate commitment	4/159	266/18800	0.18877149	0.318162329	0.232622315	SFRP1/SFRP2/SPRY2/BMP4	4
GO:0002042	GO:0002042	cell migration involved in sprouting angiogenesis	2/159	94/18800	0.188901937	0.318162329	0.232622315	SLIT2/MEOX2	2
GO:0009798	GO:0009798	axis specification	2/159	94/18800	0.188901937	0.318162329	0.232622315	SFRP1/BMP4	2
GO:0048709	GO:0048709	oligodendrocyte differentiation	2/159	94/18800	0.188901937	0.318162329	0.232622315	PTN/CLU	2
GO:0050954	GO:0050954	sensory perception of mechanical stimulus	3/159	177/18800	0.189241971	0.318162329	0.232622315	SPRY2/COL1A1/SERPINE2	3
GO:0006874	GO:0006874	cellular calcium ion homeostasis	6/159	456/18800	0.189997048	0.318162329	0.232622315	THY1/F2R/CMKLR1/STC2/CD55/CAV1	6
GO:0002438	GO:0002438	acute inflammatory response to antigenic stimulus	1/159	25/18800	0.191416702	0.318162329	0.232622315	A2M	1
GO:0003071	GO:0003071	renal system process involved in regulation of systemic arterial blood pressure	1/159	25/18800	0.191416702	0.318162329	0.232622315	F2R	1
GO:0003148	GO:0003148	outflow tract septum morphogenesis	1/159	25/18800	0.191416702	0.318162329	0.232622315	BMP4	1
GO:0006817	GO:0006817	phosphate ion transport	1/159	25/18800	0.191416702	0.318162329	0.232622315	SFRP4	1
GO:0006929	GO:0006929	substrate-dependent cell migration	1/159	25/18800	0.191416702	0.318162329	0.232622315	SLIT2	1
GO:0009164	GO:0009164	nucleoside catabolic process	1/159	25/18800	0.191416702	0.318162329	0.232622315	ADA	1
GO:0030810	GO:0030810	positive regulation of nucleotide biosynthetic process	1/159	25/18800	0.191416702	0.318162329	0.232622315	PID1	1
GO:0034114	GO:0034114	regulation of heterotypic cell-cell adhesion	1/159	25/18800	0.191416702	0.318162329	0.232622315	THY1	1
GO:0036119	GO:0036119	response to platelet-derived growth factor	1/159	25/18800	0.191416702	0.318162329	0.232622315	PDGFRB	1
GO:0045662	GO:0045662	negative regulation of myoblast differentiation	1/159	25/18800	0.191416702	0.318162329	0.232622315	BMP4	1
GO:0046033	GO:0046033	AMP metabolic process	1/159	25/18800	0.191416702	0.318162329	0.232622315	ADA	1
GO:0048520	GO:0048520	positive regulation of behavior	1/159	25/18800	0.191416702	0.318162329	0.232622315	PENK	1
GO:0050860	GO:0050860	negative regulation of T cell receptor signaling pathway	1/159	25/18800	0.191416702	0.318162329	0.232622315	THY1	1
GO:0050927	GO:0050927	positive regulation of positive chemotaxis	1/159	25/18800	0.191416702	0.318162329	0.232622315	F3	1
GO:0060148	GO:0060148	positive regulation of post-transcriptional gene silencing	1/159	25/18800	0.191416702	0.318162329	0.232622315	BMP4	1
GO:0060219	GO:0060219	camera-type eye photoreceptor cell differentiation	1/159	25/18800	0.191416702	0.318162329	0.232622315	THY1	1
GO:0086013	GO:0086013	membrane repolarization during cardiac muscle cell action potential	1/159	25/18800	0.191416702	0.318162329	0.232622315	FLNA	1
GO:0086064	GO:0086064	cell communication by electrical coupling involved in cardiac conduction	1/159	25/18800	0.191416702	0.318162329	0.232622315	CAV1	1
GO:0099560	GO:0099560	synaptic membrane adhesion	1/159	25/18800	0.191416702	0.318162329	0.232622315	PTPRD	1
GO:1900370	GO:1900370	positive regulation of post-transcriptional gene silencing by RNA	1/159	25/18800	0.191416702	0.318162329	0.232622315	BMP4	1
GO:1900373	GO:1900373	positive regulation of purine nucleotide biosynthetic process	1/159	25/18800	0.191416702	0.318162329	0.232622315	PID1	1
GO:1902993	GO:1902993	positive regulation of amyloid precursor protein catabolic process	1/159	25/18800	0.191416702	0.318162329	0.232622315	CLU	1
GO:1904753	GO:1904753	negative regulation of vascular associated smooth muscle cell migration	1/159	25/18800	0.191416702	0.318162329	0.232622315	TPM1	1
GO:1904861	GO:1904861	excitatory synapse assembly	1/159	25/18800	0.191416702	0.318162329	0.232622315	PTPRD	1
GO:1905523	GO:1905523	positive regulation of macrophage migration	1/159	25/18800	0.191416702	0.318162329	0.232622315	CMKLR1	1
GO:0006066	GO:0006066	alcohol metabolic process	5/159	361/18800	0.191454787	0.318162329	0.232622315	LEPR/ALDH1A3/DHRS3/DKK3/DAB2	5
GO:0003073	GO:0003073	regulation of systemic arterial blood pressure	2/159	95/18800	0.191959022	0.318162329	0.232622315	F2R/TPM1	2
GO:0014033	GO:0014033	neural crest cell differentiation	2/159	95/18800	0.191959022	0.318162329	0.232622315	SFRP1/BMP4	2
GO:0042982	GO:0042982	amyloid precursor protein metabolic process	2/159	95/18800	0.191959022	0.318162329	0.232622315	ITM2A/CLU	2
GO:0043502	GO:0043502	regulation of muscle adaptation	2/159	95/18800	0.191959022	0.318162329	0.232622315	PI16/IGFBP5	2
GO:1901379	GO:1901379	regulation of potassium ion transmembrane transport	2/159	95/18800	0.191959022	0.318162329	0.232622315	CAV1/FLNA	2
GO:0031348	GO:0031348	negative regulation of defense response	4/159	268/18800	0.19218606	0.318358972	0.232766089	SAMHD1/FGL2/A2M/ADA	4
GO:0001818	GO:0001818	negative regulation of cytokine production	5/159	363/18800	0.194373274	0.321800623	0.23528243	APOD/GPNMB/CMKLR1/INHBA/CD34	5
GO:0032091	GO:0032091	negative regulation of protein binding	2/159	96/18800	0.195022696	0.322512195	0.235802691	DAB2/CAV1	2
GO:1903321	GO:1903321	negative regulation of protein modification by small protein conjugation or removal	2/159	96/18800	0.195022696	0.322512195	0.235802691	SPRY2/CAV1	2
GO:0022411	GO:0022411	cellular component disassembly	6/159	460/18800	0.19514413	0.322531407	0.235816738	LAMC1/GSN/CST3/CTSK/MMP2/FAP	6
GO:0002532	GO:0002532	production of molecular mediator involved in inflammatory response	2/159	97/18800	0.198092633	0.322963073	0.236132348	APOD/SERPINE1	2
GO:0032642	GO:0032642	regulation of chemokine production	2/159	97/18800	0.198092633	0.322963073	0.236132348	APOD/IL33	2
GO:1902807	GO:1902807	negative regulation of cell cycle G1/S phase transition	2/159	97/18800	0.198092633	0.322963073	0.236132348	GPNMB/INHBA	2
GO:0001783	GO:0001783	B cell apoptotic process	1/159	26/18800	0.198264359	0.322963073	0.236132348	ADA	1
GO:0002026	GO:0002026	regulation of the force of heart contraction	1/159	26/18800	0.198264359	0.322963073	0.236132348	CAV1	1
GO:0002726	GO:0002726	positive regulation of T cell cytokine production	1/159	26/18800	0.198264359	0.322963073	0.236132348	CD55	1
GO:0009435	GO:0009435	NAD biosynthetic process	1/159	26/18800	0.198264359	0.322963073	0.236132348	NNMT	1
GO:0010954	GO:0010954	positive regulation of protein processing	1/159	26/18800	0.198264359	0.322963073	0.236132348	GSN	1
GO:0014829	GO:0014829	vascular associated smooth muscle contraction	1/159	26/18800	0.198264359	0.322963073	0.236132348	COMP	1
GO:0021952	GO:0021952	central nervous system projection neuron axonogenesis	1/159	26/18800	0.198264359	0.322963073	0.236132348	SLIT2	1
GO:0031664	GO:0031664	regulation of lipopolysaccharide-mediated signaling pathway	1/159	26/18800	0.198264359	0.322963073	0.236132348	CD55	1
GO:0032682	GO:0032682	negative regulation of chemokine production	1/159	26/18800	0.198264359	0.322963073	0.236132348	APOD	1
GO:0032878	GO:0032878	regulation of establishment or maintenance of cell polarity	1/159	26/18800	0.198264359	0.322963073	0.236132348	GSN	1
GO:0034643	GO:0034643	establishment of mitochondrion localization, microtubule-mediated	1/159	26/18800	0.198264359	0.322963073	0.236132348	UCHL1	1
GO:0046037	GO:0046037	GMP metabolic process	1/159	26/18800	0.198264359	0.322963073	0.236132348	ADA	1
GO:0047497	GO:0047497	mitochondrion transport along microtubule	1/159	26/18800	0.198264359	0.322963073	0.236132348	UCHL1	1
GO:0048596	GO:0048596	embryonic camera-type eye morphogenesis	1/159	26/18800	0.198264359	0.322963073	0.236132348	ALDH1A3	1
GO:0050857	GO:0050857	positive regulation of antigen receptor-mediated signaling pathway	1/159	26/18800	0.198264359	0.322963073	0.236132348	ADA	1
GO:0050926	GO:0050926	regulation of positive chemotaxis	1/159	26/18800	0.198264359	0.322963073	0.236132348	F3	1
GO:0051016	GO:0051016	barbed-end actin filament capping	1/159	26/18800	0.198264359	0.322963073	0.236132348	GSN	1
GO:0051446	GO:0051446	positive regulation of meiotic cell cycle	1/159	26/18800	0.198264359	0.322963073	0.236132348	MSX1	1
GO:0060259	GO:0060259	regulation of feeding behavior	1/159	26/18800	0.198264359	0.322963073	0.236132348	LEPR	1
GO:0060384	GO:0060384	innervation	1/159	26/18800	0.198264359	0.322963073	0.236132348	SERPINE2	1
GO:1903588	GO:1903588	negative regulation of blood vessel endothelial cell proliferation involved in sprouting angiogenesis	1/159	26/18800	0.198264359	0.322963073	0.236132348	NGFR	1
GO:1903901	GO:1903901	negative regulation of viral life cycle	1/159	26/18800	0.198264359	0.322963073	0.236132348	GSN	1
GO:1904385	GO:1904385	cellular response to angiotensin	1/159	26/18800	0.198264359	0.322963073	0.236132348	CAV1	1
GO:0051098	GO:0051098	regulation of binding	5/159	366/18800	0.198780465	0.323624294	0.236615795	LOX/BMP4/DAB2/CAV1/MSX1	5
GO:0002718	GO:0002718	regulation of cytokine production involved in immune response	2/159	98/18800	0.201168509	0.326606917	0.23879652	SPON2/CD55	2
GO:0006721	GO:0006721	terpenoid metabolic process	2/159	98/18800	0.201168509	0.326606917	0.23879652	ALDH1A3/DHRS3	2
GO:0032602	GO:0032602	chemokine production	2/159	98/18800	0.201168509	0.326606917	0.23879652	APOD/IL33	2
GO:0060291	GO:0060291	long-term synaptic potentiation	2/159	98/18800	0.201168509	0.326606917	0.23879652	PTN/SERPINE2	2
GO:0061337	GO:0061337	cardiac conduction	2/159	98/18800	0.201168509	0.326606917	0.23879652	CAV1/FLNA	2
GO:0021510	GO:0021510	spinal cord development	2/159	99/18800	0.204250008	0.329275413	0.240747574	VIT/PLXDC1	2
GO:1990830	GO:1990830	cellular response to leukemia inhibitory factor	2/159	99/18800	0.204250008	0.329275413	0.240747574	PCOLCE2/SPRY2	2
GO:0097696	GO:0097696	receptor signaling pathway via STAT	3/159	184/18800	0.204321523	0.329275413	0.240747574	F2R/CAV1/PTPRD	3
GO:0002460	GO:0002460	adaptive immune response based on somatic recombination of immune receptors built from immunoglobulin superfamily domains	5/159	370/18800	0.204710238	0.329275413	0.240747574	C1R/CLU/CD55/C1S/ADA	5
GO:0002092	GO:0002092	positive regulation of receptor internalization	1/159	27/18800	0.205054386	0.329275413	0.240747574	SFRP4	1
GO:0007205	GO:0007205	protein kinase C-activating G protein-coupled receptor signaling pathway	1/159	27/18800	0.205054386	0.329275413	0.240747574	F2R	1
GO:0010561	GO:0010561	negative regulation of glycoprotein biosynthetic process	1/159	27/18800	0.205054386	0.329275413	0.240747574	ITM2A	1
GO:0010758	GO:0010758	regulation of macrophage chemotaxis	1/159	27/18800	0.205054386	0.329275413	0.240747574	CMKLR1	1
GO:0010894	GO:0010894	negative regulation of steroid biosynthetic process	1/159	27/18800	0.205054386	0.329275413	0.240747574	DKK3	1
GO:0010996	GO:0010996	response to auditory stimulus	1/159	27/18800	0.205054386	0.329275413	0.240747574	PTN	1
GO:0030325	GO:0030325	adrenal gland development	1/159	27/18800	0.205054386	0.329275413	0.240747574	DKK3	1
GO:0034505	GO:0034505	tooth mineralization	1/159	27/18800	0.205054386	0.329275413	0.240747574	COL1A1	1
GO:0035640	GO:0035640	exploration behavior	1/159	27/18800	0.205054386	0.329275413	0.240747574	PENK	1
GO:0050687	GO:0050687	negative regulation of defense response to virus	1/159	27/18800	0.205054386	0.329275413	0.240747574	FGL2	1
GO:0051291	GO:0051291	protein heterooligomerization	1/159	27/18800	0.205054386	0.329275413	0.240747574	COL1A2	1
GO:0071280	GO:0071280	cellular response to copper ion	1/159	27/18800	0.205054386	0.329275413	0.240747574	MT2A	1
GO:0071624	GO:0071624	positive regulation of granulocyte chemotaxis	1/159	27/18800	0.205054386	0.329275413	0.240747574	THBS4	1
GO:1902932	GO:1902932	positive regulation of alcohol biosynthetic process	1/159	27/18800	0.205054386	0.329275413	0.240747574	DAB2	1
GO:1903020	GO:1903020	positive regulation of glycoprotein metabolic process	1/159	27/18800	0.205054386	0.329275413	0.240747574	IL33	1
GO:1903055	GO:1903055	positive regulation of extracellular matrix organization	1/159	27/18800	0.205054386	0.329275413	0.240747574	TNXB	1
GO:0055074	GO:0055074	calcium ion homeostasis	6/159	468/18800	0.205595221	0.329963477	0.241250647	THY1/F2R/CMKLR1/STC2/CD55/CAV1	6
GO:0051251	GO:0051251	positive regulation of lymphocyte activation	5/159	371/18800	0.206202002	0.330756571	0.241830512	THY1/IGFBP2/CD55/CAV1/ADA	5
GO:0002367	GO:0002367	cytokine production involved in immune response	2/159	100/18800	0.207336817	0.332032842	0.24276365	SPON2/CD55	2
GO:0014013	GO:0014013	regulation of gliogenesis	2/159	100/18800	0.207336817	0.332032842	0.24276365	PTN/SERPINE2	2
GO:1990823	GO:1990823	response to leukemia inhibitory factor	2/159	100/18800	0.207336817	0.332032842	0.24276365	PCOLCE2/SPRY2	2
GO:0051258	GO:0051258	protein polymerization	4/159	277/18800	0.20778702	0.332572467	0.243158193	GSN/ELN/GAS7/SLIT2	4
GO:0051302	GO:0051302	regulation of cell division	3/159	186/18800	0.208680929	0.333821291	0.244071262	SFRP2/PTN/THBS4	3
GO:0008630	GO:0008630	intrinsic apoptotic signaling pathway in response to DNA damage	2/159	101/18800	0.210428628	0.334239225	0.244376833	SFRP2/CLU	2
GO:0006516	GO:0006516	glycoprotein catabolic process	1/159	28/18800	0.211787265	0.334239225	0.244376833	CST3	1
GO:0008053	GO:0008053	mitochondrial fusion	1/159	28/18800	0.211787265	0.334239225	0.244376833	PID1	1
GO:0014072	GO:0014072	response to isoquinoline alkaloid	1/159	28/18800	0.211787265	0.334239225	0.244376833	PENK	1
GO:0019359	GO:0019359	nicotinamide nucleotide biosynthetic process	1/159	28/18800	0.211787265	0.334239225	0.244376833	NNMT	1
GO:0019363	GO:0019363	pyridine nucleotide biosynthetic process	1/159	28/18800	0.211787265	0.334239225	0.244376833	NNMT	1
GO:0032703	GO:0032703	negative regulation of interleukin-2 production	1/159	28/18800	0.211787265	0.334239225	0.244376833	CD34	1
GO:0033688	GO:0033688	regulation of osteoblast proliferation	1/159	28/18800	0.211787265	0.334239225	0.244376833	SFRP1	1
GO:0034123	GO:0034123	positive regulation of toll-like receptor signaling pathway	1/159	28/18800	0.211787265	0.334239225	0.244376833	CAV1	1
GO:0042104	GO:0042104	positive regulation of activated T cell proliferation	1/159	28/18800	0.211787265	0.334239225	0.244376833	IGFBP2	1
GO:0042278	GO:0042278	purine nucleoside metabolic process	1/159	28/18800	0.211787265	0.334239225	0.244376833	ADA	1
GO:0042634	GO:0042634	regulation of hair cycle	1/159	28/18800	0.211787265	0.334239225	0.244376833	NGFR	1
GO:0042983	GO:0042983	amyloid precursor protein biosynthetic process	1/159	28/18800	0.211787265	0.334239225	0.244376833	ITM2A	1
GO:0042984	GO:0042984	regulation of amyloid precursor protein biosynthetic process	1/159	28/18800	0.211787265	0.334239225	0.244376833	ITM2A	1
GO:0043278	GO:0043278	response to morphine	1/159	28/18800	0.211787265	0.334239225	0.244376833	PENK	1
GO:0048873	GO:0048873	homeostasis of number of cells within a tissue	1/159	28/18800	0.211787265	0.334239225	0.244376833	F2R	1
GO:0060544	GO:0060544	regulation of necroptotic process	1/159	28/18800	0.211787265	0.334239225	0.244376833	CAV1	1
GO:0070723	GO:0070723	response to cholesterol	1/159	28/18800	0.211787265	0.334239225	0.244376833	INHBA	1
GO:0090312	GO:0090312	positive regulation of protein deacetylation	1/159	28/18800	0.211787265	0.334239225	0.244376833	NNMT	1
GO:0090330	GO:0090330	regulation of platelet aggregation	1/159	28/18800	0.211787265	0.334239225	0.244376833	SERPINE2	1
GO:0098901	GO:0098901	regulation of cardiac muscle cell action potential	1/159	28/18800	0.211787265	0.334239225	0.244376833	CAV1	1
GO:1901017	GO:1901017	negative regulation of potassium ion transmembrane transporter activity	1/159	28/18800	0.211787265	0.334239225	0.244376833	CAV1	1
GO:1901798	GO:1901798	positive regulation of signal transduction by p53 class mediator	1/159	28/18800	0.211787265	0.334239225	0.244376833	MSX1	1
GO:1903319	GO:1903319	positive regulation of protein maturation	1/159	28/18800	0.211787265	0.334239225	0.244376833	GSN	1
GO:1903649	GO:1903649	regulation of cytoplasmic transport	1/159	28/18800	0.211787265	0.334239225	0.244376833	DAB2	1
GO:0043255	GO:0043255	regulation of carbohydrate biosynthetic process	2/159	102/18800	0.213525138	0.336620146	0.246117627	LEPR/NNMT	2
GO:2001243	GO:2001243	negative regulation of intrinsic apoptotic signaling pathway	2/159	102/18800	0.213525138	0.336620146	0.246117627	SFRP2/CLU	2
GO:0030900	GO:0030900	forebrain development	5/159	376/18800	0.21371497	0.336738663	0.24620428	ALDH1A3/INHBA/SLIT2/BMP4/MSX1	5
GO:0046879	GO:0046879	hormone secretion	4/159	281/18800	0.21483672	0.338324637	0.247363855	SFRP1/LTBP4/INHBA/DAB2	4
GO:0006641	GO:0006641	triglyceride metabolic process	2/159	103/18800	0.216626049	0.339485306	0.248212471	TNXB/CAV1	2
GO:0042102	GO:0042102	positive regulation of T cell proliferation	2/159	103/18800	0.216626049	0.339485306	0.248212471	IGFBP2/CD55	2
GO:0042472	GO:0042472	inner ear morphogenesis	2/159	103/18800	0.216626049	0.339485306	0.248212471	ALDH1A3/SPRY2	2
GO:0060401	GO:0060401	cytosolic calcium ion transport	3/159	190/18800	0.217461609	0.339485306	0.248212471	THY1/F2R/CAV1	3
GO:0061136	GO:0061136	regulation of proteasomal protein catabolic process	3/159	190/18800	0.217461609	0.339485306	0.248212471	CLU/DAB2/CAV1	3
GO:0140694	GO:0140694	non-membrane-bounded organelle assembly	5/159	379/18800	0.21826478	0.339485306	0.248212471	GSN/MYL9/TPM1/PDGFRB/FLNA	5
GO:0072659	GO:0072659	protein localization to plasma membrane	4/159	283/18800	0.218386548	0.339485306	0.248212471	EPHA3/PID1/DAB2/FLNA	4
GO:0002068	GO:0002068	glandular epithelial cell development	1/159	29/18800	0.218463476	0.339485306	0.248212471	BMP4	1
GO:0003298	GO:0003298	physiological muscle hypertrophy	1/159	29/18800	0.218463476	0.339485306	0.248212471	PI16	1
GO:0003301	GO:0003301	physiological cardiac muscle hypertrophy	1/159	29/18800	0.218463476	0.339485306	0.248212471	PI16	1
GO:0003309	GO:0003309	type B pancreatic cell differentiation	1/159	29/18800	0.218463476	0.339485306	0.248212471	BMP4	1
GO:0007271	GO:0007271	synaptic transmission, cholinergic	1/159	29/18800	0.218463476	0.339485306	0.248212471	LAMA2	1
GO:0010464	GO:0010464	regulation of mesenchymal cell proliferation	1/159	29/18800	0.218463476	0.339485306	0.248212471	BMP4	1
GO:0010667	GO:0010667	negative regulation of cardiac muscle cell apoptotic process	1/159	29/18800	0.218463476	0.339485306	0.248212471	SFRP2	1
GO:0017145	GO:0017145	stem cell division	1/159	29/18800	0.218463476	0.339485306	0.248212471	SFRP2	1
GO:0048265	GO:0048265	response to pain	1/159	29/18800	0.218463476	0.339485306	0.248212471	THBS4	1
GO:0051654	GO:0051654	establishment of mitochondrion localization	1/159	29/18800	0.218463476	0.339485306	0.248212471	UCHL1	1
GO:0055022	GO:0055022	negative regulation of cardiac muscle tissue growth	1/159	29/18800	0.218463476	0.339485306	0.248212471	PI16	1
GO:0060037	GO:0060037	pharyngeal system development	1/159	29/18800	0.218463476	0.339485306	0.248212471	BMP4	1
GO:0061049	GO:0061049	cell growth involved in cardiac muscle cell development	1/159	29/18800	0.218463476	0.339485306	0.248212471	PI16	1
GO:0061082	GO:0061082	myeloid leukocyte cytokine production	1/159	29/18800	0.218463476	0.339485306	0.248212471	SPON2	1
GO:0061117	GO:0061117	negative regulation of heart growth	1/159	29/18800	0.218463476	0.339485306	0.248212471	PI16	1
GO:0099068	GO:0099068	postsynapse assembly	1/159	29/18800	0.218463476	0.339485306	0.248212471	PTPRD	1
GO:1900117	GO:1900117	regulation of execution phase of apoptosis	1/159	29/18800	0.218463476	0.339485306	0.248212471	FAP	1
GO:1902430	GO:1902430	negative regulation of amyloid-beta formation	1/159	29/18800	0.218463476	0.339485306	0.248212471	CLU	1
GO:0007200	GO:0007200	phospholipase C-activating G protein-coupled receptor signaling pathway	2/159	104/18800	0.219731067	0.341274535	0.249520653	F2R/CMKLR1	2
GO:0045833	GO:0045833	negative regulation of lipid metabolic process	2/159	105/18800	0.222839904	0.345386737	0.252527263	APOD/DKK3	2
GO:0046634	GO:0046634	regulation of alpha-beta T cell activation	2/159	105/18800	0.222839904	0.345386737	0.252527263	CD55/ADA	2
GO:0044403	GO:0044403	biological process involved in symbiotic interaction	4/159	286/18800	0.223741181	0.345386737	0.252527263	GSN/ITGB5/CD55/CAV1	4
GO:0001945	GO:0001945	lymph vessel development	1/159	30/18800	0.225083491	0.345386737	0.252527263	SVEP1	1
GO:0007628	GO:0007628	adult walking behavior	1/159	30/18800	0.225083491	0.345386737	0.252527263	UCHL1	1
GO:0008045	GO:0008045	motor neuron axon guidance	1/159	30/18800	0.225083491	0.345386737	0.252527263	SLIT2	1
GO:0008299	GO:0008299	isoprenoid biosynthetic process	1/159	30/18800	0.225083491	0.345386737	0.252527263	ALDH1A3	1
GO:0034368	GO:0034368	protein-lipid complex remodeling	1/159	30/18800	0.225083491	0.345386737	0.252527263	PLTP	1
GO:0034369	GO:0034369	plasma lipoprotein particle remodeling	1/159	30/18800	0.225083491	0.345386737	0.252527263	PLTP	1
GO:0034656	GO:0034656	nucleobase-containing small molecule catabolic process	1/159	30/18800	0.225083491	0.345386737	0.252527263	ADA	1
GO:0034698	GO:0034698	response to gonadotropin	1/159	30/18800	0.225083491	0.345386737	0.252527263	INHBA	1
GO:0042744	GO:0042744	hydrogen peroxide catabolic process	1/159	30/18800	0.225083491	0.345386737	0.252527263	GPX3	1
GO:0043032	GO:0043032	positive regulation of macrophage activation	1/159	30/18800	0.225083491	0.345386737	0.252527263	IL33	1
GO:0043094	GO:0043094	cellular metabolic compound salvage	1/159	30/18800	0.225083491	0.345386737	0.252527263	ADA	1
GO:0045939	GO:0045939	negative regulation of steroid metabolic process	1/159	30/18800	0.225083491	0.345386737	0.252527263	DKK3	1
GO:0048147	GO:0048147	negative regulation of fibroblast proliferation	1/159	30/18800	0.225083491	0.345386737	0.252527263	SFRP1	1
GO:0060218	GO:0060218	hematopoietic stem cell differentiation	1/159	30/18800	0.225083491	0.345386737	0.252527263	SFRP1	1
GO:0070168	GO:0070168	negative regulation of biomineral tissue development	1/159	30/18800	0.225083491	0.345386737	0.252527263	ECM1	1
GO:0090140	GO:0090140	regulation of mitochondrial fission	1/159	30/18800	0.225083491	0.345386737	0.252527263	DCN	1
GO:0099623	GO:0099623	regulation of cardiac muscle cell membrane repolarization	1/159	30/18800	0.225083491	0.345386737	0.252527263	FLNA	1
GO:0140058	GO:0140058	neuron projection arborization	1/159	30/18800	0.225083491	0.345386737	0.252527263	PTN	1
GO:1903579	GO:1903579	negative regulation of ATP metabolic process	1/159	30/18800	0.225083491	0.345386737	0.252527263	PID1	1
GO:1990776	GO:1990776	response to angiotensin	1/159	30/18800	0.225083491	0.345386737	0.252527263	CAV1	1
GO:0030593	GO:0030593	neutrophil chemotaxis	2/159	106/18800	0.225952274	0.346357948	0.253237358	THBS4/SLIT2	2
GO:0042116	GO:0042116	macrophage activation	2/159	106/18800	0.225952274	0.346357948	0.253237358	CLU/IL33	2
GO:0071897	GO:0071897	DNA biosynthetic process	3/159	194/18800	0.226318652	0.346738593	0.253515664	LOX/SMOC2/PDGFRB	3
GO:0007249	GO:0007249	I-kappaB kinase/NF-kappaB signaling	4/159	288/18800	0.227330173	0.348106735	0.254515972	F2R/ECM1/FLNA/S100A4	4
GO:0031349	GO:0031349	positive regulation of defense response	4/159	289/18800	0.229130264	0.350680346	0.256397651	SERPINE1/PENK/CAMK2N1/IL33	4
GO:0009914	GO:0009914	hormone transport	4/159	290/18800	0.230934005	0.351420214	0.2569386	SFRP1/LTBP4/INHBA/DAB2	4
GO:0001782	GO:0001782	B cell homeostasis	1/159	31/18800	0.231647781	0.351420214	0.2569386	ADA	1
GO:0010664	GO:0010664	negative regulation of striated muscle cell apoptotic process	1/159	31/18800	0.231647781	0.351420214	0.2569386	SFRP2	1
GO:0021772	GO:0021772	olfactory bulb development	1/159	31/18800	0.231647781	0.351420214	0.2569386	SLIT2	1
GO:0035115	GO:0035115	embryonic forelimb morphogenesis	1/159	31/18800	0.231647781	0.351420214	0.2569386	MSX1	1
GO:0035767	GO:0035767	endothelial cell chemotaxis	1/159	31/18800	0.231647781	0.351420214	0.2569386	SMOC2	1
GO:0048384	GO:0048384	retinoic acid receptor signaling pathway	1/159	31/18800	0.231647781	0.351420214	0.2569386	DHRS3	1
GO:0048710	GO:0048710	regulation of astrocyte differentiation	1/159	31/18800	0.231647781	0.351420214	0.2569386	SERPINE2	1
GO:0061036	GO:0061036	positive regulation of cartilage development	1/159	31/18800	0.231647781	0.351420214	0.2569386	BMP4	1
GO:0061384	GO:0061384	heart trabecula morphogenesis	1/159	31/18800	0.231647781	0.351420214	0.2569386	FHL2	1
GO:0062098	GO:0062098	regulation of programmed necrotic cell death	1/159	31/18800	0.231647781	0.351420214	0.2569386	CAV1	1
GO:0070528	GO:0070528	protein kinase C signaling	1/159	31/18800	0.231647781	0.351420214	0.2569386	FIBIN	1
GO:0072525	GO:0072525	pyridine-containing compound biosynthetic process	1/159	31/18800	0.231647781	0.351420214	0.2569386	NNMT	1
GO:0090659	GO:0090659	walking behavior	1/159	31/18800	0.231647781	0.351420214	0.2569386	UCHL1	1
GO:0097106	GO:0097106	postsynaptic density organization	1/159	31/18800	0.231647781	0.351420214	0.2569386	PTPRD	1
GO:0110150	GO:0110150	negative regulation of biomineralization	1/159	31/18800	0.231647781	0.351420214	0.2569386	ECM1	1
GO:1900027	GO:1900027	regulation of ruffle assembly	1/159	31/18800	0.231647781	0.351420214	0.2569386	CAV1	1
GO:0007173	GO:0007173	epidermal growth factor receptor signaling pathway	2/159	108/18800	0.2321865	0.351692496	0.257137678	EFEMP1/RASSF2	2
GO:0071867	GO:0071867	response to monoamine	2/159	108/18800	0.2321865	0.351692496	0.257137678	PENK/FLNA	2
GO:0071869	GO:0071869	response to catecholamine	2/159	108/18800	0.2321865	0.351692496	0.257137678	PENK/FLNA	2
GO:0048167	GO:0048167	regulation of synaptic plasticity	3/159	198/18800	0.235244823	0.355869739	0.260191842	PTN/CNTN4/SERPINE2	3
GO:0006766	GO:0006766	vitamin metabolic process	2/159	109/18800	0.235307808	0.355869739	0.260191842	PLTP/NNMT	2
GO:0071887	GO:0071887	leukocyte apoptotic process	2/159	109/18800	0.235307808	0.355869739	0.260191842	BMP4/ADA	2
GO:0002828	GO:0002828	regulation of type 2 immune response	1/159	32/18800	0.238156812	0.357100196	0.261091482	ECM1	1
GO:0010644	GO:0010644	cell communication by electrical coupling	1/159	32/18800	0.238156812	0.357100196	0.261091482	CAV1	1
GO:0019362	GO:0019362	pyridine nucleotide metabolic process	1/159	32/18800	0.238156812	0.357100196	0.261091482	NNMT	1
GO:0034367	GO:0034367	protein-containing complex remodeling	1/159	32/18800	0.238156812	0.357100196	0.261091482	PLTP	1
GO:0035883	GO:0035883	enteroendocrine cell differentiation	1/159	32/18800	0.238156812	0.357100196	0.261091482	BMP4	1
GO:0040020	GO:0040020	regulation of meiotic nuclear division	1/159	32/18800	0.238156812	0.357100196	0.261091482	MSX1	1
GO:0042219	GO:0042219	cellular modified amino acid catabolic process	1/159	32/18800	0.238156812	0.357100196	0.261091482	DIO2	1
GO:0046496	GO:0046496	nicotinamide nucleotide metabolic process	1/159	32/18800	0.238156812	0.357100196	0.261091482	NNMT	1
GO:0051482	GO:0051482	positive regulation of cytosolic calcium ion concentration involved in phospholipase C-activating G protein-coupled signaling pathway	1/159	32/18800	0.238156812	0.357100196	0.261091482	F2R	1
GO:0060914	GO:0060914	heart formation	1/159	32/18800	0.238156812	0.357100196	0.261091482	BMP4	1
GO:0090183	GO:0090183	regulation of kidney development	1/159	32/18800	0.238156812	0.357100196	0.261091482	BMP4	1
GO:1900745	GO:1900745	positive regulation of p38MAPK cascade	1/159	32/18800	0.238156812	0.357100196	0.261091482	BMP4	1
GO:1901380	GO:1901380	negative regulation of potassium ion transmembrane transport	1/159	32/18800	0.238156812	0.357100196	0.261091482	CAV1	1
GO:1901889	GO:1901889	negative regulation of cell junction assembly	1/159	32/18800	0.238156812	0.357100196	0.261091482	APOD	1
GO:1902253	GO:1902253	regulation of intrinsic apoptotic signaling pathway by p53 class mediator	1/159	32/18800	0.238156812	0.357100196	0.261091482	MSX1	1
GO:1902624	GO:1902624	positive regulation of neutrophil migration	1/159	32/18800	0.238156812	0.357100196	0.261091482	THBS4	1
GO:0009615	GO:0009615	response to virus	5/159	392/18800	0.238318618	0.357100196	0.261091482	SPON2/SAMHD1/PENK/CLU/FGL2	5
GO:0002824	GO:0002824	positive regulation of adaptive immune response based on somatic recombination of immune receptors built from immunoglobulin superfamily domains	2/159	110/18800	0.238431557	0.357100196	0.261091482	CD55/ADA	2
GO:0043266	GO:0043266	regulation of potassium ion transport	2/159	110/18800	0.238431557	0.357100196	0.261091482	CAV1/FLNA	2
GO:0050864	GO:0050864	regulation of B cell activation	3/159	200/18800	0.239731607	0.358864287	0.262381286	SFRP1/INHBA/ADA	3
GO:0097193	GO:0097193	intrinsic apoptotic signaling pathway	4/159	295/18800	0.240005425	0.359091153	0.262547158	SFRP2/CLU/CAV1/MSX1	4
GO:0007088	GO:0007088	regulation of mitotic nuclear division	2/159	111/18800	0.241557483	0.361016404	0.263954792	BMP4/PDGFRB	2
GO:0071347	GO:0071347	cellular response to interleukin-1	2/159	111/18800	0.241557483	0.361016404	0.263954792	SFRP1/MMP2	2
GO:0002285	GO:0002285	lymphocyte activation involved in immune response	3/159	201/18800	0.241980541	0.361016404	0.263954792	ITM2A/FGL2/ADA	3
GO:0006006	GO:0006006	glucose metabolic process	3/159	201/18800	0.241980541	0.361016404	0.263954792	APOD/LEPR/NNMT	3
GO:0032271	GO:0032271	regulation of protein polymerization	3/159	201/18800	0.241980541	0.361016404	0.263954792	GSN/ELN/SLIT2	3
GO:0019722	GO:0019722	calcium-mediated signaling	3/159	202/18800	0.244233025	0.361016404	0.263954792	CMKLR1/FHL2/ADA	3
GO:0001662	GO:0001662	behavioral fear response	1/159	33/18800	0.244611047	0.361016404	0.263954792	PENK	1
GO:0006356	GO:0006356	regulation of transcription by RNA polymerase I	1/159	33/18800	0.244611047	0.361016404	0.263954792	FLNA	1
GO:0009112	GO:0009112	nucleobase metabolic process	1/159	33/18800	0.244611047	0.361016404	0.263954792	ADA	1
GO:0021988	GO:0021988	olfactory lobe development	1/159	33/18800	0.244611047	0.361016404	0.263954792	SLIT2	1
GO:0030511	GO:0030511	positive regulation of transforming growth factor beta receptor signaling pathway	1/159	33/18800	0.244611047	0.361016404	0.263954792	DAB2	1
GO:0033687	GO:0033687	osteoblast proliferation	1/159	33/18800	0.244611047	0.361016404	0.263954792	SFRP1	1
GO:0036314	GO:0036314	response to sterol	1/159	33/18800	0.244611047	0.361016404	0.263954792	INHBA	1
GO:0043552	GO:0043552	positive regulation of phosphatidylinositol 3-kinase activity	1/159	33/18800	0.244611047	0.361016404	0.263954792	PDGFRB	1
GO:0045648	GO:0045648	positive regulation of erythrocyte differentiation	1/159	33/18800	0.244611047	0.361016404	0.263954792	INHBA	1
GO:0045879	GO:0045879	negative regulation of smoothened signaling pathway	1/159	33/18800	0.244611047	0.361016404	0.263954792	SERPINE2	1
GO:0045940	GO:0045940	positive regulation of steroid metabolic process	1/159	33/18800	0.244611047	0.361016404	0.263954792	DAB2	1
GO:0048566	GO:0048566	embryonic digestive tract development	1/159	33/18800	0.244611047	0.361016404	0.263954792	ADA	1
GO:0050858	GO:0050858	negative regulation of antigen receptor-mediated signaling pathway	1/159	33/18800	0.244611047	0.361016404	0.263954792	THY1	1
GO:0050974	GO:0050974	detection of mechanical stimulus involved in sensory perception	1/159	33/18800	0.244611047	0.361016404	0.263954792	SERPINE2	1
GO:0051497	GO:0051497	negative regulation of stress fiber assembly	1/159	33/18800	0.244611047	0.361016404	0.263954792	MYOC	1
GO:0051930	GO:0051930	regulation of sensory perception of pain	1/159	33/18800	0.244611047	0.361016404	0.263954792	F2R	1
GO:0051931	GO:0051931	regulation of sensory perception	1/159	33/18800	0.244611047	0.361016404	0.263954792	F2R	1
GO:0098801	GO:0098801	regulation of renal system process	1/159	33/18800	0.244611047	0.361016404	0.263954792	F2R	1
GO:0099084	GO:0099084	postsynaptic specialization organization	1/159	33/18800	0.244611047	0.361016404	0.263954792	PTPRD	1
GO:1902992	GO:1902992	negative regulation of amyloid precursor protein catabolic process	1/159	33/18800	0.244611047	0.361016404	0.263954792	CLU	1
GO:1903846	GO:1903846	positive regulation of cellular response to transforming growth factor beta stimulus	1/159	33/18800	0.244611047	0.361016404	0.263954792	DAB2	1
GO:0002526	GO:0002526	acute inflammatory response	2/159	113/18800	0.247814838	0.36519427	0.267009412	F3/A2M	2
GO:0018958	GO:0018958	phenol-containing compound metabolic process	2/159	113/18800	0.247814838	0.36519427	0.267009412	DIO2/CTSK	2
GO:0031623	GO:0031623	receptor internalization	2/159	113/18800	0.247814838	0.36519427	0.267009412	SFRP4/CAV1	2
GO:0002209	GO:0002209	behavioral defense response	1/159	34/18800	0.251010942	0.366958257	0.268299139	PENK	1
GO:0009156	GO:0009156	ribonucleoside monophosphate biosynthetic process	1/159	34/18800	0.251010942	0.366958257	0.268299139	ADA	1
GO:0021696	GO:0021696	cerebellar cortex morphogenesis	1/159	34/18800	0.251010942	0.366958257	0.268299139	SERPINE2	1
GO:0033238	GO:0033238	regulation of cellular amine metabolic process	1/159	34/18800	0.251010942	0.366958257	0.268299139	NNMT	1
GO:0035590	GO:0035590	purinergic nucleotide receptor signaling pathway	1/159	34/18800	0.251010942	0.366958257	0.268299139	ADA	1
[truncated: 939 more rows]
