# Supplementary material for: Single-cell RNA sequencing reveals critical modulators of extracellular matrix of penile cavernous cells in erectile dysfunction
Source: Sci Rep. 2024 Mar 11;14:5886. doi: 10.1038/s41598-024-56428-0 (PMC10928087; doi:10.1038/s41598-024-56428-0)
Supplement: Supplementary file 8 — Supplementary Table S7. [file 41598_2024_56428_MOESM8_ESM.csv]

Table S7 GO enrichment analysis of upregulated DEGs in up subpopulation of FBs
	ID	Description	GeneRatio	BgRatio	pvalue	p.adjust	qvalue	geneID	Count
GO:0070371	GO:0070371	ERK1 and ERK2 cascade	17/89	335/18800	2.91E-13	8.46E-10	5.52E-10	HLA-DRB1/CD36/ATF3/DUSP6/AGT/JUN/SOX9/ANGPT1/BMPER/FN1/FGF10/IGF1/CD74/SEMA6A/GBP1/NPNT/PLA2G2A	17
GO:0001667	GO:0001667	ameboidal-type cell migration	19/89	480/18800	8.30E-13	1.20E-09	7.86E-10	NR4A1/RHOB/AGT/ID1/EDNRA/PIK3R3/JUN/SOX9/ANGPT1/EFNB2/BMPER/PLPP3/FN1/FGF10/SEMA6A/VEGFA/CYP1B1/ANGPT2/ANGPT4	19
GO:0010631	GO:0010631	epithelial cell migration	16/89	358/18800	1.07E-11	8.33E-09	5.44E-09	NR4A1/RHOB/AGT/ID1/PIK3R3/JUN/SOX9/ANGPT1/EFNB2/BMPER/PLPP3/FGF10/VEGFA/CYP1B1/ANGPT2/ANGPT4	16
GO:0090132	GO:0090132	epithelium migration	16/89	361/18800	1.21E-11	8.33E-09	5.44E-09	NR4A1/RHOB/AGT/ID1/PIK3R3/JUN/SOX9/ANGPT1/EFNB2/BMPER/PLPP3/FGF10/VEGFA/CYP1B1/ANGPT2/ANGPT4	16
GO:0090130	GO:0090130	tissue migration	16/89	366/18800	1.49E-11	8.33E-09	5.44E-09	NR4A1/RHOB/AGT/ID1/PIK3R3/JUN/SOX9/ANGPT1/EFNB2/BMPER/PLPP3/FGF10/VEGFA/CYP1B1/ANGPT2/ANGPT4	16
GO:0070372	GO:0070372	regulation of ERK1 and ERK2 cascade	15/89	311/18800	1.72E-11	8.33E-09	5.44E-09	HLA-DRB1/CD36/ATF3/DUSP6/JUN/ANGPT1/BMPER/FN1/FGF10/IGF1/CD74/SEMA6A/GBP1/NPNT/PLA2G2A	15
GO:0048146	GO:0048146	positive regulation of fibroblast proliferation	8/89	48/18800	5.91E-11	2.45E-08	1.60E-08	AGT/AQP1/JUN/CDKN1A/FN1/FGF10/IGF1/CD74	8
GO:0043542	GO:0043542	endothelial cell migration	13/89	279/18800	6.59E-10	2.39E-07	1.56E-07	NR4A1/RHOB/AGT/ID1/PIK3R3/ANGPT1/EFNB2/BMPER/PLPP3/VEGFA/CYP1B1/ANGPT2/ANGPT4	13
GO:0072001	GO:0072001	renal system development	13/89	312/18800	2.56E-09	8.27E-07	5.39E-07	AGT/SULF1/EDNRA/RBP4/SOX9/ANGPT1/EFNB2/BMPER/FGF10/VEGFA/ADAMTS1/ANGPT2/NPNT	13
GO:0048145	GO:0048145	regulation of fibroblast proliferation	8/89	79/18800	3.63E-09	1.05E-06	6.87E-07	AGT/AQP1/JUN/CDKN1A/FN1/FGF10/IGF1/CD74	8
GO:0048144	GO:0048144	fibroblast proliferation	8/89	81/18800	4.44E-09	1.17E-06	7.65E-07	AGT/AQP1/JUN/CDKN1A/FN1/FGF10/IGF1/CD74	8
GO:1901342	GO:1901342	regulation of vasculature development	13/89	351/18800	1.05E-08	2.43E-06	1.58E-06	RHOB/AGT/SULF1/ID1/AQP1/PGF/BMPER/SEMA6A/VEGFA/CYP1B1/ADAMTS1/ANGPT2/ANGPT4	13
GO:0001655	GO:0001655	urogenital system development	13/89	352/18800	1.09E-08	2.43E-06	1.58E-06	AGT/SULF1/EDNRA/RBP4/SOX9/ANGPT1/EFNB2/BMPER/FGF10/VEGFA/ADAMTS1/ANGPT2/NPNT	13
GO:0001822	GO:0001822	kidney development	12/89	303/18800	1.94E-08	3.76E-06	2.45E-06	AGT/SULF1/EDNRA/SOX9/ANGPT1/EFNB2/BMPER/FGF10/VEGFA/ADAMTS1/ANGPT2/NPNT	12
GO:0019932	GO:0019932	second-messenger-mediated signaling	12/89	303/18800	1.94E-08	3.76E-06	2.45E-06	RASD1/CD36/AGT/AQP1/NDNF/SOX9/ATP1A2/PTGFR/IGF1/VEGFA/GBP1/DEFB1	12
GO:0045765	GO:0045765	regulation of angiogenesis	12/89	345/18800	8.06E-08	1.46E-05	9.54E-06	RHOB/AGT/SULF1/AQP1/PGF/BMPER/SEMA6A/VEGFA/CYP1B1/ADAMTS1/ANGPT2/ANGPT4	12
GO:0070374	GO:0070374	positive regulation of ERK1 and ERK2 cascade	10/89	220/18800	8.91E-08	1.52E-05	9.93E-06	HLA-DRB1/CD36/JUN/ANGPT1/BMPER/FGF10/IGF1/CD74/NPNT/PLA2G2A	10
GO:0010632	GO:0010632	regulation of epithelial cell migration	11/89	290/18800	1.22E-07	1.97E-05	1.29E-05	RHOB/AGT/JUN/SOX9/ANGPT1/BMPER/PLPP3/FGF10/VEGFA/ANGPT2/ANGPT4	11
GO:0010634	GO:0010634	positive regulation of epithelial cell migration	9/89	174/18800	1.36E-07	2.09E-05	1.36E-05	RHOB/AGT/JUN/SOX9/ANGPT1/PLPP3/FGF10/VEGFA/ANGPT4	9
GO:0007263	GO:0007263	nitric oxide mediated signal transduction	5/89	27/18800	1.58E-07	2.21E-05	1.44E-05	RASD1/CD36/AGT/NDNF/VEGFA	5
GO:0050673	GO:0050673	epithelial cell proliferation	13/89	443/18800	1.60E-07	2.21E-05	1.44E-05	NR4A1/SULF1/ID1/LAMB1/JUN/SOX9/ZFP36/PGF/EFNB2/BMPER/FGF10/IGF1/VEGFA	13
GO:0045785	GO:0045785	positive regulation of cell adhesion	13/89	446/18800	1.73E-07	2.21E-05	1.44E-05	HLA-DRB1/CD36/NDNF/HLA-DRA/ANGPT1/EFNB2/PLPP3/FN1/IGF1/CHST2/CD74/VEGFA/NPNT	13
GO:2000027	GO:2000027	regulation of animal organ morphogenesis	8/89	129/18800	1.75E-07	2.21E-05	1.44E-05	GPC6/AGT/SULF1/SOX9/FGF10/TIAM1/VEGFA/GPC4	8
GO:0050678	GO:0050678	regulation of epithelial cell proliferation	12/89	382/18800	2.42E-07	2.93E-05	1.91E-05	NR4A1/SULF1/ID1/LAMB1/JUN/SOX9/ZFP36/PGF/EFNB2/FGF10/IGF1/VEGFA	12
GO:0072006	GO:0072006	nephron development	8/89	145/18800	4.30E-07	4.99E-05	3.25E-05	AGT/SULF1/EDNRA/SOX9/ANGPT1/VEGFA/ANGPT2/NPNT	8
GO:0060537	GO:0060537	muscle tissue development	12/89	405/18800	4.52E-07	4.99E-05	3.25E-05	NR4A1/ATF3/AGT/EDNRA/RBP4/SOX9/FOS/EFNB2/BTG2/IGF1/TBX3/VEGFA	12
GO:0009612	GO:0009612	response to mechanical stimulus	9/89	201/18800	4.64E-07	4.99E-05	3.25E-05	AGT/AQP1/FOSB/JUN/SOX9/ATP1A2/FOS/BTG2/ANGPT2	9
GO:1901652	GO:1901652	response to peptide	13/89	491/18800	5.17E-07	5.36E-05	3.50E-05	NR4A1/CD36/HSD11B2/AGT/ENPP1/ID1/EDNRA/PIK3R3/BTG2/IGF1/SRD5A2/PDK4/CYP1B1	13
GO:0044703	GO:0044703	multi-organism reproductive process	9/89	205/18800	5.47E-07	5.48E-05	3.57E-05	HSD11B2/AGT/FOSB/JUNB/FOS/PGF/PTGFR/VEGFA/ANGPT2	9
GO:0002573	GO:0002573	myeloid leukocyte differentiation	9/89	210/18800	6.69E-07	6.48E-05	4.23E-05	HLA-DRB1/TRIB1/TNFAIP6/JUNB/JUN/FOS/CD74/VEGFA/LRRC17	9
GO:0050679	GO:0050679	positive regulation of epithelial cell proliferation	9/89	211/18800	6.97E-07	6.53E-05	4.26E-05	NR4A1/ID1/LAMB1/JUN/SOX9/PGF/FGF10/IGF1/VEGFA	9
GO:0044706	GO:0044706	multi-multicellular organism process	9/89	213/18800	7.54E-07	6.84E-05	4.46E-05	HSD11B2/AGT/FOSB/JUNB/FOS/PGF/PTGFR/VEGFA/ANGPT2	9
GO:0031589	GO:0031589	cell-substrate adhesion	11/89	364/18800	1.17E-06	0.000101621	6.63E-05	CD36/ID1/LAMB1/NDNF/ANGPT1/FN1/TIAM1/VEGFA/GBP1/ANGPT2/NPNT	11
GO:0050920	GO:0050920	regulation of chemotaxis	9/89	225/18800	1.19E-06	0.000101621	6.63E-05	TNFAIP6/PGF/DUSP1/EFNB2/FGF10/CD74/SEMA6A/VEGFA/ANGPT2	9
GO:0051145	GO:0051145	smooth muscle cell differentiation	6/89	73/18800	1.25E-06	0.000103926	6.78E-05	EDNRA/SOX9/FGF10/TBX3/VEGFA/NPNT	6
GO:0030540	GO:0030540	female genitalia development	4/89	18/18800	1.36E-06	0.000110101	7.18E-05	RBP4/FGF10/SRD5A2/TBX3	4
GO:0043534	GO:0043534	blood vessel endothelial cell migration	8/89	175/18800	1.79E-06	0.000140146	9.14E-05	NR4A1/ID1/PIK3R3/ANGPT1/EFNB2/VEGFA/ANGPT2/ANGPT4	8
GO:0030198	GO:0030198	extracellular matrix organization	10/89	307/18800	1.90E-06	0.000144881	9.45E-05	AGT/SULF1/LAMB1/NDNF/SOX9/COL4A5/OLFML2B/CYP1B1/ADAMTS1/NPNT	10
GO:0043062	GO:0043062	extracellular structure organization	10/89	308/18800	1.95E-06	0.000145343	9.48E-05	AGT/SULF1/LAMB1/NDNF/SOX9/COL4A5/OLFML2B/CYP1B1/ADAMTS1/NPNT	10
GO:0046660	GO:0046660	female sex differentiation	7/89	124/18800	2.02E-06	0.000146367	9.54E-05	TNFAIP6/RBP4/FGF10/SRD5A2/TBX3/VEGFA/ADAMTS1	7
GO:0045229	GO:0045229	external encapsulating structure organization	10/89	310/18800	2.07E-06	0.000146509	9.55E-05	AGT/SULF1/LAMB1/NDNF/SOX9/COL4A5/OLFML2B/CYP1B1/ADAMTS1/NPNT	10
GO:0045766	GO:0045766	positive regulation of angiogenesis	8/89	183/18800	2.49E-06	0.000168428	0.000109831	RHOB/AQP1/PGF/BMPER/VEGFA/CYP1B1/ANGPT2/ANGPT4	8
GO:1904018	GO:1904018	positive regulation of vasculature development	8/89	183/18800	2.49E-06	0.000168428	0.000109831	RHOB/AQP1/PGF/BMPER/VEGFA/CYP1B1/ANGPT2/ANGPT4	8
GO:0007565	GO:0007565	female pregnancy	8/89	185/18800	2.70E-06	0.000174519	0.000113803	HSD11B2/AGT/FOSB/JUNB/FOS/PGF/VEGFA/ANGPT2	8
GO:0061138	GO:0061138	morphogenesis of a branching epithelium	8/89	185/18800	2.70E-06	0.000174519	0.000113803	AGT/SULF1/EDNRA/SOX9/FGF10/TBX3/VEGFA/NPNT	8
GO:0002040	GO:0002040	sprouting angiogenesis	8/89	186/18800	2.82E-06	0.000177715	0.000115887	NR4A1/PIK3R3/PGF/ANGPT1/EFNB2/BMPER/SEMA6A/VEGFA	8
GO:0050731	GO:0050731	positive regulation of peptidyl-tyrosine phosphorylation	8/89	190/18800	3.30E-06	0.000203732	0.000132852	CD36/AGT/ANGPT1/FGF10/IGF1/CD74/VEGFA/ANGPT4	8
GO:0060688	GO:0060688	regulation of morphogenesis of a branching structure	5/89	51/18800	4.20E-06	0.000254076	0.000165681	AGT/SULF1/SOX9/FGF10/VEGFA	5
GO:0072073	GO:0072073	kidney epithelium development	7/89	140/18800	4.53E-06	0.000268176	0.000174876	AGT/EDNRA/SOX9/EFNB2/BMPER/VEGFA/NPNT	7
GO:0001763	GO:0001763	morphogenesis of a branching structure	8/89	199/18800	4.64E-06	0.000269749	0.000175902	AGT/SULF1/EDNRA/SOX9/FGF10/TBX3/VEGFA/NPNT	8
GO:0048608	GO:0048608	reproductive structure development	11/89	433/18800	6.20E-06	0.000352811	0.000230066	TNFAIP6/SULF1/RBP4/JUNB/SOX9/FGF10/SRD5A2/TBX3/VEGFA/CYP1B1/ADAMTS1	11
GO:0050926	GO:0050926	regulation of positive chemotaxis	4/89	26/18800	6.48E-06	0.000361778	0.000235914	PGF/FGF10/VEGFA/ANGPT2	4
GO:0061458	GO:0061458	reproductive system development	11/89	436/18800	6.61E-06	0.00036241	0.000236326	TNFAIP6/SULF1/RBP4/JUNB/SOX9/FGF10/SRD5A2/TBX3/VEGFA/CYP1B1/ADAMTS1	11
GO:0007548	GO:0007548	sex differentiation	9/89	281/18800	7.33E-06	0.00039396	0.0002569	TNFAIP6/RBP4/SOX9/FGF10/SRD5A2/TBX3/VEGFA/CYP1B1/ADAMTS1	9
GO:0001823	GO:0001823	mesonephros development	6/89	99/18800	7.47E-06	0.000394558	0.000257289	AGT/SOX9/BMPER/FGF10/VEGFA/NPNT	6
GO:1901653	GO:1901653	cellular response to peptide	10/89	361/18800	7.96E-06	0.000412871	0.000269231	NR4A1/CD36/AGT/ENPP1/ID1/EDNRA/PIK3R3/IGF1/PDK4/CYP1B1	10
GO:0048754	GO:0048754	branching morphogenesis of an epithelial tube	7/89	153/18800	8.12E-06	0.000413852	0.000269871	AGT/EDNRA/SOX9/FGF10/TBX3/VEGFA/NPNT	7
GO:0007178	GO:0007178	transmembrane receptor protein serine/threonine kinase signaling pathway	10/89	368/18800	9.41E-06	0.00047134	0.000307359	TNFAIP6/SULF1/ID1/JUN/FOS/BMPER/FGF10/LTBP1/PPM1L/NPNT	10
GO:0022600	GO:0022600	digestive system process	6/89	104/18800	9.93E-06	0.000488749	0.000318711	CD36/AQP1/RBP4/SOX9/LDLR/FGF10	6
GO:0034308	GO:0034308	primary alcohol metabolic process	6/89	105/18800	1.05E-05	0.000507808	0.000331139	ADH1C/HSD11B2/GPD1/RBP4/IGF1/CYP1B1	6
GO:0050918	GO:0050918	positive chemotaxis	5/89	64/18800	1.30E-05	0.000618295	0.000403187	PGF/ANGPT1/FGF10/VEGFA/ANGPT2	5
GO:0010594	GO:0010594	regulation of endothelial cell migration	8/89	230/18800	1.34E-05	0.000627097	0.000408927	RHOB/AGT/ANGPT1/BMPER/PLPP3/VEGFA/ANGPT2/ANGPT4	8
GO:1905330	GO:1905330	regulation of morphogenesis of an epithelium	5/89	65/18800	1.40E-05	0.000640324	0.000417552	AGT/SULF1/SOX9/FGF10/VEGFA	5
GO:0007162	GO:0007162	negative regulation of cell adhesion	9/89	305/18800	1.41E-05	0.000640324	0.000417552	HLA-DRB1/ANGPT1/DUSP1/CD74/SEMA6A/VEGFA/GBP1/CYP1B1/ANGPT2	9
GO:0033002	GO:0033002	muscle cell proliferation	8/89	233/18800	1.47E-05	0.000656957	0.000428399	TRIB1/AGT/RBP4/JUN/ANGPT1/CDKN1A/IGF1/ADAMTS1	8
GO:0006939	GO:0006939	smooth muscle contraction	6/89	112/18800	1.52E-05	0.000668354	0.00043583	AGT/SULF1/EDNRA/ATP1A2/TBX3/NPNT	6
GO:0030099	GO:0030099	myeloid cell differentiation	10/89	391/18800	1.59E-05	0.000689805	0.000449819	HLA-DRB1/TRIB1/TNFAIP6/JUNB/JUN/ZFP36/FOS/CD74/VEGFA/LRRC17	10
GO:0040013	GO:0040013	negative regulation of locomotion	10/89	396/18800	1.78E-05	0.000758165	0.000494395	TRIB1/TNFAIP6/RHOB/SULF1/DUSP1/CD74/SEMA6A/CYP1B1/ANGPT2/ANGPT4	10
GO:0002761	GO:0002761	regulation of myeloid leukocyte differentiation	6/89	117/18800	1.95E-05	0.000820113	0.000534791	HLA-DRB1/TRIB1/TNFAIP6/FOS/CD74/LRRC17	6
GO:0043410	GO:0043410	positive regulation of MAPK cascade	11/89	491/18800	2.01E-05	0.000832399	0.000542803	HLA-DRB1/CD36/JUN/ANGPT1/BMPER/FGF10/IGF1/CD74/VEGFA/NPNT/PLA2G2A	11
GO:0043434	GO:0043434	response to peptide hormone	10/89	404/18800	2.11E-05	0.000861987	0.000562098	NR4A1/HSD11B2/AGT/ENPP1/EDNRA/PIK3R3/BTG2/SRD5A2/PDK4/CYP1B1	10
GO:0070482	GO:0070482	response to oxygen levels	9/89	324/18800	2.28E-05	0.00091789	0.000598552	HSD11B2/ATP6V0D1/EDNRA/AQP1/NDNF/PGF/VEGFA/ANGPT2/ANGPT4	9
GO:0030224	GO:0030224	monocyte differentiation	4/89	36/18800	2.46E-05	0.000979353	0.000638631	HLA-DRB1/JUN/CD74/VEGFA	4
GO:0060562	GO:0060562	epithelial tube morphogenesis	9/89	328/18800	2.51E-05	0.000983492	0.000641331	RHOB/AGT/EDNRA/SOX9/EFNB2/FGF10/TBX3/VEGFA/NPNT	9
GO:0003007	GO:0003007	heart morphogenesis	8/89	254/18800	2.73E-05	0.001058394	0.000690174	EDNRA/RBP4/JUN/SOX9/TBX3/VEGFA/CPE/ADAMTS1	8
GO:0032496	GO:0032496	response to lipopolysaccharide	9/89	333/18800	2.82E-05	0.001078208	0.000703094	TRIB1/NR4A1/CD36/ZFP36/FOS/PTGFR/EFNB2/FGF10/SLPI	9
GO:0002683	GO:0002683	negative regulation of immune system process	10/89	425/18800	3.24E-05	0.001223705	0.000797972	HLA-DRB1/TRIB1/TNFAIP6/SOX9/LDLR/ANGPT1/DUSP1/CD74/LRRC17/GBP1	10
GO:0050730	GO:0050730	regulation of peptidyl-tyrosine phosphorylation	8/89	261/18800	3.32E-05	0.00123516	0.000805442	CD36/AGT/ANGPT1/FGF10/IGF1/CD74/VEGFA/ANGPT4	8
GO:0001933	GO:0001933	negative regulation of protein phosphorylation	9/89	341/18800	3.40E-05	0.001248657	0.000814243	TRIB1/DUSP6/AGT/ENPP1/JUN/ANGPT1/DUSP1/CDKN1A/PLPP3	9
GO:0050930	GO:0050930	induction of positive chemotaxis	3/89	14/18800	3.59E-05	0.00130176	0.000848871	PGF/FGF10/VEGFA	3
GO:0014068	GO:0014068	positive regulation of phosphatidylinositol 3-kinase signaling	5/89	79/18800	3.63E-05	0.00130176	0.000848871	AGT/SOX9/ANGPT1/FN1/IGF1	5
GO:0010595	GO:0010595	positive regulation of endothelial cell migration	6/89	131/18800	3.69E-05	0.001307962	0.000852916	RHOB/AGT/ANGPT1/PLPP3/VEGFA/ANGPT4	6
GO:0030336	GO:0030336	negative regulation of cell migration	9/89	346/18800	3.80E-05	0.001331107	0.000868008	TRIB1/TNFAIP6/RHOB/SULF1/DUSP1/CD74/CYP1B1/ANGPT2/ANGPT4	9
GO:0045936	GO:0045936	negative regulation of phosphate metabolic process	10/89	440/18800	4.35E-05	0.001503302	0.000980296	TRIB1/DUSP6/AGT/ENPP1/JUN/ANGPT1/DUSP1/CDKN1A/PLPP3/APOC1	10
GO:0010563	GO:0010563	negative regulation of phosphorus metabolic process	10/89	441/18800	4.43E-05	0.001503774	0.000980603	TRIB1/DUSP6/AGT/ENPP1/JUN/ANGPT1/DUSP1/CDKN1A/PLPP3/APOC1	10
GO:0002468	GO:0002468	dendritic cell antigen processing and presentation	3/89	15/18800	4.48E-05	0.001503774	0.000980603	HLA-DRB1/HLA-DRA/CD74	3
GO:0002237	GO:0002237	response to molecule of bacterial origin	9/89	354/18800	4.54E-05	0.001503774	0.000980603	TRIB1/NR4A1/CD36/ZFP36/FOS/PTGFR/EFNB2/FGF10/SLPI	9
GO:0014911	GO:0014911	positive regulation of smooth muscle cell migration	4/89	42/18800	4.58E-05	0.001503774	0.000980603	AGT/IGF1/CYP1B1/ADAMTS1	4
GO:0014910	GO:0014910	regulation of smooth muscle cell migration	5/89	83/18800	4.61E-05	0.001503774	0.000980603	TRIB1/AGT/IGF1/CYP1B1/ADAMTS1	5
GO:0007586	GO:0007586	digestion	6/89	137/18800	4.75E-05	0.001532026	0.000999026	CD36/AQP1/RBP4/SOX9/LDLR/FGF10	6
GO:0097006	GO:0097006	regulation of plasma lipoprotein particle levels	5/89	84/18800	4.88E-05	0.001558013	0.001015973	CD36/AGT/LDLR/APOC1/PLA2G2A	5
GO:0051384	GO:0051384	response to glucocorticoid	6/89	139/18800	5.15E-05	0.001625216	0.001059795	HSD11B2/AQP1/FOSB/ZFP36/FOS/CYP1B1	6
GO:2000146	GO:2000146	negative regulation of cell motility	9/89	361/18800	5.28E-05	0.001650257	0.001076125	TRIB1/TNFAIP6/RHOB/SULF1/DUSP1/CD74/CYP1B1/ANGPT2/ANGPT4	9
GO:0016055	GO:0016055	Wnt signaling pathway	10/89	452/18800	5.45E-05	0.001671118	0.001089728	GPC6/AMER2/SULF1/EDNRA/SOX9/PLPP3/FGF10/TIAM1/GPC4/CPE	10
GO:1904705	GO:1904705	regulation of vascular associated smooth muscle cell proliferation	5/89	86/18800	5.47E-05	0.001671118	0.001089728	AGT/JUN/CDKN1A/IGF1/ADAMTS1	5
GO:0198738	GO:0198738	cell-cell signaling by wnt	10/89	454/18800	5.65E-05	0.001710308	0.001115284	GPC6/AMER2/SULF1/EDNRA/SOX9/PLPP3/FGF10/TIAM1/GPC4/CPE	10
GO:1990874	GO:1990874	vascular associated smooth muscle cell proliferation	5/89	87/18800	5.78E-05	0.001730025	0.001128141	AGT/JUN/CDKN1A/IGF1/ADAMTS1	5
GO:0045637	GO:0045637	regulation of myeloid cell differentiation	7/89	208/18800	5.87E-05	0.001738506	0.001133671	HLA-DRB1/TRIB1/TNFAIP6/ZFP36/FOS/CD74/LRRC17	7
GO:1903510	GO:1903510	mucopolysaccharide metabolic process	5/89	88/18800	6.10E-05	0.00179053	0.001167596	TNFAIP6/EDNRA/NDNF/ANGPT1/CHST2	5
GO:0051271	GO:0051271	negative regulation of cellular component movement	9/89	369/18800	6.26E-05	0.001816681	0.001184649	TRIB1/TNFAIP6/RHOB/SULF1/DUSP1/CD74/CYP1B1/ANGPT2/ANGPT4	9
GO:0001666	GO:0001666	response to hypoxia	8/89	286/18800	6.33E-05	0.001816681	0.001184649	HSD11B2/EDNRA/AQP1/NDNF/PGF/VEGFA/ANGPT2/ANGPT4	8
GO:0042180	GO:0042180	cellular ketone metabolic process	7/89	211/18800	6.42E-05	0.001816681	0.001184649	HSD11B2/GPD1/SOX9/SRD5A2/CD74/PDK4/APOC1	7
GO:0051591	GO:0051591	response to cAMP	5/89	89/18800	6.44E-05	0.001816681	0.001184649	GPD1/AQP1/FOSB/FOS/CYP1B1	5
GO:0048806	GO:0048806	genitalia development	4/89	46/18800	6.58E-05	0.001819381	0.001186409	RBP4/FGF10/SRD5A2/TBX3	4
GO:1904707	GO:1904707	positive regulation of vascular associated smooth muscle cell proliferation	4/89	46/18800	6.58E-05	0.001819381	0.001186409	AGT/JUN/IGF1/ADAMTS1	4
GO:0034614	GO:0034614	cellular response to reactive oxygen species	6/89	147/18800	7.03E-05	0.00192627	0.001256111	CD36/RHOB/AQP1/JUN/FOS/CYP1B1	6
GO:0014909	GO:0014909	smooth muscle cell migration	5/89	91/18800	7.17E-05	0.001942887	0.001266947	TRIB1/AGT/IGF1/CYP1B1/ADAMTS1	5
GO:0030900	GO:0030900	forebrain development	9/89	376/18800	7.23E-05	0.001942887	0.001266947	LAMB1/AQP1/NDNF/ATP1A2/BTG2/FGF10/SRD5A2/TBX3/PTCHD1	9
GO:0016525	GO:0016525	negative regulation of angiogenesis	6/89	149/18800	7.58E-05	0.002019034	0.001316602	AGT/SULF1/SEMA6A/ADAMTS1/ANGPT2/ANGPT4	6
GO:0010810	GO:0010810	regulation of cell-substrate adhesion	7/89	217/18800	7.66E-05	0.002021846	0.001318436	CD36/NDNF/FN1/VEGFA/GBP1/ANGPT2/NPNT	7
GO:0060993	GO:0060993	kidney morphogenesis	5/89	93/18800	7.95E-05	0.002042836	0.001332123	AGT/SOX9/FGF10/VEGFA/NPNT	5
GO:0032354	GO:0032354	response to follicle-stimulating hormone	3/89	18/18800	7.95E-05	0.002042836	0.001332123	EDNRA/SRD5A2/CYP1B1	3
GO:0090190	GO:0090190	positive regulation of branching involved in ureteric bud morphogenesis	3/89	18/18800	7.95E-05	0.002042836	0.001332123	AGT/SOX9/VEGFA	3
GO:0042326	GO:0042326	negative regulation of phosphorylation	9/89	382/18800	8.15E-05	0.002060316	0.001343522	TRIB1/DUSP6/AGT/ENPP1/JUN/ANGPT1/DUSP1/CDKN1A/PLPP3	9
GO:2000181	GO:2000181	negative regulation of blood vessel morphogenesis	6/89	151/18800	8.16E-05	0.002060316	0.001343522	AGT/SULF1/SEMA6A/ADAMTS1/ANGPT2/ANGPT4	6
GO:0001657	GO:0001657	ureteric bud development	5/89	94/18800	8.36E-05	0.002093989	0.00136548	AGT/SOX9/BMPER/VEGFA/NPNT	5
GO:1901343	GO:1901343	negative regulation of vasculature development	6/89	152/18800	8.46E-05	0.002100383	0.00136965	AGT/SULF1/SEMA6A/ADAMTS1/ANGPT2/ANGPT4	6
GO:0036293	GO:0036293	response to decreased oxygen levels	8/89	299/18800	8.63E-05	0.002111141	0.001376665	HSD11B2/EDNRA/AQP1/NDNF/PGF/VEGFA/ANGPT2/ANGPT4	8
GO:0035051	GO:0035051	cardiocyte differentiation	6/89	153/18800	8.77E-05	0.002111141	0.001376665	AGT/EDNRA/EFNB2/IGF1/TBX3/VEGFA	6
GO:0072163	GO:0072163	mesonephric epithelium development	5/89	95/18800	8.80E-05	0.002111141	0.001376665	AGT/SOX9/BMPER/VEGFA/NPNT	5
GO:0072164	GO:0072164	mesonephric tubule development	5/89	95/18800	8.80E-05	0.002111141	0.001376665	AGT/SOX9/BMPER/VEGFA/NPNT	5
GO:0042692	GO:0042692	muscle cell differentiation	9/89	387/18800	9.00E-05	0.00214316	0.001397544	AGT/EDNRA/SOX9/EFNB2/FGF10/IGF1/TBX3/VEGFA/NPNT	9
GO:0030857	GO:0030857	negative regulation of epithelial cell differentiation	4/89	50/18800	9.15E-05	0.002160507	0.001408856	ID1/SOX9/TBX3/VEGFA	4
GO:0010744	GO:0010744	positive regulation of macrophage derived foam cell differentiation	3/89	19/18800	9.41E-05	0.002203106	0.001436634	CD36/AGT/PLA2G2A	3
GO:0031960	GO:0031960	response to corticosteroid	6/89	157/18800	0.000101166	0.002320839	0.001513407	HSD11B2/AQP1/FOSB/ZFP36/FOS/CYP1B1	6
GO:0120254	GO:0120254	olefinic compound metabolic process	6/89	157/18800	0.000101166	0.002320839	0.001513407	ADH1C/HSD11B2/RBP4/SRD5A2/PTGDS/CYP1B1	6
GO:0048588	GO:0048588	developmental cell growth	7/89	227/18800	0.000101497	0.002320839	0.001513407	AGT/EDNRA/SOX9/FN1/IGF1/SEMA6A/VEGFA	7
GO:0071496	GO:0071496	cellular response to external stimulus	8/89	309/18800	0.000108353	0.002458248	0.001603012	ATF3/AGT/AQP1/SOX9/ATP1A2/FOS/CDKN1A/PDK4	8
GO:0090287	GO:0090287	regulation of cellular response to growth factor stimulus	8/89	314/18800	0.000121039	0.002724788	0.001776821	TNFAIP6/AGT/SULF1/BMPER/FGF10/LTBP1/SEMA6A/NPNT	8
GO:0048738	GO:0048738	cardiac muscle tissue development	7/89	234/18800	0.000122583	0.002738309	0.001785638	AGT/EDNRA/RBP4/EFNB2/IGF1/TBX3/VEGFA	7
GO:0090189	GO:0090189	regulation of branching involved in ureteric bud morphogenesis	3/89	21/18800	0.000128237	0.002842741	0.001853738	AGT/SOX9/VEGFA	3
GO:0002763	GO:0002763	positive regulation of myeloid leukocyte differentiation	4/89	55/18800	0.000133096	0.00292812	0.001909413	HLA-DRB1/TRIB1/FOS/CD74	4
GO:0014812	GO:0014812	muscle cell migration	5/89	104/18800	0.000135033	0.002948395	0.001922634	TRIB1/AGT/IGF1/CYP1B1/ADAMTS1	5
GO:0001658	GO:0001658	branching involved in ureteric bud morphogenesis	4/89	57/18800	0.000153045	0.003316741	0.002162831	AGT/SOX9/VEGFA/NPNT	4
GO:0048660	GO:0048660	regulation of smooth muscle cell proliferation	6/89	170/18800	0.00015642	0.003364768	0.002194149	TRIB1/AGT/JUN/CDKN1A/IGF1/ADAMTS1	6
GO:0048762	GO:0048762	mesenchymal cell differentiation	7/89	244/18800	0.000158759	0.003389967	0.002210581	EDNRA/SOX9/FN1/FGF10/TIAM1/TBX3/SEMA6A	7
GO:0021761	GO:0021761	limbic system development	5/89	108/18800	0.000161267	0.003418393	0.002229117	NDNF/ATP1A2/BTG2/SRD5A2/TBX3	5
GO:0002090	GO:0002090	regulation of receptor internalization	4/89	58/18800	0.000163791	0.00342193	0.002231424	LRRTM1/ANGPT1/EFNB2/VEGFA	4
GO:0048010	GO:0048010	vascular endothelial growth factor receptor signaling pathway	4/89	58/18800	0.000163791	0.00342193	0.002231424	SULF1/PGF/FGF10/VEGFA	4
GO:0006898	GO:0006898	receptor-mediated endocytosis	7/89	246/18800	0.000166939	0.003462789	0.002258068	LRRTM1/CD36/LDLR/ANGPT1/EFNB2/VEGFA/APOC1	7
GO:0048545	GO:0048545	response to steroid hormone	8/89	330/18800	0.000170172	0.003504826	0.00228548	HSD11B2/AQP1/FOSB/ZFP36/ATP1A2/FOS/SRD5A2/CYP1B1	8
GO:0048659	GO:0048659	smooth muscle cell proliferation	6/89	173/18800	0.000172046	0.003518464	0.002294373	TRIB1/AGT/JUN/CDKN1A/IGF1/ADAMTS1	6
GO:0014706	GO:0014706	striated muscle tissue development	7/89	248/18800	0.000175457	0.003544524	0.002311367	AGT/EDNRA/RBP4/EFNB2/IGF1/TBX3/VEGFA	7
GO:0048259	GO:0048259	regulation of receptor-mediated endocytosis	5/89	110/18800	0.000175762	0.003544524	0.002311367	LRRTM1/ANGPT1/EFNB2/VEGFA/APOC1	5
GO:0035265	GO:0035265	organ growth	6/89	175/18800	0.000183132	0.003622523	0.002362229	DUSP6/AGT/RBP4/SOX9/FGF10/IGF1	6
GO:0014066	GO:0014066	regulation of phosphatidylinositol 3-kinase signaling	5/89	111/18800	0.000183371	0.003622523	0.002362229	AGT/SOX9/ANGPT1/FN1/IGF1	5
GO:0072009	GO:0072009	nephron epithelium development	5/89	111/18800	0.000183371	0.003622523	0.002362229	AGT/EDNRA/SOX9/VEGFA/NPNT	5
GO:2000241	GO:2000241	regulation of reproductive process	6/89	176/18800	0.000188882	0.003706174	0.002416778	SULF1/SOX9/DUSP1/IGF1/VEGFA/DEFB1	6
GO:0030539	GO:0030539	male genitalia development	3/89	24/18800	0.000193156	0.003758824	0.002451111	FGF10/SRD5A2/TBX3	3
GO:0032102	GO:0032102	negative regulation of response to external stimulus	9/89	429/18800	0.000195448	0.003758824	0.002451111	HLA-DRB1/TRIB1/TNFAIP6/LDLR/ZFP36/DUSP1/IGF1/SEMA6A/ANGPT2	9
GO:0042060	GO:0042060	wound healing	9/89	429/18800	0.000195448	0.003758824	0.002451111	CD36/ENTPD2/NDNF/CDKN1A/PLPP3/FN1/FGF10/IGF1/VEGFA	9
GO:0031623	GO:0031623	receptor internalization	5/89	113/18800	0.000199344	0.003783624	0.002467283	LRRTM1/CD36/ANGPT1/EFNB2/VEGFA	5
GO:0044344	GO:0044344	cellular response to fibroblast growth factor stimulus	5/89	113/18800	0.000199344	0.003783624	0.002467283	NR4A1/SULF1/NDNF/ZFP36/FGF10	5
GO:0043409	GO:0043409	negative regulation of MAPK cascade	6/89	179/18800	0.000206994	0.003891682	0.002537747	ATF3/DUSP6/AGT/DUSP1/SEMA6A/GBP1	6
GO:0003014	GO:0003014	renal system process	5/89	114/18800	0.000207717	0.003891682	0.002537747	HSD11B2/AGT/SULF1/EDNRA/AQP1	5
GO:0090288	GO:0090288	negative regulation of cellular response to growth factor stimulus	5/89	115/18800	0.000216356	0.004012692	0.002616657	TNFAIP6/AGT/SULF1/BMPER/SEMA6A	5
GO:0062012	GO:0062012	regulation of small molecule metabolic process	8/89	342/18800	0.00021694	0.004012692	0.002616657	ENPP1/GPD1/SOX9/LDLR/IGF1/CD74/PDK4/APOC1	8
GO:0050927	GO:0050927	positive regulation of positive chemotaxis	3/89	25/18800	0.000218745	0.004014669	0.002617946	PGF/FGF10/VEGFA	3
GO:0010721	GO:0010721	negative regulation of cell development	6/89	181/18800	0.000219811	0.004014669	0.002617946	ID1/LDLR/IGF1/SEMA6A/VEGFA/GBP1	6
GO:0060675	GO:0060675	ureteric bud morphogenesis	4/89	63/18800	0.000225854	0.00407379	0.002656499	AGT/SOX9/VEGFA/NPNT	4
GO:0070542	GO:0070542	response to fatty acid	4/89	63/18800	0.000225854	0.00407379	0.002656499	CD36/SOX9/LDLR/PDK4	4
GO:0072171	GO:0072171	mesonephric tubule morphogenesis	4/89	64/18800	0.000240045	0.004303032	0.002805986	AGT/SOX9/VEGFA/NPNT	4
GO:0019883	GO:0019883	antigen processing and presentation of endogenous antigen	3/89	26/18800	0.000246432	0.004363658	0.00284552	HLA-DRB1/HLA-DRA/CD74	3
GO:0060740	GO:0060740	prostate gland epithelium morphogenesis	3/89	26/18800	0.000246432	0.004363658	0.00284552	SULF1/SOX9/FGF10	3
GO:0071774	GO:0071774	response to fibroblast growth factor	5/89	119/18800	0.000253679	0.004458631	0.002907451	NR4A1/SULF1/NDNF/ZFP36/FGF10	5
GO:0035914	GO:0035914	skeletal muscle cell differentiation	4/89	65/18800	0.000254867	0.004458631	0.002907451	NR4A1/ATF3/FOS/BTG2	4
GO:0010876	GO:0010876	lipid localization	9/89	446/18800	0.000260593	0.004531505	0.002954972	CIDEC/CRABP1/CD36/AGT/ENPP1/RBP4/LDLR/APOC1/PLA2G2A	9
GO:0030203	GO:0030203	glycosaminoglycan metabolic process	5/89	120/18800	0.00026373	0.004558758	0.002972744	TNFAIP6/EDNRA/NDNF/ANGPT1/CHST2	5
GO:0031099	GO:0031099	regeneration	6/89	188/18800	0.000269677	0.004617954	0.003011345	JUN/PGF/CDKN1A/FGF10/IGF1/ANGPT2	6
GO:0032835	GO:0032835	glomerulus development	4/89	66/18800	0.000270335	0.004617954	0.003011345	SULF1/EDNRA/ANGPT1/ANGPT2	4
GO:0055007	GO:0055007	cardiac muscle cell differentiation	5/89	121/18800	0.000274081	0.004654566	0.003035219	AGT/EFNB2/IGF1/TBX3/VEGFA	5
GO:0072012	GO:0072012	glomerulus vasculature development	3/89	27/18800	0.000276289	0.004664793	0.003041889	EDNRA/ANGPT1/ANGPT2	3
GO:0010811	GO:0010811	positive regulation of cell-substrate adhesion	5/89	122/18800	0.000284738	0.004763955	0.003106552	CD36/NDNF/FN1/VEGFA/NPNT	5
GO:1901654	GO:1901654	response to ketone	6/89	190/18800	0.000285444	0.004763955	0.003106552	AQP1/FOSB/FOS/PTGFR/SRD5A2/CYP1B1	6
GO:0071248	GO:0071248	cellular response to metal ion	6/89	191/18800	0.000293594	0.004871979	0.003176994	MT1E/AQP1/FOSB/JUNB/JUN/FOS	6
GO:0002688	GO:0002688	regulation of leukocyte chemotaxis	5/89	124/18800	0.000306992	0.005031215	0.003280831	TNFAIP6/PGF/DUSP1/CD74/VEGFA	5
GO:0046683	GO:0046683	response to organophosphorus	5/89	124/18800	0.000306992	0.005031215	0.003280831	GPD1/AQP1/FOSB/FOS/CYP1B1	5
GO:0060512	GO:0060512	prostate gland morphogenesis	3/89	28/18800	0.000308387	0.005031215	0.003280831	SULF1/SOX9/FGF10	3
GO:0006066	GO:0006066	alcohol metabolic process	8/89	361/18800	0.000312241	0.005065634	0.003303275	ADH1C/HSD11B2/GPD1/RBP4/LDLR/PLPP3/IGF1/CYP1B1	8
GO:0001935	GO:0001935	endothelial cell proliferation	6/89	194/18800	0.000319146	0.005146714	0.003356147	NR4A1/SULF1/JUN/PGF/BMPER/VEGFA	6
GO:0050922	GO:0050922	negative regulation of chemotaxis	4/89	69/18800	0.000320783	0.005146714	0.003356147	TNFAIP6/DUSP1/SEMA6A/ANGPT2	4
GO:0003206	GO:0003206	cardiac chamber morphogenesis	5/89	126/18800	0.000330542	0.00527414	0.003439241	EDNRA/RBP4/TBX3/CPE/ADAMTS1	5
GO:0071260	GO:0071260	cellular response to mechanical stimulus	4/89	70/18800	0.000339003	0.005379589	0.003508003	AGT/AQP1/SOX9/ATP1A2	4
GO:0061437	GO:0061437	renal system vasculature development	3/89	29/18800	0.000342796	0.005380964	0.0035089	EDNRA/ANGPT1/ANGPT2	3
GO:0061440	GO:0061440	kidney vasculature development	3/89	29/18800	0.000342796	0.005380964	0.0035089	EDNRA/ANGPT1/ANGPT2	3
GO:2000379	GO:2000379	positive regulation of reactive oxygen species metabolic process	4/89	71/18800	0.000357952	0.005588669	0.003644344	CD36/AGT/CDKN1A/CYP1B1	4
GO:1903706	GO:1903706	regulation of hemopoiesis	8/89	371/18800	0.00037473	0.005741199	0.003743808	HLA-DRB1/TRIB1/TNFAIP6/HLA-DRA/ZFP36/FOS/CD74/LRRC17	8
GO:0072078	GO:0072078	nephron tubule morphogenesis	4/89	72/18800	0.000377647	0.005741199	0.003743808	AGT/SOX9/VEGFA/NPNT	4
GO:0019886	GO:0019886	antigen processing and presentation of exogenous peptide antigen via MHC class II	3/89	30/18800	0.000379583	0.005741199	0.003743808	HLA-DRB1/HLA-DRA/CD74	3
GO:0034368	GO:0034368	protein-lipid complex remodeling	3/89	30/18800	0.000379583	0.005741199	0.003743808	AGT/APOC1/PLA2G2A	3
GO:0034369	GO:0034369	plasma lipoprotein particle remodeling	3/89	30/18800	0.000379583	0.005741199	0.003743808	AGT/APOC1/PLA2G2A	3
GO:0034698	GO:0034698	response to gonadotropin	3/89	30/18800	0.000379583	0.005741199	0.003743808	EDNRA/SRD5A2/CYP1B1	3
GO:0006006	GO:0006006	glucose metabolic process	6/89	201/18800	0.000385572	0.005801561	0.003783169	ATF3/ENPP1/GPD1/RBP4/IGF1/PDK4	6
GO:0018108	GO:0018108	peptidyl-tyrosine phosphorylation	8/89	373/18800	0.000388375	0.005813618	0.003791032	CD36/AGT/ANGPT1/FGF10/IGF1/CD74/VEGFA/ANGPT4	8
GO:1902105	GO:1902105	regulation of leukocyte differentiation	7/89	283/18800	0.000391116	0.005824615	0.003798203	HLA-DRB1/TRIB1/TNFAIP6/HLA-DRA/FOS/CD74/LRRC17	7
GO:0006022	GO:0006022	aminoglycan metabolic process	5/89	131/18800	0.000395405	0.005858451	0.003820267	TNFAIP6/EDNRA/NDNF/ANGPT1/CHST2	5
GO:0034599	GO:0034599	cellular response to oxidative stress	7/89	284/18800	0.000399477	0.005888744	0.003840021	CD36/RHOB/EDNRA/AQP1/JUN/FOS/CYP1B1	7
GO:0000302	GO:0000302	response to reactive oxygen species	6/89	203/18800	0.000406408	0.005960651	0.003886911	CD36/RHOB/AQP1/JUN/FOS/CYP1B1	6
GO:0018212	GO:0018212	peptidyl-tyrosine modification	8/89	376/18800	0.0004096	0.005977284	0.003897758	CD36/AGT/ANGPT1/FGF10/IGF1/CD74/VEGFA/ANGPT4	8
GO:0035924	GO:0035924	cellular response to vascular endothelial growth factor stimulus	4/89	74/18800	0.000419343	0.006058571	0.003950765	NR4A1/PGF/SEMA6A/VEGFA	4
GO:0072088	GO:0072088	nephron epithelium morphogenesis	4/89	74/18800	0.000419343	0.006058571	0.003950765	AGT/SOX9/VEGFA/NPNT	4
GO:0014074	GO:0014074	response to purine-containing compound	5/89	134/18800	0.000438682	0.00627827	0.004094029	GPD1/AQP1/FOSB/FOS/CYP1B1	5
GO:0009991	GO:0009991	response to extracellular stimulus	9/89	479/18800	0.000438874	0.00627827	0.004094029	ATF3/HSD11B2/LDLR/ZFP36/FOS/CDKN1A/SRD5A2/PDK4/CYP1B1	9
GO:0021536	GO:0021536	diencephalon development	4/89	75/18800	0.000441378	0.006283149	0.004097211	NDNF/FGF10/SRD5A2/PTCHD1	4
GO:0010743	GO:0010743	regulation of macrophage derived foam cell differentiation	3/89	32/18800	0.000460567	0.006419599	0.004186189	CD36/AGT/PLA2G2A	3
GO:0034367	GO:0034367	protein-containing complex remodeling	3/89	32/18800	0.000460567	0.006419599	0.004186189	AGT/APOC1/PLA2G2A	3
GO:0090183	GO:0090183	regulation of kidney development	3/89	32/18800	0.000460567	0.006419599	0.004186189	AGT/SOX9/VEGFA	3
GO:0022409	GO:0022409	positive regulation of cell-cell adhesion	7/89	291/18800	0.000462104	0.006419599	0.004186189	HLA-DRB1/HLA-DRA/EFNB2/PLPP3/IGF1/CHST2/CD74	7
GO:0030100	GO:0030100	regulation of endocytosis	6/89	208/18800	0.000462362	0.006419599	0.004186189	LRRTM1/CD36/ANGPT1/EFNB2/VEGFA/APOC1	6
GO:0061333	GO:0061333	renal tubule morphogenesis	4/89	76/18800	0.000464227	0.006419599	0.004186189	AGT/SOX9/VEGFA/NPNT	4
GO:0016049	GO:0016049	cell growth	9/89	484/18800	0.00047307	0.006510884	0.004245715	AGT/ENPP1/EDNRA/SOX9/CDKN1A/FN1/IGF1/SEMA6A/VEGFA	9
GO:0034754	GO:0034754	cellular hormone metabolic process	5/89	137/18800	0.00048544	0.006620945	0.004317486	CRABP1/ADH1C/RBP4/SRD5A2/CYP1B1	5
GO:0070373	GO:0070373	negative regulation of ERK1 and ERK2 cascade	4/89	77/18800	0.000487907	0.006620945	0.004317486	ATF3/DUSP6/SEMA6A/GBP1	4
GO:0072028	GO:0072028	nephron morphogenesis	4/89	77/18800	0.000487907	0.006620945	0.004317486	AGT/SOX9/VEGFA/NPNT	4
GO:0071375	GO:0071375	cellular response to peptide hormone stimulus	7/89	294/18800	0.000491238	0.006635136	0.00432674	NR4A1/AGT/ENPP1/EDNRA/PIK3R3/PDK4/CYP1B1	7
GO:0006869	GO:0006869	lipid transport	8/89	391/18800	0.000530393	0.007130837	0.004649984	CIDEC/CRABP1/CD36/AGT/RBP4/LDLR/APOC1/PLA2G2A	8
GO:0048844	GO:0048844	artery morphogenesis	4/89	79/18800	0.000537829	0.007197484	0.004693444	EDNRA/LDLR/EFNB2/VEGFA	4
GO:0002495	GO:0002495	antigen processing and presentation of peptide antigen via MHC class II	3/89	34/18800	0.000551866	0.007351469	0.004793857	HLA-DRB1/HLA-DRA/CD74	3
GO:0003151	GO:0003151	outflow tract morphogenesis	4/89	80/18800	0.000564104	0.007390024	0.004818998	EDNRA/JUN/TBX3/VEGFA	4
GO:0008306	GO:0008306	associative learning	4/89	80/18800	0.000564104	0.007390024	0.004818998	AGT/ATP1A2/FOS/BTG2	4
GO:0010817	GO:0010817	regulation of hormone levels	9/89	496/18800	0.000564183	0.007390024	0.004818998	HLA-DRB1/CRABP1/ADH1C/AGT/RBP4/SRD5A2/TBX3/CPE/CYP1B1	9
GO:0060485	GO:0060485	mesenchyme development	7/89	301/18800	0.00056494	0.007390024	0.004818998	EDNRA/SOX9/FN1/FGF10/TIAM1/TBX3/SEMA6A	7
GO:0032147	GO:0032147	activation of protein kinase activity	5/89	142/18800	0.000571594	0.007443532	0.004853891	AGT/ANGPT1/IGF1/VEGFA/ANGPT4	5
GO:0055013	GO:0055013	cardiac muscle cell development	4/89	81/18800	0.00059128	0.007643346	0.004984188	AGT/IGF1/TBX3/VEGFA	4
GO:0002685	GO:0002685	regulation of leukocyte migration	6/89	218/18800	0.000592201	0.007643346	0.004984188	TNFAIP6/PGF/DUSP1/CHST2/CD74/VEGFA	6
GO:0060284	GO:0060284	regulation of cell development	9/89	500/18800	0.00059758	0.007678642	0.005007205	TRIB1/ID1/LDLR/FN1/TIAM1/IGF1/SEMA6A/VEGFA/GBP1	9
GO:0014065	GO:0014065	phosphatidylinositol 3-kinase signaling	5/89	144/18800	0.00060909	0.007792059	0.005081164	AGT/SOX9/ANGPT1/FN1/IGF1	5
GO:0050890	GO:0050890	cognition	7/89	306/18800	0.000622783	0.007932283	0.005172603	AGT/HLA-DRA/LDLR/ATP1A2/FOS/BTG2/PTCHD1	7
GO:0071241	GO:0071241	cellular response to inorganic substance	6/89	221/18800	0.000636207	0.008067879	0.005261024	MT1E/AQP1/FOSB/JUNB/JUN/FOS	6
GO:0014032	GO:0014032	neural crest cell development	4/89	83/18800	0.0006484	0.008116218	0.005292546	EDNRA/SOX9/FN1/SEMA6A	4
GO:0019935	GO:0019935	cyclic-nucleotide-mediated signaling	4/89	83/18800	0.0006484	0.008116218	0.005292546	CD36/AQP1/SOX9/DEFB1	4
GO:0002504	GO:0002504	antigen processing and presentation of peptide or polysaccharide antigen via MHC class II	3/89	36/18800	0.000653993	0.008116218	0.005292546	HLA-DRB1/HLA-DRA/CD74	3
GO:0010837	GO:0010837	regulation of keratinocyte proliferation	3/89	36/18800	0.000653993	0.008116218	0.005292546	ZFP36/EFNB2/FGF10	3
GO:1905332	GO:1905332	positive regulation of morphogenesis of an epithelium	3/89	36/18800	0.000653993	0.008116218	0.005292546	AGT/SOX9/VEGFA	3
GO:0001523	GO:0001523	retinoid metabolic process	4/89	84/18800	0.000678379	0.00834751	0.00544337	CRABP1/ADH1C/RBP4/CYP1B1	4
GO:0071277	GO:0071277	cellular response to calcium ion	4/89	84/18800	0.000678379	0.00834751	0.00544337	FOSB/JUNB/JUN/FOS	4
GO:0071276	GO:0071276	cellular response to cadmium ion	3/89	37/18800	0.000709271	0.008690818	0.00566724	MT1E/JUN/FOS	3
GO:0008406	GO:0008406	gonad development	6/89	226/18800	0.000715148	0.008726006	0.005690186	TNFAIP6/SOX9/SRD5A2/VEGFA/CYP1B1/ADAMTS1	6
GO:0009410	GO:0009410	response to xenobiotic stimulus	8/89	411/18800	0.000734885	0.008929316	0.005822763	DUSP6/HSD11B2/FOSB/JUN/FOS/PGF/SRD5A2/CYP1B1	8
GO:0002478	GO:0002478	antigen processing and presentation of exogenous peptide antigen	3/89	38/18800	0.000767441	0.009247501	0.00603025	HLA-DRB1/HLA-DRA/CD74	3
GO:0010742	GO:0010742	macrophage derived foam cell differentiation	3/89	38/18800	0.000767441	0.009247501	0.00603025	CD36/AGT/PLA2G2A	3
GO:0016101	GO:0016101	diterpenoid metabolic process	4/89	87/18800	0.0007742	0.009252169	0.006033294	CRABP1/ADH1C/RBP4/CYP1B1	4
GO:0055006	GO:0055006	cardiac cell development	4/89	87/18800	0.0007742	0.009252169	0.006033294	AGT/IGF1/TBX3/VEGFA	4
GO:0042445	GO:0042445	hormone metabolic process	6/89	230/18800	0.000783598	0.009326101	0.006081505	CRABP1/ADH1C/RBP4/SRD5A2/CPE/CYP1B1	6
GO:0045137	GO:0045137	development of primary sexual characteristics	6/89	231/18800	0.000801477	0.009499952	0.006194872	TNFAIP6/SOX9/SRD5A2/VEGFA/CYP1B1/ADAMTS1	6
GO:0014031	GO:0014031	mesenchymal cell development	4/89	88/18800	0.00080816	0.009501606	0.006195951	EDNRA/SOX9/FN1/SEMA6A	4
GO:0048864	GO:0048864	stem cell development	4/89	88/18800	0.00080816	0.009501606	0.006195951	EDNRA/SOX9/FN1/SEMA6A	4
GO:0002274	GO:0002274	myeloid leukocyte activation	6/89	232/18800	0.000819669	0.009598062	0.006258849	JUN/LDLR/FN1/CD74/PTGDS/PLA2G2A	6
GO:0032570	GO:0032570	response to progesterone	3/89	39/18800	0.00082856	0.009624556	0.006276126	FOSB/FOS/CYP1B1	3
GO:0090077	GO:0090077	foam cell differentiation	3/89	39/18800	0.00082856	0.009624556	0.006276126	CD36/AGT/PLA2G2A	3
GO:0060560	GO:0060560	developmental growth involved in morphogenesis	6/89	234/18800	0.000857011	0.009915376	0.006465768	EDNRA/SOX9/FN1/FGF10/SEMA6A/VEGFA	6
GO:0030856	GO:0030856	regulation of epithelial cell differentiation	5/89	157/18800	0.000899621	0.010205077	0.006654681	ID1/SOX9/ZFP36/TBX3/VEGFA	5
GO:0046434	GO:0046434	organophosphate catabolic process	5/89	157/18800	0.000899621	0.010205077	0.006654681	ENTPD2/ENPP1/GPD1/LDLR/APOC1	5
GO:0055067	GO:0055067	monovalent inorganic cation homeostasis	5/89	157/18800	0.000899621	0.010205077	0.006654681	AGT/ATP6V0D1/EDNRA/ATP1A2/PDK4	5
GO:1902107	GO:1902107	positive regulation of leukocyte differentiation	5/89	157/18800	0.000899621	0.010205077	0.006654681	HLA-DRB1/TRIB1/HLA-DRA/FOS/CD74	5
GO:1903708	GO:1903708	positive regulation of hemopoiesis	5/89	157/18800	0.000899621	0.010205077	0.006654681	HLA-DRB1/TRIB1/HLA-DRA/FOS/CD74	5
GO:0045638	GO:0045638	negative regulation of myeloid cell differentiation	4/89	91/18800	0.000916343	0.010306514	0.006720827	TRIB1/TNFAIP6/ZFP36/LRRC17	4
GO:0072080	GO:0072080	nephron tubule development	4/89	91/18800	0.000916343	0.010306514	0.006720827	AGT/SOX9/VEGFA/NPNT	4
GO:0016042	GO:0016042	lipid catabolic process	7/89	327/18800	0.00091921	0.010306514	0.006720827	CRABP1/LDLR/SRD5A2/CYP1B1/APOC1/PLIN1/PLA2G2A	7
GO:0048638	GO:0048638	regulation of developmental growth	7/89	329/18800	0.000952413	0.01062089	0.00692583	DUSP6/RBP4/CDKN1A/FN1/IGF1/SEMA6A/VEGFA	7
GO:0019217	GO:0019217	regulation of fatty acid metabolic process	4/89	92/18800	0.000954563	0.01062089	0.00692583	SOX9/CD74/PDK4/APOC1	4
GO:0014820	GO:0014820	tonic smooth muscle contraction	2/89	10/18800	0.000972902	0.01066154	0.006952338	AGT/EDNRA	2
GO:0045657	GO:0045657	positive regulation of monocyte differentiation	2/89	10/18800	0.000972902	0.01066154	0.006952338	HLA-DRB1/CD74	2
GO:0071600	GO:0071600	otic vesicle morphogenesis	2/89	10/18800	0.000972902	0.01066154	0.006952338	SOX9/FGF10	2
GO:0150172	GO:0150172	regulation of phosphatidylcholine metabolic process	2/89	10/18800	0.000972902	0.01066154	0.006952338	LDLR/APOC1	2
GO:0001649	GO:0001649	osteoblast differentiation	6/89	241/18800	0.000998149	0.010822698	0.007057428	TNFAIP6/JUNB/SOX9/IGF1/VCAN/NPNT	6
GO:0010975	GO:0010975	regulation of neuron projection development	8/89	431/18800	0.000998789	0.010822698	0.007057428	AGT/ID1/NDNF/EFNB2/FN1/TIAM1/SEMA6A/VEGFA	8
GO:0048732	GO:0048732	gland development	8/89	431/18800	0.000998789	0.010822698	0.007057428	SULF1/EDNRA/JUN/SOX9/FGF10/TBX3/VEGFA/CYP1B1	8
GO:0062197	GO:0062197	cellular response to chemical stress	7/89	332/18800	0.001003985	0.010838559	0.007067771	CD36/RHOB/EDNRA/AQP1/JUN/FOS/CYP1B1	7
GO:0019318	GO:0019318	hexose metabolic process	6/89	242/18800	0.001019689	0.01096258	0.007148645	ATF3/ENPP1/GPD1/RBP4/IGF1/PDK4	6
GO:0006979	GO:0006979	response to oxidative stress	8/89	433/18800	0.001028891	0.01096258	0.007148645	CD36/RHOB/EDNRA/AQP1/JUN/FOS/CYP1B1/CA3	8
GO:0031952	GO:0031952	regulation of protein autophosphorylation	3/89	42/18800	0.001030198	0.01096258	0.007148645	ENPP1/JUN/VEGFA	3
GO:0002042	GO:0002042	cell migration involved in sprouting angiogenesis	4/89	94/18800	0.001034348	0.01096258	0.007148645	NR4A1/PIK3R3/EFNB2/VEGFA	4
GO:0061326	GO:0061326	renal tubule development	4/89	94/18800	0.001034348	0.01096258	0.007148645	AGT/SOX9/VEGFA/NPNT	4
GO:0014033	GO:0014033	neural crest cell differentiation	4/89	95/18800	0.001075947	0.011320838	0.007382263	EDNRA/SOX9/FN1/SEMA6A	4
GO:0048661	GO:0048661	positive regulation of smooth muscle cell proliferation	4/89	95/18800	0.001075947	0.011320838	0.007382263	AGT/JUN/IGF1/ADAMTS1	4
GO:0045926	GO:0045926	negative regulation of growth	6/89	245/18800	0.001086462	0.011349227	0.007400775	AGT/MT1E/ENPP1/RBP4/CDKN1A/SEMA6A	6
GO:1903039	GO:1903039	positive regulation of leukocyte cell-cell adhesion	6/89	245/18800	0.001086462	0.011349227	0.007400775	HLA-DRB1/HLA-DRA/EFNB2/IGF1/CHST2/CD74	6
GO:0046661	GO:0046661	male sex differentiation	5/89	164/18800	0.001093358	0.011380333	0.00742106	SOX9/FGF10/SRD5A2/TBX3/CYP1B1	5
GO:0071364	GO:0071364	cellular response to epidermal growth factor stimulus	3/89	43/18800	0.001103691	0.011446851	0.007464436	ID1/SOX9/ZFP36	3
GO:0030316	GO:0030316	osteoclast differentiation	4/89	96/18800	0.001118708	0.011520312	0.007512339	TNFAIP6/JUNB/FOS/LRRC17	4
GO:0060419	GO:0060419	heart growth	4/89	96/18800	0.001118708	0.011520312	0.007512339	DUSP6/AGT/RBP4/IGF1	4
GO:0071453	GO:0071453	cellular response to oxygen levels	5/89	166/18800	0.001153995	0.011826089	0.007711735	ATP6V0D1/AQP1/NDNF/VEGFA/ANGPT4	5
GO:0015850	GO:0015850	organic hydroxy compound transport	6/89	248/18800	0.001156546	0.011826089	0.007711735	CD36/AGT/AQP1/RBP4/LDLR/APOC1	6
GO:0003205	GO:0003205	cardiac chamber development	5/89	167/18800	0.001185231	0.011829999	0.007714284	EDNRA/RBP4/TBX3/CPE/ADAMTS1	5
GO:0002551	GO:0002551	mast cell chemotaxis	2/89	11/18800	0.001185444	0.011829999	0.007714284	PGF/VEGFA	2
GO:0046598	GO:0046598	positive regulation of viral entry into host cell	2/89	11/18800	0.001185444	0.011829999	0.007714284	HLA-DRB1/CD74	2
GO:0060174	GO:0060174	limb bud formation	2/89	11/18800	0.001185444	0.011829999	0.007714284	SOX9/FGF10	2
GO:0060601	GO:0060601	lateral sprouting from an epithelium	2/89	11/18800	0.001185444	0.011829999	0.007714284	SULF1/FGF10	2
GO:0075294	GO:0075294	positive regulation by symbiont of entry into host	2/89	11/18800	0.001185444	0.011829999	0.007714284	HLA-DRB1/CD74	2
GO:0097084	GO:0097084	vascular associated smooth muscle cell development	2/89	11/18800	0.001185444	0.011829999	0.007714284	EDNRA/VEGFA	2
GO:0006721	GO:0006721	terpenoid metabolic process	4/89	98/18800	0.001207783	0.01201165	0.007832738	CRABP1/ADH1C/RBP4/CYP1B1	4
GO:0010951	GO:0010951	negative regulation of endopeptidase activity	6/89	251/18800	0.00123005	0.012191352	0.007949921	NR4A1/AGT/AQP1/CPAMD8/SLPI/VEGFA	6
GO:0031667	GO:0031667	response to nutrient levels	8/89	446/18800	0.001242764	0.012275466	0.008004771	ATF3/HSD11B2/LDLR/ZFP36/CDKN1A/SRD5A2/PDK4/CYP1B1	8
GO:0045639	GO:0045639	positive regulation of myeloid cell differentiation	4/89	99/18800	0.001254132	0.012315813	0.008031081	HLA-DRB1/TRIB1/FOS/CD74	4
GO:0071560	GO:0071560	cellular response to transforming growth factor beta stimulus	6/89	252/18800	0.001255331	0.012315813	0.008031081	ID1/JUN/SOX9/FOS/LTBP1/NPNT	6
GO:0071827	GO:0071827	plasma lipoprotein particle organization	3/89	45/18800	0.001260425	0.012324158	0.008036523	AGT/APOC1/PLA2G2A	3
GO:0003012	GO:0003012	muscle system process	8/89	449/18800	0.001296835	0.01263761	0.008240924	NR4A1/AGT/SULF1/EDNRA/ATP1A2/IGF1/TBX3/NPNT	8
GO:0006936	GO:0006936	muscle contraction	7/89	349/18800	0.001339273	0.012964501	0.008454088	NR4A1/AGT/SULF1/EDNRA/ATP1A2/TBX3/NPNT	7
GO:0001974	GO:0001974	blood vessel remodeling	3/89	46/18800	0.001343772	0.012964501	0.008454088	AGT/EDNRA/FGF10	3
GO:0085029	GO:0085029	extracellular matrix assembly	3/89	46/18800	0.001343772	0.012964501	0.008454088	AGT/LAMB1/SOX9	3
GO:0051090	GO:0051090	regulation of DNA-binding transcription factor activity	8/89	452/18800	0.001352768	0.013008071	0.0084825	TRIB1/CD36/AGT/ENPP1/ID1/PLPP3/VEGFA/CYP1B1	8
GO:1902106	GO:1902106	negative regulation of leukocyte differentiation	4/89	102/18800	0.001400637	0.013146191	0.008572567	TRIB1/TNFAIP6/CD74/LRRC17	4
GO:0071559	GO:0071559	response to transforming growth factor beta	6/89	258/18800	0.001415481	0.013146191	0.008572567	ID1/JUN/SOX9/FOS/LTBP1/NPNT	6
GO:0031953	GO:0031953	negative regulation of protein autophosphorylation	2/89	12/18800	0.001418158	0.013146191	0.008572567	ENPP1/JUN	2
GO:0035112	GO:0035112	genitalia morphogenesis	2/89	12/18800	0.001418158	0.013146191	0.008572567	RBP4/FGF10	2
GO:0043380	GO:0043380	regulation of memory T cell differentiation	2/89	12/18800	0.001418158	0.013146191	0.008572567	HLA-DRB1/HLA-DRA	2
GO:0045602	GO:0045602	negative regulation of endothelial cell differentiation	2/89	12/18800	0.001418158	0.013146191	0.008572567	ID1/VEGFA	2
GO:0046541	GO:0046541	saliva secretion	2/89	12/18800	0.001418158	0.013146191	0.008572567	AQP1/FGF10	2
GO:0060907	GO:0060907	positive regulation of macrophage cytokine production	2/89	12/18800	0.001418158	0.013146191	0.008572567	CD36/CD74	2
GO:0097531	GO:0097531	mast cell migration	2/89	12/18800	0.001418158	0.013146191	0.008572567	PGF/VEGFA	2
GO:0022407	GO:0022407	regulation of cell-cell adhesion	8/89	456/18800	0.001430322	0.013146191	0.008572567	HLA-DRB1/HLA-DRA/EFNB2/PLPP3/IGF1/CHST2/CD74/VEGFA	8
GO:0019884	GO:0019884	antigen processing and presentation of exogenous antigen	3/89	47/18800	0.001430508	0.013146191	0.008572567	HLA-DRB1/HLA-DRA/CD74	3
GO:0043616	GO:0043616	keratinocyte proliferation	3/89	47/18800	0.001430508	0.013146191	0.008572567	ZFP36/EFNB2/FGF10	3
GO:0043618	GO:0043618	regulation of transcription from RNA polymerase II promoter in response to stress	3/89	47/18800	0.001430508	0.013146191	0.008572567	ATF3/JUN/VEGFA	3
GO:0070849	GO:0070849	response to epidermal growth factor	3/89	47/18800	0.001430508	0.013146191	0.008572567	ID1/SOX9/ZFP36	3
GO:0005996	GO:0005996	monosaccharide metabolic process	6/89	261/18800	0.001501188	0.013752207	0.008967747	ATF3/ENPP1/GPD1/RBP4/IGF1/PDK4	6
GO:0071825	GO:0071825	protein-lipid complex subunit organization	3/89	48/18800	0.001520684	0.013887	0.009055645	AGT/APOC1/PLA2G2A	3
GO:0010466	GO:0010466	negative regulation of peptidase activity	6/89	262/18800	0.001530619	0.013912757	0.009072441	NR4A1/AGT/AQP1/CPAMD8/SLPI/VEGFA	6
GO:0048015	GO:0048015	phosphatidylinositol-mediated signaling	5/89	177/18800	0.001533086	0.013912757	0.009072441	AGT/SOX9/ANGPT1/FN1/IGF1	5
GO:0003018	GO:0003018	vascular process in circulatory system	6/89	263/18800	0.001560489	0.014117317	0.009205833	CD36/AGT/EDNRA/ATP1A2/ANGPT1/VEGFA	6
GO:0001936	GO:0001936	regulation of endothelial cell proliferation	5/89	178/18800	0.001571591	0.014173606	0.009242539	NR4A1/SULF1/JUN/PGF/VEGFA	5
GO:0007611	GO:0007611	learning or memory	6/89	264/18800	0.0015908	0.014249447	0.009291995	AGT/LDLR/ATP1A2/FOS/BTG2/PTCHD1	6
GO:0060840	GO:0060840	artery development	4/89	106/18800	0.001614025	0.014249447	0.009291995	EDNRA/LDLR/EFNB2/VEGFA	4
GO:1903707	GO:1903707	negative regulation of hemopoiesis	4/89	106/18800	0.001614025	0.014249447	0.009291995	TRIB1/TNFAIP6/CD74/LRRC17	4
GO:0002762	GO:0002762	negative regulation of myeloid leukocyte differentiation	3/89	49/18800	0.001614349	0.014249447	0.009291995	TRIB1/TNFAIP6/LRRC17	3
GO:0030225	GO:0030225	macrophage differentiation	3/89	49/18800	0.001614349	0.014249447	0.009291995	HLA-DRB1/TRIB1/VEGFA	3
GO:0030850	GO:0030850	prostate gland development	3/89	49/18800	0.001614349	0.014249447	0.009291995	SULF1/SOX9/FGF10	3
GO:0042304	GO:0042304	regulation of fatty acid biosynthetic process	3/89	49/18800	0.001614349	0.014249447	0.009291995	CD74/PDK4/APOC1	3
GO:0090596	GO:0090596	sensory organ morphogenesis	6/89	266/18800	0.001652769	0.014544368	0.009484312	EDNRA/RBP4/SOX9/FGF10/TBX3/VEGFA	6
GO:0043379	GO:0043379	memory T cell differentiation	2/89	13/18800	0.001670851	0.014614915	0.009530315	HLA-DRB1/HLA-DRA	2
GO:0060213	GO:0060213	positive regulation of nuclear-transcribed mRNA poly(A) tail shortening	2/89	13/18800	0.001670851	0.014614915	0.009530315	ZFP36/BTG2	2
GO:0090092	GO:0090092	regulation of transmembrane receptor protein serine/threonine kinase signaling pathway	6/89	267/18800	0.001684434	0.014689483	0.00957894	TNFAIP6/SULF1/BMPER/FGF10/LTBP1/NPNT	6
GO:0048017	GO:0048017	inositol lipid-mediated signaling	5/89	181/18800	0.001691383	0.014705916	0.009589656	AGT/SOX9/ANGPT1/FN1/IGF1	5
GO:0038084	GO:0038084	vascular endothelial growth factor signaling pathway	3/89	50/18800	0.001711551	0.014792691	0.009646242	PGF/SEMA6A/VEGFA	3
GO:0099054	GO:0099054	presynapse assembly	3/89	50/18800	0.001711551	0.014792691	0.009646242	GPC6/EFNB2/GPC4	3
GO:0050728	GO:0050728	negative regulation of inflammatory response	5/89	182/18800	0.001732765	0.014931602	0.009736825	HLA-DRB1/TNFAIP6/LDLR/ZFP36/IGF1	5
GO:0051098	GO:0051098	regulation of binding	7/89	366/18800	0.001756624	0.015092413	0.009841689	ID1/JUN/ANGPT1/CDKN1A/TIAM1/IGF1/SLPI	7
GO:0055001	GO:0055001	muscle cell development	5/89	183/18800	0.001774886	0.015204337	0.009914674	AGT/EDNRA/IGF1/TBX3/VEGFA	5
GO:0042572	GO:0042572	retinol metabolic process	3/89	51/18800	0.001812339	0.015479509	0.010094112	ADH1C/RBP4/CYP1B1	3
GO:0033674	GO:0033674	positive regulation of kinase activity	8/89	476/18800	0.001872902	0.015949874	0.010400835	HLA-DRB1/AGT/ANGPT1/CDKN1A/IGF1/CD74/VEGFA/ANGPT4	8
GO:0051251	GO:0051251	positive regulation of lymphocyte activation	7/89	371/18800	0.001896853	0.015987095	0.010425106	HLA-DRB1/HLA-DRA/EFNB2/CDKN1A/FGF10/IGF1/CD74	7
GO:0051346	GO:0051346	negative regulation of hydrolase activity	7/89	371/18800	0.001896853	0.015987095	0.010425106	NR4A1/AGT/AQP1/CPAMD8/SLPI/VEGFA/APOC1	7
GO:0001938	GO:0001938	positive regulation of endothelial cell proliferation	4/89	111/18800	0.001911325	0.015987095	0.010425106	NR4A1/JUN/PGF/VEGFA	4
GO:0099172	GO:0099172	presynapse organization	3/89	52/18800	0.00191676	0.015987095	0.010425106	GPC6/EFNB2/GPC4	3
GO:0007171	GO:0007171	activation of transmembrane receptor protein tyrosine kinase activity	2/89	14/18800	0.001943335	0.015987095	0.010425106	ANGPT1/ANGPT4	2
GO:0010872	GO:0010872	regulation of cholesterol esterification	2/89	14/18800	0.001943335	0.015987095	0.010425106	AGT/APOC1	2
GO:0010958	GO:0010958	regulation of amino acid import across plasma membrane	2/89	14/18800	0.001943335	0.015987095	0.010425106	AGT/ATP1A2	2
GO:0042308	GO:0042308	negative regulation of protein import into nucleus	2/89	14/18800	0.001943335	0.015987095	0.010425106	CD36/ANGPT1	2
GO:0060347	GO:0060347	heart trabecula formation	2/89	14/18800	0.001943335	0.015987095	0.010425106	RBP4/ADAMTS1	2
GO:0090715	GO:0090715	immunological memory formation process	2/89	14/18800	0.001943335	0.015987095	0.010425106	HLA-DRB1/HLA-DRA	2
GO:1903789	GO:1903789	regulation of amino acid transmembrane transport	2/89	14/18800	0.001943335	0.015987095	0.010425106	AGT/ATP1A2	2
GO:1904590	GO:1904590	negative regulation of protein import	2/89	14/18800	0.001943335	0.015987095	0.010425106	CD36/ANGPT1	2
GO:0034381	GO:0034381	plasma lipoprotein particle clearance	3/89	53/18800	0.00202486	0.016471127	0.010740741	CD36/LDLR/APOC1	3
GO:0043620	GO:0043620	regulation of DNA-templated transcription in response to stress	3/89	53/18800	0.00202486	0.016471127	0.010740741	ATF3/JUN/VEGFA	3
GO:0060071	GO:0060071	Wnt signaling pathway, planar cell polarity pathway	3/89	53/18800	0.00202486	0.016471127	0.010740741	GPC6/TIAM1/GPC4	3
GO:0071385	GO:0071385	cellular response to glucocorticoid stimulus	3/89	53/18800	0.00202486	0.016471127	0.010740741	AQP1/ZFP36/CYP1B1	3
GO:0071320	GO:0071320	cellular response to cAMP	3/89	54/18800	0.002136683	0.017303967	0.011283832	GPD1/AQP1/CYP1B1	3
GO:0001654	GO:0001654	eye development	7/89	379/18800	0.002139161	0.017303967	0.011283832	RBP4/CPAMD8/JUN/SOX9/FGF10/VEGFA/CYP1B1	7
GO:0003214	GO:0003214	cardiac left ventricle morphogenesis	2/89	15/18800	0.00223542	0.017692763	0.011537365	EDNRA/CPE	2
GO:0014029	GO:0014029	neural crest formation	2/89	15/18800	0.00223542	0.017692763	0.011537365	EDNRA/SOX9	2
GO:0030202	GO:0030202	heparin metabolic process	2/89	15/18800	0.00223542	0.017692763	0.011537365	EDNRA/ANGPT1	2
GO:0060211	GO:0060211	regulation of nuclear-transcribed mRNA poly(A) tail shortening	2/89	15/18800	0.00223542	0.017692763	0.011537365	ZFP36/BTG2	2
GO:0060572	GO:0060572	morphogenesis of an epithelial bud	2/89	15/18800	0.00223542	0.017692763	0.011537365	SULF1/FGF10	2
GO:0071599	GO:0071599	otic vesicle development	2/89	15/18800	0.00223542	0.017692763	0.011537365	SOX9/FGF10	2
GO:0097152	GO:0097152	mesenchymal cell apoptotic process	2/89	15/18800	0.00223542	0.017692763	0.011537365	EDNRA/SOX9	2
GO:0050878	GO:0050878	regulation of body fluid levels	7/89	382/18800	0.002235966	0.017692763	0.011537365	CD36/ENTPD2/HSD11B2/AQP1/FN1/FGF10/VEGFA	7
GO:0001706	GO:0001706	endoderm formation	3/89	55/18800	0.002252275	0.017773384	0.011589937	LAMB1/DUSP1/FN1	3
GO:0150063	GO:0150063	visual system development	7/89	383/18800	0.002268976	0.017856659	0.01164424	RBP4/CPAMD8/JUN/SOX9/FGF10/VEGFA/CYP1B1	7
GO:0006720	GO:0006720	isoprenoid metabolic process	4/89	117/18800	0.002315742	0.018175448	0.011852121	CRABP1/ADH1C/RBP4/CYP1B1	4
GO:0055078	GO:0055078	sodium ion homeostasis	3/89	56/18800	0.002371678	0.01848472	0.012053795	AGT/EDNRA/ATP1A2	3
GO:0099072	GO:0099072	regulation of postsynaptic membrane neurotransmitter receptor levels	3/89	56/18800	0.002371678	0.01848472	0.012053795	GPC6/EFNB2/GPC4	3
GO:0044403	GO:0044403	biological process involved in symbiotic interaction	6/89	286/18800	0.002378454	0.01848472	0.012053795	HLA-DRB1/JUN/LDLR/EFNB2/FN1/CD74	6
GO:0008286	GO:0008286	insulin receptor signaling pathway	4/89	118/18800	0.002388438	0.01848472	0.012053795	AGT/ENPP1/PIK3R3/PDK4	4
GO:1904019	GO:1904019	epithelial cell apoptotic process	4/89	118/18800	0.002388438	0.01848472	0.012053795	EDNRA/NDNF/ZFP36/ANGPT1	4
GO:0043393	GO:0043393	regulation of protein binding	5/89	196/18800	0.002393338	0.01848472	0.012053795	ID1/ANGPT1/CDKN1A/TIAM1/SLPI	5
GO:0048880	GO:0048880	sensory system development	7/89	389/18800	0.002475039	0.019065019	0.012432206	RBP4/CPAMD8/JUN/SOX9/FGF10/VEGFA/CYP1B1	7
GO:0038066	GO:0038066	p38MAPK cascade	3/89	57/18800	0.002494935	0.019111763	0.012462687	ZFP36/DUSP1/VEGFA	3
GO:0090175	GO:0090175	regulation of establishment of planar polarity	3/89	57/18800	0.002494935	0.019111763	0.012462687	GPC6/TIAM1/GPC4	3
GO:0002399	GO:0002399	MHC class II protein complex assembly	2/89	16/18800	0.002546919	0.019111763	0.012462687	HLA-DRB1/HLA-DRA	2
GO:0002503	GO:0002503	peptide antigen assembly with MHC class II protein complex	2/89	16/18800	0.002546919	0.019111763	0.012462687	HLA-DRB1/HLA-DRA	2
GO:0034374	GO:0034374	low-density lipoprotein particle remodeling	2/89	16/18800	0.002546919	0.019111763	0.012462687	AGT/PLA2G2A	2
GO:0034638	GO:0034638	phosphatidylcholine catabolic process	2/89	16/18800	0.002546919	0.019111763	0.012462687	LDLR/APOC1	2
GO:0060841	GO:0060841	venous blood vessel development	2/89	16/18800	0.002546919	0.019111763	0.012462687	EFNB2/VEGFA	2
GO:0099633	GO:0099633	protein localization to postsynaptic specialization membrane	2/89	16/18800	0.002546919	0.019111763	0.012462687	GPC6/GPC4	2
GO:0099645	GO:0099645	neurotransmitter receptor localization to postsynaptic specialization membrane	2/89	16/18800	0.002546919	0.019111763	0.012462687	GPC6/GPC4	2
GO:1901201	GO:1901201	regulation of extracellular matrix assembly	2/89	16/18800	0.002546919	0.019111763	0.012462687	AGT/SOX9	2
GO:0007179	GO:0007179	transforming growth factor beta receptor signaling pathway	5/89	200/18800	0.002611747	0.019528714	0.012734579	ID1/JUN/FOS/LTBP1/NPNT	5
GO:0048675	GO:0048675	axon extension	4/89	121/18800	0.002615933	0.019528714	0.012734579	EDNRA/FN1/SEMA6A/VEGFA	4
GO:0050727	GO:0050727	regulation of inflammatory response	7/89	394/18800	0.00265755	0.019788529	0.012904003	HLA-DRB1/TNFAIP6/AGT/LDLR/ZFP36/IGF1/PLA2G2A	7
GO:1901888	GO:1901888	regulation of cell junction assembly	5/89	201/18800	0.002668537	0.019819516	0.01292421	LRRTM1/GPC6/AGT/VEGFA/GPC4	5
GO:0006631	GO:0006631	fatty acid metabolic process	7/89	395/18800	0.002695265	0.019966966	0.013020361	CD36/SOX9/CD74/PDK4/PTGDS/CYP1B1/APOC1	7
GO:0019722	GO:0019722	calcium-mediated signaling	5/89	202/18800	0.002726218	0.02013912	0.013132622	ATP1A2/PTGFR/IGF1/GBP1/DEFB1	5
GO:0001755	GO:0001755	neural crest cell migration	3/89	59/18800	0.002753179	0.02013912	0.013132622	EDNRA/FN1/SEMA6A	3
GO:0046686	GO:0046686	response to cadmium ion	3/89	59/18800	0.002753179	0.02013912	0.013132622	MT1E/JUN/FOS	3
GO:0071384	GO:0071384	cellular response to corticosteroid stimulus	3/89	59/18800	0.002753179	0.02013912	0.013132622	AQP1/ZFP36/CYP1B1	3
GO:1902893	GO:1902893	regulation of miRNA transcription	3/89	59/18800	0.002753179	0.02013912	0.013132622	JUN/SOX9/FOS	3
GO:0022612	GO:0022612	gland morphogenesis	4/89	123/18800	0.002775604	0.020150883	0.013140292	SULF1/SOX9/FGF10/TBX3	4
GO:0032355	GO:0032355	response to estradiol	4/89	123/18800	0.002775604	0.020150883	0.013140292	AGT/PTGFR/FGF10/CYP1B1	4
GO:0042471	GO:0042471	ear morphogenesis	4/89	123/18800	0.002775604	0.020150883	0.013140292	EDNRA/SOX9/FGF10/TBX3	4
GO:0010934	GO:0010934	macrophage cytokine production	2/89	17/18800	0.002877645	0.020557514	0.013405455	CD36/CD74	2
GO:0010935	GO:0010935	regulation of macrophage cytokine production	2/89	17/18800	0.002877645	0.020557514	0.013405455	CD36/CD74	2
GO:0033631	GO:0033631	cell-cell adhesion mediated by integrin	2/89	17/18800	0.002877645	0.020557514	0.013405455	PLPP3/NPNT	2
GO:0043117	GO:0043117	positive regulation of vascular permeability	2/89	17/18800	0.002877645	0.020557514	0.013405455	ANGPT1/VEGFA	2
GO:0051412	GO:0051412	response to corticosterone	2/89	17/18800	0.002877645	0.020557514	0.013405455	FOSB/FOS	2
GO:0090713	GO:0090713	immunological memory process	2/89	17/18800	0.002877645	0.020557514	0.013405455	HLA-DRB1/HLA-DRA	2
GO:0061614	GO:0061614	miRNA transcription	3/89	60/18800	0.002888246	0.020557514	0.013405455	JUN/SOX9/FOS	3
GO:1903670	GO:1903670	regulation of sprouting angiogenesis	3/89	60/18800	0.002888246	0.020557514	0.013405455	BMPER/SEMA6A/VEGFA	3
GO:0007281	GO:0007281	germ cell development	6/89	299/18800	0.002964725	0.021050271	0.013726779	TNFAIP6/EDNRA/HOOK1/IGF1/ANGPT2/DEFB1	6
GO:0016051	GO:0016051	carbohydrate biosynthetic process	5/89	209/18800	0.003155629	0.022351086	0.014575034	ATF3/ENPP1/GPD1/RBP4/IGF1	5
GO:0030299	GO:0030299	intestinal cholesterol absorption	2/89	18/18800	0.003227415	0.022368526	0.014586407	CD36/LDLR	2
GO:0034433	GO:0034433	steroid esterification	2/89	18/18800	0.003227415	0.022368526	0.014586407	AGT/APOC1	2
GO:0034434	GO:0034434	sterol esterification	2/89	18/18800	0.003227415	0.022368526	0.014586407	AGT/APOC1	2
GO:0034435	GO:0034435	cholesterol esterification	2/89	18/18800	0.003227415	0.022368526	0.014586407	AGT/APOC1	2
GO:0043116	GO:0043116	negative regulation of vascular permeability	2/89	18/18800	0.003227415	0.022368526	0.014586407	ANGPT1/VEGFA	2
GO:0060602	GO:0060602	branch elongation of an epithelium	2/89	18/18800	0.003227415	0.022368526	0.014586407	SOX9/FGF10	2
GO:0150079	GO:0150079	negative regulation of neuroinflammatory response	2/89	18/18800	0.003227415	0.022368526	0.014586407	LDLR/IGF1	2
GO:1902683	GO:1902683	regulation of receptor localization to synapse	2/89	18/18800	0.003227415	0.022368526	0.014586407	GPC6/GPC4	2
GO:2000136	GO:2000136	regulation of cell proliferation involved in heart morphogenesis	2/89	18/18800	0.003227415	0.022368526	0.014586407	SOX9/TBX3	2
GO:0048002	GO:0048002	antigen processing and presentation of peptide antigen	3/89	63/18800	0.003317698	0.022885025	0.014923213	HLA-DRB1/HLA-DRA/CD74	3
GO:2000242	GO:2000242	negative regulation of reproductive process	3/89	63/18800	0.003317698	0.022885025	0.014923213	SULF1/DUSP1/IGF1	3
GO:0045670	GO:0045670	regulation of osteoclast differentiation	3/89	64/18800	0.003469058	0.023872381	0.015567063	TNFAIP6/FOS/LRRC17	3
GO:0034219	GO:0034219	carbohydrate transmembrane transport	4/89	131/18800	0.003481189	0.023899226	0.015584569	ENPP1/EDNRA/AQP1/IGF1	4
GO:0001558	GO:0001558	regulation of cell growth	7/89	415/18800	0.003539888	0.024244894	0.015809977	AGT/ENPP1/CDKN1A/FN1/IGF1/SEMA6A/VEGFA	7
GO:0010565	GO:0010565	regulation of cellular ketone metabolic process	4/89	132/18800	0.003577181	0.024342447	0.015873591	SOX9/CD74/PDK4/APOC1	4
GO:0035270	GO:0035270	endocrine system development	4/89	132/18800	0.003577181	0.024342447	0.015873591	EDNRA/SOX9/FGF10/CYP1B1	4
GO:0002483	GO:0002483	antigen processing and presentation of endogenous peptide antigen	2/89	19/18800	0.003596043	0.024342447	0.015873591	HLA-DRB1/HLA-DRA	2
GO:0010985	GO:0010985	negative regulation of lipoprotein particle clearance	2/89	19/18800	0.003596043	0.024342447	0.015873591	LDLR/APOC1	2
GO:0061323	GO:0061323	cell proliferation involved in heart morphogenesis	2/89	19/18800	0.003596043	0.024342447	0.015873591	SOX9/TBX3	2
GO:0030258	GO:0030258	lipid modification	5/89	216/18800	0.003631891	0.024527934	0.015994546	AGT/SOX9/PLPP3/PDK4/APOC1	5
GO:0002440	GO:0002440	production of molecular mediator of immune response	6/89	312/18800	0.003653214	0.024614696	0.016051123	HLA-DRB1/CD36/RBP4/HLA-DRA/ANGPT1/CD74	6
GO:0003158	GO:0003158	endothelium development	4/89	133/18800	0.003674957	0.024695798	0.016104009	RHOB/ID1/EDNRA/VEGFA	4
GO:0016032	GO:0016032	viral process	7/89	418/18800	0.003682259	0.024695798	0.016104009	HLA-DRB1/JUN/LDLR/ZFP36/EFNB2/SLPI/CD74	7
GO:1901214	GO:1901214	regulation of neuron death	6/89	313/18800	0.003710705	0.024829236	0.016191024	NDNF/JUN/FOS/ANGPT1/EFNB2/BTG2	6
GO:0001503	GO:0001503	ossification	7/89	420/18800	0.003779574	0.025174041	0.016415869	TNFAIP6/ENPP1/JUNB/SOX9/IGF1/VCAN/NPNT	7
GO:0034329	GO:0034329	cell junction assembly	7/89	420/18800	0.003779574	0.025174041	0.016415869	LRRTM1/GPC6/AGT/EFNB2/FN1/VEGFA/GPC4	7
GO:0060326	GO:0060326	cell chemotaxis	6/89	315/18800	0.003827706	0.025386532	0.016554433	TNFAIP6/NR4A1/PGF/DUSP1/CD74/VEGFA	6
GO:0002696	GO:0002696	positive regulation of leukocyte activation	7/89	421/18800	0.00382896	0.025386532	0.016554433	HLA-DRB1/HLA-DRA/EFNB2/CDKN1A/FGF10/IGF1/CD74	7
GO:0043583	GO:0043583	ear development	5/89	219/18800	0.003851034	0.025474721	0.016611941	EDNRA/SOX9/BMPER/FGF10/TBX3	5
GO:0030879	GO:0030879	mammary gland development	4/89	135/18800	0.003875929	0.02553564	0.016651666	SOX9/FGF10/TBX3/VEGFA	4
GO:0016311	GO:0016311	dephosphorylation	7/89	422/18800	0.003878838	0.02553564	0.016651666	DUSP6/ATP1A2/DUSP1/PLPP3/PPM1L/NPNT/CA3	7
GO:0035418	GO:0035418	protein localization to synapse	3/89	67/18800	0.003948271	0.02553564	0.016651666	LRRTM1/GPC6/GPC4	3
GO:0045667	GO:0045667	regulation of osteoblast differentiation	4/89	136/18800	0.003979156	0.02553564	0.016651666	TNFAIP6/SOX9/IGF1/NPNT	4
GO:0002396	GO:0002396	MHC protein complex assembly	2/89	20/18800	0.003983349	0.02553564	0.016651666	HLA-DRB1/HLA-DRA	2
GO:0002501	GO:0002501	peptide antigen assembly with MHC protein complex	2/89	20/18800	0.003983349	0.02553564	0.016651666	HLA-DRB1/HLA-DRA	2
GO:0003228	GO:0003228	atrial cardiac muscle tissue development	2/89	20/18800	0.003983349	0.02553564	0.016651666	EDNRA/TBX3	2
GO:0042693	GO:0042693	muscle cell fate commitment	2/89	20/18800	0.003983349	0.02553564	0.016651666	FGF10/TBX3	2
GO:0045591	GO:0045591	positive regulation of regulatory T cell differentiation	2/89	20/18800	0.003983349	0.02553564	0.016651666	HLA-DRB1/HLA-DRA	2
GO:0045655	GO:0045655	regulation of monocyte differentiation	2/89	20/18800	0.003983349	0.02553564	0.016651666	HLA-DRB1/CD74	2
GO:0045821	GO:0045821	positive regulation of glycolytic process	2/89	20/18800	0.003983349	0.02553564	0.016651666	GPD1/IGF1	2
GO:0071371	GO:0071371	cellular response to gonadotropin stimulus	2/89	20/18800	0.003983349	0.02553564	0.016651666	EDNRA/CYP1B1	2
GO:1902473	GO:1902473	regulation of protein localization to synapse	2/89	20/18800	0.003983349	0.02553564	0.016651666	GPC6/GPC4	2
GO:1904754	GO:1904754	positive regulation of vascular associated smooth muscle cell migration	2/89	20/18800	0.003983349	0.02553564	0.016651666	AGT/ADAMTS1	2
GO:0050870	GO:0050870	positive regulation of T cell activation	5/89	223/18800	0.00415778	0.02659514	0.017342561	HLA-DRB1/HLA-DRA/EFNB2/IGF1/CD74	5
GO:0060348	GO:0060348	bone development	5/89	225/18800	0.004317536	0.027412444	0.017875521	SULF1/SOX9/IGF1/SRD5A2/LRRC17	5
GO:0008202	GO:0008202	steroid metabolic process	6/89	323/18800	0.004323312	0.027412444	0.017875521	HSD11B2/AGT/LDLR/SRD5A2/CYP1B1/APOC1	6
GO:0071214	GO:0071214	cellular response to abiotic stimulus	6/89	323/18800	0.004323312	0.027412444	0.017875521	RHOB/AGT/AQP1/SOX9/ATP1A2/CDKN1A	6
GO:0104004	GO:0104004	cellular response to environmental stimulus	6/89	323/18800	0.004323312	0.027412444	0.017875521	RHOB/AGT/AQP1/SOX9/ATP1A2/CDKN1A	6
GO:0030502	GO:0030502	negative regulation of bone mineralization	2/89	21/18800	0.00438915	0.027529356	0.017951758	ENPP1/SOX9	2
GO:0044241	GO:0044241	lipid digestion	2/89	21/18800	0.00438915	0.027529356	0.017951758	CD36/LDLR	2
GO:0071404	GO:0071404	cellular response to low-density lipoprotein particle stimulus	2/89	21/18800	0.00438915	0.027529356	0.017951758	CD36/LDLR	2
GO:0098856	GO:0098856	intestinal lipid absorption	2/89	21/18800	0.00438915	0.027529356	0.017951758	CD36/LDLR	2
GO:1903902	GO:1903902	positive regulation of viral life cycle	2/89	21/18800	0.00438915	0.027529356	0.017951758	HLA-DRB1/CD74	2
GO:0050921	GO:0050921	positive regulation of chemotaxis	4/89	140/18800	0.004410693	0.027604852	0.018000989	PGF/FGF10/CD74/VEGFA	4
GO:0042698	GO:0042698	ovulation cycle	3/89	70/18800	0.004465901	0.027890274	0.018187112	TNFAIP6/CYP1B1/ADAMTS1	3
GO:0050671	GO:0050671	positive regulation of lymphocyte proliferation	4/89	141/18800	0.004523311	0.028127828	0.018342019	CDKN1A/FGF10/IGF1/CD74	4
GO:0098727	GO:0098727	maintenance of cell number	4/89	141/18800	0.004523311	0.028127828	0.018342019	SOX9/FGF10/IGF1/TBX3	4
GO:0050867	GO:0050867	positive regulation of cell activation	7/89	436/18800	0.004630384	0.028731904	0.018735934	HLA-DRB1/HLA-DRA/EFNB2/CDKN1A/FGF10/IGF1/CD74	7
GO:0071356	GO:0071356	cellular response to tumor necrosis factor	5/89	229/18800	0.004650136	0.028731904	0.018735934	GPD1/ZFP36/GBP1/CYP1B1/NPNT	5
GO:0097529	GO:0097529	myeloid leukocyte migration	5/89	229/18800	0.004650136	0.028731904	0.018735934	TNFAIP6/PGF/DUSP1/CD74/VEGFA	5
GO:0050670	GO:0050670	regulation of lymphocyte proliferation	5/89	230/18800	0.004736059	0.028877258	0.018830719	HLA-DRB1/CDKN1A/FGF10/IGF1/CD74	5
GO:0032946	GO:0032946	positive regulation of mononuclear cell proliferation	4/89	143/18800	0.004754335	0.028877258	0.018830719	CDKN1A/FGF10/IGF1/CD74	4
GO:0071456	GO:0071456	cellular response to hypoxia	4/89	143/18800	0.004754335	0.028877258	0.018830719	AQP1/NDNF/VEGFA/ANGPT4	4
GO:0043010	GO:0043010	camera-type eye development	6/89	330/18800	0.004794628	0.028877258	0.018830719	RBP4/JUN/SOX9/FGF10/VEGFA/CYP1B1	6
GO:0006883	GO:0006883	cellular sodium ion homeostasis	2/89	22/18800	0.004813267	0.028877258	0.018830719	AGT/ATP1A2	2
GO:0030277	GO:0030277	maintenance of gastrointestinal epithelium	2/89	22/18800	0.004813267	0.028877258	0.018830719	RBP4/SOX9	2
GO:0035584	GO:0035584	calcium-mediated signaling using intracellular calcium source	2/89	22/18800	0.004813267	0.028877258	0.018830719	PTGFR/DEFB1	2
GO:0046823	GO:0046823	negative regulation of nucleocytoplasmic transport	2/89	22/18800	0.004813267	0.028877258	0.018830719	CD36/ANGPT1	2
GO:0060487	GO:0060487	lung epithelial cell differentiation	2/89	22/18800	0.004813267	0.028877258	0.018830719	SOX9/FGF10	2
GO:0061042	GO:0061042	vascular wound healing	2/89	22/18800	0.004813267	0.028877258	0.018830719	NDNF/VEGFA	2
GO:0061081	GO:0061081	positive regulation of myeloid leukocyte cytokine production involved in immune response	2/89	22/18800	0.004813267	0.028877258	0.018830719	CD36/CD74	2
GO:0072593	GO:0072593	reactive oxygen species metabolic process	5/89	231/18800	0.004823107	0.028877258	0.018830719	CD36/AGT/CDKN1A/PDK4/CYP1B1	5
GO:0001736	GO:0001736	establishment of planar polarity	3/89	72/18800	0.004832764	0.028877258	0.018830719	GPC6/TIAM1/GPC4	3
GO:0007164	GO:0007164	establishment of tissue polarity	3/89	72/18800	0.004832764	0.028877258	0.018830719	GPC6/TIAM1/GPC4	3
GO:0035567	GO:0035567	non-canonical Wnt signaling pathway	3/89	72/18800	0.004832764	0.028877258	0.018830719	GPC6/TIAM1/GPC4	3
GO:0042246	GO:0042246	tissue regeneration	3/89	72/18800	0.004832764	0.028877258	0.018830719	CDKN1A/FGF10/IGF1	3
GO:0051960	GO:0051960	regulation of nervous system development	7/89	440/18800	0.004864098	0.028996981	0.018908789	LRRTM1/ID1/LDLR/FN1/TIAM1/SEMA6A/VEGFA	7
GO:0051592	GO:0051592	response to calcium ion	4/89	144/18800	0.004872771	0.028996981	0.018908789	FOSB/JUNB/JUN/FOS	4
GO:0032103	GO:0032103	positive regulation of response to external stimulus	7/89	442/18800	0.004984246	0.029515804	0.019247111	AGT/LDLR/PGF/FGF10/CD74/VEGFA/PLA2G2A	7
GO:0007612	GO:0007612	learning	4/89	145/18800	0.004993175	0.029515804	0.019247111	AGT/ATP1A2/FOS/BTG2	4
GO:0043524	GO:0043524	negative regulation of neuron apoptotic process	4/89	145/18800	0.004993175	0.029515804	0.019247111	NDNF/JUN/ANGPT1/BTG2	4
GO:0032944	GO:0032944	regulation of mononuclear cell proliferation	5/89	233/18800	0.005000611	0.029515804	0.019247111	HLA-DRB1/CDKN1A/FGF10/IGF1/CD74	5
GO:0150076	GO:0150076	neuroinflammatory response	3/89	73/18800	0.005022821	0.02958676	0.019293382	JUN/LDLR/IGF1	3
GO:0007517	GO:0007517	muscle organ development	6/89	334/18800	0.005080404	0.029865371	0.019475062	NR4A1/ATF3/EDNRA/FOS/BTG2/IGF1	6
GO:0046718	GO:0046718	viral entry into host cell	4/89	146/18800	0.005115563	0.030011304	0.019570225	HLA-DRB1/LDLR/EFNB2/CD74	4
GO:0007160	GO:0007160	cell-matrix adhesion	5/89	235/18800	0.005182712	0.030162128	0.019668576	CD36/FN1/TIAM1/VEGFA/NPNT	5
GO:0097305	GO:0097305	response to alcohol	5/89	235/18800	0.005182712	0.030162128	0.019668576	FOSB/FOS/PTGFR/CYP1B1/CA3	5
GO:0046470	GO:0046470	phosphatidylcholine metabolic process	3/89	74/18800	0.005217334	0.030162128	0.019668576	LDLR/APOC1/PLA2G2A	3
GO:0060420	GO:0060420	regulation of heart growth	3/89	74/18800	0.005217334	0.030162128	0.019668576	DUSP6/RBP4/IGF1	3
GO:0030111	GO:0030111	regulation of Wnt signaling pathway	6/89	336/18800	0.005227904	0.030162128	0.019668576	AMER2/SULF1/SOX9/PLPP3/FGF10/TIAM1	6
GO:2000377	GO:2000377	regulation of reactive oxygen species metabolic process	4/89	147/18800	0.005239949	0.030162128	0.019668576	CD36/AGT/CDKN1A/CYP1B1	4
GO:0002689	GO:0002689	negative regulation of leukocyte chemotaxis	2/89	23/18800	0.005255522	0.030162128	0.019668576	TNFAIP6/DUSP1	2
GO:0021854	GO:0021854	hypothalamus development	2/89	23/18800	0.005255522	0.030162128	0.019668576	NDNF/SRD5A2	2
GO:0030728	GO:0030728	ovulation	2/89	23/18800	0.005255522	0.030162128	0.019668576	TNFAIP6/ADAMTS1	2
GO:0060479	GO:0060479	lung cell differentiation	2/89	23/18800	0.005255522	0.030162128	0.019668576	SOX9/FGF10	2
GO:0060571	GO:0060571	morphogenesis of an epithelial fold	2/89	23/18800	0.005255522	0.030162128	0.019668576	SULF1/FGF10	2
GO:0030595	GO:0030595	leukocyte chemotaxis	5/89	236/18800	0.005275505	0.030217094	0.01970442	TNFAIP6/PGF/DUSP1/CD74/VEGFA	5
GO:0006809	GO:0006809	nitric oxide biosynthetic process	3/89	75/18800	0.005416332	0.030876291	0.020134279	CD36/AGT/CYP1B1	3
GO:0043536	GO:0043536	positive regulation of blood vessel endothelial cell migration	3/89	75/18800	0.005416332	0.030876291	0.020134279	ANGPT1/VEGFA/ANGPT4	3
GO:0048568	GO:0048568	embryonic organ development	7/89	449/18800	0.005422489	0.030876291	0.020134279	EDNRA/RBP4/JUNB/SOX9/FGF10/TBX3/VEGFA	7
GO:0006790	GO:0006790	sulfur compound metabolic process	6/89	339/18800	0.005455029	0.030940242	0.020175981	ENPP1/EDNRA/NDNF/ANGPT1/CHST2/PDK4	6
GO:0019216	GO:0019216	regulation of lipid metabolic process	6/89	339/18800	0.005455029	0.030940242	0.020175981	AGT/SOX9/LDLR/CD74/PDK4/APOC1	6
GO:0043535	GO:0043535	regulation of blood vessel endothelial cell migration	4/89	150/18800	0.005625242	0.031843475	0.020764975	ANGPT1/VEGFA/ANGPT2/ANGPT4	4
GO:0035994	GO:0035994	response to muscle stretch	2/89	24/18800	0.005715737	0.032167638	0.02097636	JUN/FOS	2
GO:0036003	GO:0036003	positive regulation of transcription from RNA polymerase II promoter in response to stress	2/89	24/18800	0.005715737	0.032167638	0.02097636	ATF3/VEGFA	2
GO:1901522	GO:1901522	positive regulation of transcription from RNA polymerase II promoter involved in cellular response to chemical stimulus	2/89	24/18800	0.005715737	0.032167638	0.02097636	JUN/VEGFA	2
GO:0036294	GO:0036294	cellular response to decreased oxygen levels	4/89	151/18800	0.005757766	0.032341492	0.021089729	AQP1/NDNF/VEGFA/ANGPT4	4
GO:0043154	GO:0043154	negative regulation of cysteine-type endopeptidase activity involved in apoptotic process	3/89	77/18800	0.005827895	0.032609263	0.021264341	NR4A1/AQP1/VEGFA	3
GO:0050772	GO:0050772	positive regulation of axonogenesis	3/89	77/18800	0.005827895	0.032609263	0.021264341	FN1/TIAM1/VEGFA	3
GO:1903037	GO:1903037	regulation of leukocyte cell-cell adhesion	6/89	344/18800	0.005849556	0.032667521	0.021302331	HLA-DRB1/HLA-DRA/EFNB2/IGF1/CHST2/CD74	6
GO:0052547	GO:0052547	regulation of peptidase activity	7/89	456/18800	0.005889145	0.032825484	0.021405337	NR4A1/AGT/AQP1/CPAMD8/FN1/SLPI/VEGFA	7
GO:0044409	GO:0044409	entry into host	4/89	153/18800	0.006029037	0.033349147	0.021746816	HLA-DRB1/LDLR/EFNB2/CD74	4
GO:0045834	GO:0045834	positive regulation of lipid metabolic process	4/89	153/18800	0.006029037	0.033349147	0.021746816	AGT/LDLR/CD74/APOC1	4
GO:2001236	GO:2001236	regulation of extrinsic apoptotic signaling pathway	4/89	153/18800	0.006029037	0.033349147	0.021746816	ATF3/AGT/FGF10/IGF1	4
GO:0007492	GO:0007492	endoderm development	3/89	78/18800	0.006040514	0.033349147	0.021746816	LAMB1/DUSP1/FN1	3
GO:0010827	GO:0010827	regulation of glucose transmembrane transport	3/89	78/18800	0.006040514	0.033349147	0.021746816	ENPP1/EDNRA/IGF1	3
GO:0007265	GO:0007265	Ras protein signal transduction	6/89	347/18800	0.006096077	0.033592043	0.021905207	RHOB/JUN/CDKN1A/FGF10/TIAM1/IGF1	6
GO:0051403	GO:0051403	stress-activated MAPK cascade	5/89	245/18800	0.006164363	0.033682792	0.021964384	TRIB1/AGT/ZFP36/DUSP1/VEGFA	5
GO:0050770	GO:0050770	regulation of axonogenesis	4/89	154/18800	0.006167812	0.033682792	0.021964384	FN1/TIAM1/SEMA6A/VEGFA	4
GO:0003071	GO:0003071	renal system process involved in regulation of systemic arterial blood pressure	2/89	25/18800	0.006193737	0.033682792	0.021964384	HSD11B2/AGT	2
GO:0045662	GO:0045662	negative regulation of myoblast differentiation	2/89	25/18800	0.006193737	0.033682792	0.021964384	SOX9/TBX3	2
GO:0060343	GO:0060343	trabecula formation	2/89	25/18800	0.006193737	0.033682792	0.021964384	RBP4/ADAMTS1	2
GO:0099560	GO:0099560	synaptic membrane adhesion	2/89	25/18800	0.006193737	0.033682792	0.021964384	GPC6/GPC4	2
GO:1903959	GO:1903959	regulation of anion transmembrane transport	2/89	25/18800	0.006193737	0.033682792	0.021964384	AGT/ATP1A2	2
GO:0006094	GO:0006094	gluconeogenesis	3/89	79/18800	0.006257725	0.033903792	0.022108497	ATF3/GPD1/RBP4	3
GO:0030301	GO:0030301	cholesterol transport	3/89	79/18800	0.006257725	0.033903792	0.022108497	CD36/LDLR/APOC1	3
GO:0007519	GO:0007519	skeletal muscle tissue development	4/89	155/18800	0.0063087	0.034116322	0.022247087	NR4A1/ATF3/FOS/BTG2	4
GO:0045861	GO:0045861	negative regulation of proteolysis	6/89	350/18800	0.006350109	0.034276426	0.02235149	NR4A1/AGT/AQP1/CPAMD8/SLPI/VEGFA	6
GO:0021537	GO:0021537	telencephalon development	5/89	247/18800	0.006375361	0.034348884	0.02239874	LAMB1/AQP1/ATP1A2/BTG2/SRD5A2	5
GO:0010038	GO:0010038	response to metal ion	6/89	351/18800	0.006436479	0.034605212	0.02256589	MT1E/AQP1/FOSB/JUNB/JUN/FOS	6
GO:0008643	GO:0008643	carbohydrate transport	4/89	156/18800	0.006451713	0.034605212	0.02256589	ENPP1/EDNRA/AQP1/IGF1	4
GO:0051051	GO:0051051	negative regulation of transport	7/89	464/18800	0.006458686	0.034605212	0.02256589	LRRTM1/CD36/ENPP1/ATP1A2/ANGPT1/CD74/APOC1	7
GO:0006029	GO:0006029	proteoglycan metabolic process	3/89	80/18800	0.006479554	0.034606414	0.022566673	SULF1/NDNF/IGF1	3
GO:0002699	GO:0002699	positive regulation of immune effector process	5/89	248/18800	0.006482744	0.034606414	0.022566673	HLA-DRB1/CD36/RBP4/HLA-DRA/CD74	5
GO:0034612	GO:0034612	response to tumor necrosis factor	5/89	249/18800	0.006591393	0.035088829	0.022881254	GPD1/ZFP36/GBP1/CYP1B1/NPNT	5
GO:0002697	GO:0002697	regulation of immune effector process	6/89	353/18800	0.006611784	0.035088829	0.022881254	HLA-DRB1/CD36/RBP4/HLA-DRA/ANGPT1/CD74	6
GO:0070997	GO:0070997	neuron death	6/89	353/18800	0.006611784	0.035088829	0.022881254	NDNF/JUN/FOS/ANGPT1/EFNB2/BTG2	6
GO:0003094	GO:0003094	glomerular filtration	2/89	26/18800	0.006689345	0.035088829	0.022881254	SULF1/EDNRA	2
GO:0014829	GO:0014829	vascular associated smooth muscle contraction	2/89	26/18800	0.006689345	0.035088829	0.022881254	AGT/EDNRA	2
GO:0030878	GO:0030878	thyroid gland development	2/89	26/18800	0.006689345	0.035088829	0.022881254	EDNRA/FGF10	2
GO:0031664	GO:0031664	regulation of lipopolysaccharide-mediated signaling pathway	2/89	26/18800	0.006689345	0.035088829	0.022881254	TRIB1/CD36	2
GO:0060384	GO:0060384	innervation	2/89	26/18800	0.006689345	0.035088829	0.022881254	SULF1/EDNRA	2
GO:0090257	GO:0090257	regulation of muscle system process	5/89	250/18800	0.006701316	0.035088829	0.022881254	NR4A1/AGT/ATP1A2/IGF1/NPNT	5
GO:0045445	GO:0045445	myoblast differentiation	3/89	81/18800	0.006706026	0.035088829	0.022881254	SOX9/IGF1/TBX3	3
GO:0046209	GO:0046209	nitric oxide metabolic process	3/89	81/18800	0.006706026	0.035088829	0.022881254	CD36/AGT/CYP1B1	3
GO:0007292	GO:0007292	female gamete generation	4/89	158/18800	0.006744172	0.035161715	0.022928782	TNFAIP6/EDNRA/IGF1/ADAMTS1	4
GO:0070665	GO:0070665	positive regulation of leukocyte proliferation	4/89	158/18800	0.006744172	0.035161715	0.022928782	CDKN1A/FGF10/IGF1/CD74	4
GO:0006606	GO:0006606	protein import into nucleus	4/89	159/18800	0.006893644	0.035782464	0.02333357	CD36/AGT/ANGPT1/CDKN1A	4
GO:0050792	GO:0050792	regulation of viral process	4/89	159/18800	0.006893644	0.035782464	0.02333357	HLA-DRB1/ZFP36/SLPI/CD74	4
GO:0031098	GO:0031098	stress-activated protein kinase signaling cascade	5/89	252/18800	0.006925015	0.035782464	0.02333357	TRIB1/AGT/ZFP36/DUSP1/VEGFA	5
GO:0019319	GO:0019319	hexose biosynthetic process	3/89	82/18800	0.006937165	0.035782464	0.02333357	ATF3/GPD1/RBP4	3
GO:0042310	GO:0042310	vasoconstriction	3/89	82/18800	0.006937165	0.035782464	0.02333357	AGT/EDNRA/ATP1A2	3
GO:2001057	GO:2001057	reactive nitrogen species metabolic process	3/89	82/18800	0.006937165	0.035782464	0.02333357	CD36/AGT/CYP1B1	3
GO:0070663	GO:0070663	regulation of leukocyte proliferation	5/89	254/18800	0.0071539	0.036630017	0.023886255	HLA-DRB1/CDKN1A/FGF10/IGF1/CD74	5
GO:0002092	GO:0002092	positive regulation of receptor internalization	2/89	27/18800	0.00720239	0.036630017	0.023886255	ANGPT1/VEGFA	2
GO:0003401	GO:0003401	axis elongation	2/89	27/18800	0.00720239	0.036630017	0.023886255	SOX9/FGF10	2
GO:0035640	GO:0035640	exploration behavior	2/89	27/18800	0.00720239	0.036630017	0.023886255	LRRTM1/ATP1A2	2
GO:0042537	GO:0042537	benzene-containing compound metabolic process	2/89	27/18800	0.00720239	0.036630017	0.023886255	SRD5A2/CYP1B1	2
GO:0071280	GO:0071280	cellular response to copper ion	2/89	27/18800	0.00720239	0.036630017	0.023886255	MT1E/AQP1	2
GO:0097205	GO:0097205	renal filtration	2/89	27/18800	0.00720239	0.036630017	0.023886255	SULF1/EDNRA	2
GO:1903055	GO:1903055	positive regulation of extracellular matrix organization	2/89	27/18800	0.00720239	0.036630017	0.023886255	AGT/SOX9	2
GO:0050767	GO:0050767	regulation of neurogenesis	6/89	361/18800	0.00734793	0.037211633	0.024265524	ID1/LDLR/FN1/TIAM1/SEMA6A/VEGFA	6
GO:0001837	GO:0001837	epithelial to mesenchymal transition	4/89	162/18800	0.007355192	0.037211633	0.024265524	EDNRA/SOX9/TIAM1/TBX3	4
GO:0006633	GO:0006633	fatty acid biosynthetic process	4/89	162/18800	0.007355192	0.037211633	0.024265524	CD74/PDK4/PTGDS/APOC1	4
GO:0051170	GO:0051170	import into nucleus	4/89	163/18800	0.007513462	0.037946252	0.024744565	CD36/AGT/ANGPT1/CDKN1A	4
GO:0001818	GO:0001818	negative regulation of cytokine production	6/89	363/18800	0.007540889	0.03801865	0.024791776	HLA-DRB1/ZFP36/ANGPT1/FN1/IGF1/GBP1	6
GO:0061564	GO:0061564	axon development	7/89	479/18800	0.007636338	0.038346874	0.025005809	EDNRA/JUN/EFNB2/FN1/TIAM1/SEMA6A/VEGFA	7
GO:0050886	GO:0050886	endocrine process	3/89	85/18800	0.007658811	0.038346874	0.025005809	HSD11B2/AGT/TBX3	3
GO:2000117	GO:2000117	negative regulation of cysteine-type endopeptidase activity	3/89	85/18800	0.007658811	0.038346874	0.025005809	NR4A1/AQP1/VEGFA	3
GO:2000243	GO:2000243	positive regulation of reproductive process	3/89	85/18800	0.007658811	0.038346874	0.025005809	SOX9/VEGFA/DEFB1	3
GO:0000289	GO:0000289	nuclear-transcribed mRNA poly(A) tail shortening	2/89	28/18800	0.007732698	0.038451634	0.025074122	ZFP36/BTG2	2
GO:0030431	GO:0030431	sleep	2/89	28/18800	0.007732698	0.038451634	0.025074122	FOS/PTGDS	2
GO:0032703	GO:0032703	negative regulation of interleukin-2 production	2/89	28/18800	0.007732698	0.038451634	0.025074122	ZFP36/GBP1	2
GO:1903672	GO:1903672	positive regulation of sprouting angiogenesis	2/89	28/18800	0.007732698	0.038451634	0.025074122	BMPER/VEGFA	2
GO:0032868	GO:0032868	response to insulin	5/89	259/18800	0.007749203	0.038467836	0.025084688	HSD11B2/AGT/ENPP1/PIK3R3/PDK4	5
GO:0051100	GO:0051100	negative regulation of binding	4/89	165/18800	0.007836713	0.038835859	0.025324674	ID1/JUN/CDKN1A/SLPI	4
GO:0033627	GO:0033627	cell adhesion mediated by integrin	3/89	86/18800	0.007908843	0.038993683	0.02542759	PLPP3/CYP1B1/NPNT	3
GO:0046364	GO:0046364	monosaccharide biosynthetic process	3/89	86/18800	0.007908843	0.038993683	0.02542759	ATF3/GPD1/RBP4	3
GO:1900542	GO:1900542	regulation of purine nucleotide metabolic process	3/89	86/18800	0.007908843	0.038993683	0.02542759	GPD1/IGF1/PDK4	3
GO:0055017	GO:0055017	cardiac muscle tissue growth	3/89	87/18800	0.008163651	0.040072226	0.026130903	AGT/RBP4/IGF1	3
GO:0002700	GO:0002700	regulation of production of molecular mediator of immune response	4/89	167/18800	0.008168994	0.040072226	0.026130903	CD36/RBP4/ANGPT1/CD74	4
GO:0060538	GO:0060538	skeletal muscle organ development	4/89	167/18800	0.008168994	0.040072226	0.026130903	NR4A1/ATF3/FOS/BTG2	4
GO:0003156	GO:0003156	regulation of animal organ formation	2/89	29/18800	0.008280098	0.040075673	0.026133151	SULF1/FGF10	2
GO:0003298	GO:0003298	physiological muscle hypertrophy	2/89	29/18800	0.008280098	0.040075673	0.026133151	AGT/IGF1	2
GO:0003301	GO:0003301	physiological cardiac muscle hypertrophy	2/89	29/18800	0.008280098	0.040075673	0.026133151	AGT/IGF1	2
GO:0010575	GO:0010575	positive regulation of vascular endothelial growth factor production	2/89	29/18800	0.008280098	0.040075673	0.026133151	SULF1/CYP1B1	2
GO:0060441	GO:0060441	epithelial tube branching involved in lung morphogenesis	2/89	29/18800	0.008280098	0.040075673	0.026133151	SOX9/FGF10	2
GO:0061049	GO:0061049	cell growth involved in cardiac muscle cell development	2/89	29/18800	0.008280098	0.040075673	0.026133151	AGT/IGF1	2
GO:0061082	GO:0061082	myeloid leukocyte cytokine production	2/89	29/18800	0.008280098	0.040075673	0.026133151	CD36/CD74	2
GO:1902430	GO:1902430	negative regulation of amyloid-beta formation	2/89	29/18800	0.008280098	0.040075673	0.026133151	RTN1/IGF1	2
GO:0090066	GO:0090066	regulation of anatomical structure size	7/89	487/18800	0.008326068	0.040231118	0.026234515	AGT/EDNRA/AQP1/ATP1A2/FN1/SEMA6A/VEGFA	7
GO:0006140	GO:0006140	regulation of nucleotide metabolic process	3/89	88/18800	0.008423257	0.04063312	0.026496659	GPD1/IGF1/PDK4	3
GO:0007589	GO:0007589	body fluid secretion	3/89	89/18800	0.008687679	0.041839171	0.027283119	AQP1/FGF10/VEGFA	3
GO:0001916	GO:0001916	positive regulation of T cell mediated cytotoxicity	2/89	30/18800	0.00884442	0.04210524	0.027456621	HLA-DRB1/HLA-DRA	2
GO:0001945	GO:0001945	lymph vessel development	2/89	30/18800	0.00884442	0.04210524	0.027456621	EFNB2/VEGFA	2
GO:0001975	GO:0001975	response to amphetamine	2/89	30/18800	0.00884442	0.04210524	0.027456621	NR4A1/EDNRA	2
GO:0007202	GO:0007202	activation of phospholipase C activity	2/89	30/18800	0.00884442	0.04210524	0.027456621	AGT/EDNRA	2
GO:0045671	GO:0045671	negative regulation of osteoclast differentiation	2/89	30/18800	0.00884442	0.04210524	0.027456621	TNFAIP6/LRRC17	2
GO:0060603	GO:0060603	mammary gland duct morphogenesis	2/89	30/18800	0.00884442	0.04210524	0.027456621	FGF10/TBX3	2
GO:0070168	GO:0070168	negative regulation of biomineral tissue development	2/89	30/18800	0.00884442	0.04210524	0.027456621	ENPP1/SOX9	2
GO:0031348	GO:0031348	negative regulation of defense response	5/89	268/18800	0.008906372	0.042330774	0.027603691	HLA-DRB1/TNFAIP6/LDLR/ZFP36/IGF1	5
GO:0060191	GO:0060191	regulation of lipase activity	3/89	90/18800	0.008956936	0.042432208	0.027669835	AGT/EDNRA/APOC1	3
GO:0070301	GO:0070301	cellular response to hydrogen peroxide	3/89	90/18800	0.008956936	0.042432208	0.027669835	RHOB/AQP1/CYP1B1	3
GO:1905475	GO:1905475	regulation of protein localization to membrane	4/89	172/18800	0.009039862	0.042685788	0.027835194	TNFAIP6/GPC6/GPC4/GBP1	4
GO:1990138	GO:1990138	neuron projection extension	4/89	172/18800	0.009039862	0.042685788	0.027835194	EDNRA/FN1/SEMA6A/VEGFA	4
GO:0051348	GO:0051348	negative regulation of transferase activity	5/89	270/18800	0.009178901	0.043271961	0.028217434	TRIB1/AGT/ZFP36/DUSP1/CDKN1A	5
GO:0071772	GO:0071772	response to BMP	4/89	173/18800	0.009221019	0.043329837	0.028255175	TNFAIP6/SULF1/SOX9/BMPER	4
GO:0071773	GO:0071773	cellular response to BMP stimulus	4/89	173/18800	0.009221019	0.043329837	0.028255175	TNFAIP6/SULF1/SOX9/BMPER	4
GO:0048771	GO:0048771	tissue remodeling	4/89	174/18800	0.009404532	0.043794626	0.028558262	AGT/EDNRA/FGF10/PDK4	4
GO:0005979	GO:0005979	regulation of glycogen biosynthetic process	2/89	31/18800	0.009425496	0.043794626	0.028558262	ENPP1/IGF1	2
GO:0010962	GO:0010962	regulation of glucan biosynthetic process	2/89	31/18800	0.009425496	0.043794626	0.028558262	ENPP1/IGF1	2
GO:0035767	GO:0035767	endothelial cell chemotaxis	2/89	31/18800	0.009425496	0.043794626	0.028558262	NR4A1/VEGFA	2
GO:0060055	GO:0060055	angiogenesis involved in wound healing	2/89	31/18800	0.009425496	0.043794626	0.028558262	NDNF/VEGFA	2
GO:0061384	GO:0061384	heart trabecula morphogenesis	2/89	31/18800	0.009425496	0.043794626	0.028558262	RBP4/ADAMTS1	2
GO:0110150	GO:0110150	negative regulation of biomineralization	2/89	31/18800	0.009425496	0.043794626	0.028558262	ENPP1/SOX9	2
GO:0007159	GO:0007159	leukocyte cell-cell adhesion	6/89	381/18800	0.009446105	0.043801528	0.028562762	HLA-DRB1/HLA-DRA/EFNB2/IGF1/CHST2/CD74	6
GO:0001894	GO:0001894	tissue homeostasis	5/89	272/18800	0.009457148	0.043801528	0.028562762	RBP4/SOX9/ANGPT1/PDK4/VEGFA	5
GO:0046890	GO:0046890	regulation of lipid biosynthetic process	4/89	175/18800	0.009590411	0.044348017	0.028919125	LDLR/CD74/PDK4/APOC1	4
GO:0030516	GO:0030516	regulation of axon extension	3/89	93/18800	0.009793901	0.045146953	0.029440108	FN1/SEMA6A/VEGFA	3
GO:0050900	GO:0050900	leukocyte migration	6/89	384/18800	0.009794277	0.045146953	0.029440108	TNFAIP6/PGF/DUSP1/CHST2/CD74/VEGFA	6
GO:0052126	GO:0052126	movement in host environment	4/89	177/18800	0.00996932	0.045395499	0.029602183	HLA-DRB1/LDLR/EFNB2/CD74	4
GO:0001516	GO:0001516	prostaglandin biosynthetic process	2/89	32/18800	0.010023158	0.045395499	0.029602183	CD74/PTGDS	2
GO:0002063	GO:0002063	chondrocyte development	2/89	32/18800	0.010023158	0.045395499	0.029602183	SULF1/SOX9	2
GO:0003338	GO:0003338	metanephros morphogenesis	2/89	32/18800	0.010023158	0.045395499	0.029602183	SOX9/FGF10	2
GO:0010669	GO:0010669	epithelial structure maintenance	2/89	32/18800	0.010023158	0.045395499	0.029602183	RBP4/SOX9	2
GO:0043372	GO:0043372	positive regulation of CD4-positive, alpha-beta T cell differentiation	2/89	32/18800	0.010023158	0.045395499	0.029602183	HLA-DRB1/HLA-DRA	2
GO:0046320	GO:0046320	regulation of fatty acid oxidation	2/89	32/18800	0.010023158	0.045395499	0.029602183	SOX9/PDK4	2
GO:0046457	GO:0046457	prostanoid biosynthetic process	2/89	32/18800	0.010023158	0.045395499	0.029602183	CD74/PTGDS	2
GO:0051385	GO:0051385	response to mineralocorticoid	2/89	32/18800	0.010023158	0.045395499	0.029602183	FOSB/FOS	2
GO:0001738	GO:0001738	morphogenesis of a polarized epithelium	3/89	94/18800	0.010082678	0.045395499	0.029602183	GPC6/TIAM1/GPC4	3
GO:0002690	GO:0002690	positive regulation of leukocyte chemotaxis	3/89	94/18800	0.010082678	0.045395499	0.029602183	PGF/CD74/VEGFA	3
GO:0015918	GO:0015918	sterol transport	3/89	94/18800	0.010082678	0.045395499	0.029602183	CD36/LDLR/APOC1	3
GO:0045582	GO:0045582	positive regulation of T cell differentiation	3/89	94/18800	0.010082678	0.045395499	0.029602183	HLA-DRB1/HLA-DRA/CD74	3
GO:1901655	GO:1901655	cellular response to ketone	3/89	94/18800	0.010082678	0.045395499	0.029602183	AQP1/PTGFR/CYP1B1	3
GO:1904035	GO:1904035	regulation of epithelial cell apoptotic process	3/89	94/18800	0.010082678	0.045395499	0.029602183	NDNF/ZFP36/ANGPT1	3
GO:0001701	GO:0001701	in utero embryonic development	6/89	387/18800	0.010151538	0.045634776	0.029758215	EDNRA/JUNB/ANGPT1/IGF1/TBX3/VEGFA	6
GO:0008361	GO:0008361	regulation of cell size	4/89	179/18800	0.010357835	0.046418447	0.030269242	AQP1/FN1/SEMA6A/VEGFA	4
GO:0030324	GO:0030324	lung development	4/89	179/18800	0.010357835	0.046418447	0.030269242	RBP4/SOX9/FGF10/VEGFA	4
GO:0007416	GO:0007416	synapse assembly	4/89	180/18800	0.010555724	0.047089244	0.030706666	LRRTM1/GPC6/EFNB2/GPC4	4
GO:0045589	GO:0045589	regulation of regulatory T cell differentiation	2/89	33/18800	0.01063724	0.047089244	0.030706666	HLA-DRB1/HLA-DRA	2
GO:0045940	GO:0045940	positive regulation of steroid metabolic process	2/89	33/18800	0.01063724	0.047089244	0.030706666	AGT/APOC1	2
GO:0046685	GO:0046685	response to arsenic-containing substance	2/89	33/18800	0.01063724	0.047089244	0.030706666	ATF3/CYP1B1	2
GO:0048841	GO:0048841	regulation of axon extension involved in axon guidance	2/89	33/18800	0.01063724	0.047089244	0.030706666	SEMA6A/VEGFA	2
GO:0055094	GO:0055094	response to lipoprotein particle	2/89	33/18800	0.01063724	0.047089244	0.030706666	CD36/LDLR	2
GO:0090022	GO:0090022	regulation of neutrophil chemotaxis	2/89	33/18800	0.01063724	0.047089244	0.030706666	TNFAIP6/CD74	2
GO:1902992	GO:1902992	negative regulation of amyloid precursor protein catabolic process	2/89	33/18800	0.01063724	0.047089244	0.030706666	RTN1/IGF1	2
GO:0032091	GO:0032091	negative regulation of protein binding	3/89	96/18800	0.01067501	0.04711281	0.030722033	ID1/CDKN1A/SLPI	3
GO:1902414	GO:1902414	protein localization to cell junction	3/89	96/18800	0.01067501	0.04711281	0.030722033	LRRTM1/GPC6/GPC4	3
GO:0046879	GO:0046879	hormone secretion	5/89	281/18800	0.010781535	0.047438756	0.030934581	HLA-DRB1/AGT/RBP4/TBX3/CPE	5
GO:0051146	GO:0051146	striated muscle cell differentiation	5/89	281/18800	0.010781535	0.047438756	0.030934581	AGT/EFNB2/IGF1/TBX3/VEGFA	5
GO:0048872	GO:0048872	homeostasis of number of cells	5/89	282/18800	0.010936129	0.048000617	0.031300968	SOX9/ZFP36/CD74/VEGFA/PLA2G2A	5
GO:0032640	GO:0032640	tumor necrosis factor production	4/89	182/18800	0.010958818	0.048000617	0.031300968	CD36/ZFP36/ANGPT1/IGF1	4
GO:0032680	GO:0032680	regulation of tumor necrosis factor production	4/89	182/18800	0.010958818	0.048000617	0.031300968	CD36/ZFP36/ANGPT1/IGF1	4
GO:0045807	GO:0045807	positive regulation of endocytosis	3/89	97/18800	0.010978596	0.048014824	0.031310232	CD36/ANGPT1/VEGFA	3
GO:0006109	GO:0006109	regulation of carbohydrate metabolic process	4/89	183/18800	0.011164046	0.048061405	0.031340607	ENPP1/GPD1/IGF1/PDK4	4
GO:0008217	GO:0008217	regulation of blood pressure	4/89	183/18800	0.011164046	0.048061405	0.031340607	HSD11B2/AGT/EDNRA/ATP1A2	4
GO:0030323	GO:0030323	respiratory tube development	4/89	183/18800	0.011164046	0.048061405	0.031340607	RBP4/SOX9/FGF10/VEGFA	4
GO:0043405	GO:0043405	regulation of MAP kinase activity	4/89	183/18800	0.011164046	0.048061405	0.031340607	TRIB1/AGT/DUSP1/VEGFA	4
GO:0010984	GO:0010984	regulation of lipoprotein particle clearance	2/89	34/18800	0.011267576	0.048061405	0.031340607	LDLR/APOC1	2
GO:0031128	GO:0031128	developmental induction	2/89	34/18800	0.011267576	0.048061405	0.031340607	SOX9/FGF10	2
GO:0034383	GO:0034383	low-density lipoprotein particle clearance	2/89	34/18800	0.011267576	0.048061405	0.031340607	CD36/LDLR	2
GO:0042573	GO:0042573	retinoic acid metabolic process	2/89	34/18800	0.011267576	0.048061405	0.031340607	CRABP1/ADH1C	2
GO:0046475	GO:0046475	glycerophospholipid catabolic process	2/89	34/18800	0.011267576	0.048061405	0.031340607	LDLR/APOC1	2
GO:0090322	GO:0090322	regulation of superoxide metabolic process	2/89	34/18800	0.011267576	0.048061405	0.031340607	CD36/AGT	2
GO:0099174	GO:0099174	regulation of presynapse organization	2/89	34/18800	0.011267576	0.048061405	0.031340607	GPC6/GPC4	2
GO:0110110	GO:0110110	positive regulation of animal organ morphogenesis	2/89	34/18800	0.011267576	0.048061405	0.031340607	SOX9/FGF10	2
GO:1900181	GO:1900181	negative regulation of protein localization to nucleus	2/89	34/18800	0.011267576	0.048061405	0.031340607	CD36/ANGPT1	2
GO:1905606	GO:1905606	regulation of presynapse assembly	2/89	34/18800	0.011267576	0.048061405	0.031340607	GPC6/GPC4	2
GO:1990000	GO:1990000	amyloid fibril formation	2/89	34/18800	0.011267576	0.048061405	0.031340607	CD36/LDLR	2
GO:2000352	GO:2000352	negative regulation of endothelial cell apoptotic process	2/89	34/18800	0.011267576	0.048061405	0.031340607	NDNF/ANGPT1	2
GO:0045860	GO:0045860	positive regulation of protein kinase activity	6/89	396/18800	0.011279084	0.048061405	0.031340607	AGT/ANGPT1/CDKN1A/IGF1/VEGFA/ANGPT4	6
GO:0002718	GO:0002718	regulation of cytokine production involved in immune response	3/89	98/18800	0.011287148	0.048061405	0.031340607	CD36/ANGPT1/CD74	3
GO:0015908	GO:0015908	fatty acid transport	3/89	99/18800	0.01160068	0.04932412	0.032164018	CRABP1/CD36/PLA2G2A	3
GO:0030308	GO:0030308	negative regulation of cell growth	4/89	186/18800	0.011794578	0.050019321	0.032617355	AGT/ENPP1/CDKN1A/SEMA6A	4
GO:0007249	GO:0007249	I-kappaB kinase/NF-kappaB signaling	5/89	288/18800	0.0118957	0.050019321	0.032617355	HLA-DRB1/CD36/EDNRA/ANGPT1/CD74	5
GO:0001569	GO:0001569	branching involved in blood vessel morphogenesis	2/89	35/18800	0.011914002	0.050019321	0.032617355	EDNRA/VEGFA	2
GO:0007616	GO:0007616	long-term memory	2/89	35/18800	0.011914002	0.050019321	0.032617355	LDLR/PTCHD1	2
GO:0035633	GO:0035633	maintenance of blood-brain barrier	2/89	35/18800	0.011914002	0.050019321	0.032617355	ANGPT1/VEGFA	2
GO:0045922	GO:0045922	negative regulation of fatty acid metabolic process	2/89	35/18800	0.011914002	0.050019321	0.032617355	SOX9/APOC1	2
GO:0071398	GO:0071398	cellular response to fatty acid	2/89	35/18800	0.011914002	0.050019321	0.032617355	LDLR/PDK4	2
GO:1903539	GO:1903539	protein localization to postsynaptic membrane	2/89	35/18800	0.011914002	0.050019321	0.032617355	GPC6/GPC4	2
GO:0002367	GO:0002367	cytokine production involved in immune response	3/89	100/18800	0.011919205	0.050019321	0.032617355	CD36/ANGPT1/CD74	3
GO:0071706	GO:0071706	tumor necrosis factor superfamily cytokine production	4/89	187/18800	0.01200974	0.050254012	0.032770395	CD36/ZFP36/ANGPT1/IGF1	4
GO:1903555	GO:1903555	regulation of tumor necrosis factor superfamily cytokine production	4/89	187/18800	0.01200974	0.050254012	0.032770395	CD36/ZFP36/ANGPT1/IGF1	4
GO:0009914	GO:0009914	hormone transport	5/89	290/18800	0.01222791	0.051008469	0.033262373	HLA-DRB1/AGT/RBP4/TBX3/CPE	5
GO:0046620	GO:0046620	regulation of organ growth	3/89	101/18800	0.012242735	0.051008469	0.033262373	DUSP6/RBP4/IGF1	3
GO:0048477	GO:0048477	oogenesis	3/89	101/18800	0.012242735	0.051008469	0.033262373	TNFAIP6/EDNRA/IGF1	3
GO:0010613	GO:0010613	positive regulation of cardiac muscle hypertrophy	2/89	36/18800	0.012576355	0.051730503	0.033733208	AGT/IGF1	2
GO:0018149	GO:0018149	peptide cross-linking	2/89	36/18800	0.012576355	0.051730503	0.033733208	NDNF/FN1	2
GO:0019934	GO:0019934	cGMP-mediated signaling	2/89	36/18800	0.012576355	0.051730503	0.033733208	CD36/AQP1	2
GO:0045066	GO:0045066	regulatory T cell differentiation	2/89	36/18800	0.012576355	0.051730503	0.033733208	HLA-DRB1/HLA-DRA	2
GO:0045777	GO:0045777	positive regulation of blood pressure	2/89	36/18800	0.012576355	0.051730503	0.033733208	HSD11B2/AGT	2
GO:0048261	GO:0048261	negative regulation of receptor-mediated endocytosis	2/89	36/18800	0.012576355	0.051730503	0.033733208	LRRTM1/APOC1	2
GO:0060428	GO:0060428	lung epithelium development	2/89	36/18800	0.012576355	0.051730503	0.033733208	SOX9/FGF10	2
GO:0062237	GO:0062237	protein localization to postsynapse	2/89	36/18800	0.012576355	0.051730503	0.033733208	GPC6/GPC4	2
GO:0071402	GO:0071402	cellular response to lipoprotein particle stimulus	2/89	36/18800	0.012576355	0.051730503	0.033733208	CD36/LDLR	2
GO:0022412	GO:0022412	cellular process involved in reproduction in multicellular organism	6/89	406/18800	0.01263316	0.051890659	0.033837645	TNFAIP6/EDNRA/HOOK1/IGF1/ANGPT2/DEFB1	6
GO:0051701	GO:0051701	biological process involved in interaction with host	4/89	191/18800	0.012895583	0.052512685	0.034243265	HLA-DRB1/LDLR/EFNB2/CD74	4
GO:0009135	GO:0009135	purine nucleoside diphosphate metabolic process	3/89	103/18800	0.012904862	0.052512685	0.034243265	ENTPD2/GPD1/IGF1	3
GO:0009179	GO:0009179	purine ribonucleoside diphosphate metabolic process	3/89	103/18800	0.012904862	0.052512685	0.034243265	ENTPD2/GPD1/IGF1	3
GO:0042472	GO:0042472	inner ear morphogenesis	3/89	103/18800	0.012904862	0.052512685	0.034243265	SOX9/FGF10/TBX3	3
GO:0051963	GO:0051963	regulation of synapse assembly	3/89	103/18800	0.012904862	0.052512685	0.034243265	LRRTM1/GPC6/GPC4	3
GO:0034504	GO:0034504	protein localization to nucleus	5/89	294/18800	0.012911177	0.052512685	0.034243265	CD36/AGT/SOX9/ANGPT1/CDKN1A	5
GO:0048562	GO:0048562	embryonic organ morphogenesis	5/89	294/18800	0.012911177	0.052512685	0.034243265	EDNRA/RBP4/SOX9/FGF10/TBX3	5
GO:0048839	GO:0048839	inner ear development	4/89	192/18800	0.013123392	0.052976371	0.034545633	SOX9/BMPER/FGF10/TBX3	4
GO:0019218	GO:0019218	regulation of steroid metabolic process	3/89	104/18800	0.01324348	0.052976371	0.034545633	AGT/LDLR/APOC1	3
GO:0050830	GO:0050830	defense response to Gram-positive bacterium	3/89	104/18800	0.01324348	0.052976371	0.034545633	CD36/PLA2G2A/DEFB1	3
GO:0003203	GO:0003203	endocardial cushion morphogenesis	2/89	37/18800	0.013254474	0.052976371	0.034545633	SOX9/TBX3	2
GO:0014742	GO:0014742	positive regulation of muscle hypertrophy	2/89	37/18800	0.013254474	0.052976371	0.034545633	AGT/IGF1	2
GO:0030279	GO:0030279	negative regulation of ossification	2/89	37/18800	0.013254474	0.052976371	0.034545633	ENPP1/SOX9	2
GO:0048846	GO:0048846	axon extension involved in axon guidance	2/89	37/18800	0.013254474	0.052976371	0.034545633	SEMA6A/VEGFA	2
GO:0070873	GO:0070873	regulation of glycogen metabolic process	2/89	37/18800	0.013254474	0.052976371	0.034545633	ENPP1/IGF1	2
GO:0071542	GO:0071542	dopaminergic neuron differentiation	2/89	37/18800	0.013254474	0.052976371	0.034545633	TIAM1/VEGFA	2
GO:1902284	GO:1902284	neuron projection extension involved in neuron projection guidance	2/89	37/18800	0.013254474	0.052976371	0.034545633	SEMA6A/VEGFA	2
GO:1903580	GO:1903580	positive regulation of ATP metabolic process	2/89	37/18800	0.013254474	0.052976371	0.034545633	GPD1/IGF1	2
GO:1903725	GO:1903725	regulation of phospholipid metabolic process	2/89	37/18800	0.013254474	0.052976371	0.034545633	LDLR/APOC1	2
GO:0046651	GO:0046651	lymphocyte proliferation	5/89	296/18800	0.013262335	0.052976371	0.034545633	HLA-DRB1/CDKN1A/FGF10/IGF1/CD74	5
GO:0048511	GO:0048511	rhythmic process	5/89	297/18800	0.013440318	0.053613577	0.034961152	TNFAIP6/ID1/PTGDS/CYP1B1/ADAMTS1	5
GO:0008585	GO:0008585	female gonad development	3/89	105/18800	0.013587151	0.053976861	0.035198047	TNFAIP6/VEGFA/ADAMTS1	3
GO:0030510	GO:0030510	regulation of BMP signaling pathway	3/89	105/18800	0.013587151	0.053976861	0.035198047	TNFAIP6/SULF1/BMPER	3
GO:1901890	GO:1901890	positive regulation of cell junction assembly	3/89	105/18800	0.013587151	0.053976861	0.035198047	LRRTM1/AGT/VEGFA	3
GO:0006090	GO:0006090	pyruvate metabolic process	3/89	106/18800	0.013935882	0.0550263	0.035882382	GPD1/IGF1/PDK4	3
GO:0042116	GO:0042116	macrophage activation	3/89	106/18800	0.013935882	0.0550263	0.035882382	JUN/LDLR/CD74	3
GO:0001990	GO:0001990	regulation of systemic arterial blood pressure by hormone	2/89	38/18800	0.013948198	0.0550263	0.035882382	HSD11B2/AGT	2
GO:0035886	GO:0035886	vascular associated smooth muscle cell differentiation	2/89	38/18800	0.013948198	0.0550263	0.035882382	EDNRA/VEGFA	2
GO:0045622	GO:0045622	regulation of T-helper cell differentiation	2/89	38/18800	0.013948198	0.0550263	0.035882382	HLA-DRB1/HLA-DRA	2
GO:0032943	GO:0032943	mononuclear cell proliferation	5/89	300/18800	0.013983956	0.0550263	0.035882382	HLA-DRB1/CDKN1A/FGF10/IGF1/CD74	5
GO:0051047	GO:0051047	positive regulation of secretion	5/89	300/18800	0.013983956	0.0550263	0.035882382	HLA-DRB1/AGT/AQP1/RBP4/IGF1	5
GO:0042594	GO:0042594	response to starvation	4/89	196/18800	0.014060313	0.055251891	0.036029488	ATF3/ZFP36/CDKN1A/PDK4	4
GO:0007229	GO:0007229	integrin-mediated signaling pathway	3/89	107/18800	0.014289685	0.055850937	0.036420123	PLPP3/FN1/ADAMTS1	3
GO:0019882	GO:0019882	antigen processing and presentation	3/89	107/18800	0.014289685	0.055850937	0.036420123	HLA-DRB1/HLA-DRA/CD74	3
GO:0030004	GO:0030004	cellular monovalent inorganic cation homeostasis	3/89	107/18800	0.014289685	0.055850937	0.036420123	AGT/ATP6V0D1/ATP1A2	3
GO:0045621	GO:0045621	positive regulation of lymphocyte differentiation	3/89	107/18800	0.014289685	0.055850937	0.036420123	HLA-DRB1/HLA-DRA/CD74	3
GO:0061387	GO:0061387	regulation of extent of cell growth	3/89	108/18800	0.014648569	0.056753328	0.037008568	FN1/SEMA6A/VEGFA	3
GO:0032885	GO:0032885	regulation of polysaccharide biosynthetic process	2/89	39/18800	0.014657368	0.056753328	0.037008568	ENPP1/IGF1	2
GO:0032941	GO:0032941	secretion by tissue	2/89	39/18800	0.014657368	0.056753328	0.037008568	AQP1/FGF10	2
GO:0045773	GO:0045773	positive regulation of axon extension	2/89	39/18800	0.014657368	0.056753328	0.037008568	FN1/VEGFA	2
GO:0071634	GO:0071634	regulation of transforming growth factor beta production	2/89	39/18800	0.014657368	0.056753328	0.037008568	FN1/LTBP1	2
GO:0097242	GO:0097242	amyloid-beta clearance	2/89	39/18800	0.014657368	0.056753328	0.037008568	CD36/LDLR	2
GO:2000516	GO:2000516	positive regulation of CD4-positive, alpha-beta T cell activation	2/89	39/18800	0.014657368	0.056753328	0.037008568	HLA-DRB1/HLA-DRA	2
GO:0032526	GO:0032526	response to retinoic acid	3/89	109/18800	0.015012541	0.057896972	0.037754333	AQP1/RBP4/SOX9	3
GO:0034446	GO:0034446	substrate adhesion-dependent cell spreading	3/89	109/18800	0.015012541	0.057896972	0.037754333	LAMB1/FN1/GBP1	3
GO:0046545	GO:0046545	development of primary female sexual characteristics	3/89	109/18800	0.015012541	0.057896972	0.037754333	TNFAIP6/VEGFA/ADAMTS1	3
GO:0001914	GO:0001914	regulation of T cell mediated cytotoxicity	2/89	40/18800	0.015381825	0.059085739	0.038529522	HLA-DRB1/HLA-DRA	2
GO:0010863	GO:0010863	positive regulation of phospholipase C activity	2/89	40/18800	0.015381825	0.059085739	0.038529522	AGT/EDNRA	2
GO:0051955	GO:0051955	regulation of amino acid transport	2/89	40/18800	0.015381825	0.059085739	0.038529522	AGT/ATP1A2	2
GO:0052548	GO:0052548	regulation of endopeptidase activity	6/89	426/18800	0.015678151	0.060144451	0.039219903	NR4A1/AGT/AQP1/CPAMD8/SLPI/VEGFA	6
GO:0048640	GO:0048640	negative regulation of developmental growth	3/89	111/18800	0.015755786	0.060362535	0.039362114	RBP4/CDKN1A/SEMA6A	3
GO:0060541	GO:0060541	respiratory system development	4/89	203/18800	0.015800218	0.060373464	0.039369241	RBP4/SOX9/FGF10/VEGFA	4
GO:0071383	GO:0071383	cellular response to steroid hormone stimulus	4/89	203/18800	0.015800218	0.060373464	0.039369241	AQP1/ZFP36/ATP1A2/CYP1B1	4
GO:0045429	GO:0045429	positive regulation of nitric oxide biosynthetic process	2/89	41/18800	0.016121411	0.06117004	0.039888684	CD36/AGT	2
GO:0046688	GO:0046688	response to copper ion	2/89	41/18800	0.016121411	0.06117004	0.039888684	MT1E/AQP1	2
GO:0050892	GO:0050892	intestinal absorption	2/89	41/18800	0.016121411	0.06117004	0.039888684	CD36/LDLR	2
GO:0071548	GO:0071548	response to dexamethasone	2/89	41/18800	0.016121411	0.06117004	0.039888684	AQP1/CYP1B1	2
GO:0150077	GO:0150077	regulation of neuroinflammatory response	2/89	41/18800	0.016121411	0.06117004	0.039888684	LDLR/IGF1	2
GO:0009185	GO:0009185	ribonucleoside diphosphate metabolic process	3/89	112/18800	0.016135072	0.06117004	0.039888684	ENTPD2/GPD1/IGF1	3
GO:0032869	GO:0032869	cellular response to insulin stimulus	4/89	205/18800	0.01632112	0.061794698	0.040296021	AGT/ENPP1/PIK3R3/PDK4	4
GO:0007409	GO:0007409	axonogenesis	6/89	430/18800	0.016343352	0.0617983	0.040298369	EDNRA/EFNB2/FN1/TIAM1/SEMA6A/VEGFA	6
GO:0060070	GO:0060070	canonical Wnt signaling pathway	5/89	313/18800	0.016511256	0.062302032	0.040626851	AMER2/EDNRA/SOX9/PLPP3/FGF10	5
GO:1904659	GO:1904659	glucose transmembrane transport	3/89	113/18800	0.016519478	0.062302032	0.040626851	ENPP1/EDNRA/IGF1	3
GO:0043523	GO:0043523	regulation of neuron apoptotic process	4/89	207/18800	0.016852717	0.063317601	0.041289098	NDNF/JUN/ANGPT1/BTG2	4
GO:0030890	GO:0030890	positive regulation of B cell proliferation	2/89	42/18800	0.016875972	0.063317601	0.041289098	CDKN1A/CD74	2
GO:0051602	GO:0051602	response to electrical stimulus	2/89	42/18800	0.016875972	0.063317601	0.041289098	NR4A1/BTG2	2
GO:1900274	GO:1900274	regulation of phospholipase C activity	2/89	42/18800	0.016875972	0.063317601	0.041289098	AGT/EDNRA	2
GO:0033559	GO:0033559	unsaturated fatty acid metabolic process	3/89	115/18800	0.017303671	0.064838531	0.042280889	CD74/PTGDS/CYP1B1	3
GO:0019058	GO:0019058	viral life cycle	5/89	317/18800	0.017346297	0.064914494	0.042330424	HLA-DRB1/LDLR/EFNB2/SLPI/CD74	5
GO:1901215	GO:1901215	negative regulation of neuron death	4/89	209/18800	0.01739507	0.065013234	0.042394813	NDNF/JUN/ANGPT1/BTG2	4
GO:0015849	GO:0015849	organic acid transport	5/89	318/18800	0.017559364	0.065110675	0.042458353	CRABP1/CD36/AGT/ATP1A2/PLA2G2A	5
GO:0014075	GO:0014075	response to amine	2/89	43/18800	0.017645352	0.065110675	0.042458353	NR4A1/EDNRA	2
GO:0035019	GO:0035019	somatic stem cell population maintenance	2/89	43/18800	0.017645352	0.065110675	0.042458353	SOX9/FGF10	2
GO:0042771	GO:0042771	intrinsic apoptotic signaling pathway in response to DNA damage by p53 class mediator	2/89	43/18800	0.017645352	0.065110675	0.042458353	CDKN1A/CD74	2
GO:0044058	GO:0044058	regulation of digestive system process	2/89	43/18800	0.017645352	0.065110675	0.042458353	AQP1/FGF10	2
GO:0046596	GO:0046596	regulation of viral entry into host cell	2/89	43/18800	0.017645352	0.065110675	0.042458353	HLA-DRB1/CD74	2
GO:0071526	GO:0071526	semaphorin-plexin signaling pathway	2/89	43/18800	0.017645352	0.065110675	0.042458353	EDNRA/SEMA6A	2
GO:0071604	GO:0071604	transforming growth factor beta production	2/89	43/18800	0.017645352	0.065110675	0.042458353	FN1/LTBP1	2
GO:0090317	GO:0090317	negative regulation of intracellular protein transport	2/89	43/18800	0.017645352	0.065110675	0.042458353	CD36/ANGPT1	2
GO:1904407	GO:1904407	positive regulation of nitric oxide metabolic process	2/89	43/18800	0.017645352	0.065110675	0.042458353	CD36/AGT	2
GO:0017038	GO:0017038	protein import	4/89	210/18800	0.0176703	0.065119988	0.042464426	CD36/AGT/ANGPT1/CDKN1A	4
GO:0002286	GO:0002286	T cell activation involved in immune response	3/89	116/18800	0.01770347	0.06515954	0.042490218	HLA-DRB1/HLA-DRA/CD74	3
GO:0009314	GO:0009314	response to radiation	6/89	438/18800	0.017732051	0.065182122	0.042504943	RHOB/AQP1/ATP1A2/FOS/CDKN1A/ANGPT2	6
GO:0060249	GO:0060249	anatomical structure homeostasis	5/89	319/18800	0.017774164	0.065254327	0.042552028	RBP4/SOX9/ANGPT1/PDK4/VEGFA	5
GO:0048863	GO:0048863	stem cell differentiation	4/89	211/18800	0.017948242	0.06581022	0.042914523	EDNRA/SOX9/FN1/SEMA6A	4
GO:0008645	GO:0008645	hexose transmembrane transport	3/89	117/18800	0.01810841	0.066230256	0.043188426	ENPP1/EDNRA/IGF1	3
GO:0045446	GO:0045446	endothelial cell differentiation	3/89	117/18800	0.01810841	0.066230256	0.043188426	ID1/EDNRA/VEGFA	3
GO:0045981	GO:0045981	positive regulation of nucleotide metabolic process	2/89	44/18800	0.018429396	0.067066375	0.043733655	GPD1/IGF1	2
GO:0060443	GO:0060443	mammary gland morphogenesis	2/89	44/18800	0.018429396	0.067066375	0.043733655	FGF10/TBX3	2
GO:1900544	GO:1900544	positive regulation of purine nucleotide metabolic process	2/89	44/18800	0.018429396	0.067066375	0.043733655	GPD1/IGF1	2
GO:1904752	GO:1904752	regulation of vascular associated smooth muscle cell migration	2/89	44/18800	0.018429396	0.067066375	0.043733655	AGT/ADAMTS1	2
GO:0006469	GO:0006469	negative regulation of protein kinase activity	4/89	213/18800	0.018512292	0.067283723	0.043875387	TRIB1/AGT/DUSP1/CDKN1A	4
GO:0015749	GO:0015749	monosaccharide transmembrane transport	3/89	119/18800	0.018933733	0.068643646	0.044762186	ENPP1/EDNRA/IGF1	3
GO:2000278	GO:2000278	regulation of DNA biosynthetic process	3/89	119/18800	0.018933733	0.068643646	0.044762186	CDKN1A/PARM1/CYP1B1	3
GO:0072330	GO:0072330	monocarboxylic acid biosynthetic process	4/89	215/18800	0.019087277	0.06876598	0.04484196	CD74/PDK4/PTGDS/APOC1	4
GO:0007204	GO:0007204	positive regulation of cytosolic calcium ion concentration	5/89	325/18800	0.019099669	0.06876598	0.04484196	CD36/AGT/EDNRA/ATP1A2/PTGFR	5
GO:0001754	GO:0001754	eye photoreceptor cell differentiation	2/89	45/18800	0.019227953	0.06876598	0.04484196	SOX9/VEGFA	2
GO:0006110	GO:0006110	regulation of glycolytic process	2/89	45/18800	0.019227953	0.06876598	0.04484196	GPD1/IGF1	2
GO:0032881	GO:0032881	regulation of polysaccharide metabolic process	2/89	45/18800	0.019227953	0.06876598	0.04484196	ENPP1/IGF1	2
GO:0046427	GO:0046427	positive regulation of receptor signaling pathway via JAK-STAT	2/89	45/18800	0.019227953	0.06876598	0.04484196	AGT/CYP1B1	2
GO:0089718	GO:0089718	amino acid import across plasma membrane	2/89	45/18800	0.019227953	0.06876598	0.04484196	AGT/ATP1A2	2
GO:1902622	GO:1902622	regulation of neutrophil migration	2/89	45/18800	0.019227953	0.06876598	0.04484196	TNFAIP6/CD74	2
GO:1902895	GO:1902895	positive regulation of miRNA transcription	2/89	45/18800	0.019227953	0.06876598	0.04484196	JUN/FOS	2
GO:1904646	GO:1904646	cellular response to amyloid-beta	2/89	45/18800	0.019227953	0.06876598	0.04484196	CD36/IGF1	2
GO:1904738	GO:1904738	vascular associated smooth muscle cell migration	2/89	45/18800	0.019227953	0.06876598	0.04484196	AGT/ADAMTS1	2
GO:0002702	GO:0002702	positive regulation of production of molecular mediator of immune response	3/89	120/18800	0.019354123	0.06913207	0.045080685	CD36/RBP4/CD74	3
GO:0043491	GO:0043491	protein kinase B signaling	4/89	216/18800	0.019378888	0.069135493	0.045082917	PIK3R3/SOX9/ANGPT1/IGF1	4
GO:0071222	GO:0071222	cellular response to lipopolysaccharide	4/89	217/18800	0.019673254	0.070099545	0.045711571	TRIB1/CD36/ZFP36/EFNB2	4
GO:0031331	GO:0031331	positive regulation of cellular catabolic process	6/89	449/18800	0.019771562	0.070134508	0.04573437	TRIB1/GPD1/LDLR/ZFP36/BTG2/IGF1	6
GO:0006690	GO:0006690	icosanoid metabolic process	3/89	121/18800	0.01977967	0.070134508	0.04573437	CD74/PTGDS/CYP1B1	3
GO:0030282	GO:0030282	bone mineralization	3/89	121/18800	0.01977967	0.070134508	0.04573437	ENPP1/SOX9/IGF1	3
GO:0051101	GO:0051101	regulation of DNA binding	3/89	121/18800	0.01977967	0.070134508	0.04573437	ID1/JUN/IGF1	3
GO:0005978	GO:0005978	glycogen biosynthetic process	2/89	46/18800	0.02004087	0.070629475	0.046057136	ENPP1/IGF1	2
GO:0009250	GO:0009250	glucan biosynthetic process	2/89	46/18800	0.02004087	0.070629475	0.046057136	ENPP1/IGF1	2
GO:0035987	GO:0035987	endodermal cell differentiation	2/89	46/18800	0.02004087	0.070629475	0.046057136	LAMB1/FN1	2
GO:0061383	GO:0061383	trabecula morphogenesis	2/89	46/18800	0.02004087	0.070629475	0.046057136	RBP4/ADAMTS1	2
GO:1900744	GO:1900744	regulation of p38MAPK cascade	2/89	46/18800	0.02004087	0.070629475	0.046057136	DUSP1/VEGFA	2
GO:0023061	GO:0023061	signal release	6/89	451/18800	0.020158907	0.070959353	0.046272247	HLA-DRB1/NR4A1/AGT/RBP4/TBX3/CPE	6
GO:0048593	GO:0048593	camera-type eye morphogenesis	3/89	122/18800	0.020210377	0.070968483	0.046278201	RBP4/SOX9/VEGFA	3
GO:0071901	GO:0071901	negative regulation of protein serine/threonine kinase activity	3/89	122/18800	0.020210377	0.070968483	0.046278201	AGT/DUSP1/CDKN1A	3
GO:0070661	GO:0070661	leukocyte proliferation	5/89	330/18800	0.020252893	0.071007094	0.046303379	HLA-DRB1/CDKN1A/FGF10/IGF1/CD74	5
GO:0044242	GO:0044242	cellular lipid catabolic process	4/89	219/18800	0.020270276	0.071007094	0.046303379	CRABP1/LDLR/CYP1B1/APOC1	4
GO:0001704	GO:0001704	formation of primary germ layer	3/89	123/18800	0.020646247	0.07215006	0.047048702	LAMB1/DUSP1/FN1	3
GO:0010906	GO:0010906	regulation of glucose metabolic process	3/89	123/18800	0.020646247	0.07215006	0.047048702	ENPP1/IGF1/PDK4	3
GO:0001774	GO:0001774	microglial cell activation	2/89	47/18800	0.020867998	0.072524949	0.047293165	JUN/LDLR	2
GO:0003197	GO:0003197	endocardial cushion development	2/89	47/18800	0.020867998	0.072524949	0.047293165	SOX9/TBX3	2
GO:0034198	GO:0034198	cellular response to amino acid starvation	2/89	47/18800	0.020867998	0.072524949	0.047293165	ATF3/CDKN1A	2
GO:0045601	GO:0045601	regulation of endothelial cell differentiation	2/89	47/18800	0.020867998	0.072524949	0.047293165	ID1/VEGFA	2
GO:0097191	GO:0097191	extrinsic apoptotic signaling pathway	4/89	221/18800	0.020878394	0.072524949	0.047293165	ATF3/AGT/FGF10/IGF1	4
GO:1904375	GO:1904375	regulation of protein localization to cell periphery	3/89	124/18800	0.02108728	0.073163037	0.047709259	GPC6/GPC4/GBP1	3
GO:0003044	GO:0003044	regulation of systemic arterial blood pressure mediated by a chemical signal	2/89	48/18800	0.021709185	0.074784666	0.048766716	HSD11B2/AGT	2
GO:0035272	GO:0035272	exocrine system development	2/89	48/18800	0.021709185	0.074784666	0.048766716	SOX9/FGF10	2
GO:0043114	GO:0043114	regulation of vascular permeability	2/89	48/18800	0.021709185	0.074784666	0.048766716	ANGPT1/VEGFA	2
GO:0048483	GO:0048483	autonomic nervous system development	2/89	48/18800	0.021709185	0.074784666	0.048766716	EDNRA/FN1	2
GO:0061028	GO:0061028	establishment of endothelial barrier	2/89	48/18800	0.021709185	0.074784666	0.048766716	EDNRA/VEGFA	2
GO:1902003	GO:1902003	regulation of amyloid-beta formation	2/89	48/18800	0.021709185	0.074784666	0.048766716	RTN1/IGF1	2
GO:0003231	GO:0003231	cardiac ventricle development	3/89	126/18800	0.021984846	0.075644542	0.049327436	EDNRA/TBX3/CPE	3
GO:0002790	GO:0002790	peptide secretion	4/89	225/18800	0.022128121	0.076047411	0.049590145	HLA-DRB1/RBP4/CD74/CPE	4
GO:0048706	GO:0048706	embryonic skeletal system development	3/89	127/18800	0.022441381	0.077032825	0.050232729	SULF1/EDNRA/RBP4	3
GO:0022602	GO:0022602	ovulation cycle process	2/89	49/18800	0.022564285	0.077090215	0.050270152	TNFAIP6/ADAMTS1	2
GO:0060986	GO:0060986	endocrine hormone secretion	2/89	49/18800	0.022564285	0.077090215	0.050270152	AGT/TBX3	2
GO:1904894	GO:1904894	positive regulation of receptor signaling pathway via STAT	2/89	49/18800	0.022564285	0.077090215	0.050270152	AGT/CYP1B1	2
GO:1990928	GO:1990928	response to amino acid starvation	2/89	49/18800	0.022564285	0.077090215	0.050270152	ATF3/CDKN1A	2
GO:0042542	GO:0042542	response to hydrogen peroxide	3/89	128/18800	0.022903084	0.078064031	0.050905173	RHOB/AQP1/CYP1B1	3
GO:0050714	GO:0050714	positive regulation of protein secretion	3/89	128/18800	0.022903084	0.078064031	0.050905173	HLA-DRB1/RBP4/IGF1	3
GO:0031346	GO:0031346	positive regulation of cell projection organization	5/89	341/18800	0.022948831	0.07812826	0.050947057	AGT/NDNF/FN1/TIAM1/VEGFA	5
GO:0050863	GO:0050863	regulation of T cell activation	5/89	342/18800	0.023204907	0.078488885	0.051182218	HLA-DRB1/HLA-DRA/EFNB2/IGF1/CD74	5
GO:0071219	GO:0071219	cellular response to molecule of bacterial origin	4/89	229/18800	0.02342281	0.078488885	0.051182218	TRIB1/CD36/ZFP36/EFNB2	4
GO:0001913	GO:0001913	T cell mediated cytotoxicity	2/89	50/18800	0.023433149	0.078488885	0.051182218	HLA-DRB1/HLA-DRA	2
GO:0002269	GO:0002269	leukocyte activation involved in inflammatory response	2/89	50/18800	0.023433149	0.078488885	0.051182218	JUN/LDLR	2
GO:0006692	GO:0006692	prostanoid metabolic process	2/89	50/18800	0.023433149	0.078488885	0.051182218	CD74/PTGDS	2
GO:0006693	GO:0006693	prostaglandin metabolic process	2/89	50/18800	0.023433149	0.078488885	0.051182218	CD74/PTGDS	2
GO:0019933	GO:0019933	cAMP-mediated signaling	2/89	50/18800	0.023433149	0.078488885	0.051182218	SOX9/DEFB1	2
GO:0034332	GO:0034332	adherens junction organization	2/89	50/18800	0.023433149	0.078488885	0.051182218	EFNB2/VEGFA	2
GO:0043370	GO:0043370	regulation of CD4-positive, alpha-beta T cell differentiation	2/89	50/18800	0.023433149	0.078488885	0.051182218	HLA-DRB1/HLA-DRA	2
GO:0046638	GO:0046638	positive regulation of alpha-beta T cell differentiation	2/89	50/18800	0.023433149	0.078488885	0.051182218	HLA-DRB1/HLA-DRA	2
GO:0052372	GO:0052372	modulation by symbiont of entry into host	2/89	50/18800	0.023433149	0.078488885	0.051182218	HLA-DRB1/CD74	2
GO:0060425	GO:0060425	lung morphogenesis	2/89	50/18800	0.023433149	0.078488885	0.051182218	SOX9/FGF10	2
GO:1903053	GO:1903053	regulation of extracellular matrix organization	2/89	50/18800	0.023433149	0.078488885	0.051182218	AGT/SOX9	2
GO:2001238	GO:2001238	positive regulation of extrinsic apoptotic signaling pathway	2/89	50/18800	0.023433149	0.078488885	0.051182218	ATF3/AGT	2
GO:0009132	GO:0009132	nucleoside diphosphate metabolic process	3/89	130/18800	0.023841994	0.079674511	0.051955359	ENTPD2/GPD1/IGF1	3
GO:0042476	GO:0042476	odontogenesis	3/89	130/18800	0.023841994	0.079674511	0.051955359	LAMB1/AQP1/FGF10	3
GO:0009409	GO:0009409	response to cold	2/89	51/18800	0.024315631	0.080884984	0.052744703	FOS/PLIN1	2
GO:0019083	GO:0019083	viral transcription	2/89	51/18800	0.024315631	0.080884984	0.052744703	JUN/ZFP36	2
GO:0045668	GO:0045668	negative regulation of osteoblast differentiation	2/89	51/18800	0.024315631	0.080884984	0.052744703	TNFAIP6/SOX9	2
GO:0071622	GO:0071622	regulation of granulocyte chemotaxis	2/89	51/18800	0.024315631	0.080884984	0.052744703	TNFAIP6/CD74	2
GO:0007411	GO:0007411	axon guidance	4/89	234/18800	0.025104925	0.083198232	0.05425316	EDNRA/EFNB2/SEMA6A/VEGFA	4
GO:0002686	GO:0002686	negative regulation of leukocyte migration	2/89	52/18800	0.025211585	0.083198232	0.05425316	TNFAIP6/DUSP1	2
GO:0006636	GO:0006636	unsaturated fatty acid biosynthetic process	2/89	52/18800	0.025211585	0.083198232	0.05425316	CD74/PTGDS	2
GO:0009395	GO:0009395	phospholipid catabolic process	2/89	52/18800	0.025211585	0.083198232	0.05425316	LDLR/APOC1	2
GO:0043392	GO:0043392	negative regulation of DNA binding	2/89	52/18800	0.025211585	0.083198232	0.05425316	ID1/JUN	2
GO:0048013	GO:0048013	ephrin receptor signaling pathway	2/89	52/18800	0.025211585	0.083198232	0.05425316	EFNB2/TIAM1	2
GO:1904036	GO:1904036	negative regulation of epithelial cell apoptotic process	2/89	52/18800	0.025211585	0.083198232	0.05425316	NDNF/ANGPT1	2
GO:0097485	GO:0097485	neuron projection guidance	4/89	235/18800	0.025449898	0.083889336	0.054703826	EDNRA/EFNB2/SEMA6A/VEGFA	4
GO:0043467	GO:0043467	regulation of generation of precursor metabolites and energy	3/89	134/18800	0.02578181	0.08484328	0.055325888	ENPP1/GPD1/IGF1	3
GO:0033673	GO:0033673	negative regulation of kinase activity	4/89	236/18800	0.025797733	0.08484328	0.055325888	TRIB1/AGT/DUSP1/CDKN1A	4
GO:0007346	GO:0007346	regulation of mitotic cell cycle	6/89	478/18800	0.025904366	0.0850976	0.055491729	DUSP1/BTG2/CDKN1A/FGF10/IGF1/ADAMTS1	6
GO:0043090	GO:0043090	amino acid import	2/89	53/18800	0.026120869	0.085416252	0.055699521	AGT/ATP1A2	2
GO:0048260	GO:0048260	positive regulation of receptor-mediated endocytosis	2/89	53/18800	0.026120869	0.085416252	0.055699521	ANGPT1/VEGFA	2
GO:0072132	GO:0072132	mesenchyme morphogenesis	2/89	53/18800	0.026120869	0.085416252	0.055699521	SOX9/TBX3	2
GO:1900087	GO:1900087	positive regulation of G1/S transition of mitotic cell cycle	2/89	53/18800	0.026120869	0.085416252	0.055699521	FGF10/ADAMTS1	2
GO:0045444	GO:0045444	fat cell differentiation	4/89	237/18800	0.026148433	0.085416252	0.055699521	NR4A1/ENPP1/ZFP36/FGF10	4
GO:0090101	GO:0090101	negative regulation of transmembrane receptor protein serine/threonine kinase signaling pathway	3/89	135/18800	0.026279671	0.0857485	0.055916178	TNFAIP6/BMPER/LTBP1	3
GO:0051480	GO:0051480	regulation of cytosolic calcium ion concentration	5/89	356/18800	0.026986278	0.08774732	0.057219599	CD36/AGT/EDNRA/ATP1A2/PTGFR	5
GO:0045661	GO:0045661	regulation of myoblast differentiation	2/89	54/18800	0.027043337	0.08774732	0.057219599	SOX9/TBX3	2
GO:0048599	GO:0048599	oocyte development	2/89	54/18800	0.027043337	0.08774732	0.057219599	EDNRA/IGF1	2
GO:0051155	GO:0051155	positive regulation of striated muscle cell differentiation	2/89	54/18800	0.027043337	0.08774732	0.057219599	EFNB2/IGF1	2
GO:0061900	GO:0061900	glial cell activation	2/89	54/18800	0.027043337	0.08774732	0.057219599	JUN/LDLR	2
GO:0051402	GO:0051402	neuron apoptotic process	4/89	241/18800	0.02757997	0.089388653	0.058289904	NDNF/JUN/ANGPT1/BTG2	4
GO:0001954	GO:0001954	positive regulation of cell-matrix adhesion	2/89	55/18800	0.027978849	0.090078246	0.058739584	CD36/VEGFA	2
GO:0002043	GO:0002043	blood vessel endothelial cell proliferation involved in sprouting angiogenesis	2/89	55/18800	0.027978849	0.090078246	0.058739584	BMPER/VEGFA	2
GO:0010518	GO:0010518	positive regulation of phospholipase activity	2/89	55/18800	0.027978849	0.090078246	0.058739584	AGT/EDNRA	2
GO:0043470	GO:0043470	regulation of carbohydrate catabolic process	2/89	55/18800	0.027978849	0.090078246	0.058739584	GPD1/IGF1	2
GO:1902991	GO:1902991	regulation of amyloid precursor protein catabolic process	2/89	55/18800	0.027978849	0.090078246	0.058739584	RTN1/IGF1	2
GO:1904645	GO:1904645	response to amyloid-beta	2/89	55/18800	0.027978849	0.090078246	0.058739584	CD36/IGF1	2
GO:0019827	GO:0019827	stem cell population maintenance	3/89	139/18800	0.028322666	0.090983433	0.059329852	SOX9/FGF10/TBX3	3
GO:1903900	GO:1903900	regulation of viral life cycle	3/89	139/18800	0.028322666	0.090983433	0.059329852	HLA-DRB1/SLPI/CD74	3
GO:0007224	GO:0007224	smoothened signaling pathway	3/89	140/18800	0.028846286	0.092110495	0.060064804	ENPP1/FGF10/PTCHD1	3
GO:0008584	GO:0008584	male gonad development	3/89	140/18800	0.028846286	0.092110495	0.060064804	SOX9/SRD5A2/CYP1B1	3
GO:0050768	GO:0050768	negative regulation of neurogenesis	3/89	140/18800	0.028846286	0.092110495	0.060064804	ID1/LDLR/SEMA6A	3
GO:0003229	GO:0003229	ventricular cardiac muscle tissue development	2/89	56/18800	0.028927263	0.092110495	0.060064804	EDNRA/TBX3	2
GO:0034205	GO:0034205	amyloid-beta formation	2/89	56/18800	0.028927263	0.092110495	0.060064804	RTN1/IGF1	2
GO:0043903	GO:0043903	regulation of biological process involved in symbiotic interaction	2/89	56/18800	0.028927263	0.092110495	0.060064804	HLA-DRB1/CD74	2
GO:0045806	GO:0045806	negative regulation of endocytosis	2/89	56/18800	0.028927263	0.092110495	0.060064804	LRRTM1/APOC1	2
GO:0097120	GO:0097120	receptor localization to synapse	2/89	56/18800	0.028927263	0.092110495	0.060064804	GPC6/GPC4	2
GO:0031668	GO:0031668	cellular response to extracellular stimulus	4/89	245/18800	0.029057678	0.092424421	0.060269513	ATF3/FOS/CDKN1A/PDK4	4
GO:0042742	GO:0042742	defense response to bacterium	5/89	364/18800	0.029314272	0.092924984	0.060595928	CD36/AQP1/SLPI/PLA2G2A/DEFB1	5
GO:0002687	GO:0002687	positive regulation of leukocyte migration	3/89	141/18800	0.029375047	0.092924984	0.060595928	PGF/CD74/VEGFA	3
GO:0035296	GO:0035296	regulation of tube diameter	3/89	141/18800	0.029375047	0.092924984	0.060595928	AGT/EDNRA/ATP1A2	3
GO:0046546	GO:0046546	development of primary male sexual characteristics	3/89	141/18800	0.029375047	0.092924984	0.060595928	SOX9/SRD5A2/CYP1B1	3
GO:0097746	GO:0097746	blood vessel diameter maintenance	3/89	141/18800	0.029375047	0.092924984	0.060595928	AGT/EDNRA/ATP1A2	3
GO:0071695	GO:0071695	anatomical structure maturation	4/89	246/18800	0.029434346	0.093011253	0.060652184	EDNRA/IGF1/VEGFA/DEFB1	4
GO:0044089	GO:0044089	positive regulation of cellular component biogenesis	6/89	494/18800	0.029779731	0.093493617	0.060966731	LRRTM1/CD36/AGT/ID1/SOX9/VEGFA	6
GO:0072503	GO:0072503	cellular divalent inorganic cation homeostasis	6/89	494/18800	0.029779731	0.093493617	0.060966731	CD36/AGT/MT1E/EDNRA/ATP1A2/PTGFR	6
GO:0009636	GO:0009636	response to toxic substance	4/89	247/18800	0.029813918	0.093493617	0.060966731	CD36/MT1E/FOS/CYP1B1	4
GO:0001541	GO:0001541	ovarian follicle development	2/89	57/18800	0.029888438	0.093493617	0.060966731	TNFAIP6/VEGFA	2
GO:0042306	GO:0042306	regulation of protein import into nucleus	2/89	57/18800	0.029888438	0.093493617	0.060966731	CD36/ANGPT1	2
GO:0046456	GO:0046456	icosanoid biosynthetic process	2/89	57/18800	0.029888438	0.093493617	0.060966731	CD74/PTGDS	2
GO:0060042	GO:0060042	retina morphogenesis in camera-type eye	2/89	57/18800	0.029888438	0.093493617	0.060966731	RBP4/SOX9	2
GO:0035107	GO:0035107	appendage morphogenesis	3/89	142/18800	0.029908943	0.093493617	0.060966731	SOX9/FGF10/TBX3	3
GO:0035108	GO:0035108	limb morphogenesis	3/89	142/18800	0.029908943	0.093493617	0.060966731	SOX9/FGF10/TBX3	3
GO:0035150	GO:0035150	regulation of tube size	3/89	142/18800	0.029908943	0.093493617	0.060966731	AGT/EDNRA/ATP1A2	3
GO:0015833	GO:0015833	peptide transport	4/89	249/18800	0.030581784	0.095494087	0.062271228	HLA-DRB1/RBP4/CD74/CPE	4
GO:0001912	GO:0001912	positive regulation of leukocyte mediated cytotoxicity	2/89	58/18800	0.030862237	0.095752068	0.062439456	HLA-DRB1/HLA-DRA	2
GO:0009994	GO:0009994	oocyte differentiation	2/89	58/18800	0.030862237	0.095752068	0.062439456	EDNRA/IGF1	2
GO:0019369	GO:0019369	arachidonic acid metabolic process	2/89	58/18800	0.030862237	0.095752068	0.062439456	PTGDS/CYP1B1	2
GO:0030514	GO:0030514	negative regulation of BMP signaling pathway	2/89	58/18800	0.030862237	0.095752068	0.062439456	TNFAIP6/BMPER	2
GO:0060135	GO:0060135	maternal process involved in female pregnancy	2/89	58/18800	0.030862237	0.095752068	0.062439456	JUNB/ANGPT2	2
GO:0090303	GO:0090303	positive regulation of wound healing	2/89	58/18800	0.030862237	0.095752068	0.062439456	CD36/PLPP3	2
GO:2001233	GO:2001233	regulation of apoptotic signaling pathway	5/89	370/18800	0.031141501	0.096515388	0.062937213	ATF3/AGT/FGF10/IGF1/CD74	5
GO:0050729	GO:0050729	positive regulation of inflammatory response	3/89	145/18800	0.031541397	0.097546556	0.063609633	AGT/LDLR/PLA2G2A	3
GO:0051961	GO:0051961	negative regulation of nervous system development	3/89	145/18800	0.031541397	0.097546556	0.063609633	ID1/LDLR/SEMA6A	3
GO:0071900	GO:0071900	regulation of protein serine/threonine kinase activity	5/89	372/18800	0.03176619	0.09807858	0.063956562	TRIB1/AGT/DUSP1/CDKN1A/VEGFA	5
GO:0002711	GO:0002711	positive regulation of T cell mediated immunity	2/89	59/18800	0.031848519	0.09807858	0.063956562	HLA-DRB1/HLA-DRA	2
GO:0010574	GO:0010574	regulation of vascular endothelial growth factor production	2/89	59/18800	0.031848519	0.09807858	0.063956562	SULF1/CYP1B1	2
GO:2000351	GO:2000351	regulation of endothelial cell apoptotic process	2/89	59/18800	0.031848519	0.09807858	0.063956562	NDNF/ANGPT1	2
GO:0062013	GO:0062013	positive regulation of small molecule metabolic process	3/89	146/18800	0.032095785	0.098526596	0.064248712	GPD1/IGF1/CD74	3
GO:0106106	GO:0106106	cold-induced thermogenesis	3/89	146/18800	0.032095785	0.098526596	0.064248712	CD36/ID1/VEGFA	3
GO:0120161	GO:0120161	regulation of cold-induced thermogenesis	3/89	146/18800	0.032095785	0.098526596	0.064248712	CD36/ID1/VEGFA	3
GO:0043122	GO:0043122	regulation of I-kappaB kinase/NF-kappaB signaling	4/89	254/18800	0.032552465	0.099822977	0.065094076	HLA-DRB1/CD36/ANGPT1/CD74	4
GO:0019731	GO:0019731	antibacterial humoral response	2/89	60/18800	0.03284715	0.10040855	0.065475925	SLPI/DEFB1	2
GO:0043407	GO:0043407	negative regulation of MAP kinase activity	2/89	60/18800	0.03284715	0.10040855	0.065475925	AGT/DUSP1	2
GO:0046324	GO:0046324	regulation of glucose import	2/89	60/18800	0.03284715	0.10040855	0.065475925	ENPP1/IGF1	2
GO:0071216	GO:0071216	cellular response to biotic stimulus	4/89	256/18800	0.033361199	0.101872683	0.066430679	TRIB1/CD36/ZFP36/EFNB2	4
GO:0044272	GO:0044272	sulfur compound biosynthetic process	3/89	149/18800	0.033789574	0.102527222	0.0668575	ANGPT1/CHST2/PDK4	3
GO:0060041	GO:0060041	retina development in camera-type eye	3/89	149/18800	0.033789574	0.102527222	0.0668575	RBP4/SOX9/CYP1B1	3
GO:0008333	GO:0008333	endosome to lysosome transport	2/89	61/18800	0.033857991	0.102527222	0.0668575	RHOB/HOOK1	2
GO:0032387	GO:0032387	negative regulation of intracellular transport	2/89	61/18800	0.033857991	0.102527222	0.0668575	CD36/ANGPT1	2
GO:0045428	GO:0045428	regulation of nitric oxide biosynthetic process	2/89	61/18800	0.033857991	0.102527222	0.0668575	CD36/AGT	2
GO:0048524	GO:0048524	positive regulation of viral process	2/89	61/18800	0.033857991	0.102527222	0.0668575	HLA-DRB1/CD74	2
GO:0050994	GO:0050994	regulation of lipid catabolic process	2/89	61/18800	0.033857991	0.102527222	0.0668575	LDLR/APOC1	2
GO:1904589	GO:1904589	regulation of protein import	2/89	61/18800	0.033857991	0.102527222	0.0668575	CD36/ANGPT1	2
GO:0010675	GO:0010675	regulation of cellular carbohydrate metabolic process	3/89	150/18800	0.034364356	0.103844007	0.06771617	ENPP1/IGF1/PDK4	3
GO:0016331	GO:0016331	morphogenesis of embryonic epithelium	3/89	150/18800	0.034364356	0.103844007	0.06771617	SULF1/SOX9/FGF10	3
GO:0031663	GO:0031663	lipopolysaccharide-mediated signaling pathway	2/89	62/18800	0.034880908	0.104832659	0.068360865	TRIB1/CD36	2
GO:0035904	GO:0035904	aorta development	2/89	62/18800	0.034880908	0.104832659	0.068360865	EDNRA/EFNB2	2
GO:0043030	GO:0043030	regulation of macrophage activation	2/89	62/18800	0.034880908	0.104832659	0.068360865	LDLR/CD74	2
GO:0046530	GO:0046530	photoreceptor cell differentiation	2/89	62/18800	0.034880908	0.104832659	0.068360865	SOX9/VEGFA	2
GO:0046579	GO:0046579	positive regulation of Ras protein signal transduction	2/89	62/18800	0.034880908	0.104832659	0.068360865	FGF10/IGF1	2
GO:0008360	GO:0008360	regulation of cell shape	3/89	151/18800	0.03494422	0.104832659	0.068360865	RHOB/FN1/VEGFA	3
GO:0045580	GO:0045580	regulation of T cell differentiation	3/89	151/18800	0.03494422	0.104832659	0.068360865	HLA-DRB1/HLA-DRA/CD74	3
GO:0035148	GO:0035148	tube formation	3/89	152/18800	0.035529157	0.106367702	0.069361859	SOX9/FGF10/VEGFA	3
GO:1905039	GO:1905039	carboxylic acid transmembrane transport	3/89	152/18800	0.035529157	0.106367702	0.069361859	CD36/AGT/ATP1A2	3
GO:0000288	GO:0000288	nuclear-transcribed mRNA catabolic process, deadenylation-dependent decay	2/89	63/18800	0.035915768	0.107083562	0.069828668	ZFP36/BTG2	2
GO:0010573	GO:0010573	vascular endothelial growth factor production	2/89	63/18800	0.035915768	0.107083562	0.069828668	SULF1/CYP1B1	2
GO:0032623	GO:0032623	interleukin-2 production	2/89	63/18800	0.035915768	0.107083562	0.069828668	ZFP36/GBP1	2
GO:0032663	GO:0032663	regulation of interleukin-2 production	2/89	63/18800	0.035915768	0.107083562	0.069828668	ZFP36/GBP1	2
GO:1903825	GO:1903825	organic acid transmembrane transport	3/89	153/18800	0.036119159	0.107579526	0.070152083	CD36/AGT/ATP1A2	3
GO:0045786	GO:0045786	negative regulation of cell cycle	5/89	387/18800	0.036703061	0.109128036	0.071161859	NR4A1/RHOB/DUSP1/BTG2/CDKN1A	5
GO:0048592	GO:0048592	eye morphogenesis	3/89	154/18800	0.036714219	0.109128036	0.071161859	RBP4/SOX9/VEGFA	3
GO:0001885	GO:0001885	endothelial cell development	2/89	64/18800	0.036962436	0.109417853	0.071350847	EDNRA/VEGFA	2
GO:0019229	GO:0019229	regulation of vasoconstriction	2/89	64/18800	0.036962436	0.109417853	0.071350847	AGT/ATP1A2	2
GO:0030888	GO:0030888	regulation of B cell proliferation	2/89	64/18800	0.036962436	0.109417853	0.071350847	CDKN1A/CD74	2
GO:0080164	GO:0080164	regulation of nitric oxide metabolic process	2/89	64/18800	0.036962436	0.109417853	0.071350847	CD36/AGT	2
GO:0006644	GO:0006644	phospholipid metabolic process	5/89	388/18800	0.037048105	0.109559773	0.071443393	PIK3R3/LDLR/PLPP3/APOC1/PLA2G2A	5
GO:0051091	GO:0051091	positive regulation of DNA-binding transcription factor activity	4/89	265/18800	0.037145748	0.109736776	0.071558816	CD36/AGT/PLPP3/VEGFA	4
GO:0007034	GO:0007034	vacuolar transport	3/89	155/18800	0.037314328	0.109899399	0.071664861	RHOB/ATP6V0D1/HOOK1	3
GO:0031503	GO:0031503	protein-containing complex localization	3/89	155/18800	0.037314328	0.109899399	0.071664861	GPC6/EFNB2/GPC4	3
GO:1905952	GO:1905952	regulation of lipid localization	3/89	155/18800	0.037314328	0.109899399	0.071664861	CD36/AGT/APOC1	3
GO:0045165	GO:0045165	cell fate commitment	4/89	266/18800	0.037580958	0.110572544	0.072103815	EDNRA/SOX9/FGF10/TBX3	4
GO:0006940	GO:0006940	regulation of smooth muscle contraction	2/89	65/18800	0.03802078	0.111078819	0.072433955	ATP1A2/NPNT	2
GO:0014823	GO:0014823	response to activity	2/89	65/18800	0.03802078	0.111078819	0.072433955	AGT/ANGPT2	2
GO:0031100	GO:0031100	animal organ regeneration	2/89	65/18800	0.03802078	0.111078819	0.072433955	PGF/ANGPT2	2
GO:0031343	GO:0031343	positive regulation of cell killing	2/89	65/18800	0.03802078	0.111078819	0.072433955	HLA-DRB1/HLA-DRA	2
GO:0042093	GO:0042093	T-helper cell differentiation	2/89	65/18800	0.03802078	0.111078819	0.072433955	HLA-DRB1/HLA-DRA	2
GO:0048645	GO:0048645	animal organ formation	2/89	65/18800	0.03802078	0.111078819	0.072433955	SULF1/FGF10	2
GO:0072577	GO:0072577	endothelial cell apoptotic process	2/89	65/18800	0.03802078	0.111078819	0.072433955	NDNF/ANGPT1	2
GO:0010517	GO:0010517	regulation of phospholipase activity	2/89	66/18800	0.03909067	0.1134059	0.073951433	AGT/EDNRA	2
GO:0010812	GO:0010812	negative regulation of cell-substrate adhesion	2/89	66/18800	0.03909067	0.1134059	0.073951433	GBP1/ANGPT2	2
GO:0015909	GO:0015909	long-chain fatty acid transport	2/89	66/18800	0.03909067	0.1134059	0.073951433	CD36/PLA2G2A	2
GO:0050435	GO:0050435	amyloid-beta metabolic process	2/89	66/18800	0.03909067	0.1134059	0.073951433	RTN1/IGF1	2
GO:1900076	GO:1900076	regulation of cellular response to insulin stimulus	2/89	66/18800	0.03909067	0.1134059	0.073951433	AGT/ENPP1	2
GO:1902808	GO:1902808	positive regulation of cell cycle G1/S phase transition	2/89	66/18800	0.03909067	0.1134059	0.073951433	FGF10/ADAMTS1	2
GO:2000514	GO:2000514	regulation of CD4-positive, alpha-beta T cell activation	2/89	66/18800	0.03909067	0.1134059	0.073951433	HLA-DRB1/HLA-DRA	2
GO:0051962	GO:0051962	positive regulation of nervous system development	4/89	270/18800	0.039351263	0.114047971	0.074370125	LRRTM1/FN1/TIAM1/VEGFA	4
GO:1990845	GO:1990845	adaptive thermogenesis	3/89	159/18800	0.039765076	0.115132385	0.075077266	CD36/ID1/VEGFA	3
GO:0046486	GO:0046486	glycerolipid metabolic process	5/89	396/18800	0.03988077	0.115352346	0.075220701	GPD1/PIK3R3/LDLR/APOC1/PLA2G2A	5
GO:0002294	GO:0002294	CD4-positive, alpha-beta T cell differentiation involved in immune response	2/89	67/18800	0.040171975	0.115390123	0.075245335	HLA-DRB1/HLA-DRA	2
GO:0032024	GO:0032024	positive regulation of insulin secretion	2/89	67/18800	0.040171975	0.115390123	0.075245335	HLA-DRB1/RBP4	2
GO:0033692	GO:0033692	cellular polysaccharide biosynthetic process	2/89	67/18800	0.040171975	0.115390123	0.075245335	ENPP1/IGF1	2
GO:0046637	GO:0046637	regulation of alpha-beta T cell differentiation	2/89	67/18800	0.040171975	0.115390123	0.075245335	HLA-DRB1/HLA-DRA	2
GO:0055021	GO:0055021	regulation of cardiac muscle tissue growth	2/89	67/18800	0.040171975	0.115390123	0.075245335	RBP4/IGF1	2
GO:0071300	GO:0071300	cellular response to retinoic acid	2/89	67/18800	0.040171975	0.115390123	0.075245335	AQP1/SOX9	2
GO:1902475	GO:1902475	L-alpha-amino acid transmembrane transport	2/89	67/18800	0.040171975	0.115390123	0.075245335	AGT/ATP1A2	2
GO:0009267	GO:0009267	cellular response to starvation	3/89	160/18800	0.040390295	0.115788171	0.075504901	ATF3/CDKN1A/PDK4	3
GO:2000045	GO:2000045	regulation of G1/S transition of mitotic cell cycle	3/89	160/18800	0.040390295	0.115788171	0.075504901	CDKN1A/FGF10/ADAMTS1	3
GO:0046034	GO:0046034	ATP metabolic process	4/89	273/18800	0.040709953	0.11658945	0.076027411	ENPP1/GPD1/ATP1A2/IGF1	4
GO:1903532	GO:1903532	positive regulation of secretion by cell	4/89	274/18800	0.041168749	0.117023726	0.0763106	HLA-DRB1/AGT/RBP4/IGF1	4
GO:0002287	GO:0002287	alpha-beta T cell activation involved in immune response	2/89	68/18800	0.041264565	0.117023726	0.0763106	HLA-DRB1/HLA-DRA	2
GO:0002293	GO:0002293	alpha-beta T cell differentiation involved in immune response	2/89	68/18800	0.041264565	0.117023726	0.0763106	HLA-DRB1/HLA-DRA	2
GO:0002720	GO:0002720	positive regulation of cytokine production involved in immune response	2/89	68/18800	0.041264565	0.117023726	0.0763106	CD36/CD74	2
GO:0010611	GO:0010611	regulation of cardiac muscle hypertrophy	2/89	68/18800	0.041264565	0.117023726	0.0763106	AGT/IGF1	2
GO:0042987	GO:0042987	amyloid precursor protein catabolic process	2/89	68/18800	0.041264565	0.117023726	0.0763106	RTN1/IGF1	2
GO:0046503	GO:0046503	glycerolipid catabolic process	2/89	68/18800	0.041264565	0.117023726	0.0763106	LDLR/APOC1	2
GO:0046626	GO:0046626	regulation of insulin receptor signaling pathway	2/89	68/18800	0.041264565	0.117023726	0.0763106	AGT/ENPP1	2
GO:0060193	GO:0060193	positive regulation of lipase activity	2/89	68/18800	0.041264565	0.117023726	0.0763106	AGT/EDNRA	2
GO:0061180	GO:0061180	mammary gland epithelium development	2/89	68/18800	0.041264565	0.117023726	0.0763106	FGF10/TBX3	2
GO:0030509	GO:0030509	BMP signaling pathway	3/89	162/18800	0.041655702	0.118017715	0.076958775	TNFAIP6/SULF1/BMPER	3
GO:0034249	GO:0034249	negative regulation of cellular amide metabolic process	4/89	276/18800	0.042095195	0.119146633	0.077694937	RTN1/ZFP36/BTG2/IGF1	4
GO:0007568	GO:0007568	aging	3/89	163/18800	0.042295869	0.119222459	0.077744383	AGT/EDNRA/FOS	3
GO:0030307	GO:0030307	positive regulation of cell growth	3/89	163/18800	0.042295869	0.119222459	0.077744383	FN1/IGF1/VEGFA	3
GO:0050680	GO:0050680	negative regulation of epithelial cell proliferation	3/89	163/18800	0.042295869	0.119222459	0.077744383	SULF1/SOX9/EFNB2	3
GO:0015807	GO:0015807	L-amino acid transport	2/89	69/18800	0.042368312	0.119222459	0.077744383	AGT/ATP1A2	2
GO:0034394	GO:0034394	protein localization to cell surface	2/89	69/18800	0.042368312	0.119222459	0.077744383	ANGPT1/FGF10	2
GO:0046635	GO:0046635	positive regulation of alpha-beta T cell activation	2/89	69/18800	0.042368312	0.119222459	0.077744383	HLA-DRB1/HLA-DRA	2
GO:0001764	GO:0001764	neuron migration	3/89	164/18800	0.042940997	0.120716995	0.078718963	NDNF/SEMA6A/VEGFA	3
GO:0007585	GO:0007585	respiratory gaseous exchange by respiratory system	2/89	70/18800	0.043483089	0.121836364	0.079448898	EDNRA/ATP1A2	2
GO:0032890	GO:0032890	regulation of organic acid transport	2/89	70/18800	0.043483089	0.121836364	0.079448898	AGT/ATP1A2	2
GO:0051057	GO:0051057	positive regulation of small GTPase mediated signal transduction	2/89	70/18800	0.043483089	0.121836364	0.079448898	FGF10/IGF1	2
GO:0046942	GO:0046942	carboxylic acid transport	4/89	279/18800	0.043506994	0.121836364	0.079448898	CD36/AGT/ATP1A2/PLA2G2A	4
GO:0014743	GO:0014743	regulation of muscle hypertrophy	2/89	71/18800	0.044608768	0.124299275	0.08105495	AGT/IGF1	2
GO:0003208	GO:0003208	cardiac ventricle morphogenesis	2/89	72/18800	0.045745226	0.124299275	0.08105495	EDNRA/CPE	2
GO:0006801	GO:0006801	superoxide metabolic process	2/89	72/18800	0.045745226	0.124299275	0.08105495	CD36/AGT	2
GO:0014855	GO:0014855	striated muscle cell proliferation	2/89	72/18800	0.045745226	0.124299275	0.08105495	RBP4/ANGPT1	2
GO:0030330	GO:0030330	DNA damage response, signal transduction by p53 class mediator	2/89	72/18800	0.045745226	0.124299275	0.08105495	CDKN1A/CD74	2
GO:1903036	GO:1903036	positive regulation of response to wounding	2/89	72/18800	0.045745226	0.124299275	0.08105495	CD36/PLPP3	2
GO:0021543	GO:0021543	pallium development	3/89	169/18800	0.046240674	0.124299275	0.08105495	LAMB1/BTG2/SRD5A2	3
GO:0048639	GO:0048639	positive regulation of developmental growth	3/89	169/18800	0.046240674	0.124299275	0.08105495	FN1/IGF1/VEGFA	3
GO:0001542	GO:0001542	ovulation from ovarian follicle	1/89	10/18800	0.046355411	0.124299275	0.08105495	ADAMTS1	1
GO:0003253	GO:0003253	cardiac neural crest cell migration involved in outflow tract morphogenesis	1/89	10/18800	0.046355411	0.124299275	0.08105495	EDNRA	1
GO:0003330	GO:0003330	regulation of extracellular matrix constituent secretion	1/89	10/18800	0.046355411	0.124299275	0.08105495	AGT	1
GO:0003418	GO:0003418	growth plate cartilage chondrocyte differentiation	1/89	10/18800	0.046355411	0.124299275	0.08105495	SOX9	1
GO:0006702	GO:0006702	androgen biosynthetic process	1/89	10/18800	0.046355411	0.124299275	0.08105495	SRD5A2	1
GO:0010749	GO:0010749	regulation of nitric oxide mediated signal transduction	1/89	10/18800	0.046355411	0.124299275	0.08105495	VEGFA	1
GO:0014848	GO:0014848	urinary tract smooth muscle contraction	1/89	10/18800	0.046355411	0.124299275	0.08105495	TBX3	1
GO:0015791	GO:0015791	polyol transmembrane transport	1/89	10/18800	0.046355411	0.124299275	0.08105495	AQP1	1
GO:0015911	GO:0015911	long-chain fatty acid import across plasma membrane	1/89	10/18800	0.046355411	0.124299275	0.08105495	CD36	1
GO:0021979	GO:0021979	hypothalamus cell differentiation	1/89	10/18800	0.046355411	0.124299275	0.08105495	NDNF	1
GO:0032275	GO:0032275	luteinizing hormone secretion	1/89	10/18800	0.046355411	0.124299275	0.08105495	TBX3	1
GO:0034379	GO:0034379	very-low-density lipoprotein particle assembly	1/89	10/18800	0.046355411	0.124299275	0.08105495	APOC1	1
GO:0035860	GO:0035860	glial cell-derived neurotrophic factor receptor signaling pathway	1/89	10/18800	0.046355411	0.124299275	0.08105495	SULF1	1
GO:0042045	GO:0042045	epithelial fluid transport	1/89	10/18800	0.046355411	0.124299275	0.08105495	AQP1	1
GO:0051409	GO:0051409	response to nitrosative stress	1/89	10/18800	0.046355411	0.124299275	0.08105495	DUSP6	1
GO:0060068	GO:0060068	vagina development	1/89	10/18800	0.046355411	0.124299275	0.08105495	RBP4	1
GO:0060767	GO:0060767	epithelial cell proliferation involved in prostate gland development	1/89	10/18800	0.046355411	0.124299275	0.08105495	SOX9	1
GO:0060920	GO:0060920	cardiac pacemaker cell differentiation	1/89	10/18800	0.046355411	0.124299275	0.08105495	TBX3	1
GO:0060947	GO:0060947	cardiac vascular smooth muscle cell differentiation	1/89	10/18800	0.046355411	0.124299275	0.08105495	VEGFA	1
GO:0061626	GO:0061626	pharyngeal arch artery morphogenesis	1/89	10/18800	0.046355411	0.124299275	0.08105495	EDNRA	1
GO:0070344	GO:0070344	regulation of fat cell proliferation	1/89	10/18800	0.046355411	0.124299275	0.08105495	FGF10	1
GO:0070391	GO:0070391	response to lipoteichoic acid	1/89	10/18800	0.046355411	0.124299275	0.08105495	CD36	1
GO:0070874	GO:0070874	negative regulation of glycogen metabolic process	1/89	10/18800	0.046355411	0.124299275	0.08105495	ENPP1	1
GO:0071223	GO:0071223	cellular response to lipoteichoic acid	1/89	10/18800	0.046355411	0.124299275	0.08105495	CD36	1
GO:0072173	GO:0072173	metanephric tubule morphogenesis	1/89	10/18800	0.046355411	0.124299275	0.08105495	SOX9	1
GO:0090037	GO:0090037	positive regulation of protein kinase C signaling	1/89	10/18800	0.046355411	0.124299275	0.08105495	VEGFA	1
GO:0090184	GO:0090184	positive regulation of kidney development	1/89	10/18800	0.046355411	0.124299275	0.08105495	SOX9	1
GO:0097267	GO:0097267	omega-hydroxylase P450 pathway	1/89	10/18800	0.046355411	0.124299275	0.08105495	CYP1B1	1
GO:0099149	GO:0099149	regulation of postsynaptic neurotransmitter receptor internalization	1/89	10/18800	0.046355411	0.124299275	0.08105495	EFNB2	1
GO:1901203	GO:1901203	positive regulation of extracellular matrix assembly	1/89	10/18800	0.046355411	0.124299275	0.08105495	SOX9	1
GO:1901725	GO:1901725	regulation of histone deacetylase activity	1/89	10/18800	0.046355411	0.124299275	0.08105495	VEGFA	1
GO:1904338	GO:1904338	regulation of dopaminergic neuron differentiation	1/89	10/18800	0.046355411	0.124299275	0.08105495	TIAM1	1
GO:1905165	GO:1905165	regulation of lysosomal protein catabolic process	1/89	10/18800	0.046355411	0.124299275	0.08105495	LDLR	1
GO:1905941	GO:1905941	positive regulation of gonad development	1/89	10/18800	0.046355411	0.124299275	0.08105495	SOX9	1
GO:2000018	GO:2000018	regulation of male gonad development	1/89	10/18800	0.046355411	0.124299275	0.08105495	SOX9	1
GO:2000048	GO:2000048	negative regulation of cell-cell adhesion mediated by cadherin	1/89	10/18800	0.046355411	0.124299275	0.08105495	VEGFA	1
GO:2000121	GO:2000121	regulation of removal of superoxide radicals	1/89	10/18800	0.046355411	0.124299275	0.08105495	CD36	1
GO:2001054	GO:2001054	negative regulation of mesenchymal cell apoptotic process	1/89	10/18800	0.046355411	0.124299275	0.08105495	SOX9	1
GO:0002366	GO:0002366	leukocyte activation involved in immune response	4/89	285/18800	0.046410237	0.124331485	0.081075954	HLA-DRB1/HLA-DRA/CD74/PTGDS	4
GO:0002381	GO:0002381	immunoglobulin production involved in immunoglobulin-mediated immune response	2/89	73/18800	0.046892336	0.124992781	0.081507182	HLA-DRB1/HLA-DRA	2
GO:0005977	GO:0005977	glycogen metabolic process	2/89	73/18800	0.046892336	0.124992781	0.081507182	ENPP1/IGF1	2
GO:0048662	GO:0048662	negative regulation of smooth muscle cell proliferation	2/89	73/18800	0.046892336	0.124992781	0.081507182	TRIB1/CDKN1A	2
GO:2000573	GO:2000573	positive regulation of DNA biosynthetic process	2/89	73/18800	0.046892336	0.124992781	0.081507182	PARM1/CYP1B1	2
GO:0006937	GO:0006937	regulation of muscle contraction	3/89	170/18800	0.046915334	0.124992781	0.081507182	NR4A1/ATP1A2/NPNT	3
GO:0031214	GO:0031214	biomineral tissue development	3/89	170/18800	0.046915334	0.124992781	0.081507182	ENPP1/SOX9/IGF1	3
GO:0042886	GO:0042886	amide transport	4/89	287/18800	0.047401567	0.126172458	0.082276443	HLA-DRB1/RBP4/CD74/CPE	4
GO:0000271	GO:0000271	polysaccharide biosynthetic process	2/89	74/18800	0.048049975	0.127082993	0.082870199	ENPP1/IGF1	2
GO:0006073	GO:0006073	cellular glucan metabolic process	2/89	74/18800	0.048049975	0.127082993	0.082870199	ENPP1/IGF1	2
GO:0007040	GO:0007040	lysosome organization	2/89	74/18800	0.048049975	0.127082993	0.082870199	CLVS2/HOOK1	2
GO:0009880	GO:0009880	embryonic pattern specification	2/89	74/18800	0.048049975	0.127082993	0.082870199	FGF10/TBX3	2
GO:0044042	GO:0044042	glucan metabolic process	2/89	74/18800	0.048049975	0.127082993	0.082870199	ENPP1/IGF1	2
GO:0045669	GO:0045669	positive regulation of osteoblast differentiation	2/89	74/18800	0.048049975	0.127082993	0.082870199	IGF1/NPNT	2
GO:0080171	GO:0080171	lytic vacuole organization	2/89	74/18800	0.048049975	0.127082993	0.082870199	CLVS2/HOOK1	2
GO:0110148	GO:0110148	biomineralization	3/89	172/18800	0.048279284	0.127573285	0.083189916	ENPP1/SOX9/IGF1	3
GO:0002263	GO:0002263	cell activation involved in immune response	4/89	289/18800	0.048404676	0.127788345	0.083330156	HLA-DRB1/HLA-DRA/CD74/PTGDS	4
GO:0050808	GO:0050808	synapse organization	5/89	419/18800	0.048747495	0.128576498	0.083844106	LRRTM1/GPC6/EFNB2/COL4A5/GPC4	5
GO:0007259	GO:0007259	receptor signaling pathway via JAK-STAT	3/89	173/18800	0.048968547	0.129042342	0.084147881	AGT/IGF1/CYP1B1	3
GO:0050848	GO:0050848	regulation of calcium-mediated signaling	2/89	75/18800	0.04921802	0.129250632	0.084283706	IGF1/GBP1	2
GO:0071479	GO:0071479	cellular response to ionizing radiation	2/89	75/18800	0.04921802	0.129250632	0.084283706	RHOB/CDKN1A	2
GO:0042063	GO:0042063	gliogenesis	4/89	291/18800	0.049419555	0.129250632	0.084283706	LAMB1/SOX9/LDLR/FGF10	4
GO:0002292	GO:0002292	T cell differentiation involved in immune response	2/89	76/18800	0.050396349	0.129250632	0.084283706	HLA-DRB1/HLA-DRA	2
GO:0006024	GO:0006024	glycosaminoglycan biosynthetic process	2/89	76/18800	0.050396349	0.129250632	0.084283706	ANGPT1/CHST2	2
GO:0002604	GO:0002604	regulation of dendritic cell antigen processing and presentation	1/89	11/18800	0.050872408	0.129250632	0.084283706	CD74	1
GO:0003096	GO:0003096	renal sodium ion transport	1/89	11/18800	0.050872408	0.129250632	0.084283706	EDNRA	1
GO:0003163	GO:0003163	sinoatrial node development	1/89	11/18800	0.050872408	0.129250632	0.084283706	TBX3	1
GO:0003357	GO:0003357	noradrenergic neuron differentiation	1/89	11/18800	0.050872408	0.129250632	0.084283706	EDNRA	1
GO:0006086	GO:0006086	acetyl-CoA biosynthetic process from pyruvate	1/89	11/18800	0.050872408	0.129250632	0.084283706	PDK4	1
GO:0007614	GO:0007614	short-term memory	1/89	11/18800	0.050872408	0.129250632	0.084283706	PTCHD1	1
GO:0008300	GO:0008300	isoprenoid catabolic process	1/89	11/18800	0.050872408	0.129250632	0.084283706	CRABP1	1
GO:0014831	GO:0014831	gastro-intestinal system smooth muscle contraction	1/89	11/18800	0.050872408	0.129250632	0.084283706	SULF1	1
GO:0030210	GO:0030210	heparin biosynthetic process	1/89	11/18800	0.050872408	0.129250632	0.084283706	ANGPT1	1
GO:0032493	GO:0032493	response to bacterial lipoprotein	1/89	11/18800	0.050872408	0.129250632	0.084283706	CD36	1
GO:0032836	GO:0032836	glomerular basement membrane development	1/89	11/18800	0.050872408	0.129250632	0.084283706	SULF1	1
GO:0033860	GO:0033860	regulation of NAD(P)H oxidase activity	1/89	11/18800	0.050872408	0.129250632	0.084283706	AGT	1
GO:0035581	GO:0035581	sequestering of extracellular ligand from receptor	1/89	11/18800	0.050872408	0.129250632	0.084283706	LTBP1	1
GO:0036363	GO:0036363	transforming growth factor beta activation	1/89	11/18800	0.050872408	0.129250632	0.084283706	LTBP1	1
GO:0042118	GO:0042118	endothelial cell activation	1/89	11/18800	0.050872408	0.129250632	0.084283706	BMPER	1
GO:0042762	GO:0042762	regulation of sulfur metabolic process	1/89	11/18800	0.050872408	0.129250632	0.084283706	PDK4	1
GO:0045060	GO:0045060	negative thymic T cell selection	1/89	11/18800	0.050872408	0.129250632	0.084283706	CD74	1
GO:0046689	GO:0046689	response to mercury ion	1/89	11/18800	0.050872408	0.129250632	0.084283706	AQP1	1
GO:0051386	GO:0051386	regulation of neurotrophin TRK receptor signaling pathway	1/89	11/18800	0.050872408	0.129250632	0.084283706	AGT	1
GO:0052646	GO:0052646	alditol phosphate metabolic process	1/89	11/18800	0.050872408	0.129250632	0.084283706	GPD1	1
GO:0060221	GO:0060221	retinal rod cell differentiation	1/89	11/18800	0.050872408	0.129250632	0.084283706	SOX9	1
GO:0060433	GO:0060433	bronchus development	1/89	11/18800	0.050872408	0.129250632	0.084283706	SOX9	1
GO:0060923	GO:0060923	cardiac muscle cell fate commitment	1/89	11/18800	0.050872408	0.129250632	0.084283706	TBX3	1
GO:0061299	GO:0061299	retina vasculature morphogenesis in camera-type eye	1/89	11/18800	0.050872408	0.129250632	0.084283706	CYP1B1	1
GO:0070471	GO:0070471	uterine smooth muscle contraction	1/89	11/18800	0.050872408	0.129250632	0.084283706	AGT	1
GO:0071472	GO:0071472	cellular response to salt stress	1/89	11/18800	0.050872408	0.129250632	0.084283706	AQP1	1
GO:0071679	GO:0071679	commissural neuron axon guidance	1/89	11/18800	0.050872408	0.129250632	0.084283706	VEGFA	1
GO:0072488	GO:0072488	ammonium transmembrane transport	1/89	11/18800	0.050872408	0.129250632	0.084283706	AQP1	1
GO:0086100	GO:0086100	endothelin receptor signaling pathway	1/89	11/18800	0.050872408	0.129250632	0.084283706	EDNRA	1
GO:1902093	GO:1902093	positive regulation of flagellated sperm motility	1/89	11/18800	0.050872408	0.129250632	0.084283706	DEFB1	1
GO:1902667	GO:1902667	regulation of axon guidance	1/89	11/18800	0.050872408	0.129250632	0.084283706	VEGFA	1
GO:1903238	GO:1903238	positive regulation of leukocyte tethering or rolling	1/89	11/18800	0.050872408	0.129250632	0.084283706	CHST2	1
GO:1903961	GO:1903961	positive regulation of anion transmembrane transport	1/89	11/18800	0.050872408	0.129250632	0.084283706	AGT	1
GO:1905651	GO:1905651	regulation of artery morphogenesis	1/89	11/18800	0.050872408	0.129250632	0.084283706	EFNB2	1
GO:1990440	GO:1990440	positive regulation of transcription from RNA polymerase II promoter in response to endoplasmic reticulum stress	1/89	11/18800	0.050872408	0.129250632	0.084283706	ATF3	1
GO:2000155	GO:2000155	positive regulation of cilium-dependent cell motility	1/89	11/18800	0.050872408	0.129250632	0.084283706	DEFB1	1
GO:0045913	GO:0045913	positive regulation of carbohydrate metabolic process	2/89	77/18800	0.051584841	0.130831771	0.085314759	GPD1/IGF1	2
GO:0051149	GO:0051149	positive regulation of muscle cell differentiation	2/89	77/18800	0.051584841	0.130831771	0.085314759	EFNB2/IGF1	2
GO:0001659	GO:0001659	temperature homeostasis	3/89	177/18800	0.051773889	0.130968096	0.085403656	CD36/ID1/VEGFA	3
GO:0048736	GO:0048736	appendage development	3/89	177/18800	0.051773889	0.130968096	0.085403656	SOX9/FGF10/TBX3	3
GO:0060173	GO:0060173	limb development	3/89	177/18800	0.051773889	0.130968096	0.085403656	SOX9/FGF10/TBX3	3
GO:0021700	GO:0021700	developmental maturation	4/89	296/18800	0.052008168	0.131446232	0.085715445	EDNRA/IGF1/VEGFA/DEFB1	4
GO:0010720	GO:0010720	positive regulation of cell development	4/89	297/18800	0.052534692	0.132661517	0.086507927	TRIB1/FN1/TIAM1/VEGFA	4
GO:0043537	GO:0043537	negative regulation of blood vessel endothelial cell migration	2/89	78/18800	0.052783376	0.133173695	0.086841916	ANGPT2/ANGPT4	2
GO:0002791	GO:0002791	regulation of peptide secretion	3/89	180/18800	0.053928219	0.133816398	0.08726102	HLA-DRB1/RBP4/CD74	3
GO:0009266	GO:0009266	response to temperature stimulus	3/89	180/18800	0.053928219	0.133816398	0.08726102	FOS/IGF1/PLIN1	3
GO:0034637	GO:0034637	cellular carbohydrate biosynthetic process	2/89	79/18800	0.053991834	0.133816398	0.08726102	ENPP1/IGF1	2
GO:0046323	GO:0046323	glucose import	2/89	79/18800	0.053991834	0.133816398	0.08726102	ENPP1/IGF1	2
GO:0048708	GO:0048708	astrocyte differentiation	2/89	79/18800	0.053991834	0.133816398	0.08726102	SOX9/LDLR	2
GO:0072332	GO:0072332	intrinsic apoptotic signaling pathway by p53 class mediator	2/89	79/18800	0.053991834	0.133816398	0.08726102	CDKN1A/CD74	2
GO:0045619	GO:0045619	regulation of lymphocyte differentiation	3/89	181/18800	0.05465584	0.133816398	0.08726102	HLA-DRB1/HLA-DRA/CD74	3
GO:1903131	GO:1903131	mononuclear cell differentiation	5/89	433/18800	0.054674548	0.133816398	0.08726102	HLA-DRB1/HLA-DRA/JUN/CD74/VEGFA	5
GO:0001570	GO:0001570	vasculogenesis	2/89	80/18800	0.055210098	0.133816398	0.08726102	JUNB/VEGFA	2
GO:0006023	GO:0006023	aminoglycan biosynthetic process	2/89	80/18800	0.055210098	0.133816398	0.08726102	ANGPT1/CHST2	2
GO:0021766	GO:0021766	hippocampus development	2/89	80/18800	0.055210098	0.133816398	0.08726102	BTG2/SRD5A2	2
GO:0021954	GO:0021954	central nervous system neuron development	2/89	80/18800	0.055210098	0.133816398	0.08726102	NDNF/BTG2	2
GO:0002424	GO:0002424	T cell mediated immune response to tumor cell	1/89	12/18800	0.055368249	0.133816398	0.08726102	HLA-DRB1	1
GO:0003353	GO:0003353	positive regulation of cilium movement	1/89	12/18800	0.055368249	0.133816398	0.08726102	DEFB1	1
GO:0014842	GO:0014842	regulation of skeletal muscle satellite cell proliferation	1/89	12/18800	0.055368249	0.133816398	0.08726102	ANGPT1	1
GO:0021670	GO:0021670	lateral ventricle development	1/89	12/18800	0.055368249	0.133816398	0.08726102	AQP1	1
GO:0021781	GO:0021781	glial cell fate commitment	1/89	12/18800	0.055368249	0.133816398	0.08726102	SOX9	1
GO:0021794	GO:0021794	thalamus development	1/89	12/18800	0.055368249	0.133816398	0.08726102	PTCHD1	1
GO:0030432	GO:0030432	peristalsis	1/89	12/18800	0.055368249	0.133816398	0.08726102	TBX3	1
GO:0033629	GO:0033629	negative regulation of cell adhesion mediated by integrin	1/89	12/18800	0.055368249	0.133816398	0.08726102	CYP1B1	1
GO:0034650	GO:0034650	cortisol metabolic process	1/89	12/18800	0.055368249	0.133816398	0.08726102	HSD11B2	1
GO:0036295	GO:0036295	cellular response to increased oxygen levels	1/89	12/18800	0.055368249	0.133816398	0.08726102	ATP6V0D1	1
GO:0038063	GO:0038063	collagen-activated tyrosine kinase receptor signaling pathway	1/89	12/18800	0.055368249	0.133816398	0.08726102	COL4A5	1
GO:0042756	GO:0042756	drinking behavior	1/89	12/18800	0.055368249	0.133816398	0.08726102	AGT	1
GO:0043383	GO:0043383	negative T cell selection	1/89	12/18800	0.055368249	0.133816398	0.08726102	CD74	1
GO:0043568	GO:0043568	positive regulation of insulin-like growth factor receptor signaling pathway	1/89	12/18800	0.055368249	0.133816398	0.08726102	IGF1	1
GO:0046322	GO:0046322	negative regulation of fatty acid oxidation	1/89	12/18800	0.055368249	0.133816398	0.08726102	SOX9	1
GO:0051549	GO:0051549	positive regulation of keratinocyte migration	1/89	12/18800	0.055368249	0.133816398	0.08726102	FGF10	1
GO:0060019	GO:0060019	radial glial cell differentiation	1/89	12/18800	0.055368249	0.133816398	0.08726102	FGF10	1
GO:0060736	GO:0060736	prostate gland growth	1/89	12/18800	0.055368249	0.133816398	0.08726102	SOX9	1
GO:0060788	GO:0060788	ectodermal placode formation	1/89	12/18800	0.055368249	0.133816398	0.08726102	TBX3	1
GO:0061309	GO:0061309	cardiac neural crest cell development involved in outflow tract morphogenesis	1/89	12/18800	0.055368249	0.133816398	0.08726102	EDNRA	1
GO:0061469	GO:0061469	regulation of type B pancreatic cell proliferation	1/89	12/18800	0.055368249	0.133816398	0.08726102	NR4A1	1
GO:0070341	GO:0070341	fat cell proliferation	1/89	12/18800	0.055368249	0.133816398	0.08726102	FGF10	1
GO:0070417	GO:0070417	cellular response to cold	1/89	12/18800	0.055368249	0.133816398	0.08726102	PLIN1	1
GO:0071372	GO:0071372	cellular response to follicle-stimulating hormone stimulus	1/89	12/18800	0.055368249	0.133816398	0.08726102	EDNRA	1
GO:0071635	GO:0071635	negative regulation of transforming growth factor beta production	1/89	12/18800	0.055368249	0.133816398	0.08726102	FN1	1
GO:0071697	GO:0071697	ectodermal placode morphogenesis	1/89	12/18800	0.055368249	0.133816398	0.08726102	TBX3	1
GO:0072178	GO:0072178	nephric duct morphogenesis	1/89	12/18800	0.055368249	0.133816398	0.08726102	EFNB2	1
GO:0072497	GO:0072497	mesenchymal stem cell differentiation	1/89	12/18800	0.055368249	0.133816398	0.08726102	SOX9	1
GO:0097201	GO:0097201	negative regulation of transcription from RNA polymerase II promoter in response to stress	1/89	12/18800	0.055368249	0.133816398	0.08726102	JUN	1
GO:0098884	GO:0098884	postsynaptic neurotransmitter receptor internalization	1/89	12/18800	0.055368249	0.133816398	0.08726102	EFNB2	1
GO:0140052	GO:0140052	cellular response to oxidised low-density lipoprotein particle stimulus	1/89	12/18800	0.055368249	0.133816398	0.08726102	CD36	1
GO:0140239	GO:0140239	postsynaptic endocytosis	1/89	12/18800	0.055368249	0.133816398	0.08726102	EFNB2	1
GO:0150065	GO:0150065	regulation of deacetylase activity	1/89	12/18800	0.055368249	0.133816398	0.08726102	VEGFA	1
GO:1900227	GO:1900227	positive regulation of NLRP3 inflammasome complex assembly	1/89	12/18800	0.055368249	0.133816398	0.08726102	CD36	1
GO:1901142	GO:1901142	insulin metabolic process	1/89	12/18800	0.055368249	0.133816398	0.08726102	CPE	1
GO:1903909	GO:1903909	regulation of receptor clustering	1/89	12/18800	0.055368249	0.133816398	0.08726102	TNFAIP6	1
GO:1904350	GO:1904350	regulation of protein catabolic process in the vacuole	1/89	12/18800	0.055368249	0.133816398	0.08726102	LDLR	1
GO:2000727	GO:2000727	positive regulation of cardiac muscle cell differentiation	1/89	12/18800	0.055368249	0.133816398	0.08726102	EFNB2	1
GO:0007219	GO:0007219	Notch signaling pathway	3/89	182/18800	0.055388192	0.133816398	0.08726102	SOX9/FGF10/ANGPT4	3
GO:0048469	GO:0048469	cell maturation	3/89	183/18800	0.056125262	0.135371893	0.08827535	EDNRA/VEGFA/DEFB1	3
GO:0090087	GO:0090087	regulation of peptide transport	3/89	183/18800	0.056125262	0.135371893	0.08827535	HLA-DRB1/RBP4/CD74	3
GO:0006096	GO:0006096	glycolytic process	2/89	81/18800	0.056438049	0.135563353	0.0884002	GPD1/IGF1	2
GO:0010660	GO:0010660	regulation of muscle cell apoptotic process	2/89	81/18800	0.056438049	0.135563353	0.0884002	AGT/IGF1	2
GO:0021675	GO:0021675	nerve development	2/89	81/18800	0.056438049	0.135563353	0.0884002	SULF1/EDNRA	2
GO:0030500	GO:0030500	regulation of bone mineralization	2/89	81/18800	0.056438049	0.135563353	0.0884002	ENPP1/SOX9	2
GO:0031016	GO:0031016	pancreas development	2/89	81/18800	0.056438049	0.135563353	0.0884002	SOX9/FGF10	2
GO:0022604	GO:0022604	regulation of cell morphogenesis	4/89	305/18800	0.056852148	0.136368177	0.088925022	RHOB/FN1/VEGFA/GBP1	4
GO:0097696	GO:0097696	receptor signaling pathway via STAT	3/89	184/18800	0.056867033	0.136368177	0.088925022	AGT/IGF1/CYP1B1	3
GO:0006757	GO:0006757	ATP generation from ADP	2/89	82/18800	0.057675571	0.137851735	0.089892443	GPD1/IGF1	2
GO:0008589	GO:0008589	regulation of smoothened signaling pathway	2/89	82/18800	0.057675571	0.137851735	0.089892443	ENPP1/FGF10	2
GO:0043367	GO:0043367	CD4-positive, alpha-beta T cell differentiation	2/89	82/18800	0.057675571	0.137851735	0.089892443	HLA-DRB1/HLA-DRA	2
GO:1901292	GO:1901292	nucleoside phosphate catabolic process	2/89	82/18800	0.057675571	0.137851735	0.089892443	ENTPD2/ENPP1	2
GO:0006913	GO:0006913	nucleocytoplasmic transport	4/89	308/18800	0.058519281	0.138450589	0.090282953	CD36/AGT/ANGPT1/CDKN1A	4
GO:0051169	GO:0051169	nuclear transport	4/89	308/18800	0.058519281	0.138450589	0.090282953	CD36/AGT/ANGPT1/CDKN1A	4
GO:0060395	GO:0060395	SMAD protein signal transduction	2/89	83/18800	0.058922548	0.138450589	0.090282953	JUN/FOS	2
GO:0006650	GO:0006650	glycerophospholipid metabolic process	4/89	309/18800	0.0590808	0.138450589	0.090282953	PIK3R3/LDLR/APOC1/PLA2G2A	4
GO:0071478	GO:0071478	cellular response to radiation	3/89	187/18800	0.059120406	0.138450589	0.090282953	RHOB/AQP1/CDKN1A	3
GO:0009416	GO:0009416	response to light stimulus	4/89	310/18800	0.059645217	0.138450589	0.090282953	AQP1/ATP1A2/FOS/CDKN1A	4
GO:0002087	GO:0002087	regulation of respiratory gaseous exchange by nervous system process	1/89	13/18800	0.059843032	0.138450589	0.090282953	ATP1A2	1
GO:0003084	GO:0003084	positive regulation of systemic arterial blood pressure	1/89	13/18800	0.059843032	0.138450589	0.090282953	HSD11B2	1
GO:0009134	GO:0009134	nucleoside diphosphate catabolic process	1/89	13/18800	0.059843032	0.138450589	0.090282953	ENTPD2	1
GO:0009143	GO:0009143	nucleoside triphosphate catabolic process	1/89	13/18800	0.059843032	0.138450589	0.090282953	ENPP1	1
GO:0010771	GO:0010771	negative regulation of cell morphogenesis involved in differentiation	1/89	13/18800	0.059843032	0.138450589	0.090282953	GBP1	1
GO:0014857	GO:0014857	regulation of skeletal muscle cell proliferation	1/89	13/18800	0.059843032	0.138450589	0.090282953	ANGPT1	1
GO:0014874	GO:0014874	response to stimulus involved in regulation of muscle adaptation	1/89	13/18800	0.059843032	0.138450589	0.090282953	AGT	1
GO:0030157	GO:0030157	pancreatic juice secretion	1/89	13/18800	0.059843032	0.138450589	0.090282953	AQP1	1
GO:0031392	GO:0031392	regulation of prostaglandin biosynthetic process	1/89	13/18800	0.059843032	0.138450589	0.090282953	CD74	1
GO:0031665	GO:0031665	negative regulation of lipopolysaccharide-mediated signaling pathway	1/89	13/18800	0.059843032	0.138450589	0.090282953	TRIB1	1
GO:0032372	GO:0032372	negative regulation of sterol transport	1/89	13/18800	0.059843032	0.138450589	0.090282953	APOC1	1
GO:0032375	GO:0032375	negative regulation of cholesterol transport	1/89	13/18800	0.059843032	0.138450589	0.090282953	APOC1	1
GO:0033700	GO:0033700	phospholipid efflux	1/89	13/18800	0.059843032	0.138450589	0.090282953	APOC1	1
GO:0035815	GO:0035815	positive regulation of renal sodium excretion	1/89	13/18800	0.059843032	0.138450589	0.090282953	AGT	1
GO:0036302	GO:0036302	atrioventricular canal development	1/89	13/18800	0.059843032	0.138450589	0.090282953	TBX3	1
GO:0036462	GO:0036462	TRAIL-activated apoptotic signaling pathway	1/89	13/18800	0.059843032	0.138450589	0.090282953	ATF3	1
GO:0042363	GO:0042363	fat-soluble vitamin catabolic process	1/89	13/18800	0.059843032	0.138450589	0.090282953	CRABP1	1
GO:0055062	GO:0055062	phosphate ion homeostasis	1/89	13/18800	0.059843032	0.138450589	0.090282953	ENPP1	1
GO:0060009	GO:0060009	Sertoli cell development	1/89	13/18800	0.059843032	0.138450589	0.090282953	SOX9	1
GO:0060100	GO:0060100	positive regulation of phagocytosis, engulfment	1/89	13/18800	0.059843032	0.138450589	0.090282953	CD36	1
GO:0061029	GO:0061029	eyelid development in camera-type eye	1/89	13/18800	0.059843032	0.138450589	0.090282953	JUN	1
GO:0061418	GO:0061418	regulation of transcription from RNA polymerase II promoter in response to hypoxia	1/89	13/18800	0.059843032	0.138450589	0.090282953	VEGFA	1
GO:0071474	GO:0071474	cellular hyperosmotic response	1/89	13/18800	0.059843032	0.138450589	0.090282953	AQP1	1
GO:0071696	GO:0071696	ectodermal placode development	1/89	13/18800	0.059843032	0.138450589	0.090282953	TBX3	1
GO:0072506	GO:0072506	trivalent inorganic anion homeostasis	1/89	13/18800	0.059843032	0.138450589	0.090282953	ENPP1	1
GO:1900025	GO:1900025	negative regulation of substrate adhesion-dependent cell spreading	1/89	13/18800	0.059843032	0.138450589	0.090282953	GBP1	1
GO:1900115	GO:1900115	extracellular regulation of signal transduction	1/89	13/18800	0.059843032	0.138450589	0.090282953	LTBP1	1
GO:1900116	GO:1900116	extracellular negative regulation of signal transduction	1/89	13/18800	0.059843032	0.138450589	0.090282953	LTBP1	1
GO:1905155	GO:1905155	positive regulation of membrane invagination	1/89	13/18800	0.059843032	0.138450589	0.090282953	CD36	1
GO:1905907	GO:1905907	negative regulation of amyloid fibril formation	1/89	13/18800	0.059843032	0.138450589	0.090282953	LDLR	1
GO:2001053	GO:2001053	regulation of mesenchymal cell apoptotic process	1/89	13/18800	0.059843032	0.138450589	0.090282953	SOX9	1
GO:0031345	GO:0031345	negative regulation of cell projection organization	3/89	188/18800	0.059880833	0.138450589	0.090282953	ID1/EFNB2/SEMA6A	3
GO:0043123	GO:0043123	positive regulation of I-kappaB kinase/NF-kappaB signaling	3/89	188/18800	0.059880833	0.138450589	0.090282953	HLA-DRB1/CD36/CD74	3
GO:0098739	GO:0098739	import across plasma membrane	3/89	188/18800	0.059880833	0.138450589	0.090282953	CD36/AGT/ATP1A2	3
GO:1902806	GO:1902806	regulation of cell cycle G1/S phase transition	3/89	188/18800	0.059880833	0.138450589	0.090282953	CDKN1A/FGF10/ADAMTS1	3
GO:0035050	GO:0035050	embryonic heart tube development	2/89	84/18800	0.060178866	0.139028979	0.090660118	EDNRA/TBX3	2
GO:0007369	GO:0007369	gastrulation	3/89	190/18800	0.061415547	0.141166586	0.092054041	LAMB1/DUSP1/FN1	3
GO:0043433	GO:0043433	negative regulation of DNA-binding transcription factor activity	3/89	190/18800	0.061415547	0.141166586	0.092054041	TRIB1/ID1/CYP1B1	3
GO:0001910	GO:0001910	regulation of leukocyte mediated cytotoxicity	2/89	85/18800	0.061444409	0.141166586	0.092054041	HLA-DRB1/HLA-DRA	2
GO:0008543	GO:0008543	fibroblast growth factor receptor signaling pathway	2/89	85/18800	0.061444409	0.141166586	0.092054041	SULF1/FGF10	2
GO:0010657	GO:0010657	muscle cell apoptotic process	2/89	85/18800	0.061444409	0.141166586	0.092054041	AGT/IGF1	2
GO:0046889	GO:0046889	positive regulation of lipid biosynthetic process	2/89	85/18800	0.061444409	0.141166586	0.092054041	LDLR/CD74	2
GO:2000177	GO:2000177	regulation of neural precursor cell proliferation	2/89	85/18800	0.061444409	0.141166586	0.092054041	BTG2/VEGFA	2
GO:0006112	GO:0006112	energy reserve metabolic process	2/89	86/18800	0.062719066	0.14375388	0.093741203	ENPP1/IGF1	2
GO:0019915	GO:0019915	lipid storage	2/89	86/18800	0.062719066	0.14375388	0.093741203	CD36/ENPP1	2
GO:0034103	GO:0034103	regulation of tissue remodeling	2/89	86/18800	0.062719066	0.14375388	0.093741203	AGT/PDK4	2
GO:0046394	GO:0046394	carboxylic acid biosynthetic process	4/89	316/18800	0.063092407	0.143961501	0.093876591	CD74/PDK4/PTGDS/APOC1	4
GO:0002695	GO:0002695	negative regulation of leukocyte activation	3/89	193/18800	0.063752026	0.143961501	0.093876591	HLA-DRB1/LDLR/CD74	3
GO:0010232	GO:0010232	vascular transport	2/89	87/18800	0.064002722	0.143961501	0.093876591	CD36/ATP1A2	2
GO:0050829	GO:0050829	defense response to Gram-negative bacterium	2/89	87/18800	0.064002722	0.143961501	0.093876591	AQP1/DEFB1	2
GO:0150104	GO:0150104	transport across blood-brain barrier	2/89	87/18800	0.064002722	0.143961501	0.093876591	CD36/ATP1A2	2
GO:1901216	GO:1901216	positive regulation of neuron death	2/89	87/18800	0.064002722	0.143961501	0.093876591	FOS/EFNB2	2
GO:0016053	GO:0016053	organic acid biosynthetic process	4/89	318/18800	0.064264508	0.143961501	0.093876591	CD74/PDK4/PTGDS/APOC1	4
GO:0001976	GO:0001976	nervous system process involved in regulation of systemic arterial blood pressure	1/89	14/18800	0.064296855	0.143961501	0.093876591	AGT	1
GO:0002903	GO:0002903	negative regulation of B cell apoptotic process	1/89	14/18800	0.064296855	0.143961501	0.093876591	CD74	1
GO:0003188	GO:0003188	heart valve formation	1/89	14/18800	0.064296855	0.143961501	0.093876591	SOX9	1
GO:0003207	GO:0003207	cardiac chamber formation	1/89	14/18800	0.064296855	0.143961501	0.093876591	EDNRA	1
GO:0010838	GO:0010838	positive regulation of keratinocyte proliferation	1/89	14/18800	0.064296855	0.143961501	0.093876591	FGF10	1
GO:0010867	GO:0010867	positive regulation of triglyceride biosynthetic process	1/89	14/18800	0.064296855	0.143961501	0.093876591	LDLR	1
GO:0014061	GO:0014061	regulation of norepinephrine secretion	1/89	14/18800	0.064296855	0.143961501	0.093876591	AGT	1
GO:0014841	GO:0014841	skeletal muscle satellite cell proliferation	1/89	14/18800	0.064296855	0.143961501	0.093876591	ANGPT1	1
GO:0016322	GO:0016322	neuron remodeling	1/89	14/18800	0.064296855	0.143961501	0.093876591	EDNRA	1
GO:0019755	GO:0019755	one-carbon compound transport	1/89	14/18800	0.064296855	0.143961501	0.093876591	AQP1	1
GO:0030007	GO:0030007	cellular potassium ion homeostasis	1/89	14/18800	0.064296855	0.143961501	0.093876591	ATP1A2	1
GO:0030238	GO:0030238	male sex determination	1/89	14/18800	0.064296855	0.143961501	0.093876591	SOX9	1
GO:0034392	GO:0034392	negative regulation of smooth muscle cell apoptotic process	1/89	14/18800	0.064296855	0.143961501	0.093876591	IGF1	1
GO:0035630	GO:0035630	bone mineralization involved in bone maturation	1/89	14/18800	0.064296855	0.143961501	0.093876591	IGF1	1
GO:0042117	GO:0042117	monocyte activation	1/89	14/18800	0.064296855	0.143961501	0.093876591	FN1	1
GO:0043922	GO:0043922	negative regulation by host of viral transcription	1/89	14/18800	0.064296855	0.143961501	0.093876591	JUN	1
GO:0044849	GO:0044849	estrous cycle	1/89	14/18800	0.064296855	0.143961501	0.093876591	CYP1B1	1
GO:0045059	GO:0045059	positive thymic T cell selection	1/89	14/18800	0.064296855	0.143961501	0.093876591	CD74	1
GO:0048243	GO:0048243	norepinephrine secretion	1/89	14/18800	0.064296855	0.143961501	0.093876591	AGT	1
GO:0051547	GO:0051547	regulation of keratinocyte migration	1/89	14/18800	0.064296855	0.143961501	0.093876591	FGF10	1
GO:0070278	GO:0070278	extracellular matrix constituent secretion	1/89	14/18800	0.064296855	0.143961501	0.093876591	AGT	1
GO:1902043	GO:1902043	positive regulation of extrinsic apoptotic signaling pathway via death domain receptors	1/89	14/18800	0.064296855	0.143961501	0.093876591	ATF3	1
GO:1905939	GO:1905939	regulation of gonad development	1/89	14/18800	0.064296855	0.143961501	0.093876591	SOX9	1
GO:0071897	GO:0071897	DNA biosynthetic process	3/89	194/18800	0.064539963	0.144394494	0.094158944	CDKN1A/PARM1/CYP1B1	3
GO:0006874	GO:0006874	cellular calcium ion homeostasis	5/89	456/18800	0.065286208	0.14574747	0.095041213	CD36/AGT/EDNRA/ATP1A2/PTGFR	5
GO:0002709	GO:0002709	regulation of T cell mediated immunity	2/89	88/18800	0.065295268	0.14574747	0.095041213	HLA-DRB1/HLA-DRA	2
GO:0034644	GO:0034644	cellular response to UV	2/89	88/18800	0.065295268	0.14574747	0.095041213	AQP1/CDKN1A	2
GO:1901990	GO:1901990	regulation of mitotic cell cycle phase transition	4/89	321/18800	0.066044156	0.147305859	0.096057431	DUSP1/CDKN1A/FGF10/ADAMTS1	4
GO:0001656	GO:0001656	metanephros development	2/89	89/18800	0.066596592	0.147517651	0.096195539	SOX9/FGF10	2
GO:0001942	GO:0001942	hair follicle development	2/89	89/18800	0.066596592	0.147517651	0.096195539	SOX9/FGF10	2
GO:0044070	GO:0044070	regulation of anion transport	2/89	89/18800	0.066596592	0.147517651	0.096195539	AGT/ATP1A2	2
GO:0051781	GO:0051781	positive regulation of cell division	2/89	89/18800	0.066596592	0.147517651	0.096195539	PGF/VEGFA	2
GO:1903578	GO:1903578	regulation of ATP metabolic process	2/89	89/18800	0.066596592	0.147517651	0.096195539	GPD1/IGF1	2
GO:0046031	GO:0046031	ADP metabolic process	2/89	90/18800	0.067906584	0.147517651	0.096195539	GPD1/IGF1	2
GO:0061157	GO:0061157	mRNA destabilization	2/89	90/18800	0.067906584	0.147517651	0.096195539	ZFP36/BTG2	2
GO:0022408	GO:0022408	negative regulation of cell-cell adhesion	3/89	199/18800	0.068547228	0.147517651	0.096195539	HLA-DRB1/CD74/VEGFA	3
GO:1903828	GO:1903828	negative regulation of protein localization	3/89	199/18800	0.068547228	0.147517651	0.096195539	CD36/ANGPT1/GBP1	3
GO:0001977	GO:0001977	renal system process involved in regulation of blood volume	1/89	15/18800	0.068729815	0.147517651	0.096195539	HSD11B2	1
GO:0002836	GO:0002836	positive regulation of response to tumor cell	1/89	15/18800	0.068729815	0.147517651	0.096195539	HLA-DRB1	1
GO:0002839	GO:0002839	positive regulation of immune response to tumor cell	1/89	15/18800	0.068729815	0.147517651	0.096195539	HLA-DRB1	1
GO:0003413	GO:0003413	chondrocyte differentiation involved in endochondral bone morphogenesis	1/89	15/18800	0.068729815	0.147517651	0.096195539	SOX9	1
GO:0007567	GO:0007567	parturition	1/89	15/18800	0.068729815	0.147517651	0.096195539	PTGFR	1
GO:0009111	GO:0009111	vitamin catabolic process	1/89	15/18800	0.068729815	0.147517651	0.096195539	CRABP1	1
GO:0010273	GO:0010273	detoxification of copper ion	1/89	15/18800	0.068729815	0.147517651	0.096195539	MT1E	1
GO:0010839	GO:0010839	negative regulation of keratinocyte proliferation	1/89	15/18800	0.068729815	0.147517651	0.096195539	EFNB2	1
GO:0010989	GO:0010989	negative regulation of low-density lipoprotein particle clearance	1/89	15/18800	0.068729815	0.147517651	0.096195539	LDLR	1
GO:0014856	GO:0014856	skeletal muscle cell proliferation	1/89	15/18800	0.068729815	0.147517651	0.096195539	ANGPT1	1
GO:0030852	GO:0030852	regulation of granulocyte differentiation	1/89	15/18800	0.068729815	0.147517651	0.096195539	TRIB1	1
GO:0032897	GO:0032897	negative regulation of viral transcription	1/89	15/18800	0.068729815	0.147517651	0.096195539	ZFP36	1
GO:0034384	GO:0034384	high-density lipoprotein particle clearance	1/89	15/18800	0.068729815	0.147517651	0.096195539	LDLR	1
GO:0036376	GO:0036376	sodium ion export across plasma membrane	1/89	15/18800	0.068729815	0.147517651	0.096195539	ATP1A2	1
GO:0042415	GO:0042415	norepinephrine metabolic process	1/89	15/18800	0.068729815	0.147517651	0.096195539	EDNRA	1
GO:0042976	GO:0042976	activation of Janus kinase activity	1/89	15/18800	0.068729815	0.147517651	0.096195539	AGT	1
GO:0043129	GO:0043129	surfactant homeostasis	1/89	15/18800	0.068729815	0.147517651	0.096195539	VEGFA	1
GO:0043518	GO:0043518	negative regulation of DNA damage response, signal transduction by p53 class mediator	1/89	15/18800	0.068729815	0.147517651	0.096195539	CD74	1
GO:0045187	GO:0045187	regulation of circadian sleep/wake cycle, sleep	1/89	15/18800	0.068729815	0.147517651	0.096195539	PTGDS	1
GO:0045725	GO:0045725	positive regulation of glycogen biosynthetic process	1/89	15/18800	0.068729815	0.147517651	0.096195539	IGF1	1
GO:0048484	GO:0048484	enteric nervous system development	1/89	15/18800	0.068729815	0.147517651	0.096195539	EDNRA	1
GO:0048712	GO:0048712	negative regulation of astrocyte differentiation	1/89	15/18800	0.068729815	0.147517651	0.096195539	LDLR	1
GO:0060099	GO:0060099	regulation of phagocytosis, engulfment	1/89	15/18800	0.068729815	0.147517651	0.096195539	CD36	1
GO:0060456	GO:0060456	positive regulation of digestive system process	1/89	15/18800	0.068729815	0.147517651	0.096195539	AQP1	1
GO:0060911	GO:0060911	cardiac cell fate commitment	1/89	15/18800	0.068729815	0.147517651	0.096195539	TBX3	1
GO:0061307	GO:0061307	cardiac neural crest cell differentiation involved in heart development	1/89	15/18800	0.068729815	0.147517651	0.096195539	EDNRA	1
GO:0061308	GO:0061308	cardiac neural crest cell development involved in heart development	1/89	15/18800	0.068729815	0.147517651	0.096195539	EDNRA	1
GO:0070831	GO:0070831	basement membrane assembly	1/89	15/18800	0.068729815	0.147517651	0.096195539	LAMB1	1
GO:0072378	GO:0072378	blood coagulation, fibrin clot formation	1/89	15/18800	0.068729815	0.147517651	0.096195539	FN1	1
GO:0110156	GO:0110156	methylguanosine-cap decapping	1/89	15/18800	0.068729815	0.147517651	0.096195539	ZFP36	1
GO:1900153	GO:1900153	positive regulation of nuclear-transcribed mRNA catabolic process, deadenylation-dependent decay	1/89	15/18800	0.068729815	0.147517651	0.096195539	ZFP36	1
GO:1902166	GO:1902166	negative regulation of intrinsic apoptotic signaling pathway in response to DNA damage by p53 class mediator	1/89	15/18800	0.068729815	0.147517651	0.096195539	CD74	1
GO:1902287	GO:1902287	semaphorin-plexin signaling pathway involved in axon guidance	1/89	15/18800	0.068729815	0.147517651	0.096195539	EDNRA	1
GO:1902563	GO:1902563	regulation of neutrophil activation	1/89	15/18800	0.068729815	0.147517651	0.096195539	PLA2G2A	1
GO:1905153	GO:1905153	regulation of membrane invagination	1/89	15/18800	0.068729815	0.147517651	0.096195539	CD36	1
GO:1905288	GO:1905288	vascular associated smooth muscle cell apoptotic process	1/89	15/18800	0.068729815	0.147517651	0.096195539	IGF1	1
GO:1905459	GO:1905459	regulation of vascular associated smooth muscle cell apoptotic process	1/89	15/18800	0.068729815	0.147517651	0.096195539	IGF1	1
GO:1990169	GO:1990169	stress response to copper ion	1/89	15/18800	0.068729815	0.147517651	0.096195539	MT1E	1
GO:2000650	GO:2000650	negative regulation of sodium ion transmembrane transporter activity	1/89	15/18800	0.068729815	0.147517651	0.096195539	ATP1A2	1
GO:2000846	GO:2000846	regulation of corticosteroid hormone secretion	1/89	15/18800	0.068729815	0.147517651	0.096195539	AGT	1
GO:2001028	GO:2001028	positive regulation of endothelial cell chemotaxis	1/89	15/18800	0.068729815	0.147517651	0.096195539	VEGFA	1
GO:2001279	GO:2001279	regulation of unsaturated fatty acid biosynthetic process	1/89	15/18800	0.068729815	0.147517651	0.096195539	CD74	1
GO:0048525	GO:0048525	negative regulation of viral process	2/89	91/18800	0.069225136	0.14814281	0.096603203	ZFP36/SLPI	2
GO:0090277	GO:0090277	positive regulation of peptide hormone secretion	2/89	91/18800	0.069225136	0.14814281	0.096603203	HLA-DRB1/RBP4	2
GO:0090398	GO:0090398	cellular senescence	2/89	91/18800	0.069225136	0.14814281	0.096603203	CDKN1A/TBX3	2
GO:0097306	GO:0097306	cellular response to alcohol	2/89	91/18800	0.069225136	0.14814281	0.096603203	PTGFR/CYP1B1	2
GO:0002285	GO:0002285	lymphocyte activation involved in immune response	3/89	201/18800	0.070181353	0.150078533	0.097865478	HLA-DRB1/HLA-DRA/CD74	3
GO:0007044	GO:0007044	cell-substrate junction assembly	2/89	92/18800	0.070552138	0.150428347	0.09809359	FN1/VEGFA	2
GO:0022404	GO:0022404	molting cycle process	2/89	92/18800	0.070552138	0.150428347	0.09809359	SOX9/FGF10	2
GO:0022405	GO:0022405	hair cycle process	2/89	92/18800	0.070552138	0.150428347	0.09809359	SOX9/FGF10	2
GO:0051952	GO:0051952	regulation of amine transport	2/89	92/18800	0.070552138	0.150428347	0.09809359	AGT/ATP1A2	2
GO:0045787	GO:0045787	positive regulation of cell cycle	4/89	329/18800	0.07091522	0.151091563	0.09852607	FGF10/IGF1/TBX3/ADAMTS1	4
GO:0055074	GO:0055074	calcium ion homeostasis	5/89	468/18800	0.071252995	0.151699925	0.09892278	CD36/AGT/EDNRA/ATP1A2/PTGFR	5
GO:0002064	GO:0002064	epithelial cell development	3/89	203/18800	0.071833107	0.151902155	0.099054653	EDNRA/SOX9/VEGFA	3
GO:0002793	GO:0002793	positive regulation of peptide secretion	2/89	93/18800	0.071887484	0.151902155	0.099054653	HLA-DRB1/RBP4	2
GO:0006885	GO:0006885	regulation of pH	2/89	93/18800	0.071887484	0.151902155	0.099054653	ATP6V0D1/PDK4	2
GO:0034109	GO:0034109	homotypic cell-cell adhesion	2/89	93/18800	0.071887484	0.151902155	0.099054653	PLPP3/FN1	2
GO:0098773	GO:0098773	skin epidermis development	2/89	93/18800	0.071887484	0.151902155	0.099054653	SOX9/FGF10	2
GO:0051235	GO:0051235	maintenance of location	4/89	331/18800	0.072161284	0.151902155	0.099054653	CD36/ENPP1/ATP1A2/LTBP1	4
GO:0043281	GO:0043281	regulation of cysteine-type endopeptidase activity involved in apoptotic process	3/89	204/18800	0.072665552	0.151902155	0.099054653	NR4A1/AQP1/VEGFA	3
GO:0010224	GO:0010224	response to UV-B	1/89	16/18800	0.073142008	0.151902155	0.099054653	CDKN1A	1
GO:0014819	GO:0014819	regulation of skeletal muscle contraction	1/89	16/18800	0.073142008	0.151902155	0.099054653	NR4A1	1
GO:0018146	GO:0018146	keratan sulfate biosynthetic process	1/89	16/18800	0.073142008	0.151902155	0.099054653	CHST2	1
GO:0030002	GO:0030002	cellular anion homeostasis	1/89	16/18800	0.073142008	0.151902155	0.099054653	ENPP1	1
GO:0032274	GO:0032274	gonadotropin secretion	1/89	16/18800	0.073142008	0.151902155	0.099054653	TBX3	1
GO:0034375	GO:0034375	high-density lipoprotein particle remodeling	1/89	16/18800	0.073142008	0.151902155	0.099054653	APOC1	1
GO:0035641	GO:0035641	locomotory exploration behavior	1/89	16/18800	0.073142008	0.151902155	0.099054653	ATP1A2	1
GO:0035970	GO:0035970	peptidyl-threonine dephosphorylation	1/89	16/18800	0.073142008	0.151902155	0.099054653	DUSP1	1
GO:0042159	GO:0042159	lipoprotein catabolic process	1/89	16/18800	0.073142008	0.151902155	0.099054653	LDLR	1
GO:0044065	GO:0044065	regulation of respiratory system process	1/89	16/18800	0.073142008	0.151902155	0.099054653	ATP1A2	1
GO:0045651	GO:0045651	positive regulation of macrophage differentiation	1/89	16/18800	0.073142008	0.151902155	0.099054653	TRIB1	1
GO:0050872	GO:0050872	white fat cell differentiation	1/89	16/18800	0.073142008	0.151902155	0.099054653	FGF10	1
GO:0051447	GO:0051447	negative regulation of meiotic cell cycle	1/89	16/18800	0.073142008	0.151902155	0.099054653	DUSP1	1
GO:0051938	GO:0051938	L-glutamate import	1/89	16/18800	0.073142008	0.151902155	0.099054653	ATP1A2	1
GO:0070875	GO:0070875	positive regulation of glycogen metabolic process	1/89	16/18800	0.073142008	0.151902155	0.099054653	IGF1	1
GO:0070886	GO:0070886	positive regulation of calcineurin-NFAT signaling cascade	1/89	16/18800	0.073142008	0.151902155	0.099054653	IGF1	1
GO:0072176	GO:0072176	nephric duct development	1/89	16/18800	0.073142008	0.151902155	0.099054653	EFNB2	1
GO:0098712	GO:0098712	L-glutamate import across plasma membrane	1/89	16/18800	0.073142008	0.151902155	0.099054653	ATP1A2	1
GO:0106058	GO:0106058	positive regulation of calcineurin-mediated signaling	1/89	16/18800	0.073142008	0.151902155	0.099054653	IGF1	1
GO:1900747	GO:1900747	negative regulation of vascular endothelial growth factor signaling pathway	1/89	16/18800	0.073142008	0.151902155	0.099054653	SEMA6A	1
GO:1901163	GO:1901163	regulation of trophoblast cell migration	1/89	16/18800	0.073142008	0.151902155	0.099054653	VEGFA	1
GO:1902285	GO:1902285	semaphorin-plexin signaling pathway involved in neuron projection guidance	1/89	16/18800	0.073142008	0.151902155	0.099054653	EDNRA	1
GO:1902306	GO:1902306	negative regulation of sodium ion transmembrane transport	1/89	16/18800	0.073142008	0.151902155	0.099054653	ATP1A2	1
GO:1903236	GO:1903236	regulation of leukocyte tethering or rolling	1/89	16/18800	0.073142008	0.151902155	0.099054653	CHST2	1
GO:1905906	GO:1905906	regulation of amyloid fibril formation	1/89	16/18800	0.073142008	0.151902155	0.099054653	LDLR	1
GO:2001224	GO:2001224	positive regulation of neuron migration	1/89	16/18800	0.073142008	0.151902155	0.099054653	SEMA6A	1
GO:0009798	GO:0009798	axis specification	2/89	94/18800	0.073231066	0.151902155	0.099054653	FGF10/TBX3	2
GO:0050779	GO:0050779	RNA destabilization	2/89	94/18800	0.073231066	0.151902155	0.099054653	ZFP36/BTG2	2
GO:0061014	GO:0061014	positive regulation of mRNA catabolic process	2/89	94/18800	0.073231066	0.151902155	0.099054653	ZFP36/BTG2	2
GO:0045216	GO:0045216	cell-cell junction organization	3/89	205/18800	0.07350235	0.152356049	0.099350635	AGT/EFNB2/VEGFA	3
GO:0003073	GO:0003073	regulation of systemic arterial blood pressure	2/89	95/18800	0.07458278	0.154265238	0.100595608	HSD11B2/AGT	2
GO:0042982	GO:0042982	amyloid precursor protein metabolic process	2/89	95/18800	0.07458278	0.154265238	0.100595608	RTN1/IGF1	2
GO:0043502	GO:0043502	regulation of muscle adaptation	2/89	95/18800	0.07458278	0.154265238	0.100595608	AGT/IGF1	2
GO:0001819	GO:0001819	positive regulation of cytokine production	5/89	475/18800	0.074868965	0.154641052	0.100840675	CD36/AGT/SULF1/CD74/CYP1B1	5
GO:0006643	GO:0006643	membrane lipid metabolic process	3/89	207/18800	0.075188937	0.154641052	0.100840675	PLPP3/CYP1B1/PPM1L	3
GO:0001708	GO:0001708	cell fate specification	2/89	96/18800	0.07594252	0.154641052	0.100840675	SOX9/TBX3	2
GO:0003300	GO:0003300	cardiac muscle hypertrophy	2/89	96/18800	0.07594252	0.154641052	0.100840675	AGT/IGF1	2
GO:0006942	GO:0006942	regulation of striated muscle contraction	2/89	96/18800	0.07594252	0.154641052	0.100840675	NR4A1/ATP1A2	2
GO:0051153	GO:0051153	regulation of striated muscle cell differentiation	2/89	96/18800	0.07594252	0.154641052	0.100840675	EFNB2/IGF1	2
GO:0050807	GO:0050807	regulation of synapse organization	3/89	209/18800	0.076892722	0.154641052	0.100840675	LRRTM1/GPC6/GPC4	3
GO:0010596	GO:0010596	negative regulation of endothelial cell migration	2/89	97/18800	0.077310182	0.154641052	0.100840675	ANGPT2/ANGPT4	2
GO:0032755	GO:0032755	positive regulation of interleukin-6 production	2/89	97/18800	0.077310182	0.154641052	0.100840675	CD36/CD74	2
GO:0044264	GO:0044264	cellular polysaccharide metabolic process	2/89	97/18800	0.077310182	0.154641052	0.100840675	ENPP1/IGF1	2
GO:2001237	GO:2001237	negative regulation of extrinsic apoptotic signaling pathway	2/89	97/18800	0.077310182	0.154641052	0.100840675	FGF10/IGF1	2
GO:0002091	GO:0002091	negative regulation of receptor internalization	1/89	17/18800	0.07753353	0.154641052	0.100840675	LRRTM1	1
GO:0002830	GO:0002830	positive regulation of type 2 immune response	1/89	17/18800	0.07753353	0.154641052	0.100840675	CD74	1
GO:0006978	GO:0006978	DNA damage response, signal transduction by p53 class mediator resulting in transcription of p21 class mediator	1/89	17/18800	0.07753353	0.154641052	0.100840675	CDKN1A	1
GO:0009404	GO:0009404	toxin metabolic process	1/89	17/18800	0.07753353	0.154641052	0.100840675	CYP1B1	1
GO:0010663	GO:0010663	positive regulation of striated muscle cell apoptotic process	1/89	17/18800	0.07753353	0.154641052	0.100840675	AGT	1
GO:0010666	GO:0010666	positive regulation of cardiac muscle cell apoptotic process	1/89	17/18800	0.07753353	0.154641052	0.100840675	AGT	1
GO:0016045	GO:0016045	detection of bacterium	1/89	17/18800	0.07753353	0.154641052	0.100840675	HLA-DRB1	1
GO:0016264	GO:0016264	gap junction assembly	1/89	17/18800	0.07753353	0.154641052	0.100840675	AGT	1
GO:0021542	GO:0021542	dentate gyrus development	1/89	17/18800	0.07753353	0.154641052	0.100840675	BTG2	1
GO:0030949	GO:0030949	positive regulation of vascular endothelial growth factor receptor signaling pathway	1/89	17/18800	0.07753353	0.154641052	0.100840675	FGF10	1
GO:0033194	GO:0033194	response to hydroperoxide	1/89	17/18800	0.07753353	0.154641052	0.100840675	CD36	1
GO:0035930	GO:0035930	corticosteroid hormone secretion	1/89	17/18800	0.07753353	0.154641052	0.100840675	AGT	1
GO:0038065	GO:0038065	collagen-activated signaling pathway	1/89	17/18800	0.07753353	0.154641052	0.100840675	COL4A5	1
GO:0043923	GO:0043923	positive regulation by host of viral transcription	1/89	17/18800	0.07753353	0.154641052	0.100840675	JUN	1
GO:0044539	GO:0044539	long-chain fatty acid import into cell	1/89	17/18800	0.07753353	0.154641052	0.100840675	CD36	1
GO:0046325	GO:0046325	negative regulation of glucose import	1/89	17/18800	0.07753353	0.154641052	0.100840675	ENPP1	1
GO:0048557	GO:0048557	embryonic digestive tract morphogenesis	1/89	17/18800	0.07753353	0.154641052	0.100840675	FGF10	1
GO:0048569	GO:0048569	post-embryonic animal organ development	1/89	17/18800	0.07753353	0.154641052	0.100840675	VEGFA	1
GO:0048875	GO:0048875	chemical homeostasis within a tissue	1/89	17/18800	0.07753353	0.154641052	0.100840675	VEGFA	1
GO:0050802	GO:0050802	circadian sleep/wake cycle, sleep	1/89	17/18800	0.07753353	0.154641052	0.100840675	PTGDS	1
GO:0051580	GO:0051580	regulation of neurotransmitter uptake	1/89	17/18800	0.07753353	0.154641052	0.100840675	ATP1A2	1
GO:0051969	GO:0051969	regulation of transmission of nerve impulse	1/89	17/18800	0.07753353	0.154641052	0.100840675	AGT	1
GO:0055119	GO:0055119	relaxation of cardiac muscle	1/89	17/18800	0.07753353	0.154641052	0.100840675	ATP1A2	1
GO:0060192	GO:0060192	negative regulation of lipase activity	1/89	17/18800	0.07753353	0.154641052	0.100840675	APOC1	1
GO:0061158	GO:0061158	3'-UTR-mediated mRNA destabilization	1/89	17/18800	0.07753353	0.154641052	0.100840675	ZFP36	1
GO:0061450	GO:0061450	trophoblast cell migration	1/89	17/18800	0.07753353	0.154641052	0.100840675	VEGFA	1
GO:0061548	GO:0061548	ganglion development	1/89	17/18800	0.07753353	0.154641052	0.100840675	CYP1B1	1
GO:0070206	GO:0070206	protein trimerization	1/89	17/18800	0.07753353	0.154641052	0.100840675	CD74	1
GO:0071732	GO:0071732	cellular response to nitric oxide	1/89	17/18800	0.07753353	0.154641052	0.100840675	AQP1	1
GO:0072376	GO:0072376	protein activation cascade	1/89	17/18800	0.07753353	0.154641052	0.100840675	FN1	1
GO:0086103	GO:0086103	G protein-coupled receptor signaling pathway involved in heart process	1/89	17/18800	0.07753353	0.154641052	0.100840675	EDNRA	1
GO:0090036	GO:0090036	regulation of protein kinase C signaling	1/89	17/18800	0.07753353	0.154641052	0.100840675	VEGFA	1
GO:0090136	GO:0090136	epithelial cell-cell adhesion	1/89	17/18800	0.07753353	0.154641052	0.100840675	CYP1B1	1
GO:0090231	GO:0090231	regulation of spindle checkpoint	1/89	17/18800	0.07753353	0.154641052	0.100840675	DUSP1	1
GO:0090266	GO:0090266	regulation of mitotic cell cycle spindle assembly checkpoint	1/89	17/18800	0.07753353	0.154641052	0.100840675	DUSP1	1
GO:0090399	GO:0090399	replicative senescence	1/89	17/18800	0.07753353	0.154641052	0.100840675	CDKN1A	1
GO:1901550	GO:1901550	regulation of endothelial cell development	1/89	17/18800	0.07753353	0.154641052	0.100840675	VEGFA	1
GO:1902165	GO:1902165	regulation of intrinsic apoptotic signaling pathway in response to DNA damage by p53 class mediator	1/89	17/18800	0.07753353	0.154641052	0.100840675	CD74	1
GO:1903140	GO:1903140	regulation of establishment of endothelial barrier	1/89	17/18800	0.07753353	0.154641052	0.100840675	VEGFA	1
GO:1903504	GO:1903504	regulation of mitotic spindle checkpoint	1/89	17/18800	0.07753353	0.154641052	0.100840675	DUSP1	1
GO:2000811	GO:2000811	negative regulation of anoikis	1/89	17/18800	0.07753353	0.154641052	0.100840675	PDK4	1
GO:0008016	GO:0008016	regulation of heart contraction	3/89	211/18800	0.078613558	0.156509014	0.102058763	AGT/EDNRA/ATP1A2	3
GO:0061337	GO:0061337	cardiac conduction	2/89	98/18800	0.078685661	0.156509014	0.102058763	AGT/ATP1A2	2
GO:0120162	GO:0120162	positive regulation of cold-induced thermogenesis	2/89	98/18800	0.078685661	0.156509014	0.102058763	CD36/VEGFA	2
GO:0150115	GO:0150115	cell-substrate junction organization	2/89	98/18800	0.078685661	0.156509014	0.102058763	FN1/VEGFA	2
GO:0006165	GO:0006165	nucleoside diphosphate phosphorylation	2/89	99/18800	0.080068857	0.159042381	0.103710759	GPD1/IGF1	2
GO:0014897	GO:0014897	striated muscle hypertrophy	2/89	99/18800	0.080068857	0.159042381	0.103710759	AGT/IGF1	2
GO:0031669	GO:0031669	cellular response to nutrient levels	3/89	213/18800	0.080351296	0.159203886	0.103816076	ATF3/CDKN1A/PDK4	3
GO:0034764	GO:0034764	positive regulation of transmembrane transport	3/89	213/18800	0.080351296	0.159203886	0.103816076	AGT/EDNRA/IGF1	3
GO:0003333	GO:0003333	amino acid transmembrane transport	2/89	100/18800	0.081459666	0.159203886	0.103816076	AGT/ATP1A2	2
GO:0015837	GO:0015837	amine transport	2/89	100/18800	0.081459666	0.159203886	0.103816076	AGT/ATP1A2	2
GO:0019080	GO:0019080	viral gene expression	2/89	100/18800	0.081459666	0.159203886	0.103816076	JUN/ZFP36	2
GO:0031341	GO:0031341	regulation of cell killing	2/89	100/18800	0.081459666	0.159203886	0.103816076	HLA-DRB1/HLA-DRA	2
GO:0042100	GO:0042100	B cell proliferation	2/89	100/18800	0.081459666	0.159203886	0.103816076	CDKN1A/CD74	2
GO:0046939	GO:0046939	nucleotide phosphorylation	2/89	100/18800	0.081459666	0.159203886	0.103816076	GPD1/IGF1	2
GO:1901992	GO:1901992	positive regulation of mitotic cell cycle phase transition	2/89	100/18800	0.081459666	0.159203886	0.103816076	FGF10/ADAMTS1	2
GO:0003159	GO:0003159	morphogenesis of an endothelium	1/89	18/18800	0.081904478	0.159203886	0.103816076	RHOB	1
GO:0006044	GO:0006044	N-acetylglucosamine metabolic process	1/89	18/18800	0.081904478	0.159203886	0.103816076	CHST2	1
GO:0006085	GO:0006085	acetyl-CoA biosynthetic process	1/89	18/18800	0.081904478	0.159203886	0.103816076	PDK4	1
GO:0006977	GO:0006977	DNA damage response, signal transduction by p53 class mediator resulting in cell cycle arrest	1/89	18/18800	0.081904478	0.159203886	0.103816076	CDKN1A	1
GO:0030730	GO:0030730	sequestering of triglyceride	1/89	18/18800	0.081904478	0.159203886	0.103816076	ENPP1	1
GO:0030903	GO:0030903	notochord development	1/89	18/18800	0.081904478	0.159203886	0.103816076	SOX9	1
GO:0042339	GO:0042339	keratan sulfate metabolic process	1/89	18/18800	0.081904478	0.159203886	0.103816076	CHST2	1
GO:0042772	GO:0042772	DNA damage response, signal transduction resulting in transcription	1/89	18/18800	0.081904478	0.159203886	0.103816076	CDKN1A	1
GO:0060008	GO:0060008	Sertoli cell differentiation	1/89	18/18800	0.081904478	0.159203886	0.103816076	SOX9	1
GO:0060044	GO:0060044	negative regulation of cardiac muscle cell proliferation	1/89	18/18800	0.081904478	0.159203886	0.103816076	RBP4	1
GO:0060438	GO:0060438	trachea development	1/89	18/18800	0.081904478	0.159203886	0.103816076	SOX9	1
GO:0061154	GO:0061154	endothelial tube morphogenesis	1/89	18/18800	0.081904478	0.159203886	0.103816076	RHOB	1
GO:0061687	GO:0061687	detoxification of inorganic compound	1/89	18/18800	0.081904478	0.159203886	0.103816076	MT1E	1
GO:0072077	GO:0072077	renal vesicle morphogenesis	1/89	18/18800	0.081904478	0.159203886	0.103816076	SOX9	1
GO:0072189	GO:0072189	ureter development	1/89	18/18800	0.081904478	0.159203886	0.103816076	SOX9	1
GO:0072234	GO:0072234	metanephric nephron tubule development	1/89	18/18800	0.081904478	0.159203886	0.103816076	SOX9	1
GO:0072567	GO:0072567	chemokine (C-X-C motif) ligand 2 production	1/89	18/18800	0.081904478	0.159203886	0.103816076	CD74	1
GO:0110154	GO:0110154	RNA decapping	1/89	18/18800	0.081904478	0.159203886	0.103816076	ZFP36	1
GO:0140354	GO:0140354	lipid import into cell	1/89	18/18800	0.081904478	0.159203886	0.103816076	CD36	1
GO:1902001	GO:1902001	fatty acid transmembrane transport	1/89	18/18800	0.081904478	0.159203886	0.103816076	CD36	1
GO:1902548	GO:1902548	negative regulation of cellular response to vascular endothelial growth factor stimulus	1/89	18/18800	0.081904478	0.159203886	0.103816076	SEMA6A	1
GO:2000341	GO:2000341	regulation of chemokine (C-X-C motif) ligand 2 production	1/89	18/18800	0.081904478	0.159203886	0.103816076	CD74	1
GO:2000831	GO:2000831	regulation of steroid hormone secretion	1/89	18/18800	0.081904478	0.159203886	0.103816076	AGT	1
GO:0050803	GO:0050803	regulation of synapse structure or activity	3/89	215/18800	0.082105783	0.159488424	0.104001622	LRRTM1/GPC6/GPC4	3
GO:0008630	GO:0008630	intrinsic apoptotic signaling pathway in response to DNA damage	2/89	101/18800	0.082857988	0.160520078	0.104674359	CDKN1A/CD74	2
GO:0014896	GO:0014896	muscle hypertrophy	2/89	101/18800	0.082857988	0.160520078	0.104674359	AGT/IGF1	2
GO:0051702	GO:0051702	biological process involved in interaction with symbiont	2/89	101/18800	0.082857988	0.160520078	0.104674359	JUN/FN1	2
GO:0070167	GO:0070167	regulation of biomineral tissue development	2/89	101/18800	0.082857988	0.160520078	0.104674359	ENPP1/SOX9	2
GO:0016064	GO:0016064	immunoglobulin mediated immune response	3/89	216/18800	0.082989261	0.160560168	0.104700501	HLA-DRB1/HLA-DRA/CD74	3
GO:0050866	GO:0050866	negative regulation of cell activation	3/89	216/18800	0.082989261	0.160560168	0.104700501	HLA-DRB1/LDLR/CD74	3
GO:0015914	GO:0015914	phospholipid transport	2/89	102/18800	0.084263722	0.162592591	0.106025834	LDLR/APOC1	2
GO:0035710	GO:0035710	CD4-positive, alpha-beta T cell activation	2/89	102/18800	0.084263722	0.162592591	0.106025834	HLA-DRB1/HLA-DRA	2
GO:0043255	GO:0043255	regulation of carbohydrate biosynthetic process	2/89	102/18800	0.084263722	0.162592591	0.106025834	ENPP1/IGF1	2
GO:0062014	GO:0062014	negative regulation of small molecule metabolic process	2/89	102/18800	0.084263722	0.162592591	0.106025834	SOX9/APOC1	2
GO:0002377	GO:0002377	immunoglobulin production	3/89	218/18800	0.084768587	0.162757873	0.106133613	HLA-DRB1/RBP4/HLA-DRA	3
GO:0010001	GO:0010001	glial cell differentiation	3/89	218/18800	0.084768587	0.162757873	0.106133613	SOX9/LDLR/FGF10	3
GO:1901361	GO:1901361	organic cyclic compound catabolic process	5/89	494/18800	0.085181412	0.162757873	0.106133613	ENTPD2/ENPP1/ZFP36/BTG2/SRD5A2	5
GO:0032535	GO:0032535	regulation of cellular component size	4/89	351/18800	0.085233537	0.162757873	0.106133613	AQP1/FN1/SEMA6A/VEGFA	4
GO:0007163	GO:0007163	establishment or maintenance of cell polarity	3/89	219/18800	0.085664396	0.162757873	0.106133613	RHOB/AQP1/FGF10	3
GO:0019724	GO:0019724	B cell mediated immunity	3/89	219/18800	0.085664396	0.162757873	0.106133613	HLA-DRB1/HLA-DRA/CD74	3
GO:0006641	GO:0006641	triglyceride metabolic process	2/89	103/18800	0.085676769	0.162757873	0.106133613	LDLR/APOC1	2
GO:0035335	GO:0035335	peptidyl-tyrosine dephosphorylation	2/89	103/18800	0.085676769	0.162757873	0.106133613	DUSP6/DUSP1	2
GO:0110149	GO:0110149	regulation of biomineralization	2/89	103/18800	0.085676769	0.162757873	0.106133613	ENPP1/SOX9	2
GO:0006753	GO:0006753	nucleoside phosphate metabolic process	5/89	495/18800	0.085744141	0.162757873	0.106133613	ENTPD2/ENPP1/GPD1/IGF1/PDK4	5
GO:0051223	GO:0051223	regulation of protein transport	5/89	495/18800	0.085744141	0.162757873	0.106133613	HLA-DRB1/CD36/RBP4/ANGPT1/IGF1	5
GO:0001829	GO:0001829	trophectodermal cell differentiation	1/89	19/18800	0.086254947	0.162757873	0.106133613	JUNB	1
GO:0003417	GO:0003417	growth plate cartilage development	1/89	19/18800	0.086254947	0.162757873	0.106133613	SOX9	1
GO:0010885	GO:0010885	regulation of cholesterol storage	1/89	19/18800	0.086254947	0.162757873	0.106133613	CD36	1
GO:0019373	GO:0019373	epoxygenase P450 pathway	1/89	19/18800	0.086254947	0.162757873	0.106133613	CYP1B1	1
GO:0032332	GO:0032332	positive regulation of chondrocyte differentiation	1/89	19/18800	0.086254947	0.162757873	0.106133613	SOX9	1
GO:0032930	GO:0032930	positive regulation of superoxide anion generation	1/89	19/18800	0.086254947	0.162757873	0.106133613	AGT	1
GO:0042574	GO:0042574	retinal metabolic process	1/89	19/18800	0.086254947	0.162757873	0.106133613	CYP1B1	1
GO:0042749	GO:0042749	regulation of circadian sleep/wake cycle	1/89	19/18800	0.086254947	0.162757873	0.106133613	PTGDS	1
GO:0043031	GO:0043031	negative regulation of macrophage activation	1/89	19/18800	0.086254947	0.162757873	0.106133613	LDLR	1
GO:0046782	GO:0046782	regulation of viral transcription	1/89	19/18800	0.086254947	0.162757873	0.106133613	ZFP36	1
GO:0051546	GO:0051546	keratinocyte migration	1/89	19/18800	0.086254947	0.162757873	0.106133613	FGF10	1
GO:0060004	GO:0060004	reflex	1/89	19/18800	0.086254947	0.162757873	0.106133613	NPNT	1
GO:0060749	GO:0060749	mammary gland alveolus development	1/89	19/18800	0.086254947	0.162757873	0.106133613	VEGFA	1
GO:0060977	GO:0060977	coronary vasculature morphogenesis	1/89	19/18800	0.086254947	0.162757873	0.106133613	VEGFA	1
GO:0061298	GO:0061298	retina vasculature development in camera-type eye	1/89	19/18800	0.086254947	0.162757873	0.106133613	CYP1B1	1
GO:0061377	GO:0061377	mammary gland lobule development	1/89	19/18800	0.086254947	0.162757873	0.106133613	VEGFA	1
GO:0072079	GO:0072079	nephron tubule formation	1/89	19/18800	0.086254947	0.162757873	0.106133613	SOX9	1
GO:0072087	GO:0072087	renal vesicle development	1/89	19/18800	0.086254947	0.162757873	0.106133613	SOX9	1
GO:0097501	GO:0097501	stress response to metal ion	1/89	19/18800	0.086254947	0.162757873	0.106133613	MT1E	1
GO:0099590	GO:0099590	neurotransmitter receptor internalization	1/89	19/18800	0.086254947	0.162757873	0.106133613	EFNB2	1
GO:1902170	GO:1902170	cellular response to reactive nitrogen species	1/89	19/18800	0.086254947	0.162757873	0.106133613	AQP1	1
GO:1902894	GO:1902894	negative regulation of miRNA transcription	1/89	19/18800	0.086254947	0.162757873	0.106133613	SOX9	1
GO:1905146	GO:1905146	lysosomal protein catabolic process	1/89	19/18800	0.086254947	0.162757873	0.106133613	LDLR	1
GO:0030072	GO:0030072	peptide hormone secretion	3/89	220/18800	0.086564278	0.163235496	0.106445069	HLA-DRB1/RBP4/CPE	3
GO:0046822	GO:0046822	regulation of nucleocytoplasmic transport	2/89	104/18800	0.087097029	0.164133532	0.107030674	CD36/ANGPT1	2
GO:0007596	GO:0007596	blood coagulation	3/89	221/18800	0.087468212	0.164726128	0.107417103	CD36/ENTPD2/FN1	3
GO:0008544	GO:0008544	epidermis development	4/89	355/18800	0.08797912	0.165580924	0.107974511	HLA-DRB1/SOX9/ZFP36/FGF10	4
GO:0050769	GO:0050769	positive regulation of neurogenesis	3/89	222/18800	0.088376179	0.16606904	0.10829281	FN1/TIAM1/VEGFA	3
GO:0002027	GO:0002027	regulation of heart rate	2/89	105/18800	0.088524406	0.16606904	0.10829281	AGT/EDNRA	2
GO:0045833	GO:0045833	negative regulation of lipid metabolic process	2/89	105/18800	0.088524406	0.16606904	0.10829281	SOX9/APOC1	2
GO:0046425	GO:0046425	regulation of receptor signaling pathway via JAK-STAT	2/89	105/18800	0.088524406	0.16606904	0.10829281	AGT/CYP1B1	2
GO:0046634	GO:0046634	regulation of alpha-beta T cell activation	2/89	105/18800	0.088524406	0.16606904	0.10829281	HLA-DRB1/HLA-DRA	2
GO:0007631	GO:0007631	feeding behavior	2/89	106/18800	0.0899588	0.167021543	0.108913932	AGT/FOS	2
GO:0019395	GO:0019395	fatty acid oxidation	2/89	106/18800	0.0899588	0.167021543	0.108913932	SOX9/PDK4	2
GO:0030593	GO:0030593	neutrophil chemotaxis	2/89	106/18800	0.0899588	0.167021543	0.108913932	TNFAIP6/CD74	2
GO:0051341	GO:0051341	regulation of oxidoreductase activity	2/89	106/18800	0.0899588	0.167021543	0.108913932	AGT/AOC3	2
GO:0046777	GO:0046777	protein autophosphorylation	3/89	224/18800	0.090204132	0.167021543	0.108913932	ENPP1/JUN/VEGFA	3
GO:0001502	GO:0001502	cartilage condensation	1/89	20/18800	0.090585031	0.167021543	0.108913932	SOX9	1
GO:0002577	GO:0002577	regulation of antigen processing and presentation	1/89	20/18800	0.090585031	0.167021543	0.108913932	CD74	1
GO:0002837	GO:0002837	regulation of immune response to tumor cell	1/89	20/18800	0.090585031	0.167021543	0.108913932	HLA-DRB1	1
GO:0022410	GO:0022410	circadian sleep/wake cycle process	1/89	20/18800	0.090585031	0.167021543	0.108913932	PTGDS	1
GO:0032793	GO:0032793	positive regulation of CREB transcription factor activity	1/89	20/18800	0.090585031	0.167021543	0.108913932	VEGFA	1
GO:0035813	GO:0035813	regulation of renal sodium excretion	1/89	20/18800	0.090585031	0.167021543	0.108913932	AGT	1
GO:0035902	GO:0035902	response to immobilization stress	1/89	20/18800	0.090585031	0.167021543	0.108913932	FOS	1
GO:0042474	GO:0042474	middle ear morphogenesis	1/89	20/18800	0.090585031	0.167021543	0.108913932	EDNRA	1
GO:0042953	GO:0042953	lipoprotein transport	1/89	20/18800	0.090585031	0.167021543	0.108913932	CD36	1
GO:0044342	GO:0044342	type B pancreatic cell proliferation	1/89	20/18800	0.090585031	0.167021543	0.108913932	NR4A1	1
GO:0051004	GO:0051004	regulation of lipoprotein lipase activity	1/89	20/18800	0.090585031	0.167021543	0.108913932	APOC1	1
GO:0060716	GO:0060716	labyrinthine layer blood vessel development	1/89	20/18800	0.090585031	0.167021543	0.108913932	JUNB	1
GO:0061050	GO:0061050	regulation of cell growth involved in cardiac muscle cell development	1/89	20/18800	0.090585031	0.167021543	0.108913932	IGF1	1
GO:0070293	GO:0070293	renal absorption	1/89	20/18800	0.090585031	0.167021543	0.108913932	EDNRA	1
GO:0071379	GO:0071379	cellular response to prostaglandin stimulus	1/89	20/18800	0.090585031	0.167021543	0.108913932	PTGFR	1
GO:0072170	GO:0072170	metanephric tubule development	1/89	20/18800	0.090585031	0.167021543	0.108913932	SOX9	1
GO:0090201	GO:0090201	negative regulation of release of cytochrome c from mitochondria	1/89	20/18800	0.090585031	0.167021543	0.108913932	IGF1	1
GO:0098543	GO:0098543	detection of other organism	1/89	20/18800	0.090585031	0.167021543	0.108913932	HLA-DRB1	1
GO:1900225	GO:1900225	regulation of NLRP3 inflammasome complex assembly	1/89	20/18800	0.090585031	0.167021543	0.108913932	CD36	1
GO:1901317	GO:1901317	regulation of flagellated sperm motility	1/89	20/18800	0.090585031	0.167021543	0.108913932	DEFB1	1
GO:1903978	GO:1903978	regulation of microglial cell activation	1/89	20/18800	0.090585031	0.167021543	0.108913932	LDLR	1
GO:2000738	GO:2000738	positive regulation of stem cell differentiation	1/89	20/18800	0.090585031	0.167021543	0.108913932	SOX9	1
GO:0071692	GO:0071692	protein localization to extracellular region	4/89	359/18800	0.09076751	0.167251808	0.109064087	HLA-DRB1/RBP4/LTBP1/IGF1	4
GO:0000082	GO:0000082	G1/S transition of mitotic cell cycle	3/89	225/18800	0.091124078	0.167802361	0.1094231	CDKN1A/FGF10/ADAMTS1	3
GO:0033138	GO:0033138	positive regulation of peptidyl-serine phosphorylation	2/89	107/18800	0.091400117	0.168204017	0.109685018	ANGPT1/VEGFA	2
GO:0050817	GO:0050817	coagulation	3/89	226/18800	0.092047977	0.169288997	0.110392528	CD36/ENTPD2/FN1	3
GO:0015711	GO:0015711	organic anion transport	4/89	361/18800	0.092177627	0.169420145	0.110478049	CD36/AGT/ATP1A2/PLA2G2A	4
GO:0005976	GO:0005976	polysaccharide metabolic process	2/89	108/18800	0.092848259	0.170437007	0.111141139	ENPP1/IGF1	2
GO:0007173	GO:0007173	epidermal growth factor receptor signaling pathway	2/89	108/18800	0.092848259	0.170437007	0.111141139	AGT/SOX9	2
GO:0007599	GO:0007599	hemostasis	3/89	227/18800	0.09297581	0.17056333	0.111223514	CD36/ENTPD2/FN1	3
GO:2000116	GO:2000116	regulation of cysteine-type endopeptidase activity	3/89	229/18800	0.094843194	0.17116433	0.111615424	NR4A1/AQP1/VEGFA	3
GO:0001832	GO:0001832	blastocyst growth	1/89	21/18800	0.094894825	0.17116433	0.111615424	IGF1	1
GO:0002902	GO:0002902	regulation of B cell apoptotic process	1/89	21/18800	0.094894825	0.17116433	0.111615424	CD74	1
GO:0003091	GO:0003091	renal water homeostasis	1/89	21/18800	0.094894825	0.17116433	0.111615424	AQP1	1
GO:0006067	GO:0006067	ethanol metabolic process	1/89	21/18800	0.094894825	0.17116433	0.111615424	ADH1C	1
GO:0006670	GO:0006670	sphingosine metabolic process	1/89	21/18800	0.094894825	0.17116433	0.111615424	PLPP3	1
GO:0010766	GO:0010766	negative regulation of sodium ion transport	1/89	21/18800	0.094894825	0.17116433	0.111615424	ATP1A2	1
GO:0010878	GO:0010878	cholesterol storage	1/89	21/18800	0.094894825	0.17116433	0.111615424	CD36	1
GO:0014850	GO:0014850	response to muscle activity	1/89	21/18800	0.094894825	0.17116433	0.111615424	AGT	1
GO:0015669	GO:0015669	gas transport	1/89	21/18800	0.094894825	0.17116433	0.111615424	AQP1	1
GO:0031290	GO:0031290	retinal ganglion cell axon guidance	1/89	21/18800	0.094894825	0.17116433	0.111615424	VEGFA	1
GO:0034035	GO:0034035	purine ribonucleoside bisphosphate metabolic process	1/89	21/18800	0.094894825	0.17116433	0.111615424	ENPP1	1
GO:0036092	GO:0036092	phosphatidylinositol-3-phosphate biosynthetic process	1/89	21/18800	0.094894825	0.17116433	0.111615424	PIK3R3	1
GO:0038083	GO:0038083	peptidyl-tyrosine autophosphorylation	1/89	21/18800	0.094894825	0.17116433	0.111615424	VEGFA	1
GO:0043576	GO:0043576	regulation of respiratory gaseous exchange	1/89	21/18800	0.094894825	0.17116433	0.111615424	ATP1A2	1
GO:0044872	GO:0044872	lipoprotein localization	1/89	21/18800	0.094894825	0.17116433	0.111615424	CD36	1
GO:0045717	GO:0045717	negative regulation of fatty acid biosynthetic process	1/89	21/18800	0.094894825	0.17116433	0.111615424	APOC1	1
GO:0050427	GO:0050427	3'-phosphoadenosine 5'-phosphosulfate metabolic process	1/89	21/18800	0.094894825	0.17116433	0.111615424	ENPP1	1
GO:0060065	GO:0060065	uterus development	1/89	21/18800	0.094894825	0.17116433	0.111615424	RBP4	1
GO:0060973	GO:0060973	cell migration involved in heart development	1/89	21/18800	0.094894825	0.17116433	0.111615424	EDNRA	1
GO:0070262	GO:0070262	peptidyl-serine dephosphorylation	1/89	21/18800	0.094894825	0.17116433	0.111615424	DUSP1	1
GO:0071243	GO:0071243	cellular response to arsenic-containing substance	1/89	21/18800	0.094894825	0.17116433	0.111615424	ATF3	1
GO:0071731	GO:0071731	response to nitric oxide	1/89	21/18800	0.094894825	0.17116433	0.111615424	AQP1	1
GO:0072243	GO:0072243	metanephric nephron epithelium development	1/89	21/18800	0.094894825	0.17116433	0.111615424	SOX9	1
GO:1905209	GO:1905209	positive regulation of cardiocyte differentiation	1/89	21/18800	0.094894825	0.17116433	0.111615424	EFNB2	1
GO:2000047	GO:2000047	regulation of cell-cell adhesion mediated by cadherin	1/89	21/18800	0.094894825	0.17116433	0.111615424	VEGFA	1
GO:2000178	GO:2000178	negative regulation of neural precursor cell proliferation	1/89	21/18800	0.094894825	0.17116433	0.111615424	BTG2	1
GO:0009150	GO:0009150	purine ribonucleotide metabolic process	4/89	366/18800	0.095748927	0.172017918	0.112172044	ENPP1/GPD1/IGF1/PDK4	4
GO:0002062	GO:0002062	chondrocyte differentiation	2/89	110/18800	0.095764642	0.172017918	0.112172044	SULF1/SOX9	2
GO:0002824	GO:0002824	positive regulation of adaptive immune response based on somatic recombination of immune receptors built from immunoglobulin superfamily domains	2/89	110/18800	0.095764642	0.172017918	0.112172044	HLA-DRB1/HLA-DRA	2
GO:0030148	GO:0030148	sphingolipid biosynthetic process	2/89	110/18800	0.095764642	0.172017918	0.112172044	PLPP3/PPM1L	2
GO:0032611	GO:0032611	interleukin-1 beta production	2/89	110/18800	0.095764642	0.172017918	0.112172044	CD36/IGF1	2
GO:0032651	GO:0032651	regulation of interleukin-1 beta production	2/89	110/18800	0.095764642	0.172017918	0.112172044	CD36/IGF1	2
GO:2001234	GO:2001234	negative regulation of apoptotic signaling pathway	3/89	230/18800	0.095782704	0.172017918	0.112172044	FGF10/IGF1/CD74	3
GO:0046883	GO:0046883	regulation of hormone secretion	3/89	231/18800	0.096726067	0.173604758	0.113206815	HLA-DRB1/AGT/RBP4	3
GO:0001676	GO:0001676	long-chain fatty acid metabolic process	2/89	111/18800	0.097232695	0.174037199	0.113488807	PTGDS/CYP1B1	2
GO:0007088	GO:0007088	regulation of mitotic nuclear division	2/89	111/18800	0.097232695	0.174037199	0.113488807	DUSP1/IGF1	2
GO:0046632	GO:0046632	alpha-beta T cell differentiation	2/89	111/18800	0.097232695	0.174037199	0.113488807	HLA-DRB1/HLA-DRA	2
GO:0071347	GO:0071347	cellular response to interleukin-1	2/89	111/18800	0.097232695	0.174037199	0.113488807	SOX9/GBP1	2
GO:0045732	GO:0045732	positive regulation of protein catabolic process	3/89	233/18800	0.098624268	0.174037199	0.113488807	TRIB1/SOX9/LDLR	3
GO:0002456	GO:0002456	T cell mediated immunity	2/89	112/18800	0.098707197	0.174037199	0.113488807	HLA-DRB1/HLA-DRA	2
GO:0010633	GO:0010633	negative regulation of epithelial cell migration	2/89	112/18800	0.098707197	0.174037199	0.113488807	ANGPT2/ANGPT4	2
GO:0034440	GO:0034440	lipid oxidation	2/89	112/18800	0.098707197	0.174037199	0.113488807	SOX9/PDK4	2
GO:0001919	GO:0001919	regulation of receptor recycling	1/89	22/18800	0.099184423	0.174037199	0.113488807	LDLR	1
GO:0002834	GO:0002834	regulation of response to tumor cell	1/89	22/18800	0.099184423	0.174037199	0.113488807	HLA-DRB1	1
GO:0007351	GO:0007351	tripartite regional subdivision	1/89	22/18800	0.099184423	0.174037199	0.113488807	TBX3	1
GO:0007398	GO:0007398	ectoderm development	1/89	22/18800	0.099184423	0.174037199	0.113488807	AMER2	1
GO:0007530	GO:0007530	sex determination	1/89	22/18800	0.099184423	0.174037199	0.113488807	SOX9	1
GO:0008595	GO:0008595	anterior/posterior axis specification, embryo	1/89	22/18800	0.099184423	0.174037199	0.113488807	TBX3	1
GO:0010829	GO:0010829	negative regulation of glucose transmembrane transport	1/89	22/18800	0.099184423	0.174037199	0.113488807	ENPP1	1
GO:0010866	GO:0010866	regulation of triglyceride biosynthetic process	1/89	22/18800	0.099184423	0.174037199	0.113488807	LDLR	1
GO:0010881	GO:0010881	regulation of cardiac muscle contraction by regulation of the release of sequestered calcium ion	1/89	22/18800	0.099184423	0.174037199	0.113488807	ATP1A2	1
GO:0010988	GO:0010988	regulation of low-density lipoprotein particle clearance	1/89	22/18800	0.099184423	0.174037199	0.113488807	LDLR	1
GO:0015874	GO:0015874	norepinephrine transport	1/89	22/18800	0.099184423	0.174037199	0.113488807	AGT	1
GO:0021884	GO:0021884	forebrain neuron development	1/89	22/18800	0.099184423	0.174037199	0.113488807	NDNF	1
GO:0031065	GO:0031065	positive regulation of histone deacetylation	1/89	22/18800	0.099184423	0.174037199	0.113488807	VEGFA	1
GO:0032928	GO:0032928	regulation of superoxide anion generation	1/89	22/18800	0.099184423	0.174037199	0.113488807	AGT	1
GO:0034104	GO:0034104	negative regulation of tissue remodeling	1/89	22/18800	0.099184423	0.174037199	0.113488807	AGT	1
GO:0035812	GO:0035812	renal sodium excretion	1/89	22/18800	0.099184423	0.174037199	0.113488807	AGT	1
GO:0035929	GO:0035929	steroid hormone secretion	1/89	22/18800	0.099184423	0.174037199	0.113488807	AGT	1
GO:0044546	GO:0044546	NLRP3 inflammasome complex assembly	1/89	22/18800	0.099184423	0.174037199	0.113488807	CD36	1
GO:0045061	GO:0045061	thymic T cell selection	1/89	22/18800	0.099184423	0.174037199	0.113488807	CD74	1
GO:0046628	GO:0046628	positive regulation of insulin receptor signaling pathway	1/89	22/18800	0.099184423	0.174037199	0.113488807	AGT	1
GO:0048485	GO:0048485	sympathetic nervous system development	1/89	22/18800	0.099184423	0.174037199	0.113488807	EDNRA	1
GO:0060445	GO:0060445	branching involved in salivary gland morphogenesis	1/89	22/18800	0.099184423	0.174037199	0.113488807	FGF10	1
GO:0061318	GO:0061318	renal filtration cell differentiation	1/89	22/18800	0.099184423	0.174037199	0.113488807	EDNRA	1
GO:0072112	GO:0072112	glomerular visceral epithelial cell differentiation	1/89	22/18800	0.099184423	0.174037199	0.113488807	EDNRA	1
GO:0086012	GO:0086012	membrane depolarization during cardiac muscle cell action potential	1/89	22/18800	0.099184423	0.174037199	0.113488807	ATP1A2	1
GO:1902644	GO:1902644	tertiary alcohol metabolic process	1/89	22/18800	0.099184423	0.174037199	0.113488807	HSD11B2	1
GO:1903428	GO:1903428	positive regulation of reactive oxygen species biosynthetic process	1/89	22/18800	0.099184423	0.174037199	0.113488807	CD36	1
GO:1903589	GO:1903589	positive regulation of blood vessel endothelial cell proliferation involved in sprouting angiogenesis	1/89	22/18800	0.099184423	0.174037199	0.113488807	VEGFA	1
GO:2000725	GO:2000725	regulation of cardiac muscle cell differentiation	1/89	22/18800	0.099184423	0.174037199	0.113488807	EFNB2	1
GO:0045930	GO:0045930	negative regulation of mitotic cell cycle	3/89	234/18800	0.099579064	0.174624156	0.113871559	DUSP1/BTG2/CDKN1A	3
GO:0001824	GO:0001824	blastocyst development	2/89	113/18800	0.100188057	0.175586069	0.114498818	JUNB/IGF1	2
GO:0042303	GO:0042303	molting cycle	2/89	114/18800	0.101675182	0.177977534	0.116058281	SOX9/FGF10	2
GO:0042633	GO:0042633	hair cycle	2/89	114/18800	0.101675182	0.177977534	0.116058281	SOX9/FGF10	2
GO:0002821	GO:0002821	positive regulation of adaptive immune response	2/89	115/18800	0.103168483	0.178191091	0.11619754	HLA-DRB1/HLA-DRA	2
GO:0046916	GO:0046916	cellular transition metal ion homeostasis	2/89	115/18800	0.103168483	0.178191091	0.11619754	MT1E/ATP6V0D1	2
GO:0098657	GO:0098657	import into cell	3/89	238/18800	0.103435746	0.178191091	0.11619754	CD36/AGT/ATP1A2	3
GO:0002053	GO:0002053	positive regulation of mesenchymal cell proliferation	1/89	23/18800	0.103453919	0.178191091	0.11619754	SOX9	1
GO:0006833	GO:0006833	water transport	1/89	23/18800	0.103453919	0.178191091	0.11619754	AQP1	1
GO:0007039	GO:0007039	protein catabolic process in the vacuole	1/89	23/18800	0.103453919	0.178191091	0.11619754	LDLR	1
GO:0008211	GO:0008211	glucocorticoid metabolic process	1/89	23/18800	0.103453919	0.178191091	0.11619754	HSD11B2	1
GO:0010259	GO:0010259	multicellular organism aging	1/89	23/18800	0.103453919	0.178191091	0.11619754	EDNRA	1
GO:0014821	GO:0014821	phasic smooth muscle contraction	1/89	23/18800	0.103453919	0.178191091	0.11619754	TBX3	1
GO:0019430	GO:0019430	removal of superoxide radicals	1/89	23/18800	0.103453919	0.178191091	0.11619754	CD36	1
GO:0030194	GO:0030194	positive regulation of blood coagulation	1/89	23/18800	0.103453919	0.178191091	0.11619754	CD36	1
GO:0032331	GO:0032331	negative regulation of chondrocyte differentiation	1/89	23/18800	0.103453919	0.178191091	0.11619754	SOX9	1
GO:0035988	GO:0035988	chondrocyte proliferation	1/89	23/18800	0.103453919	0.178191091	0.11619754	SOX9	1
GO:0036303	GO:0036303	lymph vessel morphogenesis	1/89	23/18800	0.103453919	0.178191091	0.11619754	VEGFA	1
GO:0042745	GO:0042745	circadian sleep/wake cycle	1/89	23/18800	0.103453919	0.178191091	0.11619754	PTGDS	1
GO:0045723	GO:0045723	positive regulation of fatty acid biosynthetic process	1/89	23/18800	0.103453919	0.178191091	0.11619754	CD74	1
GO:0046519	GO:0046519	sphingoid metabolic process	1/89	23/18800	0.103453919	0.178191091	0.11619754	PLPP3	1
GO:0046697	GO:0046697	decidualization	1/89	23/18800	0.103453919	0.178191091	0.11619754	JUNB	1
GO:0048169	GO:0048169	regulation of long-term neuronal synaptic plasticity	1/89	23/18800	0.103453919	0.178191091	0.11619754	AGT	1
GO:0051957	GO:0051957	positive regulation of amino acid transport	1/89	23/18800	0.103453919	0.178191091	0.11619754	AGT	1
GO:0060444	GO:0060444	branching involved in mammary gland duct morphogenesis	1/89	23/18800	0.103453919	0.178191091	0.11619754	TBX3	1
GO:0072311	GO:0072311	glomerular epithelial cell differentiation	1/89	23/18800	0.103453919	0.178191091	0.11619754	EDNRA	1
GO:0090208	GO:0090208	positive regulation of triglyceride metabolic process	1/89	23/18800	0.103453919	0.178191091	0.11619754	LDLR	1
GO:0098743	GO:0098743	cell aggregation	1/89	23/18800	0.103453919	0.178191091	0.11619754	SOX9	1
GO:0140632	GO:0140632	inflammasome complex assembly	1/89	23/18800	0.103453919	0.178191091	0.11619754	CD36	1
GO:1900048	GO:1900048	positive regulation of hemostasis	1/89	23/18800	0.103453919	0.178191091	0.11619754	CD36	1
GO:1902254	GO:1902254	negative regulation of intrinsic apoptotic signaling pathway by p53 class mediator	1/89	23/18800	0.103453919	0.178191091	0.11619754	CD74	1
GO:1904892	GO:1904892	regulation of receptor signaling pathway via STAT	2/89	116/18800	0.10466787	0.180175159	0.117491341	AGT/CYP1B1	2
GO:0002708	GO:0002708	positive regulation of lymphocyte mediated immunity	2/89	117/18800	0.106173252	0.181632223	0.118441485	HLA-DRB1/HLA-DRA	2
GO:0015718	GO:0015718	monocarboxylic acid transport	2/89	117/18800	0.106173252	0.181632223	0.118441485	CD36/PLA2G2A	2
GO:0030278	GO:0030278	regulation of ossification	2/89	118/18800	0.10768454	0.181632223	0.118441485	ENPP1/SOX9	2
GO:0032368	GO:0032368	regulation of lipid transport	2/89	118/18800	0.10768454	0.181632223	0.118441485	AGT/APOC1	2
GO:0043500	GO:0043500	muscle adaptation	2/89	118/18800	0.10768454	0.181632223	0.118441485	AGT/IGF1	2
GO:0001759	GO:0001759	organ induction	1/89	24/18800	0.107703405	0.181632223	0.118441485	FGF10	1
GO:0002052	GO:0002052	positive regulation of neuroblast proliferation	1/89	24/18800	0.107703405	0.181632223	0.118441485	VEGFA	1
GO:0003081	GO:0003081	regulation of systemic arterial blood pressure by renin-angiotensin	1/89	24/18800	0.107703405	0.181632223	0.118441485	AGT	1
GO:0007035	GO:0007035	vacuolar acidification	1/89	24/18800	0.107703405	0.181632223	0.118441485	ATP6V0D1	1
GO:0010560	GO:0010560	positive regulation of glycoprotein biosynthetic process	1/89	24/18800	0.107703405	0.181632223	0.118441485	IGF1	1
GO:0019835	GO:0019835	cytolysis	1/89	24/18800	0.107703405	0.181632223	0.118441485	PLA2G2A	1
GO:0021801	GO:0021801	cerebral cortex radial glia-guided migration	1/89	24/18800	0.107703405	0.181632223	0.118441485	LAMB1	1
GO:0022030	GO:0022030	telencephalon glial cell migration	1/89	24/18800	0.107703405	0.181632223	0.118441485	LAMB1	1
GO:0035162	GO:0035162	embryonic hemopoiesis	1/89	24/18800	0.107703405	0.181632223	0.118441485	VEGFA	1
GO:0040037	GO:0040037	negative regulation of fibroblast growth factor receptor signaling pathway	1/89	24/18800	0.107703405	0.181632223	0.118441485	SULF1	1
GO:0043567	GO:0043567	regulation of insulin-like growth factor receptor signaling pathway	1/89	24/18800	0.107703405	0.181632223	0.118441485	IGF1	1
GO:0044062	GO:0044062	regulation of excretion	1/89	24/18800	0.107703405	0.181632223	0.118441485	AGT	1
GO:0045649	GO:0045649	regulation of macrophage differentiation	1/89	24/18800	0.107703405	0.181632223	0.118441485	TRIB1	1
GO:0045672	GO:0045672	positive regulation of osteoclast differentiation	1/89	24/18800	0.107703405	0.181632223	0.118441485	FOS	1
GO:0048011	GO:0048011	neurotrophin TRK receptor signaling pathway	1/89	24/18800	0.107703405	0.181632223	0.118441485	AGT	1
GO:0048143	GO:0048143	astrocyte activation	1/89	24/18800	0.107703405	0.181632223	0.118441485	LDLR	1
GO:0048745	GO:0048745	smooth muscle tissue development	1/89	24/18800	0.107703405	0.181632223	0.118441485	SOX9	1
GO:0050820	GO:0050820	positive regulation of coagulation	1/89	24/18800	0.107703405	0.181632223	0.118441485	CD36	1
GO:0070935	GO:0070935	3'-UTR-mediated mRNA stabilization	1/89	24/18800	0.107703405	0.181632223	0.118441485	ZFP36	1
GO:0071294	GO:0071294	cellular response to zinc ion	1/89	24/18800	0.107703405	0.181632223	0.118441485	MT1E	1
GO:0071676	GO:0071676	negative regulation of mononuclear cell migration	1/89	24/18800	0.107703405	0.181632223	0.118441485	DUSP1	1
GO:0072207	GO:0072207	metanephric epithelium development	1/89	24/18800	0.107703405	0.181632223	0.118441485	SOX9	1
GO:0090023	GO:0090023	positive regulation of neutrophil chemotaxis	1/89	24/18800	0.107703405	0.181632223	0.118441485	CD74	1
GO:0090103	GO:0090103	cochlea morphogenesis	1/89	24/18800	0.107703405	0.181632223	0.118441485	SOX9	1
GO:0120255	GO:0120255	olefinic compound biosynthetic process	1/89	24/18800	0.107703405	0.181632223	0.118441485	SRD5A2	1
GO:1904996	GO:1904996	positive regulation of leukocyte adhesion to vascular endothelial cell	1/89	24/18800	0.107703405	0.181632223	0.118441485	CHST2	1
GO:2000209	GO:2000209	regulation of anoikis	1/89	24/18800	0.107703405	0.181632223	0.118441485	PDK4	1
GO:2000637	GO:2000637	positive regulation of miRNA-mediated gene silencing	1/89	24/18800	0.107703405	0.181632223	0.118441485	ZFP36	1
GO:2000679	GO:2000679	positive regulation of transcription regulatory region DNA binding	1/89	24/18800	0.107703405	0.181632223	0.118441485	IGF1	1
GO:2001026	GO:2001026	regulation of endothelial cell chemotaxis	1/89	24/18800	0.107703405	0.181632223	0.118441485	VEGFA	1
GO:0009259	GO:0009259	ribonucleotide metabolic process	4/89	384/18800	0.109137471	0.183943828	0.119948872	ENPP1/GPD1/IGF1/PDK4	4
GO:0006304	GO:0006304	DNA modification	2/89	119/18800	0.109201648	0.183945236	0.11994979	FOS/CYP1B1	2
GO:0042593	GO:0042593	glucose homeostasis	3/89	244/18800	0.109330963	0.184056299	0.120022213	HLA-DRB1/RBP4/PDK4	3
GO:0033500	GO:0033500	carbohydrate homeostasis	3/89	245/18800	0.110326086	0.185623959	0.121044477	HLA-DRB1/RBP4/PDK4	3
GO:0090100	GO:0090100	positive regulation of transmembrane receptor protein serine/threonine kinase signaling pathway	2/89	120/18800	0.110724488	0.1861864	0.121411241	SULF1/NPNT	2
GO:0006929	GO:0006929	substrate-dependent cell migration	1/89	25/18800	0.111932974	0.18639852	0.121549564	FN1	1
GO:0035821	GO:0035821	modulation of process of another organism	1/89	25/18800	0.111932974	0.18639852	0.121549564	SLPI	1
GO:0045932	GO:0045932	negative regulation of muscle contraction	1/89	25/18800	0.111932974	0.18639852	0.121549564	ATP1A2	1
GO:0050860	GO:0050860	negative regulation of T cell receptor signaling pathway	1/89	25/18800	0.111932974	0.18639852	0.121549564	GBP1	1
GO:0051450	GO:0051450	myoblast proliferation	1/89	25/18800	0.111932974	0.18639852	0.121549564	IGF1	1
GO:0060148	GO:0060148	positive regulation of post-transcriptional gene silencing	1/89	25/18800	0.111932974	0.18639852	0.121549564	ZFP36	1
GO:0060219	GO:0060219	camera-type eye photoreceptor cell differentiation	1/89	25/18800	0.111932974	0.18639852	0.121549564	SOX9	1
GO:0071450	GO:0071450	cellular response to oxygen radical	1/89	25/18800	0.111932974	0.18639852	0.121549564	CD36	1
GO:0071451	GO:0071451	cellular response to superoxide	1/89	25/18800	0.111932974	0.18639852	0.121549564	CD36	1
GO:0072273	GO:0072273	metanephric nephron morphogenesis	1/89	25/18800	0.111932974	0.18639852	0.121549564	SOX9	1
GO:0086064	GO:0086064	cell communication by electrical coupling involved in cardiac conduction	1/89	25/18800	0.111932974	0.18639852	0.121549564	ATP1A2	1
GO:0098581	GO:0098581	detection of external biotic stimulus	1/89	25/18800	0.111932974	0.18639852	0.121549564	HLA-DRB1	1
GO:1900078	GO:1900078	positive regulation of cellular response to insulin stimulus	1/89	25/18800	0.111932974	0.18639852	0.121549564	AGT	1
GO:1900370	GO:1900370	positive regulation of post-transcriptional gene silencing by RNA	1/89	25/18800	0.111932974	0.18639852	0.121549564	ZFP36	1
GO:1901071	GO:1901071	glucosamine-containing compound metabolic process	1/89	25/18800	0.111932974	0.18639852	0.121549564	CHST2	1
GO:1903077	GO:1903077	negative regulation of protein localization to plasma membrane	1/89	25/18800	0.111932974	0.18639852	0.121549564	GBP1	1
GO:0000956	GO:0000956	nuclear-transcribed mRNA catabolic process	2/89	121/18800	0.112252972	0.18639852	0.121549564	ZFP36/BTG2	2
GO:0007041	GO:0007041	lysosomal transport	2/89	121/18800	0.112252972	0.18639852	0.121549564	RHOB/HOOK1	2
GO:0009308	GO:0009308	amine metabolic process	2/89	121/18800	0.112252972	0.18639852	0.121549564	EDNRA/AOC3	2
GO:0038127	GO:0038127	ERBB signaling pathway	2/89	121/18800	0.112252972	0.18639852	0.121549564	AGT/SOX9	2
GO:0071482	GO:0071482	cellular response to light stimulus	2/89	121/18800	0.112252972	0.18639852	0.121549564	AQP1/CDKN1A	2
GO:0060047	GO:0060047	heart contraction	3/89	247/18800	0.112326932	0.18639852	0.121549564	AGT/EDNRA/ATP1A2	3
GO:0090068	GO:0090068	positive regulation of cell cycle process	3/89	247/18800	0.112326932	0.18639852	0.121549564	FGF10/IGF1/ADAMTS1	3
GO:0007613	GO:0007613	memory	2/89	122/18800	0.113787015	0.188498284	0.12291881	LDLR/PTCHD1	2
GO:0019730	GO:0019730	antimicrobial humoral response	2/89	122/18800	0.113787015	0.188498284	0.12291881	SLPI/DEFB1	2
GO:0046887	GO:0046887	positive regulation of hormone secretion	2/89	122/18800	0.113787015	0.188498284	0.12291881	HLA-DRB1/RBP4	2
GO:0001952	GO:0001952	regulation of cell-matrix adhesion	2/89	123/18800	0.115326532	0.189909041	0.123838758	CD36/VEGFA	2
GO:1901989	GO:1901989	positive regulation of cell cycle phase transition	2/89	123/18800	0.115326532	0.189909041	0.123838758	FGF10/ADAMTS1	2
GO:0001783	GO:0001783	B cell apoptotic process	1/89	26/18800	0.116142719	0.189909041	0.123838758	CD74	1
GO:0002026	GO:0002026	regulation of the force of heart contraction	1/89	26/18800	0.116142719	0.189909041	0.123838758	ATP1A2	1
GO:0006972	GO:0006972	hyperosmotic response	1/89	26/18800	0.116142719	0.189909041	0.123838758	AQP1	1
GO:0007350	GO:0007350	blastoderm segmentation	1/89	26/18800	0.116142719	0.189909041	0.123838758	TBX3	1
GO:0010882	GO:0010882	regulation of cardiac muscle contraction by calcium ion signaling	1/89	26/18800	0.116142719	0.189909041	0.123838758	ATP1A2	1
GO:0030318	GO:0030318	melanocyte differentiation	1/89	26/18800	0.116142719	0.189909041	0.123838758	ENPP1	1
GO:0031954	GO:0031954	positive regulation of protein autophosphorylation	1/89	26/18800	0.116142719	0.189909041	0.123838758	VEGFA	1
GO:0032925	GO:0032925	regulation of activin receptor signaling pathway	1/89	26/18800	0.116142719	0.189909041	0.123838758	FGF10	1
GO:0033622	GO:0033622	integrin activation	1/89	26/18800	0.116142719	0.189909041	0.123838758	FN1	1
GO:0034377	GO:0034377	plasma lipoprotein particle assembly	1/89	26/18800	0.116142719	0.189909041	0.123838758	APOC1	1
GO:0034389	GO:0034389	lipid droplet organization	1/89	26/18800	0.116142719	0.189909041	0.123838758	CIDEC	1
GO:0036296	GO:0036296	response to increased oxygen levels	1/89	26/18800	0.116142719	0.189909041	0.123838758	ATP6V0D1	1
GO:0043931	GO:0043931	ossification involved in bone maturation	1/89	26/18800	0.116142719	0.189909041	0.123838758	IGF1	1
GO:0045822	GO:0045822	negative regulation of heart contraction	1/89	26/18800	0.116142719	0.189909041	0.123838758	ATP1A2	1
GO:0050995	GO:0050995	negative regulation of lipid catabolic process	1/89	26/18800	0.116142719	0.189909041	0.123838758	APOC1	1
GO:0051894	GO:0051894	positive regulation of focal adhesion assembly	1/89	26/18800	0.116142719	0.189909041	0.123838758	VEGFA	1
GO:0071549	GO:0071549	cellular response to dexamethasone stimulus	1/89	26/18800	0.116142719	0.189909041	0.123838758	AQP1	1
GO:0072010	GO:0072010	glomerular epithelium development	1/89	26/18800	0.116142719	0.189909041	0.123838758	EDNRA	1
GO:1900151	GO:1900151	regulation of nuclear-transcribed mRNA catabolic process, deadenylation-dependent decay	1/89	26/18800	0.116142719	0.189909041	0.123838758	ZFP36	1
GO:1904385	GO:1904385	cellular response to angiotensin	1/89	26/18800	0.116142719	0.189909041	0.123838758	AGT	1
GO:2000050	GO:2000050	regulation of non-canonical Wnt signaling pathway	1/89	26/18800	0.116142719	0.189909041	0.123838758	TIAM1	1
GO:0030218	GO:0030218	erythrocyte differentiation	2/89	124/18800	0.116871438	0.190649095	0.124321344	ZFP36/VEGFA	2
GO:0051224	GO:0051224	negative regulation of protein transport	2/89	124/18800	0.116871438	0.190649095	0.124321344	CD36/ANGPT1	2
GO:1903313	GO:1903313	positive regulation of mRNA metabolic process	2/89	124/18800	0.116871438	0.190649095	0.124321344	ZFP36/BTG2	2
GO:0006163	GO:0006163	purine nucleotide metabolic process	4/89	394/18800	0.116923567	0.190649095	0.124321344	ENPP1/GPD1/IGF1/PDK4	4
GO:0019693	GO:0019693	ribose phosphate metabolic process	4/89	394/18800	0.116923567	0.190649095	0.124321344	ENPP1/GPD1/IGF1/PDK4	4
GO:0050708	GO:0050708	regulation of protein secretion	3/89	252/18800	0.117389883	0.191302031	0.12474712	HLA-DRB1/RBP4/IGF1	3
GO:0033865	GO:0033865	nucleoside bisphosphate metabolic process	2/89	125/18800	0.118421649	0.192551214	0.125561706	ENPP1/PDK4	2
GO:0033875	GO:0033875	ribonucleoside bisphosphate metabolic process	2/89	125/18800	0.118421649	0.192551214	0.125561706	ENPP1/PDK4	2
GO:0034032	GO:0034032	purine nucleoside bisphosphate metabolic process	2/89	125/18800	0.118421649	0.192551214	0.125561706	ENPP1/PDK4	2
GO:0050868	GO:0050868	negative regulation of T cell activation	2/89	125/18800	0.118421649	0.192551214	0.125561706	HLA-DRB1/CD74	2
GO:0001556	GO:0001556	oocyte maturation	1/89	27/18800	0.120332732	0.193706349	0.126314964	EDNRA	1
GO:0002227	GO:0002227	innate immune response in mucosa	1/89	27/18800	0.120332732	0.193706349	0.126314964	DEFB1	1
GO:0002418	GO:0002418	immune response to tumor cell	1/89	27/18800	0.120332732	0.193706349	0.126314964	HLA-DRB1	1
GO:0002719	GO:0002719	negative regulation of cytokine production involved in immune response	1/89	27/18800	0.120332732	0.193706349	0.126314964	ANGPT1	1
GO:0006706	GO:0006706	steroid catabolic process	1/89	27/18800	0.120332732	0.193706349	0.126314964	SRD5A2	1
GO:0009651	GO:0009651	response to salt stress	1/89	27/18800	0.120332732	0.193706349	0.126314964	AQP1	1
GO:0010884	GO:0010884	positive regulation of lipid storage	1/89	27/18800	0.120332732	0.193706349	0.126314964	CD36	1
GO:0010996	GO:0010996	response to auditory stimulus	1/89	27/18800	0.120332732	0.193706349	0.126314964	ATP1A2	1
GO:0030325	GO:0030325	adrenal gland development	1/89	27/18800	0.120332732	0.193706349	0.126314964	CYP1B1	1
GO:0035774	GO:0035774	positive regulation of insulin secretion involved in cellular response to glucose stimulus	1/89	27/18800	0.120332732	0.193706349	0.126314964	HLA-DRB1	1
GO:0045686	GO:0045686	negative regulation of glial cell differentiation	1/89	27/18800	0.120332732	0.193706349	0.126314964	LDLR	1
GO:0048843	GO:0048843	negative regulation of axon extension involved in axon guidance	1/89	27/18800	0.120332732	0.193706349	0.126314964	SEMA6A	1
GO:0071624	GO:0071624	positive regulation of granulocyte chemotaxis	1/89	27/18800	0.120332732	0.193706349	0.126314964	CD74	1
GO:0097254	GO:0097254	renal tubular secretion	1/89	27/18800	0.120332732	0.193706349	0.126314964	AGT	1
GO:1900746	GO:1900746	regulation of vascular endothelial growth factor signaling pathway	1/89	27/18800	0.120332732	0.193706349	0.126314964	SEMA6A	1
GO:1903020	GO:1903020	positive regulation of glycoprotein metabolic process	1/89	27/18800	0.120332732	0.193706349	0.126314964	IGF1	1
GO:1903523	GO:1903523	negative regulation of blood circulation	1/89	27/18800	0.120332732	0.193706349	0.126314964	ATP1A2	1
GO:1904376	GO:1904376	negative regulation of protein localization to cell periphery	1/89	27/18800	0.120332732	0.193706349	0.126314964	GBP1	1
GO:0044843	GO:0044843	cell cycle G1/S phase transition	3/89	255/18800	0.120468516	0.193817491	0.126387439	CDKN1A/FGF10/ADAMTS1	3
GO:0045927	GO:0045927	positive regulation of growth	3/89	256/18800	0.12150141	0.195321163	0.127367976	FN1/IGF1/VEGFA	3
GO:0050852	GO:0050852	T cell receptor signaling pathway	2/89	127/18800	0.121537652	0.195321163	0.127367976	HLA-DRB1/GBP1	2
GO:0003015	GO:0003015	heart process	3/89	257/18800	0.122537608	0.196819255	0.128344874	AGT/EDNRA/ATP1A2	3
GO:0007368	GO:0007368	determination of left/right symmetry	2/89	128/18800	0.12310328	0.197182529	0.128581764	FGF10/TBX3	2
GO:0045931	GO:0045931	positive regulation of mitotic cell cycle	2/89	128/18800	0.12310328	0.197182529	0.128581764	FGF10/ADAMTS1	2
GO:0071621	GO:0071621	granulocyte chemotaxis	2/89	128/18800	0.12310328	0.197182529	0.128581764	TNFAIP6/CD74	2
GO:1904950	GO:1904950	negative regulation of establishment of protein localization	2/89	128/18800	0.12310328	0.197182529	0.128581764	CD36/ANGPT1	2
GO:1990266	GO:1990266	neutrophil migration	2/89	128/18800	0.12310328	0.197182529	0.128581764	TNFAIP6/CD74	2
GO:0000303	GO:0000303	response to superoxide	1/89	28/18800	0.124503104	0.197896559	0.129047379	CD36	1
GO:0003272	GO:0003272	endocardial cushion formation	1/89	28/18800	0.124503104	0.197896559	0.129047379	TBX3	1
GO:0003416	GO:0003416	endochondral bone growth	1/89	28/18800	0.124503104	0.197896559	0.129047379	SOX9	1
GO:0014072	GO:0014072	response to isoquinoline alkaloid	1/89	28/18800	0.124503104	0.197896559	0.129047379	FOSB	1
GO:0035116	GO:0035116	embryonic hindlimb morphogenesis	1/89	28/18800	0.124503104	0.197896559	0.129047379	TBX3	1
GO:0042104	GO:0042104	positive regulation of activated T cell proliferation	1/89	28/18800	0.124503104	0.197896559	0.129047379	IGF1	1
GO:0043278	GO:0043278	response to morphine	1/89	28/18800	0.124503104	0.197896559	0.129047379	FOSB	1
GO:0044331	GO:0044331	cell-cell adhesion mediated by cadherin	1/89	28/18800	0.124503104	0.197896559	0.129047379	VEGFA	1
GO:0046337	GO:0046337	phosphatidylethanolamine metabolic process	1/89	28/18800	0.124503104	0.197896559	0.129047379	PLA2G2A	1
GO:0048873	GO:0048873	homeostasis of number of cells within a tissue	1/89	28/18800	0.124503104	0.197896559	0.129047379	SOX9	1
GO:0090025	GO:0090025	regulation of monocyte chemotaxis	1/89	28/18800	0.124503104	0.197896559	0.129047379	DUSP1	1
GO:0090312	GO:0090312	positive regulation of protein deacetylation	1/89	28/18800	0.124503104	0.197896559	0.129047379	VEGFA	1
GO:1903671	GO:1903671	negative regulation of sprouting angiogenesis	1/89	28/18800	0.124503104	0.197896559	0.129047379	SEMA6A	1
GO:1903779	GO:1903779	regulation of cardiac conduction	1/89	28/18800	0.124503104	0.197896559	0.129047379	AGT	1
GO:0032612	GO:0032612	interleukin-1 production	2/89	129/18800	0.124673884	0.197951317	0.129083086	CD36/IGF1	2
GO:0032652	GO:0032652	regulation of interleukin-1 production	2/89	129/18800	0.124673884	0.197951317	0.129083086	CD36/IGF1	2
GO:1903522	GO:1903522	regulation of blood circulation	3/89	260/18800	0.125665818	0.199417232	0.130039003	AGT/EDNRA/ATP1A2	3
GO:0034655	GO:0034655	nucleobase-containing compound catabolic process	4/89	405/18800	0.125763203	0.199462776	0.130068702	ENTPD2/ENPP1/ZFP36/BTG2	4
GO:0007093	GO:0007093	mitotic cell cycle checkpoint signaling	2/89	130/18800	0.126249382	0.199906328	0.13035794	DUSP1/CDKN1A	2
GO:0017015	GO:0017015	regulation of transforming growth factor beta receptor signaling pathway	2/89	130/18800	0.126249382	0.199906328	0.13035794	LTBP1/NPNT	2
GO:0030168	GO:0030168	platelet activation	2/89	130/18800	0.126249382	0.199906328	0.13035794	ENTPD2/FN1	2
GO:0060828	GO:0060828	regulation of canonical Wnt signaling pathway	3/89	261/18800	0.126715021	0.200534289	0.13076743	AMER2/SOX9/FGF10	3
GO:0001909	GO:0001909	leukocyte mediated cytotoxicity	2/89	131/18800	0.127829695	0.201407547	0.131336877	HLA-DRB1/HLA-DRA	2
GO:0006639	GO:0006639	acylglycerol metabolic process	2/89	131/18800	0.127829695	0.201407547	0.131336877	LDLR/APOC1	2
GO:0000305	GO:0000305	response to oxygen radical	1/89	29/18800	0.128653925	0.201407547	0.131336877	CD36	1
GO:0008209	GO:0008209	androgen metabolic process	1/89	29/18800	0.128653925	0.201407547	0.131336877	SRD5A2	1
GO:0010464	GO:0010464	regulation of mesenchymal cell proliferation	1/89	29/18800	0.128653925	0.201407547	0.131336877	SOX9	1
GO:0015813	GO:0015813	L-glutamate transmembrane transport	1/89	29/18800	0.128653925	0.201407547	0.131336877	ATP1A2	1
GO:0019674	GO:0019674	NAD metabolic process	1/89	29/18800	0.128653925	0.201407547	0.131336877	GPD1	1
GO:0030212	GO:0030212	hyaluronan metabolic process	1/89	29/18800	0.128653925	0.201407547	0.131336877	TNFAIP6	1
GO:0031571	GO:0031571	mitotic G1 DNA damage checkpoint signaling	1/89	29/18800	0.128653925	0.201407547	0.131336877	CDKN1A	1
GO:0032367	GO:0032367	intracellular cholesterol transport	1/89	29/18800	0.128653925	0.201407547	0.131336877	LDLR	1
GO:0032369	GO:0032369	negative regulation of lipid transport	1/89	29/18800	0.128653925	0.201407547	0.131336877	APOC1	1
GO:0051481	GO:0051481	negative regulation of cytosolic calcium ion concentration	1/89	29/18800	0.128653925	0.201407547	0.131336877	ATP1A2	1
GO:0055022	GO:0055022	negative regulation of cardiac muscle tissue growth	1/89	29/18800	0.128653925	0.201407547	0.131336877	RBP4	1
GO:0060037	GO:0060037	pharyngeal system development	1/89	29/18800	0.128653925	0.201407547	0.131336877	EDNRA	1
GO:0060295	GO:0060295	regulation of cilium movement involved in cell motility	1/89	29/18800	0.128653925	0.201407547	0.131336877	DEFB1	1
GO:0061117	GO:0061117	negative regulation of heart growth	1/89	29/18800	0.128653925	0.201407547	0.131336877	RBP4	1
GO:0065005	GO:0065005	protein-lipid complex assembly	1/89	29/18800	0.128653925	0.201407547	0.131336877	APOC1	1
GO:0070977	GO:0070977	bone maturation	1/89	29/18800	0.128653925	0.201407547	0.131336877	IGF1	1
GO:1902019	GO:1902019	regulation of cilium-dependent cell motility	1/89	29/18800	0.128653925	0.201407547	0.131336877	DEFB1	1
GO:1902547	GO:1902547	regulation of cellular response to vascular endothelial growth factor stimulus	1/89	29/18800	0.128653925	0.201407547	0.131336877	SEMA6A	1
GO:0030217	GO:0030217	T cell differentiation	3/89	263/18800	0.128822998	0.201455027	0.131367839	HLA-DRB1/HLA-DRA/CD74	3
GO:0051054	GO:0051054	positive regulation of DNA metabolic process	3/89	263/18800	0.128822998	0.201455027	0.131367839	FGF10/PARM1/CYP1B1	3
GO:0006638	GO:0006638	neutral lipid metabolic process	2/89	132/18800	0.129414743	0.202053986	0.131758417	LDLR/APOC1	2
GO:0007498	GO:0007498	mesoderm development	2/89	132/18800	0.129414743	0.202053986	0.131758417	TBX3/VEGFA	2
GO:1900180	GO:1900180	regulation of protein localization to nucleus	2/89	132/18800	0.129414743	0.202053986	0.131758417	CD36/ANGPT1	2
GO:0034101	GO:0034101	erythrocyte homeostasis	2/89	133/18800	0.131004447	0.204097057	0.133090694	ZFP36/VEGFA	2
GO:0061041	GO:0061041	regulation of wound healing	2/89	133/18800	0.131004447	0.204097057	0.133090694	CD36/PLPP3	2
GO:1902600	GO:1902600	proton transmembrane transport	2/89	133/18800	0.131004447	0.204097057	0.133090694	ATP6V0D1/ATP1A2	2
GO:1903844	GO:1903844	regulation of cellular response to transforming growth factor beta stimulus	2/89	133/18800	0.131004447	0.204097057	0.133090694	LTBP1/NPNT	2
GO:0001889	GO:0001889	liver development	2/89	134/18800	0.13259873	0.205438719	0.133965585	JUN/SOX9	2
GO:2001235	GO:2001235	positive regulation of apoptotic signaling pathway	2/89	134/18800	0.13259873	0.205438719	0.133965585	ATF3/AGT	2
GO:0000132	GO:0000132	establishment of mitotic spindle orientation	1/89	30/18800	0.132785288	0.205438719	0.133965585	FGF10	1
GO:0006734	GO:0006734	NADH metabolic process	1/89	30/18800	0.132785288	0.205438719	0.133965585	GPD1	1
GO:0007190	GO:0007190	activation of adenylate cyclase activity	1/89	30/18800	0.132785288	0.205438719	0.133965585	EDNRA	1
GO:0021591	GO:0021591	ventricular system development	1/89	30/18800	0.132785288	0.205438719	0.133965585	AQP1	1
GO:0030204	GO:0030204	chondroitin sulfate metabolic process	1/89	30/18800	0.132785288	0.205438719	0.133965585	NDNF	1
GO:0031069	GO:0031069	hair follicle morphogenesis	1/89	30/18800	0.132785288	0.205438719	0.133965585	FGF10	1
GO:0044819	GO:0044819	mitotic G1/S transition checkpoint signaling	1/89	30/18800	0.132785288	0.205438719	0.133965585	CDKN1A	1
GO:0061037	GO:0061037	negative regulation of cartilage development	1/89	30/18800	0.132785288	0.205438719	0.133965585	SOX9	1
GO:0071480	GO:0071480	cellular response to gamma radiation	1/89	30/18800	0.132785288	0.205438719	0.133965585	CDKN1A	1
GO:1902230	GO:1902230	negative regulation of intrinsic apoptotic signaling pathway in response to DNA damage	1/89	30/18800	0.132785288	0.205438719	0.133965585	CD74	1
GO:1990776	GO:1990776	response to angiotensin	1/89	30/18800	0.132785288	0.205438719	0.133965585	AGT	1
GO:1901987	GO:1901987	regulation of cell cycle phase transition	4/89	415/18800	0.134039818	0.207269239	0.135159258	DUSP1/CDKN1A/FGF10/ADAMTS1	4
GO:0072521	GO:0072521	purine-containing compound metabolic process	4/89	416/18800	0.134879721	0.208457004	0.135933794	ENPP1/GPD1/IGF1/PDK4	4
GO:0010977	GO:0010977	negative regulation of neuron projection development	2/89	136/18800	0.135800719	0.208906833	0.136227125	EFNB2/SEMA6A	2
GO:0072175	GO:0072175	epithelial tube formation	2/89	136/18800	0.135800719	0.208906833	0.136227125	SOX9/FGF10	2
GO:0001782	GO:0001782	B cell homeostasis	1/89	31/18800	0.136897281	0.208906833	0.136227125	CD74	1
GO:0002862	GO:0002862	negative regulation of inflammatory response to antigenic stimulus	1/89	31/18800	0.136897281	0.208906833	0.136227125	HLA-DRB1	1
GO:0006884	GO:0006884	cell volume homeostasis	1/89	31/18800	0.136897281	0.208906833	0.136227125	AQP1	1
GO:0010880	GO:0010880	regulation of release of sequestered calcium ion into cytosol by sarcoplasmic reticulum	1/89	31/18800	0.136897281	0.208906833	0.136227125	ATP1A2	1
GO:0032148	GO:0032148	activation of protein kinase B activity	1/89	31/18800	0.136897281	0.208906833	0.136227125	IGF1	1
GO:0034311	GO:0034311	diol metabolic process	1/89	31/18800	0.136897281	0.208906833	0.136227125	PLPP3	1
GO:0034390	GO:0034390	smooth muscle cell apoptotic process	1/89	31/18800	0.136897281	0.208906833	0.136227125	IGF1	1
GO:0034391	GO:0034391	regulation of smooth muscle cell apoptotic process	1/89	31/18800	0.136897281	0.208906833	0.136227125	IGF1	1
GO:0034694	GO:0034694	response to prostaglandin	1/89	31/18800	0.136897281	0.208906833	0.136227125	PTGFR	1
GO:0035115	GO:0035115	embryonic forelimb morphogenesis	1/89	31/18800	0.136897281	0.208906833	0.136227125	TBX3	1
GO:0045987	GO:0045987	positive regulation of smooth muscle contraction	1/89	31/18800	0.136897281	0.208906833	0.136227125	NPNT	1
GO:0048240	GO:0048240	sperm capacitation	1/89	31/18800	0.136897281	0.208906833	0.136227125	DEFB1	1
GO:0048710	GO:0048710	regulation of astrocyte differentiation	1/89	31/18800	0.136897281	0.208906833	0.136227125	LDLR	1
GO:0050482	GO:0050482	arachidonic acid secretion	1/89	31/18800	0.136897281	0.208906833	0.136227125	PLA2G2A	1
GO:0060351	GO:0060351	cartilage development involved in endochondral bone morphogenesis	1/89	31/18800	0.136897281	0.208906833	0.136227125	SOX9	1
GO:0061036	GO:0061036	positive regulation of cartilage development	1/89	31/18800	0.136897281	0.208906833	0.136227125	SOX9	1
GO:0070528	GO:0070528	protein kinase C signaling	1/89	31/18800	0.136897281	0.208906833	0.136227125	VEGFA	1
GO:0070633	GO:0070633	transepithelial transport	1/89	31/18800	0.136897281	0.208906833	0.136227125	AQP1	1
GO:0098868	GO:0098868	bone growth	1/89	31/18800	0.136897281	0.208906833	0.136227125	SOX9	1
GO:0150117	GO:0150117	positive regulation of cell-substrate junction organization	1/89	31/18800	0.136897281	0.208906833	0.136227125	VEGFA	1
GO:1903963	GO:1903963	arachidonate transport	1/89	31/18800	0.136897281	0.208906833	0.136227125	PLA2G2A	1
GO:2000648	GO:2000648	positive regulation of stem cell proliferation	1/89	31/18800	0.136897281	0.208906833	0.136227125	TBX3	1
GO:0061008	GO:0061008	hepaticobiliary system development	2/89	137/18800	0.137408272	0.209576482	0.1366638	JUN/SOX9	2
GO:0002705	GO:0002705	positive regulation of leukocyte mediated immunity	2/89	138/18800	0.139020097	0.211812362	0.138121806	HLA-DRB1/HLA-DRA	2
GO:0009855	GO:0009855	determination of bilateral symmetry	2/89	138/18800	0.139020097	0.211812362	0.138121806	FGF10/TBX3	2
GO:0009799	GO:0009799	specification of symmetry	2/89	139/18800	0.140636118	0.212804025	0.138768465	FGF10/TBX3	2
GO:0051783	GO:0051783	regulation of nuclear division	2/89	139/18800	0.140636118	0.212804025	0.138768465	DUSP1/IGF1	2
GO:0055076	GO:0055076	transition metal ion homeostasis	2/89	139/18800	0.140636118	0.212804025	0.138768465	MT1E/ATP6V0D1	2
GO:0002828	GO:0002828	regulation of type 2 immune response	1/89	32/18800	0.140989994	0.212804025	0.138768465	CD74	1
GO:0003180	GO:0003180	aortic valve morphogenesis	1/89	32/18800	0.140989994	0.212804025	0.138768465	SOX9	1
GO:0010644	GO:0010644	cell communication by electrical coupling	1/89	32/18800	0.140989994	0.212804025	0.138768465	ATP1A2	1
GO:0030201	GO:0030201	heparan sulfate proteoglycan metabolic process	1/89	32/18800	0.140989994	0.212804025	0.138768465	SULF1	1
GO:0030947	GO:0030947	regulation of vascular endothelial growth factor receptor signaling pathway	1/89	32/18800	0.140989994	0.212804025	0.138768465	FGF10	1
GO:0032366	GO:0032366	intracellular sterol transport	1/89	32/18800	0.140989994	0.212804025	0.138768465	LDLR	1
GO:0042044	GO:0042044	fluid transport	1/89	32/18800	0.140989994	0.212804025	0.138768465	AQP1	1
GO:0051085	GO:0051085	chaperone cofactor-dependent protein refolding	1/89	32/18800	0.140989994	0.212804025	0.138768465	CD74	1
GO:0055075	GO:0055075	potassium ion homeostasis	1/89	32/18800	0.140989994	0.212804025	0.138768465	ATP1A2	1
GO:0060674	GO:0060674	placenta blood vessel development	1/89	32/18800	0.140989994	0.212804025	0.138768465	JUNB	1
GO:0071711	GO:0071711	basement membrane organization	1/89	32/18800	0.140989994	0.212804025	0.138768465	LAMB1	1
GO:1900745	GO:1900745	positive regulation of p38MAPK cascade	1/89	32/18800	0.140989994	0.212804025	0.138768465	VEGFA	1
GO:1902253	GO:1902253	regulation of intrinsic apoptotic signaling pathway by p53 class mediator	1/89	32/18800	0.140989994	0.212804025	0.138768465	CD74	1
GO:1902624	GO:1902624	positive regulation of neutrophil migration	1/89	32/18800	0.140989994	0.212804025	0.138768465	CD74	1
GO:1905144	GO:1905144	response to acetylcholine	1/89	32/18800	0.140989994	0.212804025	0.138768465	EDNRA	1
GO:2000113	GO:2000113	negative regulation of cellular macromolecule biosynthetic process	3/89	275/18800	0.141729716	0.2138094	0.139424065	ENPP1/ZFP36/BTG2	3
GO:0034341	GO:0034341	response to interferon-gamma	2/89	140/18800	0.14225626	0.214380996	0.1397968	CD74/GBP1	2
GO:0042157	GO:0042157	lipoprotein metabolic process	2/89	140/18800	0.14225626	0.214380996	0.1397968	LDLR/APOC1	2
GO:0034763	GO:0034763	negative regulation of transmembrane transport	2/89	141/18800	0.14388045	0.215590817	0.140585718	ENPP1/ATP1A2	2
GO:0070555	GO:0070555	response to interleukin-1	2/89	141/18800	0.14388045	0.215590817	0.140585718	SOX9/GBP1	2
GO:0001662	GO:0001662	behavioral fear response	1/89	33/18800	0.145063518	0.215590817	0.140585718	ATP1A2	1
GO:0001881	GO:0001881	receptor recycling	1/89	33/18800	0.145063518	0.215590817	0.140585718	LDLR	1
GO:0001893	GO:0001893	maternal placenta development	1/89	33/18800	0.145063518	0.215590817	0.140585718	JUNB	1
GO:0006084	GO:0006084	acetyl-CoA metabolic process	1/89	33/18800	0.145063518	0.215590817	0.140585718	PDK4	1
GO:0010661	GO:0010661	positive regulation of muscle cell apoptotic process	1/89	33/18800	0.145063518	0.215590817	0.140585718	AGT	1
GO:0021799	GO:0021799	cerebral cortex radially oriented cell migration	1/89	33/18800	0.145063518	0.215590817	0.140585718	LAMB1	1
GO:0021988	GO:0021988	olfactory lobe development	1/89	33/18800	0.145063518	0.215590817	0.140585718	ATP1A2	1
GO:0030511	GO:0030511	positive regulation of transforming growth factor beta receptor signaling pathway	1/89	33/18800	0.145063518	0.215590817	0.140585718	NPNT	1
GO:0032633	GO:0032633	interleukin-4 production	1/89	33/18800	0.145063518	0.215590817	0.140585718	HLA-DRB1	1
GO:0032673	GO:0032673	regulation of interleukin-4 production	1/89	33/18800	0.145063518	0.215590817	0.140585718	HLA-DRB1	1
GO:0033687	GO:0033687	osteoblast proliferation	1/89	33/18800	0.145063518	0.215590817	0.140585718	JUNB	1
GO:0045736	GO:0045736	negative regulation of cyclin-dependent protein serine/threonine kinase activity	1/89	33/18800	0.145063518	0.215590817	0.140585718	CDKN1A	1
GO:0045879	GO:0045879	negative regulation of smoothened signaling pathway	1/89	33/18800	0.145063518	0.215590817	0.140585718	ENPP1	1
GO:0048566	GO:0048566	embryonic digestive tract development	1/89	33/18800	0.145063518	0.215590817	0.140585718	FGF10	1
GO:0048799	GO:0048799	animal organ maturation	1/89	33/18800	0.145063518	0.215590817	0.140585718	IGF1	1
GO:0050858	GO:0050858	negative regulation of antigen receptor-mediated signaling pathway	1/89	33/18800	0.145063518	0.215590817	0.140585718	GBP1	1
GO:0050901	GO:0050901	leukocyte tethering or rolling	1/89	33/18800	0.145063518	0.215590817	0.140585718	CHST2	1
GO:0060317	GO:0060317	cardiac epithelial to mesenchymal transition	1/89	33/18800	0.145063518	0.215590817	0.140585718	TBX3	1
GO:0070229	GO:0070229	negative regulation of lymphocyte apoptotic process	1/89	33/18800	0.145063518	0.215590817	0.140585718	CD74	1
GO:0098801	GO:0098801	regulation of renal system process	1/89	33/18800	0.145063518	0.215590817	0.140585718	AGT	1
GO:1901099	GO:1901099	negative regulation of signal transduction in absence of ligand	1/89	33/18800	0.145063518	0.215590817	0.140585718	FGF10	1
GO:1903846	GO:1903846	positive regulation of cellular response to transforming growth factor beta stimulus	1/89	33/18800	0.145063518	0.215590817	0.140585718	NPNT	1
GO:1904030	GO:1904030	negative regulation of cyclin-dependent protein kinase activity	1/89	33/18800	0.145063518	0.215590817	0.140585718	CDKN1A	1
GO:1905476	GO:1905476	negative regulation of protein localization to membrane	1/89	33/18800	0.145063518	0.215590817	0.140585718	GBP1	1
GO:2001240	GO:2001240	negative regulation of extrinsic apoptotic signaling pathway in absence of ligand	1/89	33/18800	0.145063518	0.215590817	0.140585718	FGF10	1
GO:0010212	GO:0010212	response to ionizing radiation	2/89	142/18800	0.145508615	0.215920806	0.140800903	RHOB/CDKN1A	2
GO:0045598	GO:0045598	regulation of fat cell differentiation	2/89	142/18800	0.145508615	0.215920806	0.140800903	ENPP1/ZFP36	2
GO:0090090	GO:0090090	negative regulation of canonical Wnt signaling pathway	2/89	142/18800	0.145508615	0.215920806	0.140800903	AMER2/SOX9	2
GO:0001508	GO:0001508	action potential	2/89	143/18800	0.147140681	0.218119723	0.142234805	CD36/ATP1A2	2
GO:0061351	GO:0061351	neural precursor cell proliferation	2/89	143/18800	0.147140681	0.218119723	0.142234805	BTG2/VEGFA	2
GO:0072594	GO:0072594	establishment of protein localization to organelle	4/89	431/18800	0.147735795	0.218890178	0.142737215	CD36/AGT/ANGPT1/CDKN1A	4
GO:0030177	GO:0030177	positive regulation of Wnt signaling pathway	2/89	144/18800	0.148776576	0.219149038	0.142906017	SULF1/FGF10	2
GO:0033135	GO:0033135	regulation of peptidyl-serine phosphorylation	2/89	144/18800	0.148776576	0.219149038	0.142906017	ANGPT1/VEGFA	2
GO:1903038	GO:1903038	negative regulation of leukocyte cell-cell adhesion	2/89	144/18800	0.148776576	0.219149038	0.142906017	HLA-DRB1/CD74	2
GO:0002209	GO:0002209	behavioral defense response	1/89	34/18800	0.14911794	0.219149038	0.142906017	ATP1A2	1
GO:0007435	GO:0007435	salivary gland morphogenesis	1/89	34/18800	0.14911794	0.219149038	0.142906017	FGF10	1
GO:0009954	GO:0009954	proximal/distal pattern formation	1/89	34/18800	0.14911794	0.219149038	0.142906017	FGF10	1
GO:0016486	GO:0016486	peptide hormone processing	1/89	34/18800	0.14911794	0.219149038	0.142906017	CPE	1
GO:0043276	GO:0043276	anoikis	1/89	34/18800	0.14911794	0.219149038	0.142906017	PDK4	1
GO:0048536	GO:0048536	spleen development	1/89	34/18800	0.14911794	0.219149038	0.142906017	FGF10	1
GO:0048730	GO:0048730	epidermis morphogenesis	1/89	34/18800	0.14911794	0.219149038	0.142906017	FGF10	1
GO:0050850	GO:0050850	positive regulation of calcium-mediated signaling	1/89	34/18800	0.14911794	0.219149038	0.142906017	IGF1	1
GO:0051973	GO:0051973	positive regulation of telomerase activity	1/89	34/18800	0.14911794	0.219149038	0.142906017	PARM1	1
GO:0086004	GO:0086004	regulation of cardiac muscle cell contraction	1/89	34/18800	0.14911794	0.219149038	0.142906017	ATP1A2	1
GO:1901797	GO:1901797	negative regulation of signal transduction by p53 class mediator	1/89	34/18800	0.14911794	0.219149038	0.142906017	CD74	1
GO:1901976	GO:1901976	regulation of cell cycle checkpoint	1/89	34/18800	0.14911794	0.219149038	0.142906017	DUSP1	1
GO:1902692	GO:1902692	regulation of neuroblast proliferation	1/89	34/18800	0.14911794	0.219149038	0.142906017	VEGFA	1
GO:0006865	GO:0006865	amino acid transport	2/89	145/18800	0.150416229	0.220833533	0.144004468	AGT/ATP1A2	2
GO:0015748	GO:0015748	organophosphate ester transport	2/89	145/18800	0.150416229	0.220833533	0.144004468	LDLR/APOC1	2
GO:0009411	GO:0009411	response to UV	2/89	146/18800	0.152059568	0.223047808	0.145448386	AQP1/CDKN1A	2
GO:0007095	GO:0007095	mitotic G2 DNA damage checkpoint signaling	1/89	35/18800	0.15315335	0.223047808	0.145448386	CDKN1A	1
GO:0010737	GO:0010737	protein kinase A signaling	1/89	35/18800	0.15315335	0.223047808	0.145448386	EDNRA	1
GO:0014808	GO:0014808	release of sequestered calcium ion into cytosol by sarcoplasmic reticulum	1/89	35/18800	0.15315335	0.223047808	0.145448386	ATP1A2	1
GO:0035137	GO:0035137	hindlimb morphogenesis	1/89	35/18800	0.15315335	0.223047808	0.145448386	TBX3	1
GO:0040001	GO:0040001	establishment of mitotic spindle localization	1/89	35/18800	0.15315335	0.223047808	0.145448386	FGF10	1
GO:0042462	GO:0042462	eye photoreceptor cell development	1/89	35/18800	0.15315335	0.223047808	0.145448386	VEGFA	1
GO:0044060	GO:0044060	regulation of endocrine process	1/89	35/18800	0.15315335	0.223047808	0.145448386	AGT	1
GO:0050654	GO:0050654	chondroitin sulfate proteoglycan metabolic process	1/89	35/18800	0.15315335	0.223047808	0.145448386	NDNF	1
GO:0051354	GO:0051354	negative regulation of oxidoreductase activity	1/89	35/18800	0.15315335	0.223047808	0.145448386	AOC3	1
GO:0070884	GO:0070884	regulation of calcineurin-NFAT signaling cascade	1/89	35/18800	0.15315335	0.223047808	0.145448386	IGF1	1
GO:0090050	GO:0090050	positive regulation of cell migration involved in sprouting angiogenesis	1/89	35/18800	0.15315335	0.223047808	0.145448386	VEGFA	1
GO:0090075	GO:0090075	relaxation of muscle	1/89	35/18800	0.15315335	0.223047808	0.145448386	ATP1A2	1
GO:0098810	GO:0098810	neurotransmitter reuptake	1/89	35/18800	0.15315335	0.223047808	0.145448386	ATP1A2	1
GO:1904031	GO:1904031	positive regulation of cyclin-dependent protein kinase activity	1/89	35/18800	0.15315335	0.223047808	0.145448386	CDKN1A	1
GO:1905207	GO:1905207	regulation of cardiocyte differentiation	1/89	35/18800	0.15315335	0.223047808	0.145448386	EFNB2	1
GO:0050796	GO:0050796	regulation of insulin secretion	2/89	147/18800	0.153706524	0.223741226	0.14590056	HLA-DRB1/RBP4	2
GO:0044262	GO:0044262	cellular carbohydrate metabolic process	3/89	287/18800	0.155053078	0.225588246	0.147104993	ENPP1/IGF1/PDK4	3
GO:0046467	GO:0046467	membrane lipid biosynthetic process	2/89	148/18800	0.155357026	0.225804206	0.147245819	PLPP3/PPM1L	2
GO:1904064	GO:1904064	positive regulation of cation transmembrane transport	2/89	148/18800	0.155357026	0.225804206	0.147245819	AGT/EDNRA	2
[truncated: 906 more rows]
