# Supplementary material for: Single-cell RNA sequencing reveals critical modulators of extracellular matrix of penile cavernous cells in erectile dysfunction
Source: Sci Rep. 2024 Mar 11;14:5886. doi: 10.1038/s41598-024-56428-0 (PMC10928087; doi:10.1038/s41598-024-56428-0)
Supplement: Supplementary file 9 — Supplementary Table S8. [file 41598_2024_56428_MOESM9_ESM.csv]

Table S8 Table S15 GO enrichment analysis of the DEGs in pseudo-time analysis of FBs
ID	Description	GeneRatio	BgRatio	pvalue	p.adjust	qvalue	geneID	Count	cluster
GO:0002181	cytoplasmic translation	61/1329	148/18723	1.30E-31	6.91E-28	6.45E-28	RPL11/YTHDF2/DPH2/RPS7/RPL15/RPSA/RPL14/TMA7/RPL29/RPL24/DHX36/RPL35A/RPS3A/DHX29/RPS23/RPS14/RPS10/RPL10A/RWDD1/RPS12/RPS4X/RPL36A/MCTS1/RPL10/RPL8/RPL35/RPL12/RPL7A/RPLP2/EIF3F/RBM4/RPS3/RPS25/RPS26/RPL41/RPLP0/EIF3J/RPLP1/RPS17/RPS2/RPS15A/RPL13/RPL26/RPL23A/RPL19/RPL27/RPL17/RPS21/RPS15/RPL36/RPS28/EIF3G/RPL18A/UBA52/EIF3K/RPS19/RPL18/RPS9/RPL28/RPS5/RPL3	61	1
GO:0022900	electron transport chain	56/1329	175/18723	1.13E-22	2.99E-19	2.79E-19	PARK7/SDHB/AKR7A2/PINK1/NDUFS5/UQCRH/PHGDH/NDUFS2/GLRX2/COX7A2L/DGUOK/COX5B/NDUFB4/NDUFC1/NDUFS6/COX7C/P4HA2/COX7A2/NDUFA4/CHCHD2/NDUFA5/NDUFB2/UQCRB/COX6C/NDUFA8/NDUFS3/COX8A/NDUFV1/NDUFS8/NDUFC2/FDX1/AIFM2/NDUFB8/NDUFA12/ALDH2/COX6A1/NDUFB1/NDUFAF1/ETFA/NDUFB10/CIAPIN1/COX4I1/CYBA/NDUFV2/CYB5A/NDUFS7/UQCR11/NDUFB7/NDUFA13/UQCRFS1/COX6B1/COX7A1/ETFB/NDUFA3/UQCR10/SCO2	56	1
GO:0022904	respiratory electron transport chain	43/1329	114/18723	7.38E-21	1.30E-17	1.22E-17	PARK7/SDHB/PINK1/NDUFS5/UQCRH/NDUFS2/COX7A2L/DGUOK/COX5B/NDUFB4/NDUFC1/NDUFS6/COX7C/COX7A2/NDUFA4/CHCHD2/NDUFA5/NDUFB2/UQCRB/COX6C/NDUFA8/NDUFS3/COX8A/NDUFV1/NDUFS8/NDUFC2/AIFM2/NDUFB8/NDUFA12/COX6A1/NDUFB1/NDUFAF1/NDUFB10/COX4I1/NDUFV2/NDUFS7/UQCR11/NDUFB7/UQCRFS1/COX7A1/NDUFA3/UQCR10/SCO2	43	1
GO:0042773	ATP synthesis coupled electron transport	39/1329	95/18723	1.33E-20	1.41E-17	1.32E-17	PARK7/PINK1/NDUFS5/UQCRH/NDUFS2/COX7A2L/DGUOK/COX5B/NDUFB4/NDUFC1/NDUFS6/COX7C/COX7A2/NDUFA4/CHCHD2/NDUFA5/NDUFB2/UQCRB/COX6C/NDUFA8/NDUFS3/COX8A/NDUFV1/NDUFS8/NDUFC2/NDUFB8/NDUFA12/COX6A1/NDUFB1/NDUFAF1/NDUFB10/COX4I1/NDUFV2/NDUFS7/UQCR11/NDUFB7/COX7A1/NDUFA3/UQCR10	39	1
GO:0042775	mitochondrial ATP synthesis coupled electron transport	39/1329	95/18723	1.33E-20	1.41E-17	1.32E-17	PARK7/PINK1/NDUFS5/UQCRH/NDUFS2/COX7A2L/DGUOK/COX5B/NDUFB4/NDUFC1/NDUFS6/COX7C/COX7A2/NDUFA4/CHCHD2/NDUFA5/NDUFB2/UQCRB/COX6C/NDUFA8/NDUFS3/COX8A/NDUFV1/NDUFS8/NDUFC2/NDUFB8/NDUFA12/COX6A1/NDUFB1/NDUFAF1/NDUFB10/COX4I1/NDUFV2/NDUFS7/UQCR11/NDUFB7/COX7A1/NDUFA3/UQCR10	39	1
GO:0009060	aerobic respiration	55/1329	189/18723	4.12E-20	3.64E-17	3.39E-17	PARK7/SDHB/PINK1/NDUFS5/UQCRH/NDUFS2/COX7A2L/DGUOK/SUCLG1/COX5B/NDUFB4/NDUFC1/NDUFS6/COX7C/UQCC2/COX7A2/NDUFA4/CHCHD2/MDH2/NDUFA5/NDUFB2/UQCRB/COX6C/VCP/NDUFA8/NDUFS3/COX8A/ARL2/NDUFV1/NDUFS8/NDUFC2/NDUFB8/BNIP3/BLOC1S1/NDUFA12/COX6A1/SUCLA2/NDUFB1/NDUFAF1/IDH2/NDUFB10/UQCRC2/NUPR1/COX4I1/NDUFV2/PANK2/NDUFS7/UQCR11/NDUFB7/COX6B1/COX7A1/NDUFA3/CHCHD10/UQCR10/ADSL	55	1
GO:0045333	cellular respiration	61/1329	230/18723	6.57E-20	4.97E-17	4.64E-17	PARK7/SDHB/PINK1/NDUFS5/UQCRH/NDUFS2/COX7A2L/DGUOK/SUCLG1/COX5B/NDUFB4/PIK3CA/NDUFC1/NDUFS6/COX7C/PRELID1/UQCC2/COX7A2/NDUFA4/CHCHD2/MDH2/NDUFA5/NDUFB2/UQCRB/COX6C/VCP/NDUFA8/NDUFS3/COX8A/ARL2/NDUFV1/NDUFS8/NDUFC2/AIFM2/NDUFB8/BNIP3/BLOC1S1/NDUFA12/COX6A1/SUCLA2/NDUFB1/NDUFAF1/IDH2/NDUFB10/UQCRC2/NUPR1/COX4I1/NDUFV2/PANK2/NDUFS7/UQCR11/NDUFB7/UQCRFS1/COX6B1/COX7A1/NDUFA3/CHCHD10/UQCR10/ADSL/SCO2/…	61	1
GO:0019646	aerobic electron transport chain	36/1329	87/18723	2.93E-19	1.94E-16	1.81E-16	PARK7/PINK1/NDUFS5/UQCRH/NDUFS2/COX7A2L/COX5B/NDUFB4/NDUFC1/NDUFS6/COX7C/COX7A2/NDUFA4/NDUFA5/NDUFB2/UQCRB/COX6C/NDUFA8/NDUFS3/COX8A/NDUFV1/NDUFS8/NDUFC2/NDUFB8/COX6A1/NDUFB1/NDUFAF1/NDUFB10/COX4I1/NDUFV2/NDUFS7/UQCR11/NDUFB7/COX7A1/NDUFA3/UQCR10	36	1
GO:0006091	generation of precursor metabolites and energy	94/1329	490/18723	3.71E-19	2.18E-16	2.04E-16	PARK7/ENO1/SDHB/AKR7A2/PINK1/NDUFS5/UQCRH/PHGDH/NDUFS2/GLRX2/COX7A2L/UGP2/DGUOK/SUCLG1/COX5B/TKT/NDUFB4/PIK3CA/NDUFC1/NDUFS6/PRKAA1/OXCT1/COX7C/P4HA2/PRELID1/UQCC2/COX7A2/ENPP1/NDUFA4/CHCHD2/MDH2/NDUFA5/NDUFB2/PPP1R3B/UQCRB/COX6C/VCP/NDUFA8/TALDO1/NDUFS3/COX8A/ARL2/PPP1CA/NDUFV1/NDUFS8/NDUFC2/FDX1/AIFM2/PGAM1/NDUFB8/BNIP3/GAPDH/PHB2/BLOC1S1/PTGES3/NDUFA12/ALDH2/COX6A1/HMGB1/SUCLA2/NDUFB1/NDUFAF1/…	94	1
GO:0006119	oxidative phosphorylation	45/1329	141/18723	1.98E-18	1.05E-15	9.80E-16	PARK7/PINK1/NDUFS5/UQCRH/NDUFS2/COX7A2L/DGUOK/COX5B/NDUFB4/NDUFC1/NDUFS6/COX7C/UQCC2/COX7A2/NDUFA4/CHCHD2/NDUFA5/NDUFB2/UQCRB/COX6C/VCP/NDUFA8/NDUFS3/COX8A/NDUFV1/NDUFS8/NDUFC2/NDUFB8/NDUFA12/COX6A1/NDUFB1/NDUFAF1/NDUFB10/UQCRC2/NUPR1/COX4I1/NDUFV2/NDUFS7/UQCR11/NDUFB7/COX6B1/COX7A1/NDUFA3/CHCHD10/UQCR10	45	1
GO:0015980	energy derivation by oxidation of organic compounds	69/1329	318/18723	3.09E-17	1.49E-14	1.39E-14	PARK7/SDHB/PINK1/NDUFS5/UQCRH/NDUFS2/COX7A2L/UGP2/DGUOK/SUCLG1/COX5B/NDUFB4/PIK3CA/NDUFC1/NDUFS6/COX7C/PRELID1/UQCC2/COX7A2/ENPP1/NDUFA4/CHCHD2/MDH2/NDUFA5/NDUFB2/PPP1R3B/UQCRB/COX6C/VCP/NDUFA8/NDUFS3/COX8A/ARL2/PPP1CA/NDUFV1/NDUFS8/NDUFC2/AIFM2/NDUFB8/BNIP3/BLOC1S1/PTGES3/NDUFA12/COX6A1/HMGB1/SUCLA2/NDUFB1/NDUFAF1/IDH2/NDUFB10/UQCRC2/NUPR1/PHKB/COX4I1/GAA/NDUFV2/PANK2/NDUFS7/UQCR11/NDUFB7/UQCRFS…	69	1
GO:0046034	ATP metabolic process	62/1329	277/18723	2.70E-16	1.19E-13	1.11E-13	PARK7/ENO1/PINK1/NDUFS5/UQCRH/NDUFS2/GUK1/COX7A2L/DGUOK/COX5B/NDUFB4/NDUFC1/NDUFS6/PRKAA1/COX7C/UQCC2/COX7A2/ENPP1/NDUFA4/CHCHD2/FIS1/NDUFA5/NDUFB2/UQCRB/COX6C/NUDT2/VCP/NDUFA8/NDUFS3/COX8A/BAD/ARL2/NDUFV1/NDUFS8/NDUFC2/PGAM1/NDUFB8/GAPDH/DNM1L/NDUFA12/COX6A1/NDUFB1/NDUFAF1/JMJD8/NDUFB10/UQCRC2/NUPR1/ALDOA/COX4I1/NDUFV2/EIF6/NDUFS7/UQCR11/NDUFB7/COX6B1/COX7A1/TGFB1/NDUFA3/CHCHD10/UQCR10/TSPO/PFKL	62	1
GO:0006120	mitochondrial electron transport, NADH to ubiquinone	23/1329	51/18723	8.95E-14	3.65E-11	3.40E-11	PARK7/PINK1/NDUFS5/NDUFS2/NDUFB4/NDUFC1/NDUFS6/NDUFA4/NDUFA5/NDUFB2/NDUFA8/NDUFS3/NDUFV1/NDUFS8/NDUFC2/NDUFB8/NDUFB1/NDUFAF1/NDUFB10/NDUFV2/NDUFS7/NDUFB7/NDUFA3	23	1
GO:0010257	NADH dehydrogenase complex assembly	23/1329	57/18723	1.59E-12	5.63E-10	5.26E-10	NDUFS5/NDUFS2/NDUFAF3/NDUFB4/NDUFC1/NDUFA5/NDUFB2/NDUFB11/NDUFA8/NDUFS3/NDUFS8/NDUFC2/TMEM126B/NDUFB8/NDUFA12/NDUFB1/NDUFAF1/NDUFB10/NDUFS7/NDUFA11/NDUFB7/NDUFA13/NDUFA3	23	1
GO:0032981	mitochondrial respiratory chain complex I assembly	23/1329	57/18723	1.59E-12	5.63E-10	5.26E-10	NDUFS5/NDUFS2/NDUFAF3/NDUFB4/NDUFC1/NDUFA5/NDUFB2/NDUFB11/NDUFA8/NDUFS3/NDUFS8/NDUFC2/TMEM126B/NDUFB8/NDUFA12/NDUFB1/NDUFAF1/NDUFB10/NDUFS7/NDUFA11/NDUFB7/NDUFA13/NDUFA3	23	1
GO:0033108	mitochondrial respiratory chain complex assembly	29/1329	93/18723	4.37E-12	1.45E-09	1.35E-09	NDUFS5/NDUFS2/NDUFAF3/NDUFB4/NDUFC1/UQCC2/NDUFA5/NDUFB2/NDUFB11/NDUFA8/NDUFS3/NDUFS8/COA4/NDUFC2/TMEM126B/NDUFB8/NDUFA12/NDUFB1/NDUFAF1/NDUFB10/COA3/NDUFS7/NDUFA11/PET100/NDUFB7/NDUFA13/UQCRFS1/NDUFA3/SCO2	29	1
GO:0022613	ribonucleoprotein complex biogenesis	75/1329	463/18723	1.23E-11	3.83E-09	3.58E-09	MRPL20/RPL11/YTHDF2/AGO3/RRP15/RPS7/DDX18/IMP4/RPSA/RPL14/EXOSC7/RPL24/RUVBL1/RPL35A/DHX29/RPS14/NHP2/WDR46/SNRPC/RPL10A/RRP36/RPF2/GTF2H5/POP7/SRPK2/PIN4/MCTS1/RPL10/PUF60/RPL35/RPL7A/REXO4/MRPS2/EIF3F/METTL15/TRMT112/ATM/DDX10/RPS25/STRAP/PTGES3/KRR1/SNRPF/DDX54/RPLP0/SRSF9/POP5/EIF3J/RPS27L/IMP3/RPS17/MRPS11/TSR3/TBL3/GEMIN4/RPL26/RPL23A/RPL27/MRPS7/TXNL4A/EIF6/RPS21/WDR18/RPS15/XAB2/RPS28/EIF…	75	1
GO:0042254	ribosome biogenesis	55/1329	299/18723	5.48E-11	1.61E-08	1.51E-08	MRPL20/RPL11/YTHDF2/RRP15/RPS7/DDX18/IMP4/RPSA/RPL14/EXOSC7/RPL24/RPL35A/DHX29/RPS14/NHP2/WDR46/RPL10A/RRP36/RPF2/GTF2H5/POP7/PIN4/RPL10/RPL35/RPL7A/REXO4/MRPS2/METTL15/TRMT112/DDX10/RPS25/KRR1/DDX54/RPLP0/POP5/RPS27L/IMP3/RPS17/MRPS11/TSR3/TBL3/GEMIN4/RPL26/RPL23A/RPL27/MRPS7/EIF6/RPS21/WDR18/RPS15/RPS28/RPS19/RPS5/RPL3/SNU13	55	1
GO:0006457	protein folding	42/1329	212/18723	1.01E-09	2.83E-07	2.64E-07	NUDC/PPIE/P3H1/CCT3/PFDN2/PDIA6/CCT7/HSPE1/DNAJB14/DNAJC21/SGTB/TBCA/PPIC/NUDCD2/NUDCD3/DNAJB6/PRDX4/VBP1/CLU/BAG1/PDCL/DNAJC4/FKBP2/ARL2/AIP/CRYAB/PFDN5/PTGES3/ERP29/PPIB/GRN/P4HB/FKBP1A/MKKS/SGTA/WDR83OS/FKBP8/PDCD5/SNRNP70/PPIL2/ALG12/CCT8	42	1
GO:0006364	rRNA processing	43/1329	225/18723	2.05E-09	5.44E-07	5.08E-07	RPL11/YTHDF2/RRP15/RPS7/DDX18/IMP4/RPL14/EXOSC7/RPL35A/RPS14/NHP2/WDR46/RPL10A/RRP36/RPF2/GTF2H5/POP7/PIN4/RPL35/RPL7A/REXO4/METTL15/TRMT112/DDX10/RPS25/KRR1/DDX54/POP5/IMP3/RPS17/MRPS11/TSR3/TBL3/GEMIN4/RPL26/RPL27/EIF6/RPS21/WDR18/RPS15/RPS28/RPS19/SNU13	43	1
GO:0071826	ribonucleoprotein complex subunit organization	43/1329	227/18723	2.72E-09	6.86E-07	6.41E-07	MRPL20/RPL11/AGO3/RPSA/RPL24/RUVBL1/DHX29/RPS14/SNRPC/RPF2/SRPK2/MCTS1/RPL10/PUF60/VCP/EIF3F/ATM/STRAP/PTGES3/SNRPF/RPLP0/SRSF9/KLC1/EIF3J/RPS27L/MRPS11/GEMIN4/RPL23A/MRPS7/TXNL4A/EIF6/RPS15/XAB2/RPS28/EIF3G/LSM4/EIF3K/RPS19/SNRPD2/RPS5/SNRPD3/RPL3/SNU13	43	1
GO:0042255	ribosome assembly	20/1329	61/18723	3.43E-09	8.25E-07	7.70E-07	MRPL20/RPL11/RPSA/RPL24/DHX29/RPS14/RPF2/RPL10/MRPS2/RPLP0/RPS27L/MRPS11/RPL23A/MRPS7/EIF6/RPS15/RPS28/RPS19/RPS5/RPL3	20	1
GO:0016072	rRNA metabolic process	43/1329	236/18723	9.20E-09	2.12E-06	1.98E-06	RPL11/YTHDF2/RRP15/RPS7/DDX18/IMP4/RPL14/EXOSC7/RPL35A/RPS14/NHP2/WDR46/RPL10A/RRP36/RPF2/GTF2H5/POP7/PIN4/RPL35/RPL7A/REXO4/METTL15/TRMT112/DDX10/RPS25/KRR1/DDX54/POP5/IMP3/RPS17/MRPS11/TSR3/TBL3/GEMIN4/RPL26/RPL27/EIF6/RPS21/WDR18/RPS15/RPS28/RPS19/SNU13	43	1
GO:0022618	ribonucleoprotein complex assembly	41/1329	220/18723	1.04E-08	2.29E-06	2.13E-06	MRPL20/RPL11/AGO3/RPSA/RPL24/RUVBL1/DHX29/RPS14/SNRPC/RPF2/SRPK2/MCTS1/RPL10/PUF60/EIF3F/ATM/STRAP/PTGES3/SNRPF/RPLP0/SRSF9/EIF3J/RPS27L/MRPS11/GEMIN4/RPL23A/MRPS7/TXNL4A/EIF6/RPS15/XAB2/RPS28/EIF3G/LSM4/EIF3K/RPS19/SNRPD2/RPS5/SNRPD3/RPL3/SNU13	41	1
GO:0018208	peptidyl-proline modification	18/1329	58/18723	5.47E-08	1.16E-05	1.08E-05	PPIE/P3H1/P4HTM/PPIC/P4HA2/PRDX4/PIN4/NTMT1/FKBP2/AIP/P4HA3/P3H3/PPIB/P4HB/FKBP1A/PIN1/FKBP8/PPIL2	18	1
GO:0042273	ribosomal large subunit biogenesis	19/1329	72/18723	4.09E-07	8.34E-05	7.79E-05	MRPL20/RPL11/RRP15/DDX18/RPL14/RPL24/RPL35A/NHP2/RPL10A/RPF2/RPL10/RPL35/RPL7A/RPLP0/RPL26/RPL23A/EIF6/RPL3/SNU13	19	1
GO:0042274	ribosomal small subunit biogenesis	19/1329	73/18723	5.17E-07	0.000101462	9.47E-05	RPS7/RPSA/RPS14/WDR46/RRP36/GTF2H5/RPS25/RPS27L/RPS17/MRPS11/TSR3/TBL3/MRPS7/RPS21/RPS15/RPS28/RPS19/RPS5/SNU13	19	1
GO:0010498	proteasomal protein catabolic process	65/1329	490/18723	7.47E-07	0.000141298	0.000131894	PARK7/PINK1/RPL11/PITHD1/COMMD1/AUP1/NFE2L2/SUMO1/PSMD2/DNAJB14/RNF180/SGTB/SKP1/UBE2B/CAMLG/FBXW11/RMND5B/PSMB8/KLHDC3/UBE2J1/ASCC3/PSMB1/PSMA2/TMUB1/BCAP31/CLU/UBE2V2/RNF19A/VCP/SEC61B/FBXW5/ARNTL/PSMA1/PSMC3/UBXN1/RNF121/FBXW4/UBAC2/PSMB5/PSME1/PSME2/HECTD1/PSMC1/STUB1/NUPR1/SIAH1/FBXL8/PSMB10/GABARAPL2/PSMB6/GABARAP/PSMC5/PSMD12/SUMO2/ANAPC11/DDRGK1/HM13/PSMA7/CDC34/SGTA/KEAP1/PSMD8/APOE/RCN3…	65	1
GO:0042176	regulation of protein catabolic process	55/1329	391/18723	8.52E-07	0.000155739	0.000145373	PARK7/PINK1/RPL11/PITHD1/TMEM9/RPS7/COMMD1/NFE2L2/SUMO1/VGLL4/PSMD2/RNF180/APC/CAMLG/SNX3/TIMP1/BCAP31/FLNA/CLU/UBE2V2/RNF19A/VPS28/VCP/CD81/NELL1/PSMC3/UBXN1/STX5/IRAK3/MYCBP2/PSME1/PSME2/HECTD1/PSMC1/STUB1/NUPR1/GABARAPL2/GABARAP/TNFSF12/SNF8/PHB/PSMC5/SUMO2/CHMP6/DDRGK1/CST3/CTSA/SGTA/PIN1/KEAP1/NDUFA13/APOE/SNRNP70/CHEK2/RHBDD3	55	1
GO:0045862	positive regulation of proteolysis	53/1329	372/18723	9.04E-07	0.000159752	0.000149119	AURKAIP1/ENO1/PINK1/APH1A/NFE2L2/HSPE1/SUMO1/CLEC3B/IFT57/PCOLCE2/SFRP2/PDCD6/RNF180/TNIP1/FBXW11/PRELID1/PDCD2/GPER1/PCOLCE/FIS1/BCAP31/CLU/UBE2V2/RNF19A/VCP/CTSD/PSMC3/BAD/FADD/RPS3/APAF1/HMGB1/PSME1/PSME2/HECTD1/PSMC1/LGMN/RPS27L/STUB1/NUPR1/GABARAP/GRN/PSMC5/SUMO2/DDRGK1/ADRM1/SGTA/KEAP1/NDUFA13/PDCD5/APOE/BAX/RCN3	53	1
GO:0140694	non-membrane-bounded organelle assembly	52/1329	367/18723	1.35E-06	0.000231362	0.000215964	MRPL20/RPL11/YTHDF2/GPSM2/MAP10/AUP1/RPSA/CHMP2B/RPL24/CENPC/MAP9/CEP44/PRKAA1/DHX29/RPS23/RPS14/RPF2/DBNL/STAG2/FLNA/RPL10/ARHGEF10/MYOM2/MRPS2/TNNT3/RPS3/BICD1/CSRP2/RPLP0/MZT1/PIBF1/GOLGA8A/INO80/TMOD3/RPS27L/RAB11A/MRPS11/MYH11/RPL23A/MRPS7/CEP192/VPS4B/EIF6/CIRBP/RPS15/RPS28/LSM4/RPS19/RPS5/CHMP2A/CHEK2/RPL3	52	1
GO:0000028	ribosomal small subunit assembly	9/1329	19/18723	2.14E-06	0.000354841	0.000331224	RPSA/RPS14/RPS27L/MRPS11/MRPS7/RPS15/RPS28/RPS19/RPS5	9	1
GO:2001242	regulation of intrinsic apoptotic signaling pathway	29/1329	164/18723	4.30E-06	0.000690495	0.000644538	PARK7/ENO1/PINK1/RPL11/RPS7/NFE2L2/SFRP2/FIS1/BCAP31/CLU/CREB3/NDUFS3/PTPMT1/BAD/RPS3/DNM1L/ERP29/NUPR1/SIAH1/CYLD/EIF5A/RPL26/P4HB/BCL2/NDUFA13/PLEKHF1/URI1/BAX/MIF	29	1
GO:0006123	mitochondrial electron transport, cytochrome c to oxygen	9/1329	21/18723	5.99E-06	0.000932884	0.000870795	COX7A2L/COX5B/COX7C/COX7A2/COX6C/COX8A/COX6A1/COX4I1/COX7A1	9	1
GO:0031647	regulation of protein stability	43/1329	298/18723	6.84E-06	0.001025695	0.000957428	PARK7/PINK1/RPL11/P3H1/DPM3/LMNA/GLMP/CCT3/RPS7/AAK1/CCT7/SUMO1/TADA3/TNIP2/UBE2B/CAMLG/FBXW11/TOMM7/FLNA/CLU/BAG1/DPM2/CD81/CRYAB/GAPDH/PHB2/PTGES3/DAD1/SERF2/PPIB/STUB1/SIAH1/ZSWIM7/GRN/PHB/BCL2/DDRGK1/CTSA/NCLN/PIN1/ISOC2/CHEK2/CCT8	43	1
GO:0051205	protein insertion into membrane	15/1329	57/18723	6.97E-06	0.001025695	0.000957428	RTP4/CAMLG/UBL4A/EMC2/TIMM10/TIMM8B/EMC7/TIMM22/NMT1/TIMM13/SGTA/WDR83OS/NDUFA13/PDCD5/BAX	15	1
GO:0016236	macroautophagy	42/1329	291/18723	8.66E-06	0.001240164	0.001157623	PINK1/UFC1/FEZ2/AUP1/TEX264/CHMP2B/UBA5/PIK3CA/SYNPO2/SCOC/VDAC1/ATP6V0E1/TOMM7/EXOC4/ATP6V0E2/RHEB/BNIP3L/VPS28/VCP/ATP6V1G1/TBC1D12/BNIP3/GAPDH/PHB2/ATG101/VPS36/SNX6/ATP6V1D/VTI1B/PACS2/VPS13C/NPRL3/NUPR1/GABARAPL2/GABARAP/SNF8/CHMP6/VPS4B/DDRGK1/SNX5/MVB12A/CHMP2A	42	1
GO:0048193	Golgi vesicle transport	42/1329	296/18723	1.32E-05	0.001812324	0.001691702	RER1/PEF1/TRAPPC3/RAB13/RAB7B/PKDCC/COMMD1/VAMP5/ACSL3/TMEM115/PDCD6/LMAN2/SNX3/GOPC/BET1/ARF5/EXOC4/BCAP31/VCP/ARFGAP2/STX5/VPS51/SCYL1/TRAPPC4/CCDC91/MON2/VTI1B/VPS13C/TMED3/COG4/GABARAPL2/TRAPPC1/RAB34/COPZ2/VAPA/IER3IP1/ARFRP1/TMED1/USE1/COPE/KDELR3/DNAJC28	42	1
GO:0043467	regulation of generation of precursor metabolites and energy	24/1329	130/18723	1.33E-05	0.001812324	0.001691702	PARK7/PINK1/COX7A2L/PIK3CA/PRKAA1/PRELID1/UQCC2/COX7A2/ENPP1/NDUFA4/CHCHD2/PPP1R3B/VCP/ARL2/PPP1CA/PGAM1/BNIP3/PHB2/HMGB1/JMJD8/NUPR1/EIF6/COX7A1/IL10RB	24	1
GO:0061136	regulation of proteasomal protein catabolic process	30/1329	187/18723	2.17E-05	0.002870025	0.002679006	PARK7/PINK1/RPL11/PITHD1/COMMD1/NFE2L2/SUMO1/RNF180/CAMLG/BCAP31/CLU/UBE2V2/RNF19A/VCP/PSMC3/UBXN1/PSME1/PSME2/HECTD1/PSMC1/STUB1/NUPR1/GABARAPL2/GABARAP/PSMC5/SUMO2/DDRGK1/SGTA/KEAP1/APOE	30	1
GO:0010952	positive regulation of peptidase activity	31/1329	197/18723	2.35E-05	0.003037269	0.002835118	PINK1/APH1A/HSPE1/IFT57/PCOLCE2/SFRP2/PDCD6/PRELID1/PDCD2/GPER1/PCOLCE/FIS1/BCAP31/VCP/CTSD/BAD/FADD/RPS3/APAF1/HMGB1/PSME1/PSME2/LGMN/RPS27L/GRN/DDRGK1/ADRM1/NDUFA13/PDCD5/BAX/RCN3	31	1
GO:0006605	protein targeting	43/1329	314/18723	2.53E-05	0.003175347	0.002964006	PEX10/PINK1/RPL11/SSR2/SRP9/RHOU/ITGB1BP1/SEC61A1/SEC62/RTP4/PRKAA1/SGTB/ZFYVE16/ZDHHC4/TOMM7/RABGEF1/FIS1/CHM/BCAP31/BNIP3L/CLU/SEC61B/TIMM10/ZDHHC24/AIP/SPCS2/TIMM8B/NACA/SRP14/VPS13C/CIB1/LONP2/TIMM22/GABARAP/TIMM13/SGTA/UBL5/HOMER3/NDUFA13/PDCD5/TOMM40/NUCB1/TSPO	43	1
GO:0043457	regulation of cellular respiration	13/1329	49/18723	2.58E-05	0.003175347	0.002964006	PARK7/PINK1/COX7A2L/PIK3CA/PRELID1/UQCC2/COX7A2/VCP/ARL2/BNIP3/NUPR1/COX7A1/IL10RB	13	1
GO:0140014	mitotic nuclear division	40/1329	287/18723	3.20E-05	0.003848885	0.003592716	AURKAIP1/NUDC/MAP10/CHMP2B/RPL24/CENPC/MAP9/APC/BOD1/MAD2L1BP/CAV2/ATRX/STAG2/NAA10/FLNA/ARHGEF10/RMDN1/FBXW5/ATM/NCAPD3/PHB2/EPS8/ANKLE2/MZT1/PIBF1/CHAMP1/INO80/RAB11A/LCMT1/CHMP6/ANAPC11/PSMG2/CEP192/VPS4B/PIN1/AKAP8L/CHMP2A/KLHL22/CHEK2/USP16	40	1
GO:0019511	peptidyl-proline hydroxylation	7/1329	15/18723	3.46E-05	0.004033395	0.003764946	P3H1/P4HTM/P4HA2/PRDX4/P4HA3/P3H3/P4HB	7	1
GO:0032509	endosome transport via multivesicular body sorting pathway	10/1329	31/18723	3.50E-05	0.004033395	0.003764946	TMEM50A/CHMP2B/VPS28/VCP/VPS36/SNF8/CHMP6/VPS4B/MVB12A/CHMP2A	10	1
GO:1901657	glycosyl compound metabolic process	18/1329	88/18723	3.82E-05	0.004310286	0.004023407	AKR7A2/DGUOK/SULT1C4/OARD1/DNPH1/FUCA2/NUDT1/PRPS2/HPRT1/MACROD1/AKR1C1/AKR1C3/ERH/ADAL/TK2/APRT/PEMT/TYMP	18	1
GO:0090150	establishment of protein localization to membrane	37/1329	260/18723	3.97E-05	0.004371789	0.004080817	SSR2/SRP9/ITGB1BP1/PKDCC/VAMP5/ACSL3/SEC61A1/SEC62/RTP4/SGTB/CAMLG/GOPC/ZDHHC4/RABGEF1/FIS1/CHM/UBL4A/EMC2/SEC61B/TIMM10/ZDHHC24/TIMM8B/NACA/EMC7/SRP14/RAB11A/CIB1/TIMM22/RAB34/NMT1/ARFRP1/TIMM13/SGTA/WDR83OS/NDUFA13/PDCD5/BAX	37	1
GO:2001244	positive regulation of intrinsic apoptotic signaling pathway	14/1329	58/18723	4.04E-05	0.004371789	0.004080817	PARK7/RPL11/RPS7/FIS1/BCAP31/BAD/RPS3/DNM1L/NUPR1/SIAH1/EIF5A/RPL26/PLEKHF1/BAX	14	1
GO:1903008	organelle disassembly	21/1329	114/18723	4.68E-05	0.004870077	0.004545941	PARK7/PINK1/UFC1/TEX264/UBA5/VDAC1/TOMM7/FIS1/MCTS1/BNIP3L/VCP/STX5/BNIP3/PHB2/DNM1L/KLC1/VPS13C/GABARAPL2/GABARAP/DDRGK1/TSPO	21	1
GO:0009636	response to toxic substance	37/1329	262/18723	4.69E-05	0.004870077	0.004545941	PARK7/PINK1/OSCP1/PRDX1/GSTM3/MGST3/PRDX6/NFE2L2/GLRX/FIS1/GSTK1/PRDX4/EHMT1/HBB/PRDX5/GSTP1/WAPL/MGMT/MGST1/CDK4/SRSF9/ESD/NUPR1/CES1/MT2A/MT1E/MT1M/NQO1/TXNDC17/RALBP1/BCL2/GPX4/PRDX2/UBA52/APOE/BAX/MPST	37	1
GO:0070972	protein localization to endoplasmic reticulum	16/1329	74/18723	5.01E-05	0.005106534	0.00476666	RER1/SRP9/SEC61A1/SEC62/SGTB/BCAP31/GPAA1/SEC61B/SPCS2/UBAC2/SRP14/GABARAPL2/VAPA/DDRGK1/SGTA/KDELR3	16	1
GO:1903715	regulation of aerobic respiration	10/1329	33/18723	6.41E-05	0.006410479	0.005983818	PARK7/PINK1/COX7A2L/UQCC2/COX7A2/VCP/ARL2/BNIP3/NUPR1/COX7A1	10	1
GO:0097193	intrinsic apoptotic signaling pathway	39/1329	288/18723	7.57E-05	0.00742497	0.006930788	PARK7/ENO1/PINK1/RPL11/PHLDA3/RPS7/NFE2L2/SFRP2/HINT1/FIS1/BCAP31/CLU/CREB3/NDUFS3/PTPMT1/TMEM109/BAD/RPS3/ATM/BNIP3/TNFRSF1A/DNM1L/APAF1/ERP29/RPS27L/CDIP1/NUPR1/SIAH1/CYLD/EIF5A/RPL26/P4HB/BCL2/NDUFA13/PLEKHF1/URI1/BAX/MIF/CHEK2	39	1
GO:1903332	regulation of protein folding	6/1329	12/18723	8.05E-05	0.007754155	0.007238063	SGTB/PDCL/GRN/SGTA/PDCD5/SNRNP70	6	1
GO:0000470	maturation of LSU-rRNA	9/1329	28/18723	8.93E-05	0.008450853	0.007888391	RRP15/DDX18/NHP2/RPL10A/RPF2/RPL35/RPL7A/EIF6/SNU13	9	1
GO:0072521	purine-containing compound metabolic process	51/1329	416/18723	9.36E-05	0.008702168	0.00812298	ENO1/PINK1/PPCS/ELOVL1/PMVK/MPC2/GUK1/DGUOK/SULT1C4/PDE1A/ACSL3/ABHD14B/PRKAA1/HINT1/OARD1/DNPH1/ENPP1/NUDT1/PRPS2/HPRT1/PDE7A/NUDT2/VCP/TJP2/MACROD1/BAD/ARL2/DLG2/PGAM1/GAPDH/SUCLA2/GMPR2/ADAL/JMJD8/NME3/NUPR1/ALDOA/MLYCD/APRT/PEMT/NME1/NT5C/ITPA/PANK2/EIF6/GCDH/TECR/TGFB1/SLC25A1/ADSL/PFKL	51	1
GO:0034470	ncRNA processing	49/1329	395/18723	9.53E-05	0.008703659	0.008124372	RPL11/YTHDF2/AGO3/TRMT13/RRP15/RPS7/DDX18/IMP4/RPL14/EXOSC7/DALRD3/RPL35A/RPS14/NHP2/WDR46/RPL10A/RRP36/RPF2/GTF2H5/POP7/PIN4/LAGE3/RPL35/RPL7A/REXO4/METTL15/TRMT112/DDX10/RPS25/KRR1/DDX54/POP5/IMP3/RPS17/MRPS11/TSR3/TBL3/GEMIN4/RPL26/RPL27/EIF6/TP53RK/RPS21/WDR18/RPS15/RPS28/RPS19/CTU1/SNU13	49	1
GO:0051131	chaperone-mediated protein complex assembly	8/1329	23/18723	0.000117915	0.010590396	0.009885534	PSMG3/CLU/PTGES3/NDUFAF1/STUB1/PSMG2/MKKS/LONP1	8	1
GO:0010506	regulation of autophagy	41/1329	317/18723	0.000140441	0.012203776	0.011391532	PARK7/PINK1/TMEM59/FEZ2/PIK3CA/SCOC/PRKAA1/WDR41/VDAC1/ATP6V0E1/MET/EXOC4/ATP6V0E2/RHEB/BNIP3L/ATP6V1G1/BAD/GPR137/ATM/BNIP3/GAPDH/PHB2/DNM1L/HMGB1/SNX6/ATP6V1D/VPS13C/WDR24/ERCC4/NUPR1/MTMR4/BCL2/SNX5/CTSA/TICAM1/KEAP1/PLEKHF1/RASIP1/SNRNP70/KLHL22/TSPO	41	1
GO:1905907	negative regulation of amyloid fibril formation	6/1329	13/18723	0.000140485	0.012203776	0.011391532	PFDN2/VBP1/CLU/CRYAB/PFDN5/APOE	6	1
GO:0090263	positive regulation of canonical Wnt signaling pathway	19/1329	106/18723	0.000154115	0.013171894	0.012295216	TMEM9/USP34/ZEB2/RUVBL1/SFRP2/CSNK1G3/UBE2B/RNF146/RPS12/DLX5/ATP6AP2/VCP/ILK/ARNTL/CTDNEP1/CSNK1G2/PIN1/TGFB1/PLEKHA4	19	1
GO:0036258	multivesicular body assembly	9/1329	30/18723	0.000162557	0.01358155	0.012677606	CHMP2B/VPS28/VPS36/RAB11A/SNF8/CHMP6/VPS4B/MVB12A/CHMP2A	9	1
GO:0097237	cellular response to toxic substance	21/1329	124/18723	0.000164035	0.01358155	0.012677606	PARK7/PINK1/PRDX1/GSTM3/MGST3/PRDX6/NFE2L2/GLRX/FIS1/GSTK1/PRDX4/HBB/PRDX5/GSTP1/MGST1/ESD/NQO1/TXNDC17/GPX4/PRDX2/APOE	21	1
GO:0098754	detoxification	24/1329	152/18723	0.000178506	0.014552347	0.01358379	PARK7/OSCP1/PRDX1/GSTM3/MGST3/PRDX6/NFE2L2/GLRX/GSTK1/PRDX4/HBB/PRDX5/GSTP1/MGST1/ESD/MT2A/MT1E/MT1M/NQO1/TXNDC17/RALBP1/GPX4/PRDX2/APOE	24	1
GO:0071985	multivesicular body sorting pathway	10/1329	37/18723	0.000185875	0.01492349	0.013930231	TMEM50A/CHMP2B/VPS28/VCP/VPS36/SNF8/CHMP6/VPS4B/MVB12A/CHMP2A	10	1
GO:0009126	purine nucleoside monophosphate metabolic process	11/1329	44/18723	0.000191309	0.015130526	0.014123487	GUK1/DGUOK/DNPH1/HPRT1/NUDT2/TJP2/DLG2/GMPR2/APRT/NT5C/ADSL	11	1
GO:0050821	protein stabilization	28/1329	191/18723	0.000199405	0.015538922	0.014504702	PARK7/PINK1/RPL11/P3H1/GLMP/CCT3/RPS7/AAK1/CCT7/SUMO1/TNIP2/UBE2B/CAMLG/FLNA/CLU/BAG1/CRYAB/GAPDH/PHB2/PTGES3/PPIB/ZSWIM7/GRN/PHB/NCLN/PIN1/CHEK2/CCT8	28	1
GO:2001235	positive regulation of apoptotic signaling pathway	21/1329	126/18723	0.000206535	0.015861263	0.014805589	PARK7/RPL11/RPS7/HYAL2/GPER1/FIS1/BCAP31/BAD/PPP1CA/FADD/RPS3/DNM1L/TNFRSF12A/NUPR1/SIAH1/CYLD/EIF5A/TNFSF12/RPL26/PLEKHF1/BAX	21	1
GO:1903050	regulation of proteolysis involved in cellular protein catabolic process	31/1329	221/18723	0.000211057	0.015977004	0.014913626	PARK7/PINK1/RPL11/PITHD1/RPS7/COMMD1/NFE2L2/SUMO1/RNF180/CAMLG/BCAP31/CLU/UBE2V2/RNF19A/VCP/PSMC3/UBXN1/PSME1/PSME2/HECTD1/PSMC1/STUB1/NUPR1/GABARAPL2/GABARAP/PSMC5/SUMO2/DDRGK1/SGTA/KEAP1/APOE	31	1
GO:0036257	multivesicular body organization	9/1329	31/18723	0.000214735	0.016026459	0.01495979	CHMP2B/VPS28/VPS36/RAB11A/SNF8/CHMP6/VPS4B/MVB12A/CHMP2A	9	1
GO:0051204	protein insertion into mitochondrial membrane	8/1329	25/18723	0.000228899	0.016548213	0.015446818	TIMM10/TIMM8B/TIMM22/NMT1/TIMM13/NDUFA13/PDCD5/BAX	8	1
GO:0045837	negative regulation of membrane potential	6/1329	14/18723	0.000231094	0.016548213	0.015446818	PRELID1/HEBP2/PTN/BNIP3L/BNIP3/BAX	6	1
GO:1901857	positive regulation of cellular respiration	6/1329	14/18723	0.000231094	0.016548213	0.015446818	PARK7/PINK1/PRELID1/VCP/NUPR1/IL10RB	6	1
GO:0043161	proteasome-mediated ubiquitin-dependent protein catabolic process	49/1329	412/18723	0.000263672	0.018459176	0.017230593	PARK7/RPL11/COMMD1/AUP1/NFE2L2/SUMO1/PSMD2/DNAJB14/RNF180/SGTB/SKP1/UBE2B/CAMLG/FBXW11/RMND5B/KLHDC3/UBE2J1/ASCC3/PSMA2/TMUB1/BCAP31/CLU/UBE2V2/RNF19A/VCP/SEC61B/FBXW5/ARNTL/PSMC3/UBXN1/RNF121/FBXW4/PSMB5/HECTD1/PSMC1/STUB1/SIAH1/FBXL8/GABARAP/PSMC5/PSMD12/SUMO2/ANAPC11/DDRGK1/CDC34/SGTA/KEAP1/PSMD8/KLHL22	49	1
GO:0006839	mitochondrial transport	34/1329	254/18723	0.000264748	0.018459176	0.017230593	PINK1/SLC25A24/MPC2/RHOU/MTX2/PRKAA1/VDAC1/TMEM14C/HEBP2/DYNLT1/TOMM7/FIS1/SLC25A6/BCAP31/MICU3/BNIP3L/TIMM10/BAD/AIP/TIMM8B/BNIP3/TIMM22/NMT1/BCL2/TIMM13/UBL5/NDUFA13/PDCD5/TOMM40/BAX/SLC25A1/CHCHD10/TST/TSPO	34	1
GO:1903362	regulation of cellular protein catabolic process	34/1329	255/18723	0.000285139	0.019622736	0.018316711	PARK7/PINK1/RPL11/PITHD1/RPS7/COMMD1/NFE2L2/SUMO1/VGLL4/RNF180/CAMLG/BCAP31/CLU/UBE2V2/RNF19A/VCP/CD81/NELL1/PSMC3/UBXN1/PSME1/PSME2/HECTD1/PSMC1/STUB1/NUPR1/GABARAPL2/GABARAP/PSMC5/SUMO2/DDRGK1/SGTA/KEAP1/APOE	34	1
GO:0042278	purine nucleoside metabolic process	8/1329	26/18723	0.000310193	0.021073213	0.019670649	DGUOK/OARD1/NUDT1/HPRT1/MACROD1/ADAL/APRT/PEMT	8	1
GO:0018401	peptidyl-proline hydroxylation to 4-hydroxy-L-proline	5/1329	10/18723	0.000333169	0.022068264	0.020599472	P4HTM/P4HA2/PRDX4/P4HA3/P4HB	5	1
GO:0097250	mitochondrial respirasome assembly	5/1329	10/18723	0.000333169	0.022068264	0.020599472	COX7A2L/HIGD1A/HIGD2A/COX7A2/COX7A1	5	1
GO:0009116	nucleoside metabolic process	13/1329	62/18723	0.000343747	0.022487817	0.020991101	DGUOK/OARD1/DNPH1/NUDT1/PRPS2/HPRT1/MACROD1/ERH/ADAL/TK2/APRT/PEMT/TYMP	13	1
GO:0032008	positive regulation of TOR signaling	11/1329	47/18723	0.000356919	0.023064803	0.021529685	LAMTOR2/PIK3CA/FNIP1/LAMTOR4/RHEB/GPR137/LAMTOR1/GAS6/WDR24/MLST8/KLHL22	11	1
GO:1903578	regulation of ATP metabolic process	16/1329	87/18723	0.000368652	0.023535976	0.021969498	ENO1/PINK1/COX7A2L/PRKAA1/UQCC2/COX7A2/FIS1/VCP/ARL2/PGAM1/DNM1L/JMJD8/NUPR1/EIF6/COX7A1/TSPO	16	1
GO:1901800	positive regulation of proteasomal protein catabolic process	19/1329	114/18723	0.000406316	0.025631755	0.023925788	NFE2L2/SUMO1/RNF180/BCAP31/CLU/UBE2V2/RNF19A/VCP/PSMC3/HECTD1/PSMC1/STUB1/NUPR1/GABARAP/PSMC5/SUMO2/DDRGK1/SGTA/KEAP1	19	1
GO:0000027	ribosomal large subunit assembly	8/1329	27/18723	0.000413577	0.025782864	0.02406684	MRPL20/RPL11/RPL24/RPF2/RPL10/RPLP0/RPL23A/RPL3	8	1
GO:0039702	viral budding via host ESCRT complex	7/1329	21/18723	0.000428542	0.026405186	0.024647742	CHMP2B/VPS28/SNF8/CHMP6/VPS4B/MVB12A/CHMP2A	7	1
GO:0009117	nucleotide metabolic process	55/1329	489/18723	0.000469464	0.028507075	0.026609736	PARK7/ENO1/PINK1/PPCS/ELOVL1/PMVK/FLAD1/MPC2/GUK1/DGUOK/SULT1C4/PDE1A/ACSL3/ABHD14B/PRKAA1/HINT1/DNPH1/ENPP1/ASMTL/PRPS2/HPRT1/PDE7A/NUDT2/VCP/TJP2/BAD/ARL2/DLG2/NNMT/REXO2/PGAM1/GAPDH/SUCLA2/GMPR2/ADAL/IDH2/JMJD8/NME3/NUPR1/ALDOA/TK2/MLYCD/APRT/NME1/NT5C/ITPA/PANK2/EIF6/GCDH/TECR/TGFB1/SLC25A1/ADSL/TYMP/PFKL	55	1
GO:0009150	purine ribonucleotide metabolic process	44/1329	368/18723	0.000473414	0.028507075	0.026609736	ENO1/PINK1/PPCS/ELOVL1/PMVK/MPC2/GUK1/DGUOK/SULT1C4/PDE1A/ACSL3/ABHD14B/PRKAA1/HINT1/ENPP1/HPRT1/PDE7A/NUDT2/VCP/TJP2/BAD/ARL2/DLG2/PGAM1/GAPDH/SUCLA2/GMPR2/JMJD8/NME3/NUPR1/ALDOA/MLYCD/APRT/NME1/NT5C/ITPA/PANK2/EIF6/GCDH/TECR/TGFB1/SLC25A1/ADSL/PFKL	44	1
GO:0070585	protein localization to mitochondrion	20/1329	125/18723	0.000501422	0.029854346	0.027867338	PINK1/RHOU/PRKAA1/TOMM7/FIS1/BCAP31/BNIP3L/TIMM10/AIP/TIMM8B/DNM1L/TIMM22/NMT1/TIMM13/UBL5/NDUFA13/PDCD5/TOMM40/BAX/TSPO	20	1
GO:1990748	cellular detoxification	19/1329	116/18723	0.000508571	0.029943556	0.027950611	PARK7/PRDX1/GSTM3/MGST3/PRDX6/NFE2L2/GLRX/GSTK1/PRDX4/HBB/PRDX5/GSTP1/MGST1/ESD/NQO1/TXNDC17/GPX4/PRDX2/APOE	19	1
GO:1905906	regulation of amyloid fibril formation	6/1329	16/18723	0.000544651	0.031370713	0.029282781	PFDN2/VBP1/CLU/CRYAB/PFDN5/APOE	6	1
GO:2001044	regulation of integrin-mediated signaling pathway	6/1329	16/18723	0.000544651	0.031370713	0.029282781	ITGB1BP1/LIMS1/LIMS2/TIMP1/FLNA/CD63	6	1
GO:0019058	viral life cycle	39/1329	317/18723	0.000555926	0.031404494	0.029314313	TNFRSF14/PPIE/PKN2/RPSA/HYAL2/CHMP2B/TNIP1/DEK/SNX3/DYNLT1/SRPK2/CAV2/LY6E/VPS28/VCP/CTSL/IFITM3/CD81/NCAM1/IFIT1/EEA1/GAS6/SIVA1/PPIB/CCL8/SNF8/PHB/CHMP6/P4HB/VAPA/BCL2/VPS4B/SLPI/BSG/MVB12A/APOE/CHMP2A/LGALS1/ADARB1	39	1
GO:0090307	mitotic spindle assembly	13/1329	65/18723	0.00055709	0.031404494	0.029314313	MAP10/CHMP2B/MAP9/STAG2/FLNA/ARHGEF10/MZT1/PIBF1/RAB11A/CEP192/VPS4B/CHMP2A/CHEK2	13	1
GO:0000413	protein peptidyl-prolyl isomerization	10/1329	42/18723	0.000567271	0.031641772	0.029535798	PPIE/PPIC/PIN4/FKBP2/AIP/PPIB/FKBP1A/PIN1/FKBP8/PPIL2	10	1
GO:0045454	cell redox homeostasis	9/1329	35/18723	0.000581196	0.032080834	0.029945638	PRDX1/PRDX6/GLRX2/NFE2L2/PRDX4/PRDX5/NQO1/PRDX2/TXN2	9	1
GO:0010822	positive regulation of mitochondrion organization	14/1329	74/18723	0.000625873	0.033672027	0.031430926	PARK7/PINK1/VDAC1/GPER1/FIS1/BAD/BNIP3/DNM1L/DDHD1/NMT1/RALBP1/PDCD5/BAX/CHCHD10	14	1
GO:0007080	mitotic metaphase plate congression	11/1329	50/18723	0.000629087	0.033672027	0.031430926	NUDC/CHMP2B/CENPC/BOD1/RMDN1/PIBF1/CHAMP1/RAB11A/CHMP6/VPS4B/CHMP2A	11	1
GO:0030490	maturation of SSU-rRNA	11/1329	50/18723	0.000629087	0.033672027	0.031430926	RPS14/WDR46/RRP36/GTF2H5/MRPS11/TSR3/TBL3/RPS21/RPS28/RPS19/SNU13	11	1
GO:0006626	protein targeting to mitochondrion	17/1329	100/18723	0.000635806	0.033691336	0.03144895	PINK1/RHOU/PRKAA1/TOMM7/FIS1/BCAP31/BNIP3L/TIMM10/AIP/TIMM8B/TIMM22/TIMM13/UBL5/NDUFA13/PDCD5/TOMM40/TSPO	17	1
GO:0006163	purine nucleotide metabolic process	46/1329	396/18723	0.00066932	0.03477183	0.03245753	ENO1/PINK1/PPCS/ELOVL1/PMVK/MPC2/GUK1/DGUOK/SULT1C4/PDE1A/ACSL3/ABHD14B/PRKAA1/HINT1/DNPH1/ENPP1/PRPS2/HPRT1/PDE7A/NUDT2/VCP/TJP2/BAD/ARL2/DLG2/PGAM1/GAPDH/SUCLA2/GMPR2/JMJD8/NME3/NUPR1/ALDOA/MLYCD/APRT/NME1/NT5C/ITPA/PANK2/EIF6/GCDH/TECR/TGFB1/SLC25A1/ADSL/PFKL	46	1
GO:0019693	ribose phosphate metabolic process	46/1329	396/18723	0.00066932	0.03477183	0.03245753	ENO1/PINK1/PPCS/ELOVL1/PMVK/MPC2/GUK1/DGUOK/SULT1C4/PDE1A/ACSL3/ABHD14B/TKT/PRKAA1/HINT1/ENPP1/PRPS2/HPRT1/PDE7A/NUDT2/VCP/TJP2/BAD/ARL2/DLG2/PGAM1/GAPDH/SUCLA2/GMPR2/JMJD8/NME3/NUPR1/ALDOA/MLYCD/APRT/NME1/NT5C/ITPA/PANK2/EIF6/GCDH/TECR/TGFB1/SLC25A1/ADSL/PFKL	46	1
GO:1902850	microtubule cytoskeleton organization involved in mitosis	22/1329	147/18723	0.000693101	0.035317611	0.032966985	NUDC/GPSM2/MAP10/CHMP2B/SPRY1/MAP9/FBXW11/DYNLT1/STAG2/FLNA/ARHGEF10/RMDN1/VCP/CEP126/MZT1/PIBF1/RAB11A/CEP192/VPS4B/CHMP2A/CHEK2/PCNT	22	1
GO:0006753	nucleoside phosphate metabolic process	55/1329	497/18723	0.000693156	0.035317611	0.032966985	PARK7/ENO1/PINK1/PPCS/ELOVL1/PMVK/FLAD1/MPC2/GUK1/DGUOK/SULT1C4/PDE1A/ACSL3/ABHD14B/PRKAA1/HINT1/DNPH1/ENPP1/ASMTL/PRPS2/HPRT1/PDE7A/NUDT2/VCP/TJP2/BAD/ARL2/DLG2/NNMT/REXO2/PGAM1/GAPDH/SUCLA2/GMPR2/ADAL/IDH2/JMJD8/NME3/NUPR1/ALDOA/TK2/MLYCD/APRT/NME1/NT5C/ITPA/PANK2/EIF6/GCDH/TECR/TGFB1/SLC25A1/ADSL/TYMP/PFKL	55	1
GO:0098869	cellular oxidant detoxification	17/1329	101/18723	0.000714892	0.036078231	0.033676981	PARK7/PRDX1/MGST3/PRDX6/NFE2L2/GLRX/GSTK1/PRDX4/HBB/PRDX5/GSTP1/MGST1/NQO1/TXNDC17/GPX4/PRDX2/APOE	17	1
GO:0016050	vesicle organization	37/1329	300/18723	0.000725803	0.036283301	0.033868402	PEF1/S100A10/RAB13/TMEM9/RAB7B/SNAP47/ZEB2/CHMP2B/AP2M1/VPS8/TMEM175/BLOC1S4/PDCD6/ZFYVE16/BLOC1S5/SNX3/SAMD9/BET1/CAV2/VPS28/ARFGAP2/STX5/LAMTOR1/BLOC1S1/EEA1/VPS36/VTI1B/RAB11A/RAB34/SNF8/CHMP6/VAPA/BCL2/VPS4B/MVB12A/PLEKHF1/CHMP2A	37	1
GO:0061077	chaperone-mediated protein folding	13/1329	67/18723	0.000754193	0.037299108	0.034816601	P3H1/HSPE1/DNAJB14/SGTB/DNAJB6/CLU/BAG1/FKBP2/PTGES3/PPIB/FKBP1A/SGTA/PDCD5	13	1
GO:0001836	release of cytochrome c from mitochondria	12/1329	59/18723	0.000767959	0.037299108	0.034816601	PINK1/LMNA/PRELID1/GPER1/FIS1/CLU/BAD/BNIP3/DNM1L/BCL2/PDCD5/BAX	12	1
GO:0048285	organelle fission	54/1329	488/18723	0.000773095	0.037299108	0.034816601	AURKAIP1/PINK1/NUDC/MAP10/CHMP2B/RPL24/CENPC/MAP9/APC/RAD50/UBE2B/BOD1/KLHDC3/MAD2L1BP/FIS1/CAV2/ATRX/STAG2/NAA10/FLNA/ARHGEF10/RMDN1/FBXW5/PSMD13/ATM/NCAPD3/BNIP3/PHB2/EPS8/DNM1L/ANKLE2/MZT1/PIBF1/CHAMP1/DDHD1/MLH3/INO80/RAB11A/SLX4/ERCC4/LCMT1/SYCE1L/CHMP6/ANAPC11/RALBP1/PSMG2/CEP192/VPS4B/PIN1/AKAP8L/CHMP2A/KLHL22/CHEK2/USP16	54	1
GO:0007052	mitotic spindle organization	19/1329	120/18723	0.000781317	0.037299108	0.034816601	NUDC/GPSM2/MAP10/CHMP2B/MAP9/STAG2/FLNA/ARHGEF10/RMDN1/VCP/CEP126/MZT1/PIBF1/RAB11A/CEP192/VPS4B/CHMP2A/CHEK2/PCNT	19	1
GO:0072655	establishment of protein localization to mitochondrion	19/1329	120/18723	0.000781317	0.037299108	0.034816601	PINK1/RHOU/PRKAA1/TOMM7/FIS1/BCAP31/BNIP3L/TIMM10/AIP/TIMM8B/TIMM22/NMT1/TIMM13/UBL5/NDUFA13/PDCD5/TOMM40/BAX/TSPO	19	1
GO:0070293	renal absorption	6/1329	17/18723	0.000791435	0.03732404	0.034839873	HYAL2/MAGED2/HAS2/HBB/AKR1C3/GAS6	6	1
GO:0002082	regulation of oxidative phosphorylation	7/1329	23/18723	0.000796925	0.03732404	0.034839873	PINK1/COX7A2L/UQCC2/COX7A2/VCP/NUPR1/COX7A1	7	1
GO:0000070	mitotic sister chromatid segregation	24/1329	168/18723	0.00080297	0.03732404	0.034839873	NUDC/MAP10/CHMP2B/CENPC/APC/BOD1/MAD2L1BP/ATRX/NAA10/RMDN1/ATM/NCAPD3/PIBF1/CHAMP1/INO80/RAB11A/LCMT1/CHMP6/ANAPC11/PSMG2/VPS4B/AKAP8L/CHMP2A/KLHL22	24	1
GO:0009123	nucleoside monophosphate metabolic process	14/1329	76/18723	0.000826056	0.03741255	0.034922492	GUK1/DGUOK/DNPH1/PRPS2/HPRT1/NUDT2/TJP2/DLG2/GMPR2/TK2/APRT/NT5C/ADSL/TYMP	14	1
GO:0032543	mitochondrial translation	14/1329	76/18723	0.000826056	0.03741255	0.034922492	MRPS21/MRPS18B/UQCC2/MRPS18A/MRPS2/MRPS16/MRPL51/MRPS11/MRPS34/TUFM/COA3/MRPS7/MRPS12/MRPS6	14	1
GO:0072332	intrinsic apoptotic signaling pathway by p53 class mediator	14/1329	76/18723	0.000826056	0.03741255	0.034922492	RPL11/PHLDA3/RPS7/HINT1/TMEM109/RPS27L/CDIP1/NUPR1/EIF5A/RPL26/BCL2/BAX/MIF/CHEK2	14	1
GO:0042177	negative regulation of protein catabolic process	19/1329	121/18723	0.000866467	0.038910232	0.036320493	PARK7/RPL11/RPS7/CAMLG/SNX3/TIMP1/FLNA/NELL1/UBXN1/IRAK3/MYCBP2/GABARAPL2/PHB/DDRGK1/CST3/CTSA/SGTA/PIN1/SNRNP70	19	1
GO:0010950	positive regulation of endopeptidase activity	25/1329	179/18723	0.000882984	0.039129952	0.03652559	APH1A/HSPE1/IFT57/SFRP2/PDCD6/PRELID1/PDCD2/GPER1/FIS1/BCAP31/VCP/CTSD/BAD/FADD/RPS3/APAF1/HMGB1/PSME1/PSME2/LGMN/RPS27L/ADRM1/NDUFA13/PDCD5/BAX	25	1
GO:0006890	retrograde vesicle-mediated transport, Golgi to endoplasmic reticulum	11/1329	52/18723	0.00089274	0.039129952	0.03652559	RER1/TMEM115/LMAN2/ARF5/SCYL1/COG4/COPZ2/USE1/COPE/KDELR3/DNAJC28	11	1
GO:0045185	maintenance of protein location	16/1329	94/18723	0.000894286	0.039129952	0.03652559	RER1/PARK7/NBL1/PINK1/TMSB10/SKP1/GOPC/SRI/FLNA/GPAA1/ARL2/VPS13C/KEAP1/CHCHD10/KDELR3/TSPO	16	1
GO:0090151	establishment of protein localization to mitochondrial membrane	8/1329	30/18723	0.000900897	0.039129952	0.03652559	TIMM10/TIMM8B/TIMM22/NMT1/TIMM13/NDUFA13/PDCD5/BAX	8	1
GO:0006620	posttranslational protein targeting to endoplasmic reticulum membrane	5/1329	12/18723	0.000928445	0.039676044	0.037035335	SEC61A1/SEC62/SGTB/SEC61B/SGTA	5	1
GO:0045039	protein insertion into mitochondrial inner membrane	5/1329	12/18723	0.000928445	0.039676044	0.037035335	TIMM10/TIMM8B/TIMM22/TIMM13/NDUFA13	5	1
GO:0007007	inner mitochondrial membrane organization	9/1329	38/18723	0.001106612	0.046573082	0.043473329	PINK1/MTX1/MTX2/TIMM10/TIMM8B/TIMM22/TIMM13/NDUFA13/CHCHD10	9	1
GO:0000819	sister chromatid segregation	27/1329	202/18723	0.001107418	0.046573082	0.043473329	NUDC/MAP10/CHMP2B/CENPC/APC/BOD1/MAD2L1BP/ATRX/STAG2/NAA10/RMDN1/ATM/NCAPD3/WAPL/PHB2/PIBF1/CHAMP1/INO80/RAB11A/LCMT1/CHMP6/ANAPC11/PSMG2/VPS4B/AKAP8L/CHMP2A/KLHL22	27	1
GO:1904872	regulation of telomerase RNA localization to Cajal body	6/1329	18/18723	0.00111632	0.046577795	0.043477728	CCT3/CCT7/RUVBL1/DCP2/NHP2/CCT8	6	1
GO:0071480	cellular response to gamma radiation	8/1329	31/18723	0.001139562	0.047176104	0.044036216	GTF2H5/TMEM109/ATM/CRYAB/CYBA/RPL26/CHEK2/XRCC6	8	1
GO:0009259	ribonucleotide metabolic process	44/1329	385/18723	0.001204958	0.049496673	0.046202336	ENO1/PINK1/PPCS/ELOVL1/PMVK/MPC2/GUK1/DGUOK/SULT1C4/PDE1A/ACSL3/ABHD14B/PRKAA1/HINT1/ENPP1/HPRT1/PDE7A/NUDT2/VCP/TJP2/BAD/ARL2/DLG2/PGAM1/GAPDH/SUCLA2/GMPR2/JMJD8/NME3/NUPR1/ALDOA/MLYCD/APRT/NME1/NT5C/ITPA/PANK2/EIF6/GCDH/TECR/TGFB1/SLC25A1/ADSL/PFKL	44	1
GO:0032434	regulation of proteasomal ubiquitin-dependent protein catabolic process	20/1329	134/18723	0.001228845	0.050089618	0.046755816	PARK7/RPL11/COMMD1/NFE2L2/SUMO1/RNF180/CAMLG/BCAP31/CLU/UBE2V2/RNF19A/VCP/UBXN1/HECTD1/STUB1/GABARAP/SUMO2/DDRGK1/SGTA/KEAP1	20	1
GO:0010821	regulation of mitochondrion organization	21/1329	144/18723	0.001270895	0.051408181	0.04798662	PARK7/PINK1/LMNA/VDAC1/PRELID1/GPER1/FIS1/BNIP3L/CLU/BAD/BNIP3/DNM1L/DDHD1/VPS13C/NMT1/RALBP1/PDCD5/BAX/CHCHD10/PISD/TSPO	21	1
GO:0051402	neuron apoptotic process	31/1329	246/18723	0.001329875	0.053386422	0.049833195	PARK7/PINK1/PIK3CA/USP53/MEF2C/FIS1/SRPK2/UBE2V2/NSMF/ILK/MDK/FADD/BNIP3/GAPDH/SNX6/SIX1/LGMN/NUPR1/SIAH1/CX3CL1/NQO1/GRN/BCL2/PIGT/CTSZ/CDC34/PIN1/CRLF1/APOE/BAX/ADARB1	31	1
GO:0007006	mitochondrial membrane organization	18/1329	116/18723	0.001345822	0.05362039	0.050051591	PINK1/MTX1/MTX2/HEBP2/DYNLT1/BNIP3L/TIMM10/BAD/TIMM8B/BNIP3/TIMM22/NMT1/BCL2/TIMM13/NDUFA13/PDCD5/BAX/CHCHD10	18	1
GO:0045324	late endosome to vacuole transport	7/1329	25/18723	0.001378693	0.054497739	0.050870546	TMEM50A/CHMP2B/VPS28/VPS36/SNF8/CHMP6/CHMP2A	7	1
GO:0008637	apoptotic mitochondrial changes	17/1329	107/18723	0.001388412	0.054497739	0.050870546	PINK1/LMNA/PRELID1/GPER1/FIS1/BNIP3L/CLU/BAD/AIFM2/IFIT2/BNIP3/DNM1L/NMT1/BCL2/PDCD5/BAX/CHCHD10	17	1
GO:1903364	positive regulation of cellular protein catabolic process	22/1329	155/18723	0.001414754	0.054959517	0.05130159	NFE2L2/SUMO1/VGLL4/RNF180/BCAP31/CLU/UBE2V2/RNF19A/VCP/CD81/PSMC3/HECTD1/PSMC1/STUB1/NUPR1/GABARAP/PSMC5/SUMO2/DDRGK1/SGTA/KEAP1/APOE	22	1
GO:0010917	negative regulation of mitochondrial membrane potential	5/1329	13/18723	0.00142092	0.054959517	0.05130159	PRELID1/HEBP2/BNIP3L/BNIP3/BAX	5	1
GO:0006414	translational elongation	11/1329	55/18723	0.001454323	0.055843906	0.052127117	DPH2/SRP9/EEF1B2/ASCC3/HBS1L/EEF1D/RPLP2/RPLP1/TUFM/EIF5A/USP16	11	1
GO:2001233	regulation of apoptotic signaling pathway	41/1329	356/18723	0.001502362	0.056713374	0.052938716	PARK7/ENO1/PINK1/RPL11/LMNA/RPS7/NFE2L2/HYAL2/FAIM/SFRP2/PRELID1/GPER1/FIS1/BCAP31/CLU/CREB3/NDUFS3/PTPMT1/BAD/PPP1CA/GSTP1/FADD/RPS3/DNM1L/ERP29/TNFRSF12A/NUPR1/SIAH1/CYLD/CX3CL1/EIF5A/TNFSF12/RPL26/P4HB/BCL2/PRDX2/NDUFA13/PLEKHF1/URI1/BAX/MIF	41	1
GO:0090670	RNA localization to Cajal body	6/1329	19/18723	0.001534343	0.056713374	0.052938716	CCT3/CCT7/RUVBL1/DCP2/NHP2/CCT8	6	1
GO:0090671	telomerase RNA localization to Cajal body	6/1329	19/18723	0.001534343	0.056713374	0.052938716	CCT3/CCT7/RUVBL1/DCP2/NHP2/CCT8	6	1
GO:0090672	telomerase RNA localization	6/1329	19/18723	0.001534343	0.056713374	0.052938716	CCT3/CCT7/RUVBL1/DCP2/NHP2/CCT8	6	1
GO:0090685	RNA localization to nucleus	6/1329	19/18723	0.001534343	0.056713374	0.052938716	CCT3/CCT7/RUVBL1/DCP2/NHP2/CCT8	6	1
GO:0140053	mitochondrial gene expression	17/1329	108/18723	0.001541182	0.056713374	0.052938716	MRPS21/PRKAA1/MRPS18B/UQCC2/MRPS18A/MRPS2/MRPS16/MRPL51/MRPS11/MRPS34/TUFM/COA3/MRPS7/MRPL12/MRPS12/CHCHD10/MRPS6	17	1
GO:0008630	intrinsic apoptotic signaling pathway in response to DNA damage	16/1329	99/18723	0.001578059	0.057669908	0.053831586	PHLDA3/SFRP2/CLU/TMEM109/BAD/RPS3/ATM/TNFRSF1A/RPS27L/CDIP1/NUPR1/RPL26/BCL2/BAX/MIF/CHEK2	16	1
GO:0032436	positive regulation of proteasomal ubiquitin-dependent protein catabolic process	15/1329	90/18723	0.00159149	0.057762378	0.053917902	NFE2L2/SUMO1/RNF180/BCAP31/CLU/UBE2V2/RNF19A/VCP/HECTD1/STUB1/GABARAP/SUMO2/DDRGK1/SGTA/KEAP1	15	1
GO:0007034	vacuolar transport	22/1329	157/18723	0.001673003	0.060307783	0.056293893	PINK1/TMEM50A/RAB7B/BIN1/CHMP2B/ZFYVE16/CLU/VPS28/VCP/VPS51/CCDC91/VPS36/VTI1B/VPS13C/GRN/SNF8/CHMP6/VPS4B/USE1/MVB12A/CHMP2A/HMGXB4	22	1
GO:0010332	response to gamma radiation	11/1329	56/18723	0.001695774	0.06071559	0.056674558	PRKAA1/GTF2H5/TMEM109/ATM/CRYAB/CYBA/RPL26/BCL2/BAX/CHEK2/XRCC6	11	1
GO:0090199	regulation of release of cytochrome c from mitochondria	10/1329	48/18723	0.001709885	0.060809939	0.056762627	PINK1/LMNA/PRELID1/GPER1/CLU/BAD/BNIP3/DNM1L/PDCD5/BAX	10	1
GO:0009062	fatty acid catabolic process	16/1329	100/18723	0.001757536	0.061519034	0.057424527	ECHDC2/ACAA1/PCCB/ECHDC1/DECR1/ECHS1/ACADS/PCCA/ETFA/ECI1/LONP2/PLA2G15/MLYCD/GCDH/ECH1/ETFB	16	1
GO:1903146	regulation of autophagy of mitochondrion	8/1329	33/18723	0.001766841	0.061519034	0.057424527	PARK7/PINK1/VDAC1/BNIP3L/BNIP3/DNM1L/VPS13C/TSPO	8	1
GO:0046755	viral budding	7/1329	26/18723	0.001772351	0.061519034	0.057424527	CHMP2B/VPS28/SNF8/CHMP6/VPS4B/MVB12A/CHMP2A	7	1
GO:0007032	endosome organization	14/1329	82/18723	0.001776262	0.061519034	0.057424527	TMEM9/CHMP2B/SNX3/VPS28/LAMTOR1/EEA1/VPS36/RAB11A/SNF8/CHMP6/VPS4B/MVB12A/PLEKHF1/CHMP2A	14	1
GO:0016197	endosomal transport	29/1329	230/18723	0.001852236	0.063733754	0.059491842	TMEM50A/RAB13/RAB7B/SNX17/CHMP2B/ZFYVE16/SNX3/VPS28/VCP/STX5/VPS51/AP5B1/LAMTOR1/DNM1L/BLOC1S1/EEA1/VPS29/VPS36/SNX6/VTI1B/RAB11A/SNF8/SPAG9/CHMP6/VPS4B/SNX5/ARFRP1/MVB12A/CHMP2A	29	1
GO:0000280	nuclear division	48/1329	439/18723	0.001885209	0.064449832	0.060160261	AURKAIP1/NUDC/MAP10/CHMP2B/RPL24/CENPC/MAP9/APC/RAD50/UBE2B/BOD1/KLHDC3/MAD2L1BP/CAV2/ATRX/STAG2/NAA10/FLNA/ARHGEF10/RMDN1/FBXW5/PSMD13/ATM/NCAPD3/PHB2/EPS8/ANKLE2/MZT1/PIBF1/CHAMP1/MLH3/INO80/RAB11A/SLX4/ERCC4/LCMT1/SYCE1L/CHMP6/ANAPC11/PSMG2/CEP192/VPS4B/PIN1/AKAP8L/CHMP2A/KLHL22/CHEK2/USP16	48	1
GO:1902903	regulation of supramolecular fiber organization	43/1329	383/18723	0.001920293	0.064710586	0.06040366	PARK7/RHOC/S100A10/PFDN2/ITGB1BP1/EMILIN1/PLEKHH2/TMSB10/BIN1/BRK1/PIK3CA/SYNPO2/FER/APC/DBNL/AEBP1/AKAP9/ARPC1B/MET/FLNA/VBP1/ARHGEF10/CLU/MTSS1/ARL2/EFEMP2/CORO1B/ARAP1/FCHSD2/RPS3/CRYAB/SVIL/EPS8/PFDN5/ARPC3/TMOD3/CIB1/MLST8/CX3CL1/MKKS/DSTN/APOE/CDC42EP5	43	1
GO:0006635	fatty acid beta-oxidation	13/1329	74/18723	0.001961223	0.064710586	0.06040366	ECHDC2/ACAA1/ECHDC1/DECR1/ECHS1/ACADS/ETFA/ECI1/LONP2/MLYCD/GCDH/ECH1/ETFB	13	1
GO:0051881	regulation of mitochondrial membrane potential	13/1329	74/18723	0.001961223	0.064710586	0.06040366	PARK7/PINK1/PRELID1/CLIC1/HEBP2/BNIP3L/VCP/BAD/BNIP3/BCL2/PANK2/BAX/TSPO	13	1
GO:0009167	purine ribonucleoside monophosphate metabolic process	9/1329	41/18723	0.001962478	0.064710586	0.06040366	GUK1/HPRT1/NUDT2/TJP2/DLG2/GMPR2/APRT/NT5C/ADSL	9	1
GO:1900026	positive regulation of substrate adhesion-dependent cell spreading	9/1329	41/18723	0.001962478	0.064710586	0.06040366	S100A10/LIMS1/LIMS2/FLNA/HAS2/ILK/MDK/CIB1/P4HB	9	1
GO:0030111	regulation of Wnt signaling pathway	38/1329	328/18723	0.001971645	0.064710586	0.06040366	TMEM9/USP34/ZEB2/IGFBP2/VGLL4/RBMS3/RUVBL1/SFRP2/APC/CSNK1G3/UBE2B/SNX3/RNF146/RPS12/DLX5/ATP6AP2/VCP/TLE4/ILK/ARNTL/MDK/PPP1CA/IGFBP6/PFDN5/UBAC2/CYLD/TAX1BP3/CTDNEP1/APCDD1/CSNK1G2/TLE2/PIN1/TGFB1/APOE/PLEKHA4/PPP2R1A/HMGXB4/CBY1	38	1
GO:0045732	positive regulation of protein catabolic process	29/1329	231/18723	0.001978319	0.064710586	0.06040366	NFE2L2/SUMO1/VGLL4/RNF180/APC/BCAP31/CLU/UBE2V2/RNF19A/VPS28/VCP/CD81/PSMC3/STX5/HECTD1/PSMC1/STUB1/NUPR1/GABARAP/TNFSF12/SNF8/PSMC5/SUMO2/DDRGK1/SGTA/KEAP1/NDUFA13/APOE/RHBDD3	29	1
GO:0060828	regulation of canonical Wnt signaling pathway	31/1329	253/18723	0.00208054	0.067269319	0.062792092	TMEM9/USP34/ZEB2/IGFBP2/RBMS3/RUVBL1/SFRP2/APC/CSNK1G3/UBE2B/RNF146/RPS12/DLX5/ATP6AP2/VCP/TLE4/ILK/ARNTL/MDK/PPP1CA/IGFBP6/PFDN5/UBAC2/CYLD/CTDNEP1/CSNK1G2/TLE2/PIN1/TGFB1/APOE/PLEKHA4	31	1
GO:0044764	multi-organism cellular process	5/1329	14/18723	0.002081934	0.067269319	0.062792092	HYAL2/CAV2/CTSL/FCHSD2/GAS6	5	1
GO:0002183	cytoplasmic translational initiation	8/1329	34/18723	0.00216881	0.069232064	0.064624203	YTHDF2/DHX29/MCTS1/EIF3F/RBM4/EIF3J/EIF3G/EIF3K	8	1
GO:1990000	amyloid fibril formation	8/1329	34/18723	0.00216881	0.069232064	0.064624203	PFDN2/VBP1/CLU/CRYAB/PFDN5/SIAH1/FKBP1A/APOE	8	1
GO:0018126	protein hydroxylation	7/1329	27/18723	0.002247923	0.071327795	0.066580449	P3H1/P4HTM/P4HA2/PRDX4/P4HA3/P3H3/P4HB	7	1
GO:0022411	cellular component disassembly	48/1329	443/18723	0.002265425	0.071455279	0.066699448	PARK7/PINK1/C1QA/CTSS/UFC1/PLEKHH2/TEX264/CHMP2B/UBA5/PIK3CA/APC/VDAC1/GPER1/TOMM7/FIS1/MCTS1/BNIP3L/VCP/STX5/PPP1CA/SVIL/BNIP3/PHB2/EPS8/DNM1L/IRAK3/KLC1/TMOD3/VPS13C/CIB1/IGF1R/CX3CL1/GABARAPL2/GABARAP/CTDNEP1/EIF5A/SMARCE1/VPS4B/DDRGK1/DSTN/CST3/BLCAP/DNASE2/AKAP8L/TGFB1/BAX/CHMP2A/TSPO	48	1
GO:0072595	maintenance of protein localization in organelle	9/1329	42/18723	0.002342989	0.073464481	0.068574924	RER1/PARK7/PINK1/SKP1/GPAA1/ARL2/CHCHD10/KDELR3/TSPO	9	1
GO:0072594	establishment of protein localization to organelle	46/1329	422/18723	0.002458233	0.076624581	0.071524698	PEX10/PINK1/LMNA/CCT3/SRP9/RHOU/CCT7/SUMO1/HYAL2/SEC61A1/SEC62/PRKAA1/SGTB/ZFYVE16/TOMM7/FIS1/BCAP31/FLNA/BNIP3L/CLU/VPS28/SEC61B/TIMM10/AIP/SPCS2/TIMM8B/PHB2/VPS36/SRP14/VPS13C/RAB11A/LONP2/TIMM22/CD68/NMT1/SNF8/TIMM13/SGTA/UBL5/NDUFA13/PDCD5/TGFB1/TOMM40/BAX/TSPO/CCT8	46	1
GO:0051701	biological process involved in interaction with host	26/1329	203/18723	0.002490892	0.077188516	0.072051099	TNFRSF14/RPSA/HYAL2/THOC7/CHMP2B/TNIP1/SNX3/FUCA2/DYNLT1/CAV2/LY6E/CTSL/IFITM3/CD81/NCAM1/IFIT1/PHB2/GAS6/SIVA1/PHB/P4HB/VAPA/VPS4B/BSG/CHMP2A/LGALS1	26	1
GO:0008380	RNA splicing	47/1329	434/18723	0.002527464	0.077866456	0.072683918	HNRNPR/PPIE/TTF2/PRDX6/SF3B6/THOC7/PLRG1/SREK1IP1/FAM172A/SNRPC/LSM5/SRPK2/PUF60/SMU1/SF3B2/RBM4/SRSF8/STRAP/RPS26/SNRPF/SRSF9/ARL6IP4/SNRPN/PDCD7/SNRNP25/DHX38/GEMIN4/SUPT6H/CDK12/TXNL4A/SNRPB2/CIRBP/LSM7/XAB2/UBL5/AKAP8L/LSM4/RBM42/SNRPD2/SNRNP70/PRMT1/PPP2R1A/SNRPD3/ZMAT5/SNU13/PAXBP1/U2AF1	47	1
GO:0006979	response to oxidative stress	48/1329	446/18723	0.002592812	0.079417996	0.074132192	PARK7/PINK1/PRDX1/SLC25A24/NDUFS2/PRDX6/GLRX2/PYCR2/NFE2L2/HYAL2/NDUFB4/PRKAA1/FER/NUDT1/CHCHD2/MET/PRDX4/BRF2/NUDT2/HBB/ARNTL/BAD/PRDX5/GSTP1/NDUFS8/RPS3/CRYAB/AKR1C3/MSRB2/AIFM2/PDLIM1/MGMT/BNIP3/MGST1/PAWR/BTG1/NDUFA12/PSMB5/HMOX2/NQO1/P4HB/BCL2/GPX4/LONP1/KEAP1/PRDX2/APOE/TXN2	48	1
GO:0010811	positive regulation of cell-substrate adhesion	18/1329	123/18723	0.00262736	0.079915389	0.07459648	S100A10/ITGB1BP1/EMILIN1/LIMS1/LIMS2/FBLN2/PTN/FLNA/HAS2/TEK/ILK/MDK/ARL2/EFEMP2/CIB1/CX3CL1/P4HB/RRAS	18	1
GO:0019068	virion assembly	8/1329	35/18723	0.002639214	0.079915389	0.07459648	CHMP2B/VPS28/SNF8/CHMP6/VPS4B/MVB12A/APOE/CHMP2A	8	1
GO:0032006	regulation of TOR signaling	16/1329	104/18723	0.002655507	0.079951886	0.074630548	LAMTOR2/PIK3CA/PDCD6/PRKAA1/FNIP1/LAMTOR4/RHEB/ARNTL/GPR137/LAMTOR1/ATM/GAS6/NPRL3/WDR24/MLST8/KLHL22	16	1
GO:1903052	positive regulation of proteolysis involved in cellular protein catabolic process	19/1329	133/18723	0.002685919	0.080410661	0.075058789	NFE2L2/SUMO1/RNF180/BCAP31/CLU/UBE2V2/RNF19A/VCP/PSMC3/HECTD1/PSMC1/STUB1/NUPR1/GABARAP/PSMC5/SUMO2/DDRGK1/SGTA/KEAP1	19	1
GO:0090141	positive regulation of mitochondrial fission	6/1329	21/18723	0.002714728	0.080816537	0.075437651	PINK1/FIS1/BNIP3/DNM1L/DDHD1/RALBP1	6	1
GO:0042771	intrinsic apoptotic signaling pathway in response to DNA damage by p53 class mediator	9/1329	43/18723	0.002779818	0.081992867	0.076535689	PHLDA3/TMEM109/RPS27L/CDIP1/NUPR1/RPL26/BCL2/MIF/CHEK2	9	1
GO:0007051	spindle organization	24/1329	184/18723	0.002814204	0.081992867	0.076535689	NUDC/GPSM2/MAP10/CHMP2B/MAP9/ATRX/STAG2/FLNA/ARHGEF10/RMDN1/VCP/NTMT1/RPS3/CEP126/MZT1/PIBF1/GOLGA8A/INO80/RAB11A/CEP192/VPS4B/CHMP2A/CHEK2/PCNT	24	1
GO:2001251	negative regulation of chromosome organization	14/1329	86/18723	0.002815254	0.081992867	0.076535689	APC/DCP2/RAD50/MAD2L1BP/ATRX/NAA10/ATM/WAPL/SLX4/ERCC4/LCMT1/SMG6/PSMG2/KLHL22	14	1
GO:0090200	positive regulation of release of cytochrome c from mitochondria	7/1329	28/18723	0.002816135	0.081992867	0.076535689	PINK1/GPER1/BAD/BNIP3/DNM1L/PDCD5/BAX	7	1
GO:1904874	positive regulation of telomerase RNA localization to Cajal body	5/1329	15/18723	0.002941864	0.085185443	0.079515777	CCT3/CCT7/RUVBL1/NHP2/CCT8	5	1
GO:0016032	viral process	45/1329	415/18723	0.003006831	0.086593472	0.080830092	TNFRSF14/PPIE/PKN2/RPSA/HYAL2/CHMP2B/TNIP1/DEK/SNX3/DYNLT1/SRPK2/CAV2/MCTS1/LY6E/VPS28/VCP/CTSL/IFITM3/CD81/EIF3F/PSMC3/NCAM1/IFIT1/PHB2/BICD1/EEA1/GAS6/SIVA1/PPIB/CCL8/SNF8/PHB/CHMP6/P4HB/VAPA/BCL2/VPS4B/SLPI/BSG/EIF3G/MVB12A/APOE/CHMP2A/LGALS1/ADARB1	45	1
GO:0052547	regulation of peptidase activity	49/1329	461/18723	0.003024164	0.086621871	0.080856601	PARK7/PINK1/APH1A/BIN1/TFPI/HSPE1/PROS1/IFT57/PCOLCE2/RARRES1/SFRP2/PDCD6/TNFAIP8/FNIP1/PRELID1/PSMB8/PDCD2/GPER1/PCOLCE/FIS1/DNAJB6/TIMP1/BCAP31/VCP/CTSD/UBXN1/BAD/PRDX5/FADD/RPS3/CRYAB/MGMT/GAPDH/APAF1/HMGB1/GAS6/PSME1/PSME2/LGMN/RPS27L/GRN/DDRGK1/CST3/SLPI/ADRM1/NDUFA13/PDCD5/BAX/RCN3	49	1
GO:0034660	ncRNA metabolic process	51/1329	485/18723	0.003138781	0.089421512	0.083469907	RPL11/YTHDF2/AGO3/TRMT13/RRP15/RPS7/DDX18/IMP4/RPL14/EXOSC7/DALRD3/RPL35A/RPS14/NHP2/WDR46/RPL10A/RRP36/RPF2/GTF2H5/POP7/PIN4/LAGE3/RPL35/RPL7A/REXO4/KCNQ1OT1/METTL15/TRMT112/DDX10/RPS25/KRR1/DDX54/POP5/IMP3/RPS17/MRPS11/TSR3/TBL3/GEMIN4/RPL26/RPL27/DTD1/EIF6/TP53RK/RPS21/WDR18/RPS15/RPS28/RPS19/CTU1/SNU13	51	1
GO:0072523	purine-containing compound catabolic process	10/1329	52/18723	0.003195467	0.090549633	0.084522944	PDE1A/HINT1/DNPH1/NUDT1/HPRT1/PDE7A/ADAL/MLYCD/NT5C/ITPA	10	1
GO:0048066	developmental pigmentation	9/1329	44/18723	0.003278571	0.092410369	0.086259836	ZEB2/MEF2C/BLOC1S5/ENPP1/ATP6AP2/HPS6/CD63/BCL2/BAX	9	1
GO:0030970	retrograde protein transport, ER to cytosol	7/1329	29/18723	0.003488176	0.096910978	0.090460899	AUP1/UBE2J1/BCAP31/VCP/SEC61B/UBAC2/HM13	7	1
GO:1903513	endoplasmic reticulum to cytosol transport	7/1329	29/18723	0.003488176	0.096910978	0.090460899	AUP1/UBE2J1/BCAP31/VCP/SEC61B/UBAC2/HM13	7	1
GO:0045048	protein insertion into ER membrane	6/1329	22/18723	0.0035114	0.096910978	0.090460899	CAMLG/UBL4A/EMC2/EMC7/SGTA/WDR83OS	6	1
GO:0045663	positive regulation of myoblast differentiation	6/1329	22/18723	0.0035114	0.096910978	0.090460899	BOC/RANBP3L/MEF2C/IGFBP3/ILK/BTG1	6	1
GO:0036503	ERAD pathway	16/1329	107/18723	0.003554426	0.097590174	0.091094889	AUP1/NFE2L2/DNAJB14/SGTB/UBE2J1/TMUB1/BCAP31/VCP/SEC61B/UBXN1/RNF121/UBAC2/STUB1/HM13/SGTA/RCN3	16	1
GO:0051225	spindle assembly	17/1329	117/18723	0.003669726	0.098871298	0.092290746	GPSM2/MAP10/CHMP2B/MAP9/STAG2/FLNA/ARHGEF10/RPS3/MZT1/PIBF1/GOLGA8A/INO80/RAB11A/CEP192/VPS4B/CHMP2A/CHEK2	17	1
GO:0051438	regulation of ubiquitin-protein transferase activity	10/1329	53/18723	0.003693154	0.098871298	0.092290746	PARK7/PINK1/RPL11/RPS7/SKP1/DNM1L/STUB1/RPS2/RPS15/PIN1	10	1
GO:1902600	proton transmembrane transport	21/1329	157/18723	0.003710256	0.098871298	0.092290746	PARK7/UQCRH/COX7A2L/COX5B/ATP6V0E1/NDUFA4/ATP6V1F/ATP6V0E2/MFSD3/ATP6V1G1/COX8A/PHB2/COX6A1/ATP6V1D/COX4I1/CYB5A/NDUFS7/UQCRFS1/COX6B1/COX7A1/UQCR10	21	1
GO:0043281	regulation of cysteine-type endopeptidase activity involved in apoptotic process	26/1329	209/18723	0.003715507	0.098871298	0.092290746	PARK7/HSPE1/IFT57/SFRP2/PDCD6/TNFAIP8/FNIP1/PDCD2/GPER1/FIS1/DNAJB6/BCAP31/VCP/CTSD/BAD/PRDX5/RPS3/CRYAB/MGMT/APAF1/HMGB1/GAS6/RPS27L/NDUFA13/PDCD5/BAX	26	1
GO:0009170	purine deoxyribonucleoside monophosphate metabolic process	4/1329	10/18723	0.003750355	0.098871298	0.092290746	GUK1/DGUOK/DNPH1/NT5C	4	1
GO:0030638	polyketide metabolic process	4/1329	10/18723	0.003750355	0.098871298	0.092290746	AKR7A2/SULT1C4/AKR1C1/AKR1C3	4	1
GO:0044598	doxorubicin metabolic process	4/1329	10/18723	0.003750355	0.098871298	0.092290746	AKR7A2/SULT1C4/AKR1C1/AKR1C3	4	1
GO:0097084	vascular associated smooth muscle cell development	4/1329	10/18723	0.003750355	0.098871298	0.092290746	HEY2/ENG/EFEMP2/COMP	4	1
GO:0000462	maturation of SSU-rRNA from tricistronic rRNA transcript (SSU-rRNA, 5.8S rRNA, LSU-rRNA)	8/1329	37/18723	0.003816042	0.100104977	0.093442315	RPS14/WDR46/RRP36/GTF2H5/MRPS11/TBL3/RPS21/RPS19	8	1
GO:1904951	positive regulation of establishment of protein localization	36/1329	319/18723	0.00393726	0.102776051	0.095935611	PINK1/CCT3/MPC2/RHOU/ITGB1BP1/CCT7/ACSL3/CAMK1/HYAL2/SERP1/ICE1/PRKAA1/OXCT1/GPER1/TOMM7/SRI/FIS1/BCAP31/FLNA/PCM1/VPS28/PHPT1/CD81/BAD/FRMD4A/DNM1L/DYNLL1/GAS6/CIB1/NMT1/IER3IP1/UBL5/PDCD5/TGFB1/CCT8/PCNT	36	1
GO:0046037	GMP metabolic process	5/1329	16/18723	0.004031506	0.104056182	0.097130541	GUK1/HPRT1/TJP2/DLG2/GMPR2	5	1
GO:0061684	chaperone-mediated autophagy	5/1329	16/18723	0.004031506	0.104056182	0.097130541	SYNPO2/CLU/STUB1/CTSA/SNRNP70	5	1
GO:0010212	response to ionizing radiation	20/1329	148/18723	0.004053221	0.104056182	0.097130541	LZIC/SFRP2/PRKAA1/GTF2H5/EEF1D/TMEM109/CCND1/XRRA1/ATM/CRYAB/MGMT/IKBIP/INO80/CYBA/RPL26/BCL2/BABAM1/BAX/CHEK2/XRCC6	20	1
GO:0044282	small molecule catabolic process	41/1329	376/18723	0.004064848	0.104056182	0.097130541	PARK7/ENO1/ECHDC2/SNX17/NAGK/SULT1C4/HNMT/INPP1/PNKD/CYP27A1/ACAA1/PCCB/GNPDA2/OXCT1/DDAH2/ECHDC1/NUDT1/DECR1/BAD/AKR1C3/ECHS1/ALDH2/ACADS/ESD/PCCA/ADAL/ETFA/ECI1/BCKDK/LONP2/PLA2G15/MLYCD/GCDH/ECH1/APOE/BCAT2/ETFB/TST/MPST/CBR3/PFKL	41	1
GO:0009152	purine ribonucleotide biosynthetic process	22/1329	169/18723	0.004218248	0.107463928	0.100311479	ENO1/PINK1/PPCS/ELOVL1/MPC2/GUK1/DGUOK/ACSL3/HPRT1/NUDT2/VCP/NME3/ALDOA/MLYCD/APRT/NME1/PANK2/GCDH/TECR/TGFB1/SLC25A1/ADSL	22	1
GO:0046390	ribose phosphate biosynthetic process	24/1329	190/18723	0.00426477	0.107887875	0.100707209	ENO1/PINK1/PPCS/ELOVL1/MPC2/GUK1/DGUOK/ACSL3/TKT/PRPS2/HPRT1/NUDT2/VCP/NME3/ALDOA/MLYCD/APRT/NME1/PANK2/GCDH/TECR/TGFB1/SLC25A1/ADSL	24	1
GO:0044788	modulation by host of viral process	7/1329	30/18723	0.004275609	0.107887875	0.100707209	CAV2/PSMC3/PPIB/CCL8/PHB/VAPA/APOE	7	1
GO:0000422	autophagy of mitochondrion	13/1329	81/18723	0.004443122	0.109949467	0.102631588	PARK7/PINK1/VDAC1/TOMM7/FIS1/BNIP3L/BNIP3/PHB2/DNM1L/VPS13C/GABARAPL2/GABARAP/TSPO	13	1
GO:0010833	telomere maintenance via telomere lengthening	13/1329	81/18723	0.004443122	0.109949467	0.102631588	CCT3/CCT7/DHX36/DCP2/RAD50/NHP2/ATM/PTGES3/SLX4/ERCC4/SMG6/MAP2K7/CCT8	13	1
GO:0061726	mitochondrion disassembly	13/1329	81/18723	0.004443122	0.109949467	0.102631588	PARK7/PINK1/VDAC1/TOMM7/FIS1/BNIP3L/BNIP3/PHB2/DNM1L/VPS13C/GABARAPL2/GABARAP/TSPO	13	1
GO:0009162	deoxyribonucleoside monophosphate metabolic process	6/1329	23/18723	0.00446945	0.109949467	0.102631588	GUK1/DGUOK/DNPH1/TK2/NT5C/TYMP	6	1
GO:0043162	ubiquitin-dependent protein catabolic process via the multivesicular body sorting pathway	6/1329	23/18723	0.00446945	0.109949467	0.102631588	RNF115/VPS28/VPS36/SNF8/VPS4B/MVB12A	6	1
GO:0006383	transcription by RNA polymerase III	9/1329	46/18723	0.004485385	0.109949467	0.102631588	DHX36/ICE1/CRCP/BRF2/POLR2K/MAF1/POLR2L/PRDX5/POLR3H	9	1
GO:0071479	cellular response to ionizing radiation	12/1329	72/18723	0.004502554	0.109949467	0.102631588	SFRP2/GTF2H5/EEF1D/TMEM109/ATM/CRYAB/MGMT/INO80/CYBA/RPL26/CHEK2/XRCC6	12	1
GO:0034976	response to endoplasmic reticulum stress	30/1329	256/18723	0.004703813	0.114337191	0.106727279	PARK7/UFC1/AUP1/NFE2L2/MANF/UBA5/SERP1/DNAJB14/SGTB/UBE2J1/TMUB1/BCAP31/CLU/VCP/CREB3/SEC61B/UBXN1/CCND1/RNF121/ERP29/UBAC2/STUB1/NUPR1/P4HB/BCL2/DDRGK1/HM13/SGTA/BAX/RCN3	30	1
GO:0030177	positive regulation of Wnt signaling pathway	19/1329	140/18723	0.004779754	0.115652589	0.107955128	TMEM9/USP34/ZEB2/RUVBL1/SFRP2/CSNK1G3/UBE2B/RNF146/RPS12/DLX5/ATP6AP2/VCP/ILK/ARNTL/CTDNEP1/CSNK1G2/PIN1/TGFB1/PLEKHA4	19	1
GO:2000116	regulation of cysteine-type endopeptidase activity	28/1329	235/18723	0.004919553	0.118494139	0.110607554	PARK7/HSPE1/IFT57/SFRP2/PDCD6/TNFAIP8/FNIP1/PDCD2/GPER1/FIS1/DNAJB6/BCAP31/VCP/CTSD/BAD/PRDX5/FADD/RPS3/CRYAB/MGMT/APAF1/HMGB1/GAS6/LGMN/RPS27L/NDUFA13/PDCD5/BAX	28	1
GO:0050000	chromosome localization	13/1329	82/18723	0.004945574	0.118581889	0.110689464	NUDC/LMNA/CHMP2B/CENPC/UBE2B/BOD1/RMDN1/PIBF1/CHAMP1/RAB11A/CHMP6/VPS4B/CHMP2A	13	1
GO:1901136	carbohydrate derivative catabolic process	22/1329	172/18723	0.005209531	0.124348221	0.116072008	CTBS/NAGK/PDE1A/HYAL2/IDUA/GNPDA2/HINT1/DNPH1/FUCA2/NUDT1/HPRT1/PDE7A/CTSL/ADAL/HEXA/MLYCD/NAGLU/NT5C/ITPA/CST3/TGFB1/TYMP	22	1
GO:0032511	late endosome to vacuole transport via multivesicular body sorting pathway	5/1329	17/18723	0.005381535	0.127306945	0.118833808	TMEM50A/VPS28/VPS36/SNF8/CHMP6	5	1
GO:0071816	tail-anchored membrane protein insertion into ER membrane	5/1329	17/18723	0.005381535	0.127306945	0.118833808	CAMLG/UBL4A/EMC2/EMC7/SGTA	5	1
GO:0051495	positive regulation of cytoskeleton organization	27/1329	226/18723	0.005480031	0.128207478	0.119674405	GPSM2/RHOC/S100A10/PFDN2/ITGB1BP1/BIN1/BRK1/SYNPO2/FER/AKAP9/ARPC1B/MET/FLNA/ARHGEF10/MTSS1/TEK/ARL2/CORO1B/FCHSD2/RPS3/ARPC3/KATNBL1/MLST8/CX3CL1/VPS4B/DSTN/CDC42EP5	27	1
GO:0098813	nuclear chromosome segregation	32/1329	281/18723	0.0055205	0.128207478	0.119674405	NUDC/MAP10/CHMP2B/CENPC/APC/UBE2B/BOD1/MAD2L1BP/ATRX/STAG2/NAA10/RMDN1/ATM/NCAPD3/WAPL/PHB2/PIBF1/CHAMP1/MLH3/INO80/RAB11A/SLX4/ERCC4/LCMT1/SYCE1L/CHMP6/ANAPC11/PSMG2/VPS4B/AKAP8L/CHMP2A/KLHL22	32	1
GO:0006122	mitochondrial electron transport, ubiquinol to cytochrome c	4/1329	11/18723	0.005564771	0.128207478	0.119674405	UQCRH/UQCRB/UQCR11/UQCR10	4	1
GO:0033539	fatty acid beta-oxidation using acyl-CoA dehydrogenase	4/1329	11/18723	0.005564771	0.128207478	0.119674405	ACADS/ETFA/GCDH/ETFB	4	1
GO:0061635	regulation of protein complex stability	4/1329	11/18723	0.005564771	0.128207478	0.119674405	SCOC/SNF8/NCLN/ECSIT	4	1
GO:1902188	positive regulation of viral release from host cell	4/1329	11/18723	0.005564771	0.128207478	0.119674405	CHMP2B/CAV2/VAPA/CHMP2A	4	1
GO:1903077	negative regulation of protein localization to plasma membrane	6/1329	24/18723	0.005607016	0.128621555	0.120060923	TMEM59/PKDCC/AP2M1/GOPC/HECTD1/TGFB1	6	1
GO:0032507	maintenance of protein location in cell	11/1329	65/18723	0.005686587	0.128774465	0.120203655	RER1/PARK7/PINK1/TMSB10/SKP1/GPAA1/ARL2/VPS13C/CHCHD10/KDELR3/TSPO	11	1
GO:0048524	positive regulation of viral process	11/1329	65/18723	0.005686587	0.128774465	0.120203655	PPIE/PKN2/CHMP2B/SRPK2/CAV2/IFIT1/P4HB/VAPA/CHMP2A/LGALS1/ADARB1	11	1
GO:0051310	metaphase plate congression	11/1329	65/18723	0.005686587	0.128774465	0.120203655	NUDC/CHMP2B/CENPC/BOD1/RMDN1/PIBF1/CHAMP1/RAB11A/CHMP6/VPS4B/CHMP2A	11	1
GO:1903053	regulation of extracellular matrix organization	9/1329	48/18723	0.006012439	0.135574103	0.126550732	EMILIN1/AEBP1/HAS2/EFEMP2/TNFRSF1A/IER3IP1/CST3/TGFB1/RUNX1	9	1
GO:0051896	regulation of protein kinase B signaling	23/1329	185/18723	0.006151812	0.137868005	0.128691959	PARK7/PINK1/PHLDA3/ITGB1BP1/HYAL2/PIK3CA/PDCD6/GPER1/MET/TEK/ENG/ILK/AKR1C3/F10/GAS6/CIB1/IGF1R/CX3CL1/PHB/MYDGF/TGFB1/RCN3/RRAS	23	1
GO:2000058	regulation of ubiquitin-dependent protein catabolic process	21/1329	164/18723	0.006166204	0.137868005	0.128691959	PARK7/RPL11/RPS7/COMMD1/NFE2L2/SUMO1/RNF180/CAMLG/BCAP31/CLU/UBE2V2/RNF19A/VCP/UBXN1/HECTD1/STUB1/GABARAP/SUMO2/DDRGK1/SGTA/KEAP1	21	1
GO:1905476	negative regulation of protein localization to membrane	7/1329	32/18723	0.006244276	0.139026974	0.12977379	TMEM59/ITGB1BP1/PKDCC/AP2M1/GOPC/HECTD1/TGFB1	7	1
GO:1901661	quinone metabolic process	8/1329	40/18723	0.006293773	0.139542696	0.130255188	AKR7A2/SULT1C4/AKR1C1/AKR1C3/AIFM2/VKORC1/CBR1/CBR3	8	1
GO:1900024	regulation of substrate adhesion-dependent cell spreading	10/1329	57/18723	0.006326492	0.139683681	0.13038679	S100A10/ITGB1BP1/LIMS1/LIMS2/FLNA/HAS2/ILK/MDK/CIB1/P4HB	10	1
GO:0052126	movement in host environment	22/1329	175/18723	0.006386141	0.14041561	0.131070004	TNFRSF14/RPSA/HYAL2/CHMP2B/SNX3/FUCA2/DYNLT1/CAV2/LY6E/CTSL/IFITM3/CD81/NCAM1/GAS6/SIVA1/PHB/P4HB/VAPA/VPS4B/BSG/CHMP2A/LGALS1	22	1
GO:0009896	positive regulation of catabolic process	50/1329	492/18723	0.006617538	0.144902209	0.135257989	PARK7/PINK1/HNRNPR/YTHDF2/TMEM59/NFE2L2/SUMO1/VGLL4/EXOSC7/DHX36/SCOC/PRKAA1/RNF180/APC/DCP2/VDAC1/BCAP31/BNIP3L/CLU/UBE2V2/RNF19A/VPS28/VCP/CD81/KCNQ1OT1/PSMC3/STX5/BAD/BNIP3/PHB2/HMGB1/HECTD1/PSMC1/STUB1/NUPR1/GABARAP/TNFSF12/SNF8/PSMC5/SUMO2/DDRGK1/SGTA/TICAM1/KEAP1/NDUFA13/PLEKHF1/APOE/BAX/RHBDD3/TNRC6B	50	1
GO:0006692	prostanoid metabolic process	9/1329	49/18723	0.006912087	0.150111277	0.140120358	PTGDS/GSTP1/AKR1C1/AKR1C3/TNFRSF1A/PTGES3/PIBF1/MIF/CBR1	9	1
GO:0006693	prostaglandin metabolic process	9/1329	49/18723	0.006912087	0.150111277	0.140120358	PTGDS/GSTP1/AKR1C1/AKR1C3/TNFRSF1A/PTGES3/PIBF1/MIF/CBR1	9	1
GO:1901798	positive regulation of signal transduction by p53 class mediator	6/1329	25/18723	0.006942276	0.150151516	0.140157919	RPL11/RPS7/ATM/EIF5A/RPL26/RPS15	6	1
GO:0006595	polyamine metabolic process	5/1329	18/18723	0.007022003	0.151258506	0.141191231	SRM/SMS/NNMT/SAT2/DHPS	5	1
GO:0009161	ribonucleoside monophosphate metabolic process	10/1329	58/18723	0.007170162	0.152931865	0.142753217	GUK1/PRPS2/HPRT1/NUDT2/TJP2/DLG2/GMPR2/APRT/NT5C/ADSL	10	1
GO:0000377	RNA splicing, via transesterification reactions with bulged adenosine as nucleophile	35/1329	320/18723	0.007186268	0.152931865	0.142753217	HNRNPR/PPIE/PRDX6/SF3B6/PLRG1/FAM172A/SNRPC/LSM5/SRPK2/PUF60/SMU1/SF3B2/RBM4/SRSF8/STRAP/SNRPF/SRSF9/SNRPN/SNRNP25/DHX38/GEMIN4/TXNL4A/SNRPB2/CIRBP/LSM7/XAB2/UBL5/LSM4/RBM42/SNRPD2/SNRNP70/SNRPD3/SNU13/PAXBP1/U2AF1	35	1
GO:0000398	mRNA splicing, via spliceosome	35/1329	320/18723	0.007186268	0.152931865	0.142753217	HNRNPR/PPIE/PRDX6/SF3B6/PLRG1/FAM172A/SNRPC/LSM5/SRPK2/PUF60/SMU1/SF3B2/RBM4/SRSF8/STRAP/SNRPF/SRSF9/SNRPN/SNRNP25/DHX38/GEMIN4/TXNL4A/SNRPB2/CIRBP/LSM7/XAB2/UBL5/LSM4/RBM42/SNRPD2/SNRNP70/SNRPD3/SNU13/PAXBP1/U2AF1	35	1
GO:1902905	positive regulation of supramolecular fiber organization	25/1329	209/18723	0.007218677	0.153007078	0.142823424	RHOC/S100A10/ITGB1BP1/BIN1/BRK1/SYNPO2/FER/AKAP9/ARPC1B/MET/FLNA/ARHGEF10/CLU/MTSS1/ARL2/EFEMP2/CORO1B/FCHSD2/RPS3/ARPC3/MLST8/CX3CL1/DSTN/APOE/CDC42EP5	25	1
GO:1905521	regulation of macrophage migration	8/1329	41/18723	0.007343784	0.155038696	0.144719825	EMILIN1/RARRES2/CD81/MDK/CX3CL1/IL34/MIF/DDT	8	1
GO:1903829	positive regulation of cellular protein localization	31/1329	276/18723	0.007582581	0.159444821	0.148832692	RER1/PARK7/CROCC/PINK1/GPSM2/CCT3/RHOU/ITGB1BP1/CCT7/ACSL3/HYAL2/PRKAA1/APC/GPER1/TOMM7/FIS1/PTN/FLNA/VPS28/CD81/BICD1/RAB11A/CIB1/NMT1/DDRGK1/ABHD17A/UBL5/PDCD5/TGFB1/CCT8/SLC5A3	31	1
GO:0045727	positive regulation of translation	18/1329	136/18723	0.007673316	0.160660251	0.149967227	PINK1/YTHDF2/SERP1/DHX36/DHX29/UQCC2/RPS4X/CDC123/LARP4/CDK4/RPS27L/EIF5A/RPL26/COA3/EIF6/CIRBP/RPS9/USP16	18	1
GO:0031929	TOR signaling	17/1329	126/18723	0.00779161	0.160660251	0.149967227	PINK1/LAMTOR2/PIK3CA/PDCD6/PRKAA1/FNIP1/LAMTOR4/RHEB/ARNTL/GPR137/LAMTOR1/ATM/GAS6/NPRL3/WDR24/MLST8/KLHL22	17	1
GO:0043248	proteasome assembly	4/1329	12/18723	0.007882934	0.160660251	0.149967227	PSMG3/POMP/PSMG2/ADRM1	4	1
GO:0043471	regulation of cellular carbohydrate catabolic process	4/1329	12/18723	0.007882934	0.160660251	0.149967227	PPP1R3B/PPP1CA/PGAM1/HMGB1	4	1
GO:0060009	Sertoli cell development	4/1329	12/18723	0.007882934	0.160660251	0.149967227	RAB13/ATRX/FLNA/FNDC3A	4	1
GO:0090085	regulation of protein deubiquitination	4/1329	12/18723	0.007882934	0.160660251	0.149967227	PARK7/TNIP1/VCP/UBXN1	4	1
GO:1901298	regulation of hydrogen peroxide-mediated programmed cell death	4/1329	12/18723	0.007882934	0.160660251	0.149967227	PARK7/PINK1/MET/PAWR	4	1
GO:2000009	negative regulation of protein localization to cell surface	4/1329	12/18723	0.007882934	0.160660251	0.149967227	COMMD1/GOPC/GPM6B/TAX1BP3	4	1
GO:0072522	purine-containing compound biosynthetic process	24/1329	200/18723	0.008045382	0.163342826	0.152471259	ENO1/PINK1/PPCS/ELOVL1/MPC2/GUK1/DGUOK/ACSL3/PRPS2/HPRT1/NUDT2/VCP/ADAL/NME3/ALDOA/MLYCD/APRT/NME1/PANK2/GCDH/TECR/TGFB1/SLC25A1/ADSL	24	1
GO:1904376	negative regulation of protein localization to cell periphery	6/1329	26/18723	0.008493254	0.171022054	0.159639382	TMEM59/PKDCC/AP2M1/GOPC/HECTD1/TGFB1	6	1
GO:2000060	positive regulation of ubiquitin-dependent protein catabolic process	15/1329	107/18723	0.008514858	0.171022054	0.159639382	NFE2L2/SUMO1/RNF180/BCAP31/CLU/UBE2V2/RNF19A/VCP/HECTD1/STUB1/GABARAP/SUMO2/DDRGK1/SGTA/KEAP1	15	1
GO:0045047	protein targeting to ER	8/1329	42/18723	0.008520442	0.171022054	0.159639382	SRP9/SEC61A1/SEC62/SGTB/SEC61B/SPCS2/SRP14/SGTA	8	1
GO:2001056	positive regulation of cysteine-type endopeptidase activity	19/1329	148/18723	0.00865488	0.172435407	0.160958667	HSPE1/IFT57/PDCD6/PDCD2/GPER1/FIS1/BCAP31/VCP/CTSD/BAD/FADD/RPS3/APAF1/HMGB1/LGMN/RPS27L/NDUFA13/PDCD5/BAX	19	1
GO:0000375	RNA splicing, via transesterification reactions	35/1329	324/18723	0.008655939	0.172435407	0.160958667	HNRNPR/PPIE/PRDX6/SF3B6/PLRG1/FAM172A/SNRPC/LSM5/SRPK2/PUF60/SMU1/SF3B2/RBM4/SRSF8/STRAP/SNRPF/SRSF9/SNRPN/SNRNP25/DHX38/GEMIN4/TXNL4A/SNRPB2/CIRBP/LSM7/XAB2/UBL5/LSM4/RBM42/SNRPD2/SNRNP70/SNRPD3/SNU13/PAXBP1/U2AF1	35	1
GO:0044403	biological process involved in symbiotic interaction	32/1329	290/18723	0.008694065	0.172546252	0.161062134	TNFRSF14/RPSA/HYAL2/THOC7/CHMP2B/TNIP1/SNX3/FUCA2/DYNLT1/NAPEPLD/CAV2/LY6E/CTSL/IFITM3/CD81/PSMC3/NCAM1/IFIT1/GAPDH/PHB2/GAS6/SIVA1/PPIB/CCL8/PHB/P4HB/VAPA/VPS4B/BSG/APOE/CHMP2A/LGALS1	32	1
GO:0050931	pigment cell differentiation	7/1329	34/18723	0.008818869	0.174370109	0.162764602	ZEB2/MEF2C/BLOC1S5/ENPP1/HPS6/CD63/BCL2	7	1
GO:0006164	purine nucleotide biosynthetic process	23/1329	191/18723	0.008966822	0.176277733	0.16454526	ENO1/PINK1/PPCS/ELOVL1/MPC2/GUK1/DGUOK/ACSL3/PRPS2/HPRT1/NUDT2/VCP/NME3/ALDOA/MLYCD/APRT/NME1/PANK2/GCDH/TECR/TGFB1/SLC25A1/ADSL	23	1
GO:2000269	regulation of fibroblast apoptotic process	5/1329	19/18723	0.008981881	0.176277733	0.16454526	PIK3CA/BTG1/GAS6/CFDP1/IER3IP1	5	1
GO:0006081	cellular aldehyde metabolic process	10/1329	60/18723	0.009115939	0.178248566	0.166384921	PARK7/AKR7A2/PNKD/TKT/GRHPR/TALDO1/AKR1C1/AKR1C3/ESD/IDH2	10	1
GO:0051222	positive regulation of protein transport	33/1329	303/18723	0.009411541	0.183352039	0.171148723	PINK1/MPC2/RHOU/ITGB1BP1/ACSL3/CAMK1/HYAL2/SERP1/ICE1/PRKAA1/OXCT1/GPER1/TOMM7/SRI/FIS1/BCAP31/FLNA/PCM1/VPS28/PHPT1/CD81/BAD/FRMD4A/DNM1L/DYNLL1/GAS6/CIB1/NMT1/IER3IP1/UBL5/PDCD5/TGFB1/PCNT	33	1
GO:0010770	positive regulation of cell morphogenesis involved in differentiation	12/1329	79/18723	0.009523771	0.184858837	0.172555234	S100A10/LIMS1/LIMS2/DHX36/DBNL/FLNA/HAS2/ILK/MDK/DNM1L/CIB1/P4HB	12	1
GO:0090316	positive regulation of intracellular protein transport	20/1329	160/18723	0.00958655	0.185390343	0.173051365	PINK1/RHOU/ITGB1BP1/CAMK1/HYAL2/ICE1/PRKAA1/TOMM7/FIS1/BCAP31/FLNA/PCM1/CD81/GAS6/CIB1/NMT1/UBL5/PDCD5/TGFB1/PCNT	20	1
GO:0051651	maintenance of location in cell	25/1329	214/18723	0.009644693	0.185390343	0.173051365	RER1/PARK7/PINK1/GPSM2/CALM2/TMSB10/SKP1/GPER1/SRI/AKAP9/GPAA1/FTH1/ARL2/ARHGAP21/VPS13C/CX3CL1/CYBA/GAA/FKBP1A/APOE/BAX/FTL/CHCHD10/KDELR3/TSPO	25	1
GO:0070997	neuron death	38/1329	361/18723	0.009656111	0.185390343	0.173051365	PARK7/PINK1/C1QA/NENF/REL/PIK3CA/USP53/GHR/MEF2C/FIS1/SRPK2/CLU/UBE2V2/NSMF/ILK/MDK/BAD/FADD/BNIP3/GAPDH/SNX6/SIX1/PSMC1/LGMN/NUPR1/SIAH1/CX3CL1/NQO1/GRN/BCL2/PIGT/CTSZ/CDC34/PIN1/CRLF1/APOE/BAX/ADARB1	38	1
GO:0043280	positive regulation of cysteine-type endopeptidase activity involved in apoptotic process	17/1329	129/18723	0.009793211	0.187343774	0.174874782	HSPE1/IFT57/PDCD6/PDCD2/GPER1/FIS1/BCAP31/VCP/CTSD/BAD/RPS3/APAF1/HMGB1/RPS27L/NDUFA13/PDCD5/BAX	17	1
GO:0009260	ribonucleotide biosynthetic process	22/1329	182/18723	0.009993706	0.190491538	0.177813041	ENO1/PINK1/PPCS/ELOVL1/MPC2/GUK1/DGUOK/ACSL3/HPRT1/NUDT2/VCP/NME3/ALDOA/MLYCD/APRT/NME1/PANK2/GCDH/TECR/TGFB1/SLC25A1/ADSL	22	1
GO:1904356	regulation of telomere maintenance via telomere lengthening	10/1329	61/18723	0.010228634	0.193699191	0.180807203	CCT3/CCT7/DHX36/DCP2/ATM/SLX4/ERCC4/SMG6/MAP2K7/CCT8	10	1
GO:0032206	positive regulation of telomere maintenance	9/1329	52/18723	0.010235096	0.193699191	0.180807203	CCT3/CCT7/DHX36/RAD50/ATRX/ATM/SLX4/MAP2K7/CCT8	9	1
GO:0032204	regulation of telomere maintenance	12/1329	80/18723	0.010501625	0.196670939	0.183581161	CCT3/CCT7/DHX36/DCP2/RAD50/ATRX/ATM/SLX4/ERCC4/SMG6/MAP2K7/CCT8	12	1
GO:0051303	establishment of chromosome localization	12/1329	80/18723	0.010501625	0.196670939	0.183581161	NUDC/CHMP2B/CENPC/UBE2B/BOD1/RMDN1/PIBF1/CHAMP1/RAB11A/CHMP6/VPS4B/CHMP2A	12	1
GO:0006888	endoplasmic reticulum to Golgi vesicle-mediated transport	17/1329	130/18723	0.01054454	0.196670939	0.183581161	PEF1/TRAPPC3/PDCD6/LMAN2/GOPC/BET1/BCAP31/VCP/STX5/TRAPPC4/TMED3/TRAPPC1/VAPA/IER3IP1/TMED1/COPE/KDELR3	17	1
GO:0010755	regulation of plasminogen activation	4/1329	13/18723	0.01075494	0.196670939	0.183581161	ENO1/CLEC3B/CTSZ/RUNX1	4	1
GO:0044794	positive regulation by host of viral process	4/1329	13/18723	0.01075494	0.196670939	0.183581161	CAV2/PPIB/VAPA/APOE	4	1
GO:0048070	regulation of developmental pigmentation	4/1329	13/18723	0.01075494	0.196670939	0.183581161	ZEB2/BLOC1S5/BCL2/BAX	4	1
GO:0090042	tubulin deacetylation	4/1329	13/18723	0.01075494	0.196670939	0.183581161	TADA3/PRKAA1/BEX4/FLNA	4	1
GO:0120305	regulation of pigmentation	4/1329	13/18723	0.01075494	0.196670939	0.183581161	ZEB2/BLOC1S5/BCL2/BAX	4	1
GO:1903054	negative regulation of extracellular matrix organization	4/1329	13/18723	0.01075494	0.196670939	0.183581161	EMILIN1/TNFRSF1A/CST3/TGFB1	4	1
GO:0051897	positive regulation of protein kinase B signaling	16/1329	120/18723	0.010763271	0.196670939	0.183581161	PARK7/PINK1/ITGB1BP1/PIK3CA/MET/TEK/ENG/ILK/AKR1C3/F10/GAS6/IGF1R/CX3CL1/PHB/MYDGF/TGFB1	16	1
GO:0034250	positive regulation of cellular amide metabolic process	20/1329	162/18723	0.010926543	0.198286825	0.185089499	PINK1/YTHDF2/NFE2L2/SERP1/DHX36/DHX29/UQCC2/RPS4X/CLU/CDC123/LARP4/CDK4/RPS27L/EIF5A/RPL26/COA3/EIF6/CIRBP/RPS9/USP16	20	1
GO:0051100	negative regulation of binding	20/1329	162/18723	0.010926543	0.198286825	0.185089499	PARK7/ITGB1BP1/SUMO1/CAMK1/LRPAP1/HEY2/SRI/PPP1CA/WAPL/IFIT2/IFIT1/STUB1/ERCC4/ZFP90/ZFPM1/SLPI/CTSZ/PIN1/ZNF675/BAX	20	1
GO:0016241	regulation of macroautophagy	18/1329	141/18723	0.011010744	0.199132881	0.185879244	PINK1/FEZ2/PIK3CA/SCOC/VDAC1/ATP6V0E1/EXOC4/ATP6V0E2/RHEB/BNIP3L/ATP6V1G1/BNIP3/GAPDH/SNX6/ATP6V1D/VPS13C/NUPR1/SNX5	18	1
GO:0006612	protein targeting to membrane	17/1329	131/18723	0.01134086	0.203712602	0.190154154	SSR2/SRP9/ITGB1BP1/SEC61A1/SEC62/RTP4/SGTB/ZDHHC4/RABGEF1/FIS1/CHM/SEC61B/ZDHHC24/NACA/SRP14/CIB1/SGTA	17	1
GO:0019079	viral genome replication	17/1329	131/18723	0.01134086	0.203712602	0.190154154	PPIE/PKN2/TNIP1/DEK/SRPK2/VCP/IFITM3/IFIT1/EEA1/GAS6/PPIB/CCL8/PHB/VAPA/BCL2/SLPI/ADARB1	17	1
GO:0006576	cellular biogenic amine metabolic process	14/1329	101/18723	0.01188021	0.212679841	0.198524562	PARK7/SRM/HNMT/PNKD/RNF180/NAPEPLD/SMS/HPRT1/LY6E/LRTOMT/NNMT/SAT2/DHPS/GCDH	14	1
GO:0033157	regulation of intracellular protein transport	26/1329	229/18723	0.011963999	0.212953524	0.198780029	PARK7/PINK1/RHOU/ITGB1BP1/SUMO1/CAMK1/HYAL2/ICE1/PRKAA1/UBE2J1/TOMM7/FIS1/BCAP31/FLNA/PCM1/BNIP3L/CD81/UBAC2/GAS6/CIB1/NMT1/UBL5/PDCD5/TGFB1/NUCB1/PCNT	26	1
GO:0009225	nucleotide-sugar metabolic process	7/1329	36/18723	0.012096435	0.212953524	0.198780029	GUK1/UGP2/UXS1/GNPDA2/GMDS/CSGALNACT1/NANS	7	1
GO:0017004	cytochrome complex assembly	7/1329	36/18723	0.012096435	0.212953524	0.198780029	UQCC2/COA4/CYBA/COA3/PET100/UQCRFS1/SCO2	7	1
GO:0045652	regulation of megakaryocyte differentiation	7/1329	36/18723	0.012096435	0.212953524	0.198780029	PITHD1/RAB7B/MEF2C/CNOT4/CIB1/EIF6/PRMT1	7	1
GO:1903749	positive regulation of establishment of protein localization to mitochondrion	7/1329	36/18723	0.012096435	0.212953524	0.198780029	PINK1/RHOU/PRKAA1/TOMM7/NMT1/UBL5/PDCD5	7	1
GO:0006515	protein quality control for misfolded or incompletely synthesized proteins	6/1329	28/18723	0.012312588	0.216041072	0.20166208	AUP1/VCP/STUB1/LONP2/LONP1/CLPP	6	1
GO:0072329	monocarboxylic acid catabolic process	16/1329	122/18723	0.012511856	0.218812945	0.204249467	ECHDC2/ACAA1/PCCB/ECHDC1/DECR1/ECHS1/ACADS/PCCA/ETFA/ECI1/LONP2/PLA2G15/MLYCD/GCDH/ECH1/ETFB	16	1
GO:1905897	regulation of response to endoplasmic reticulum stress	12/1329	82/18723	0.01268837	0.221169973	0.206449619	PARK7/NFE2L2/MANF/BCAP31/CLU/CREB3/UBXN1/ERP29/NUPR1/DDRGK1/SGTA/BAX	12	1
GO:0035307	positive regulation of protein dephosphorylation	8/1329	45/18723	0.012898535	0.222636277	0.207818331	PINK1/CALM2/SLC39A10/PPP1R7/NSMF/ANKLE2/PIN1/TGFB1	8	1
GO:0035384	thioester biosynthetic process	8/1329	45/18723	0.012898535	0.222636277	0.207818331	PPCS/ELOVL1/MPC2/ACSL3/MLYCD/GCDH/TECR/SLC25A1	8	1
GO:0071616	acyl-CoA biosynthetic process	8/1329	45/18723	0.012898535	0.222636277	0.207818331	PPCS/ELOVL1/MPC2/ACSL3/MLYCD/GCDH/TECR/SLC25A1	8	1
GO:0031331	positive regulation of cellular catabolic process	43/1329	427/18723	0.012953045	0.222851259	0.208019004	PARK7/PINK1/HNRNPR/YTHDF2/TMEM59/NFE2L2/SUMO1/VGLL4/EXOSC7/DHX36/SCOC/PRKAA1/RNF180/DCP2/VDAC1/BCAP31/BNIP3L/CLU/UBE2V2/RNF19A/VCP/CD81/KCNQ1OT1/PSMC3/BAD/BNIP3/PHB2/HMGB1/HECTD1/PSMC1/STUB1/NUPR1/GABARAP/PSMC5/SUMO2/DDRGK1/SGTA/TICAM1/KEAP1/PLEKHF1/APOE/BAX/TNRC6B	43	1
GO:0072698	protein localization to microtubule cytoskeleton	9/1329	54/18723	0.013037807	0.223583621	0.208702623	CRIPT/APC/NUDCD3/PCM1/BICD1/PIBF1/CHAMP1/CEP192/ABHD17A	9	1
GO:0007059	chromosome segregation	36/1329	346/18723	0.013651658	0.233355285	0.217823916	NUDC/MAP10/CHMP2B/CENPC/APC/UBE2B/BOD1/MAD2L1BP/ATRX/BEX4/STAG2/NAA10/RMDN1/NTMT1/RPS3/ATM/NCAPD3/WAPL/PHB2/PIBF1/CHAMP1/MLH3/INO80/RAB11A/SLX4/ERCC4/LCMT1/SYCE1L/CHMP6/ANAPC11/PSMG2/VPS4B/AKAP8L/PPP2R1A/CHMP2A/KLHL22	36	1
GO:0044106	cellular amine metabolic process	15/1329	113/18723	0.013778643	0.233759097	0.218200852	PARK7/SRM/HNMT/PNKD/RNF180/NAPEPLD/SMS/HPRT1/LY6E/LRTOMT/NNMT/BCKDK/SAT2/DHPS/GCDH	15	1
GO:0009127	purine nucleoside monophosphate biosynthetic process	5/1329	21/18723	0.013968019	0.233759097	0.218200852	DGUOK/HPRT1/NUDT2/APRT/ADSL	5	1
GO:0035455	response to interferon-alpha	5/1329	21/18723	0.013968019	0.233759097	0.218200852	IFITM3/IFIT2/IFIT3/GAS6/IFNAR2	5	1
GO:0046128	purine ribonucleoside metabolic process	5/1329	21/18723	0.013968019	0.233759097	0.218200852	DGUOK/HPRT1/ADAL/APRT/PEMT	5	1
GO:0009135	purine nucleoside diphosphate metabolic process	14/1329	103/18723	0.013984079	0.233759097	0.218200852	ENO1/GUK1/PRKAA1/TJP2/BAD/ARL2/DLG2/PGAM1/GAPDH/JMJD8/NUPR1/ALDOA/EIF6/PFKL	14	1
GO:0009179	purine ribonucleoside diphosphate metabolic process	14/1329	103/18723	0.013984079	0.233759097	0.218200852	ENO1/GUK1/PRKAA1/TJP2/BAD/ARL2/DLG2/PGAM1/GAPDH/JMJD8/NUPR1/ALDOA/EIF6/PFKL	14	1
GO:0019395	fatty acid oxidation	14/1329	103/18723	0.013984079	0.233759097	0.218200852	ECHDC2/ACAA1/PRKAA1/ECHDC1/DECR1/ECHS1/ACADS/ETFA/ECI1/LONP2/MLYCD/GCDH/ECH1/ETFB	14	1
GO:0006465	signal peptide processing	4/1329	14/18723	0.014224142	0.235542903	0.219865933	SPCS2/SEC11A/SEC11C/HM13	4	1
GO:0010421	hydrogen peroxide-mediated programmed cell death	4/1329	14/18723	0.014224142	0.235542903	0.219865933	PARK7/PINK1/MET/PAWR	4	1
GO:0061709	reticulophagy	4/1329	14/18723	0.014224142	0.235542903	0.219865933	UFC1/TEX264/UBA5/DDRGK1	4	1
GO:0009132	nucleoside diphosphate metabolic process	16/1329	124/18723	0.014475422	0.238957196	0.223052982	ENO1/GUK1/PRKAA1/TJP2/BAD/ARL2/DLG2/PGAM1/GAPDH/JMJD8/NME3/NUPR1/ALDOA/NME1/EIF6/PFKL	16	1
GO:1902253	regulation of intrinsic apoptotic signaling pathway by p53 class mediator	6/1329	29/18723	0.014614608	0.239184216	0.223264892	RPL11/RPS7/EIF5A/RPL26/BCL2/MIF	6	1
GO:1903902	positive regulation of viral life cycle	6/1329	29/18723	0.014614608	0.239184216	0.223264892	CHMP2B/CAV2/P4HB/VAPA/CHMP2A/LGALS1	6	1
GO:0006195	purine nucleotide catabolic process	8/1329	46/18723	0.014669725	0.239184216	0.223264892	PDE1A/HINT1/DNPH1/HPRT1/PDE7A/MLYCD/NT5C/ITPA	8	1
GO:0072599	establishment of protein localization to endoplasmic reticulum	8/1329	46/18723	0.014669725	0.239184216	0.223264892	SRP9/SEC61A1/SEC62/SGTB/SEC61B/SPCS2/SRP14/SGTA	8	1
GO:0032091	negative regulation of protein binding	13/1329	94/18723	0.015271901	0.248238657	0.231716699	PARK7/ITGB1BP1/CAMK1/LRPAP1/PPP1CA/IFIT2/IFIT1/STUB1/ZFPM1/SLPI/CTSZ/PIN1/BAX	13	1
GO:0016055	Wnt signaling pathway	44/1329	444/18723	0.015596945	0.252746822	0.235924815	TMEM9/USP34/ZEB2/IGFBP2/VGLL4/RBMS3/RUVBL1/SFRP2/PRKAA1/APC/CSNK1G3/UBE2B/FBXW11/SNX3/RNF146/RPS12/DLX5/ATP6AP2/VCP/TLE4/ILK/ARNTL/MDK/PPP1CA/CCND1/FBXW4/IGFBP6/PFDN5/UBAC2/RTF1/BRD7/CYLD/TAX1BP3/CTDNEP1/APCDD1/CSNK1G2/TLE2/PIN1/TGFB1/APOE/PLEKHA4/PPP2R1A/HMGXB4/CBY1	44	1
GO:0043523	regulation of neuron apoptotic process	24/1329	212/18723	0.015807533	0.255378409	0.238381252	PARK7/PINK1/PIK3CA/MEF2C/FIS1/SRPK2/UBE2V2/NSMF/ILK/MDK/SNX6/SIX1/LGMN/NUPR1/CX3CL1/NQO1/GRN/BCL2/CTSZ/CDC34/PIN1/CRLF1/APOE/BAX	24	1
GO:0043470	regulation of carbohydrate catabolic process	9/1329	56/18723	0.016373024	0.263710202	0.246158508	PRKAA1/PPP1R3B/ARL2/PPP1CA/PGAM1/HMGB1/JMJD8/NUPR1/EIF6	9	1
GO:0006790	sulfur compound metabolic process	35/1329	339/18723	0.016544384	0.26512654	0.247480579	PARK7/PPCS/ELOVL1/GSTM3/PHGDH/PMVK/MPC2/GLRX2/SULT1C4/NFE2L2/CHPF/ACSL3/ABHD14B/IDUA/GHR/CLIC1/ENPP1/GSTK1/SMS/CSGALNACT1/GSTP1/SUCLA2/GLRX5/CIAPIN1/MLYCD/PEMT/ARSG/DSEL/GPX4/GCDH/TECR/SLC25A1/GGT5/TST/MPST	35	1
GO:0030433	ubiquitin-dependent ERAD pathway	12/1329	85/18723	0.01660082	0.26512654	0.247480579	AUP1/NFE2L2/DNAJB14/SGTB/UBE2J1/TMUB1/BCAP31/VCP/SEC61B/RNF121/STUB1/SGTA	12	1
GO:0072583	clathrin-dependent endocytosis	8/1329	47/18723	0.016611061	0.26512654	0.247480579	AAK1/AP2M1/FCHO2/CLTB/SMAP1/CLTA/FCHSD2/AP2S1	8	1
GO:0198738	cell-cell signaling by wnt	44/1329	446/18723	0.016740573	0.266391274	0.248661137	TMEM9/USP34/ZEB2/IGFBP2/VGLL4/RBMS3/RUVBL1/SFRP2/PRKAA1/APC/CSNK1G3/UBE2B/FBXW11/SNX3/RNF146/RPS12/DLX5/ATP6AP2/VCP/TLE4/ILK/ARNTL/MDK/PPP1CA/CCND1/FBXW4/IGFBP6/PFDN5/UBAC2/RTF1/BRD7/CYLD/TAX1BP3/CTDNEP1/APCDD1/CSNK1G2/TLE2/PIN1/TGFB1/APOE/PLEKHA4/PPP2R1A/HMGXB4/CBY1	44	1
GO:0051098	regulation of binding	37/1329	363/18723	0.016883764	0.267865458	0.250037204	PARK7/RPL11/S100A10/ITGB1BP1/CALM2/PLCL1/SUMO1/CAMK1/LRPAP1/HEY2/SRI/MET/EDF1/TAF10/PPP1CA/PCBD1/WAPL/IFIT2/IFIT1/HMGB1/STUB1/ERCC4/ZFP90/ZFPM1/HDAC5/NME1/RFNG/FKBP1A/DDRGK1/SLPI/CTSZ/TICAM1/PIN1/ZNF675/TGFB1/APOE/BAX	37	1
GO:0006359	regulation of transcription by RNA polymerase III	5/1329	22/18723	0.017043495	0.267992528	0.250155817	DHX36/ICE1/BRF2/MAF1/PRDX5	5	1
GO:0016137	glycoside metabolic process	5/1329	22/18723	0.017043495	0.267992528	0.250155817	AKR7A2/SULT1C4/FUCA2/AKR1C1/AKR1C3	5	1
GO:0044346	fibroblast apoptotic process	5/1329	22/18723	0.017043495	0.267992528	0.250155817	PIK3CA/BTG1/GAS6/CFDP1/IER3IP1	5	1
GO:0019886	antigen processing and presentation of exogenous peptide antigen via MHC class II	6/1329	30/18723	0.017199358	0.269643191	0.251696617	CTSS/HLA-DQB1/CTSL/CTSD/CTSF/LGMN	6	1
GO:0009185	ribonucleoside diphosphate metabolic process	14/1329	106/18723	0.017664361	0.274332355	0.256073685	ENO1/GUK1/PRKAA1/TJP2/BAD/ARL2/DLG2/PGAM1/GAPDH/JMJD8/NUPR1/ALDOA/EIF6/PFKL	14	1
GO:0031334	positive regulation of protein-containing complex assembly	26/1329	237/18723	0.017938504	0.274332355	0.256073685	PARK7/PINK1/RHOC/BIN1/SUMO1/BRK1/ICE1/FER/FNIP1/AKAP9/ARPC1B/MET/CLU/VCP/ARL2/CORO1B/FCHSD2/RPS3/ATM/ARPC3/STUB1/MLST8/TGFB1/RASIP1/BAX/CDC42EP5	26	1
GO:0010769	regulation of cell morphogenesis involved in differentiation	13/1329	96/18723	0.017974009	0.274332355	0.256073685	S100A10/ITGB1BP1/LIMS1/LIMS2/DHX36/DBNL/FLNA/HAS2/ILK/MDK/DNM1L/CIB1/P4HB	13	1
GO:0030219	megakaryocyte differentiation	9/1329	57/18723	0.018256749	0.274332355	0.256073685	PITHD1/RAB7B/UBA5/MEF2C/CNOT4/CIB1/ZFPM1/EIF6/PRMT1	9	1
GO:0006098	pentose-phosphate shunt	4/1329	15/18723	0.018326789	0.274332355	0.256073685	TKT/TALDO1/PGAM1/PGLS	4	1
GO:0009163	nucleoside biosynthetic process	4/1329	15/18723	0.018326789	0.274332355	0.256073685	HPRT1/ADAL/TK2/APRT	4	1
GO:0010273	detoxification of copper ion	4/1329	15/18723	0.018326789	0.274332355	0.256073685	PARK7/MT2A/MT1E/MT1M	4	1
GO:0034404	nucleobase-containing small molecule biosynthetic process	4/1329	15/18723	0.018326789	0.274332355	0.256073685	HPRT1/ADAL/TK2/APRT	4	1
GO:0042159	lipoprotein catabolic process	4/1329	15/18723	0.018326789	0.274332355	0.256073685	LYPLAL1/CTSD/ABHD17A/APOE	4	1
GO:0042182	ketone catabolic process	4/1329	15/18723	0.018326789	0.274332355	0.256073685	PARK7/PNKD/OXCT1/CBR3	4	1
GO:0043508	negative regulation of JUN kinase activity	4/1329	15/18723	0.018326789	0.274332355	0.256073685	SFRP2/GSTP1/PDCD4/ZNF675	4	1
GO:0051315	attachment of mitotic spindle microtubules to kinetochore	4/1329	15/18723	0.018326789	0.274332355	0.256073685	CENPC/BOD1/RMDN1/CHAMP1	4	1
GO:0090594	inflammatory response to wounding	4/1329	15/18723	0.018326789	0.274332355	0.256073685	TIMP1/MDK/GRN/TGFB1	4	1
GO:0097468	programmed cell death in response to reactive oxygen species	4/1329	15/18723	0.018326789	0.274332355	0.256073685	PARK7/PINK1/MET/PAWR	4	1
GO:0140374	antiviral innate immune response	4/1329	15/18723	0.018326789	0.274332355	0.256073685	IFIT1/PHB2/RNF135/PHB	4	1
GO:1990169	stress response to copper ion	4/1329	15/18723	0.018326789	0.274332355	0.256073685	PARK7/MT2A/MT1E/MT1M	4	1
GO:1903828	negative regulation of cellular protein localization	15/1329	117/18723	0.018496243	0.276088989	0.257713404	PARK7/TMEM59/ITGB1BP1/PKDCC/COMMD1/SUMO1/AP2M1/UBE2J1/GOPC/GPM6B/UBAC2/HECTD1/TAX1BP3/ABHD17A/TGFB1	15	1
GO:0032527	protein exit from endoplasmic reticulum	8/1329	48/18723	0.018730785	0.278350451	0.25982435	AUP1/UBE2J1/BCAP31/VCP/SEC61B/CD81/UBAC2/HM13	8	1
GO:0001666	response to hypoxia	32/1329	307/18723	0.018752805	0.278350451	0.25982435	ENO1/AGTRAP/PINK1/LMNA/NFE2L2/EDNRA/PRKAA1/KCNMB1/CHCHD2/FIS1/PTN/BNIP3L/TEK/VEGFB/BAD/MALAT1/CRYAB/PDLIM1/BNIP3/PHB2/DNM1L/ACVRL1/APAF1/STUB1/HMOX2/CYBA/P4HB/BCL2/LONP1/PIN1/TXN2/ADSL	32	1
GO:0006631	fatty acid metabolic process	39/1329	390/18723	0.019146506	0.282610962	0.263801295	ELOVL1/ECHDC2/SLC27A3/ACSL3/ACAA1/PCCB/PRKAA1/ECHDC1/PRKAR2B/DECR1/PTGDS/GSTP1/AKR1C1/AKR1C3/ECHDC3/ECHS1/TNFRSF1A/PTGES3/ACADS/CRYL1/PIBF1/PCCA/ETFA/ECI1/LONP2/CES1/PLA2G15/MLYCD/PANK2/EIF6/GPX4/GCDH/TECR/ECH1/APOC1/ETFB/MIF/GGT5/CBR1	39	1
GO:0051656	establishment of organelle localization	39/1329	390/18723	0.019146506	0.282610962	0.263801295	CROCC/PINK1/NUDC/PEF1/GPSM2/S100A13/KIFAP3/CHMP2B/BLOC1S4/CENPC/SPRY1/PDCD6/FER/UBE2B/FBXW11/BOD1/BLOC1S5/DYNLT1/EXOC4/UXT/PCM1/RMDN1/PTGDS/ARFGAP2/ARHGAP21/BICD1/BLOC1S1/PIBF1/CHAMP1/ACTR10/RAB11A/TANC2/CHMP6/VPS4B/TMEM230/MKKS/EIF6/RPS15/CHMP2A	39	1
GO:0070167	regulation of biomineral tissue development	13/1329	97/18723	0.019453288	0.286341591	0.267283625	OSR1/PKDCC/MEF2C/HEY2/ENPP1/PTN/GPM6B/TXLNG/NELL1/MGP/GAS6/COMP/TGFB1	13	1
GO:0006367	transcription initiation from RNA polymerase II promoter	11/1329	77/18723	0.019623319	0.288044232	0.268872944	TAF12/DHX36/SUB1/HEY2/GTF2H5/TAF10/CDK4/HMGB1/GTF2A2/MED16/POLR2I	11	1
GO:0072593	reactive oxygen species metabolic process	26/1329	239/18723	0.019749939	0.288942682	0.269711596	PARK7/PINK1/PRDX1/PRDX6/NFE2L2/VDAC1/PRDX4/HBB/NDUFS3/PRDX5/GSTP1/PRCP/CRYAB/AKR1C1/AKR1C3/BNIP3/NQO1/CYBA/BCL2/EIF6/PRDX2/NDUFA13/TGFB1/TSPO/SLC5A3/CBR1	26	1
GO:0006413	translational initiation	15/1329	118/18723	0.01984811	0.288942682	0.269711596	YTHDF2/RPS3A/DHX29/MCTS1/EIF3F/RBM4/PPP1CA/RPS3/CDC123/EIF3J/RPS17/EIF6/EIF3G/EIF3K/RPS5	15	1
GO:0009308	amine metabolic process	15/1329	118/18723	0.01984811	0.288942682	0.269711596	PARK7/SRM/HNMT/PNKD/RNF180/NAPEPLD/SMS/HPRT1/LY6E/LRTOMT/NNMT/BCKDK/SAT2/DHPS/GCDH	15	1
GO:0001516	prostaglandin biosynthetic process	6/1329	31/18723	0.020081535	0.289067018	0.269827657	PTGDS/AKR1C3/PTGES3/PIBF1/MIF/CBR1	6	1
GO:0006613	cotranslational protein targeting to membrane	6/1329	31/18723	0.020081535	0.289067018	0.269827657	SSR2/SRP9/SEC61A1/SEC62/SEC61B/SRP14	6	1
GO:0046457	prostanoid biosynthetic process	6/1329	31/18723	0.020081535	0.289067018	0.269827657	PTGDS/AKR1C3/PTGES3/PIBF1/MIF/CBR1	6	1
GO:0001954	positive regulation of cell-matrix adhesion	9/1329	58/18723	0.020293061	0.289067018	0.269827657	S100A10/ITGB1BP1/LIMS1/TEK/ILK/EFEMP2/CIB1/CX3CL1/RRAS	9	1
GO:0035904	aorta development	9/1329	58/18723	0.020293061	0.289067018	0.269827657	SNX17/HEY2/ENG/EFEMP2/ACVRL1/HECTD1/SIX1/LOXL1/NPRL3	9	1
GO:0042743	hydrogen peroxide metabolic process	9/1329	58/18723	0.020293061	0.289067018	0.269827657	PARK7/PINK1/PRDX1/PRDX6/PRDX4/HBB/PRDX5/CYBA/PRDX2	9	1
GO:0043525	positive regulation of neuron apoptotic process	9/1329	58/18723	0.020293061	0.289067018	0.269827657	FIS1/SRPK2/NUPR1/NQO1/GRN/CTSZ/CDC34/PIN1/BAX	9	1
GO:0044380	protein localization to cytoskeleton	9/1329	58/18723	0.020293061	0.289067018	0.269827657	CRIPT/APC/NUDCD3/PCM1/BICD1/PIBF1/CHAMP1/CEP192/ABHD17A	9	1
GO:0034440	lipid oxidation	14/1329	108/18723	0.020498786	0.290967322	0.271601483	ECHDC2/ACAA1/PRKAA1/ECHDC1/DECR1/ECHS1/ACADS/ETFA/ECI1/LONP2/MLYCD/GCDH/ECH1/ETFB	14	1
GO:1904666	regulation of ubiquitin protein ligase activity	5/1329	23/18723	0.020536286	0.290967322	0.271601483	RPL11/RPS7/SKP1/DNM1L/RPS15	5	1
GO:0043473	pigmentation	13/1329	98/18723	0.021022134	0.296252272	0.276534684	ZEB2/BLOC1S4/MEF2C/BLOC1S5/ENPP1/ATP6AP2/HPS6/BLOC1S1/CD63/RAB11A/BCL2/MKKS/BAX	13	1
GO:0044409	entry into host	18/1329	151/18723	0.021073551	0.296252272	0.276534684	TNFRSF14/RPSA/HYAL2/SNX3/FUCA2/DYNLT1/CAV2/LY6E/CTSL/IFITM3/CD81/NCAM1/GAS6/SIVA1/PHB/P4HB/BSG/LGALS1	18	1
GO:0061912	selective autophagy	10/1329	68/18723	0.021124836	0.296252272	0.276534684	PINK1/UFC1/AUP1/TEX264/UBA5/VDAC1/TOMM7/PHB2/VPS13C/DDRGK1	10	1
GO:0030501	positive regulation of bone mineralization	7/1329	40/18723	0.021132923	0.296252272	0.276534684	OSR1/PKDCC/MEF2C/PTN/GPM6B/NELL1/TGFB1	7	1
GO:0030500	regulation of bone mineralization	11/1329	78/18723	0.021430146	0.298837753	0.278948083	OSR1/PKDCC/MEF2C/ENPP1/PTN/GPM6B/TXLNG/NELL1/MGP/COMP/TGFB1	11	1
GO:0090559	regulation of membrane permeability	11/1329	78/18723	0.021430146	0.298837753	0.278948083	HEBP2/DYNLT1/BNIP3L/TJP2/BAD/BNIP3/NMT1/BCL2/RASIP1/BAX/CHCHD10	11	1
GO:0048284	organelle fusion	17/1329	141/18723	0.022178024	0.308454985	0.287925224	RAB13/RAB7B/SNAP47/CHMP2B/VPS8/TMEM175/SAMD9/BET1/FIS1/CAV2/STX5/BNIP3/DNM1L/EEA1/VTI1B/RAB34/BAX	17	1
GO:0061025	membrane fusion	19/1329	163/18723	0.02244241	0.309162786	0.288585916	RAB13/RAB7B/SNAP47/HYAL2/CHMP2B/VPS8/TMEM175/SAMD9/BET1/CAV2/CTSL/STX5/DNM1L/EEA1/GAS6/VTI1B/RAB34/VAPA/USE1	19	1
GO:0072331	signal transduction by p53 class mediator	19/1329	163/18723	0.02244241	0.309162786	0.288585916	RPL11/PHLDA3/RPS7/HINT1/RPF2/ATRX/TMEM109/ATM/RPS27L/CDIP1/NUPR1/EIF5A/RPL26/BCL2/TP53RK/RPS15/BAX/MIF/CHEK2	19	1
GO:0035306	positive regulation of dephosphorylation	9/1329	59/18723	0.022488132	0.309162786	0.288585916	PINK1/CALM2/SLC39A10/PPP1R7/MEF2C/NSMF/ANKLE2/PIN1/TGFB1	9	1
GO:0071806	protein transmembrane transport	9/1329	59/18723	0.022488132	0.309162786	0.288585916	PEX10/SEC61A1/SEC62/TOMM7/SEC61B/LONP2/TIMM22/TOMM40/RTN2	9	1
GO:0070482	response to oxygen levels	35/1329	347/18723	0.022674115	0.309162786	0.288585916	ENO1/AGTRAP/PINK1/LMNA/NDUFS2/NFE2L2/EDNRA/PRKAA1/KCNMB1/CHCHD2/FIS1/PTN/BNIP3L/TEK/ATP6V1G1/VEGFB/BAD/MALAT1/CRYAB/PDLIM1/BNIP3/PHB2/DNM1L/ACVRL1/CDK4/APAF1/STUB1/HMOX2/CYBA/P4HB/BCL2/LONP1/PIN1/TXN2/ADSL	35	1
GO:0110149	regulation of biomineralization	13/1329	99/18723	0.02268357	0.309162786	0.288585916	OSR1/PKDCC/MEF2C/HEY2/ENPP1/PTN/GPM6B/TXLNG/NELL1/MGP/GAS6/COMP/TGFB1	13	1
GO:0001732	formation of cytoplasmic translation initiation complex	4/1329	16/18723	0.023091883	0.309162786	0.288585916	EIF3F/EIF3J/EIF3G/EIF3K	4	1
GO:0005980	glycogen catabolic process	4/1329	16/18723	0.023091883	0.309162786	0.288585916	PPP1R3B/PPP1CA/HMGB1/GAA	4	1
GO:0006740	NADPH regeneration	4/1329	16/18723	0.023091883	0.309162786	0.288585916	TKT/TALDO1/PGAM1/PGLS	4	1
GO:0035751	regulation of lysosomal lumen pH	4/1329	16/18723	0.023091883	0.309162786	0.288585916	TMEM9/TMEM175/ATP6AP2/GRN	4	1
GO:0007004	telomere maintenance via telomerase	10/1329	69/18723	0.023188122	0.309162786	0.288585916	CCT3/CCT7/DCP2/RAD50/NHP2/ATM/PTGES3/SMG6/MAP2K7/CCT8	10	1
GO:1901224	positive regulation of NIK/NF-kappaB signaling	10/1329	69/18723	0.023188122	0.309162786	0.288585916	AGO3/LIMS1/ILK/RPS3/PDCD4/PHB2/HMGB1/IFI35/PHB/C20orf27	10	1
GO:0009165	nucleotide biosynthetic process	27/1329	254/18723	0.023254503	0.309162786	0.288585916	ENO1/PINK1/PPCS/ELOVL1/FLAD1/MPC2/GUK1/DGUOK/ACSL3/PRPS2/HPRT1/NUDT2/VCP/NNMT/IDH2/NME3/ALDOA/TK2/MLYCD/APRT/NME1/PANK2/GCDH/TECR/TGFB1/SLC25A1/ADSL	27	1
GO:0010667	negative regulation of cardiac muscle cell apoptotic process	6/1329	32/18723	0.023274748	0.309162786	0.288585916	NFE2L2/SFRP2/HEY2/ILK/MDK/NUPR1	6	1
GO:0042744	hydrogen peroxide catabolic process	6/1329	32/18723	0.023274748	0.309162786	0.288585916	PRDX1/PRDX6/PRDX4/HBB/PRDX5/PRDX2	6	1
GO:0090140	regulation of mitochondrial fission	6/1329	32/18723	0.023274748	0.309162786	0.288585916	PINK1/FIS1/BNIP3/DNM1L/DDHD1/RALBP1	6	1
GO:1903955	positive regulation of protein targeting to mitochondrion	6/1329	32/18723	0.023274748	0.309162786	0.288585916	PINK1/RHOU/PRKAA1/TOMM7/UBL5/PDCD5	6	1
GO:0000723	telomere maintenance	16/1329	131/18723	0.0232791	0.309162786	0.288585916	CCT3/CCT7/DHX36/DCP2/RAD50/NHP2/RPA3/ATRX/ATM/PTGES3/SLX4/ERCC4/SMG6/MAP2K7/XRCC6/CCT8	16	1
GO:1903747	regulation of establishment of protein localization to mitochondrion	8/1329	50/18723	0.023536986	0.31122928	0.290514871	PINK1/RHOU/PRKAA1/TOMM7/BNIP3L/NMT1/UBL5/PDCD5	8	1
GO:0010639	negative regulation of organelle organization	35/1329	348/18723	0.023552169	0.31122928	0.290514871	AURKAIP1/PINK1/LMNA/FEZ2/PLEKHH2/TMSB10/PIK3CA/APC/DCP2/RAD50/PRELID1/MAD2L1BP/MET/ATRX/NAA10/CLU/CORO1B/ARAP1/ATM/SVIL/WAPL/BNIP3/EPS8/DNM1L/TMOD3/CIB1/SLX4/ERCC4/LCMT1/NUPR1/SMG6/PSMG2/MKKS/KLHL22/TSPO	35	1
GO:1905475	regulation of protein localization to membrane	20/1329	175/18723	0.02366432	0.311367479	0.290643872	RER1/TMEM59/ITGB1BP1/PKDCC/CRIPT/ACSL3/AP2M1/GOPC/GPER1/FIS1/PTN/CD81/HECTD1/VTI1B/RAB11A/CIB1/NMT1/PDCD5/TGFB1/SLC5A3	20	1
GO:0052548	regulation of endopeptidase activity	42/1329	432/18723	0.023680146	0.311367479	0.290643872	PARK7/APH1A/BIN1/TFPI/HSPE1/PROS1/IFT57/RARRES1/SFRP2/PDCD6/TNFAIP8/FNIP1/PRELID1/PSMB8/PDCD2/GPER1/FIS1/DNAJB6/TIMP1/BCAP31/VCP/CTSD/BAD/PRDX5/FADD/RPS3/CRYAB/MGMT/GAPDH/APAF1/HMGB1/GAS6/PSME1/PSME2/LGMN/RPS27L/CST3/SLPI/ADRM1/NDUFA13/PDCD5/BAX	42	1
GO:0050792	regulation of viral process	19/1329	164/18723	0.023756709	0.311600986	0.290861838	PPIE/PKN2/CHMP2B/TNIP1/SNX3/DYNLT1/SRPK2/CAV2/LY6E/IFITM3/IFIT1/SNF8/P4HB/VAPA/BCL2/SLPI/CHMP2A/LGALS1/ADARB1	19	1
GO:0060840	artery development	13/1329	100/18723	0.024440578	0.318526417	0.297326334	LUZP1/SNX17/HEY2/ENG/MDK/EFEMP2/ACVRL1/HECTD1/SIX1/LOXL1/NPRL3/COMP/APOE	13	1
GO:0007035	vacuolar acidification	5/1329	24/18723	0.024465041	0.318526417	0.297326334	TMEM9/ATP6V0E1/ATP6V0E2/ATP6AP2/GRN	5	1
GO:0070841	inclusion body assembly	5/1329	24/18723	0.024465041	0.318526417	0.297326334	DNAJB6/CLU/VCP/PSMC5/CDC34	5	1
GO:0033866	nucleoside bisphosphate biosynthetic process	9/1329	60/18723	0.024847931	0.321144357	0.299770033	PPCS/ELOVL1/MPC2/ACSL3/MLYCD/PANK2/GCDH/TECR/SLC25A1	9	1
GO:0034030	ribonucleoside bisphosphate biosynthetic process	9/1329	60/18723	0.024847931	0.321144357	0.299770033	PPCS/ELOVL1/MPC2/ACSL3/MLYCD/PANK2/GCDH/TECR/SLC25A1	9	1
GO:0034033	purine nucleoside bisphosphate biosynthetic process	9/1329	60/18723	0.024847931	0.321144357	0.299770033	PPCS/ELOVL1/MPC2/ACSL3/MLYCD/PANK2/GCDH/TECR/SLC25A1	9	1
GO:0034109	homotypic cell-cell adhesion	12/1329	90/18723	0.025049166	0.322957495	0.301462495	BLOC1S4/CLIC1/XG/FLNA/TJP2/HBB/ILK/FIBP/MYL12A/MYL9/COMP/LGALS1	12	1
GO:0031396	regulation of protein ubiquitination	23/1329	210/18723	0.025290007	0.325271237	0.303622241	PARK7/PINK1/RPL11/PEF1/RPS7/COMMD1/PDCD6/RNF180/SKP1/CAMLG/VPS28/UBXN1/OTUB1/RPS3/MYCBP2/STUB1/RPS2/GABARAP/FKBP1A/RPS15/TICAM1/PIN1/TSPO	23	1
GO:1901293	nucleoside phosphate biosynthetic process	27/1329	256/18723	0.025412527	0.326055637	0.304354434	ENO1/PINK1/PPCS/ELOVL1/FLAD1/MPC2/GUK1/DGUOK/ACSL3/PRPS2/HPRT1/NUDT2/VCP/NNMT/IDH2/NME3/ALDOA/TK2/MLYCD/APRT/NME1/PANK2/GCDH/TECR/TGFB1/SLC25A1/ADSL	27	1
GO:0060070	canonical Wnt signaling pathway	31/1329	303/18723	0.025729644	0.329327018	0.307408083	TMEM9/USP34/ZEB2/IGFBP2/RBMS3/RUVBL1/SFRP2/APC/CSNK1G3/UBE2B/RNF146/RPS12/DLX5/ATP6AP2/VCP/TLE4/ILK/ARNTL/MDK/PPP1CA/IGFBP6/PFDN5/UBAC2/CYLD/CTDNEP1/CSNK1G2/TLE2/PIN1/TGFB1/APOE/PLEKHA4	31	1
GO:0007517	muscle organ development	33/1329	327/18723	0.026121866	0.331768957	0.309687494	FHL3/VAMP5/SERP1/EVC/PRKAA1/MEF2C/UQCC2/HEY2/SRI/CAV2/MYOM2/MSC/LY6E/ENG/ARNTL/EFEMP2/CRYAB/TAGLN/SVIL/MYL6B/MYL6/SIX1/NUPR1/ZFPM1/COPRS/SGCA/BCL2/FKBP1A/EID2B/EID2/TGFB1/PAXBP1/ADARB1	33	1
GO:0051235	maintenance of location	33/1329	327/18723	0.026121866	0.331768957	0.309687494	RER1/PARK7/NBL1/PINK1/GPSM2/LDAH/CALM2/AUP1/TMSB10/SKP1/GOPC/ENPP1/GPER1/SRI/AKAP9/FLNA/GPAA1/FTH1/ARL2/ARHGAP21/VPS13C/CES1/CX3CL1/CYBA/GAA/FKBP1A/KEAP1/APOE/BAX/FTL/CHCHD10/KDELR3/TSPO	33	1
GO:0045661	regulation of myoblast differentiation	8/1329	51/18723	0.026238435	0.331768957	0.309687494	BOC/RANBP3L/MEF2C/IGFBP3/ILK/BTG1/EID2B/TGFB1	8	1
GO:0065002	intracellular protein transmembrane transport	8/1329	51/18723	0.026238435	0.331768957	0.309687494	PEX10/SEC61A1/SEC62/TOMM7/SEC61B/LONP2/TOMM40/RTN2	8	1
GO:0048545	response to steroid hormone	34/1329	339/18723	0.026253795	0.331768957	0.309687494	PARK7/HNMT/TFPI/IGFBP2/TADA3/UBA5/UFSP2/GHR/GPER1/PTN/CYP7B1/ENG/ARNTL/FIBIN/MDK/BAD/ESRRA/GSTP1/CCND1/AKR1C3/PHB2/PTGES3/DDX54/HMGB1/PDCD7/CYBA/RPL27/PHB/BCL2/DDRGK1/URI1/TGFB1/TSPO/PRMT2	34	1
GO:0046939	nucleotide phosphorylation	13/1329	101/18723	0.026296086	0.331768957	0.309687494	ENO1/GUK1/PRKAA1/ARL2/PGAM1/GAPDH/JMJD8/NME3/NUPR1/ALDOA/NME1/EIF6/PFKL	13	1
GO:0043491	protein kinase B signaling	23/1329	211/18723	0.026549852	0.334041685	0.311808957	PARK7/PINK1/PHLDA3/ITGB1BP1/HYAL2/PIK3CA/PDCD6/GPER1/MET/TEK/ENG/ILK/AKR1C3/F10/GAS6/CIB1/IGF1R/CX3CL1/PHB/MYDGF/TGFB1/RCN3/RRAS	23	1
GO:0046718	viral entry into host cell	17/1329	144/18723	0.02661512	0.334041685	0.311808957	TNFRSF14/RPSA/HYAL2/SNX3/DYNLT1/CAV2/LY6E/CTSL/IFITM3/CD81/NCAM1/GAS6/SIVA1/PHB/P4HB/BSG/LGALS1	17	1
GO:0010165	response to X-ray	6/1329	33/18723	0.026791417	0.334041685	0.311808957	SFRP2/CCND1/XRRA1/ATM/IKBIP/XRCC6	6	1
GO:0060260	regulation of transcription initiation from RNA polymerase II promoter	6/1329	33/18723	0.026791417	0.334041685	0.311808957	DHX36/SUB1/HEY2/CDK4/HMGB1/MED16	6	1
GO:0071539	protein localization to centrosome	6/1329	33/18723	0.026791417	0.334041685	0.311808957	APC/NUDCD3/PCM1/BICD1/PIBF1/CEP192	6	1
GO:0009124	nucleoside monophosphate biosynthetic process	7/1329	42/18723	0.027062148	0.33505215	0.312752168	DGUOK/PRPS2/HPRT1/NUDT2/TK2/APRT/ADSL	7	1
GO:0009154	purine ribonucleotide catabolic process	7/1329	42/18723	0.027062148	0.33505215	0.312752168	PDE1A/HINT1/HPRT1/PDE7A/MLYCD/NT5C/ITPA	7	1
GO:0030890	positive regulation of B cell proliferation	7/1329	42/18723	0.027062148	0.33505215	0.312752168	SLC39A10/MEF2C/CD81/BCL2/TICAM1/CD320/MIF	7	1
GO:0030199	collagen fibril organization	9/1329	61/18723	0.027378194	0.33817494	0.315667116	EMILIN1/SFRP2/AEBP1/COL14A1/EFEMP2/LUM/LOXL1/COL5A3/COMP	9	1
GO:0030512	negative regulation of transforming growth factor beta receptor signaling pathway	11/1329	81/18723	0.027581911	0.338325334	0.3158075	EMILIN1/SPRY1/CAV2/FAM89B/STRAP/SNX6/STUB1/MTMR4/FKBP1A/PIN1/EID2	11	1
GO:0051817	modulation of process of other organism involved in symbiotic interaction	11/1329	81/18723	0.027581911	0.338325334	0.3158075	HYAL2/TNIP1/NAPEPLD/CAV2/PSMC3/PHB2/PPIB/CCL8/PHB/VAPA/APOE	11	1
GO:1903533	regulation of protein targeting	11/1329	81/18723	0.027581911	0.338325334	0.3158075	PINK1/RHOU/ITGB1BP1/PRKAA1/TOMM7/FIS1/BNIP3L/CIB1/UBL5/PDCD5/NUCB1	11	1
GO:0006109	regulation of carbohydrate metabolic process	20/1329	178/18723	0.027789702	0.340086904	0.317451825	PRKAA1/ENPP1/GPER1/FAM3C/PPP1R3B/HAS2/BAD/ARL2/PPP1CA/NNMT/PGAM1/HMGB1/JMJD8/LCMT1/NUPR1/BCKDK/MLYCD/EIF6/TGFB1/TFF3	20	1
GO:1902904	negative regulation of supramolecular fiber organization	19/1329	167/18723	0.028052438	0.341135419	0.318430555	PFDN2/EMILIN1/PLEKHH2/TMSB10/PIK3CA/APC/MET/VBP1/CLU/CORO1B/ARAP1/CRYAB/SVIL/EPS8/PFDN5/TMOD3/CIB1/MKKS/APOE	19	1
GO:0043524	negative regulation of neuron apoptotic process	17/1329	145/18723	0.028232745	0.341135419	0.318430555	PARK7/PINK1/PIK3CA/MEF2C/UBE2V2/ILK/MDK/SNX6/SIX1/LGMN/CX3CL1/GRN/BCL2/PIN1/CRLF1/APOE/BAX	17	1
GO:0009151	purine deoxyribonucleotide metabolic process	4/1329	17/18723	0.028541221	0.341135419	0.318430555	GUK1/DGUOK/DNPH1/NT5C	4	1
GO:0009251	glucan catabolic process	4/1329	17/18723	0.028541221	0.341135419	0.318430555	PPP1R3B/PPP1CA/HMGB1/GAA	4	1
GO:0061952	midbody abscission	4/1329	17/18723	0.028541221	0.341135419	0.318430555	CHMP2B/CHMP6/VPS4B/CHMP2A	4	1
GO:0090083	regulation of inclusion body assembly	4/1329	17/18723	0.028541221	0.341135419	0.318430555	DNAJB6/CLU/PSMC5/CDC34	4	1
GO:0051604	protein maturation	30/1329	294/18723	0.028748093	0.341135419	0.318430555	ENO1/TMEM59/APH1A/CTSS/CLEC3B/PRDX4/ATP6AP2/NAA10/CTSL/BAD/AIP/FADD/SPCS2/DYNC2H1/LGMN/GLRX5/SEC11A/STUB1/LONP2/TMEM208/SEC11C/FKBP1A/NAA20/HM13/CTSZ/DHPS/COMP/PISD/RUNX1/BACE2	30	1
GO:0030318	melanocyte differentiation	5/1329	25/18723	0.028845732	0.341135419	0.318430555	ZEB2/MEF2C/ENPP1/HPS6/BCL2	5	1
GO:0032469	endoplasmic reticulum calcium ion homeostasis	5/1329	25/18723	0.028845732	0.341135419	0.318430555	FIS1/BCAP31/PACS2/BCL2/BAX	5	1
GO:0046949	fatty-acyl-CoA biosynthetic process	5/1329	25/18723	0.028845732	0.341135419	0.318430555	ELOVL1/ACSL3/GCDH/TECR/SLC25A1	5	1
GO:0051788	response to misfolded protein	5/1329	25/18723	0.028845732	0.341135419	0.318430555	AUP1/DNAJB14/CLU/VCP/STUB1	5	1
GO:0071450	cellular response to oxygen radical	5/1329	25/18723	0.028845732	0.341135419	0.318430555	PRDX1/GLRX2/NFE2L2/NQO1/PRDX2	5	1
GO:0071451	cellular response to superoxide	5/1329	25/18723	0.028845732	0.341135419	0.318430555	PRDX1/GLRX2/NFE2L2/NQO1/PRDX2	5	1
GO:1903055	positive regulation of extracellular matrix organization	5/1329	25/18723	0.028845732	0.341135419	0.318430555	EMILIN1/EFEMP2/IER3IP1/TGFB1/RUNX1	5	1
GO:0030647	aminoglycoside antibiotic metabolic process	3/1329	10/18723	0.029356058	0.341135419	0.318430555	AKR7A2/AKR1C1/AKR1C3	3	1
GO:0035907	dorsal aorta development	3/1329	10/18723	0.029356058	0.341135419	0.318430555	HEY2/ENG/ACVRL1	3	1
GO:0042996	regulation of Golgi to plasma membrane protein transport	3/1329	10/18723	0.029356058	0.341135419	0.318430555	PKDCC/ACSL3/GOPC	3	1
GO:0048251	elastic fiber assembly	3/1329	10/18723	0.029356058	0.341135419	0.318430555	EMILIN1/EFEMP2/MYH11	3	1
GO:0048280	vesicle fusion with Golgi apparatus	3/1329	10/18723	0.029356058	0.341135419	0.318430555	BET1/STX5/VTI1B	3	1
GO:0090043	regulation of tubulin deacetylation	3/1329	10/18723	0.029356058	0.341135419	0.318430555	TADA3/PRKAA1/BEX4	3	1
GO:1904851	positive regulation of establishment of protein localization to telomere	3/1329	10/18723	0.029356058	0.341135419	0.318430555	CCT3/CCT7/CCT8	3	1
GO:1904896	ESCRT complex disassembly	3/1329	10/18723	0.029356058	0.341135419	0.318430555	CHMP2B/VPS4B/CHMP2A	3	1
GO:1904903	ESCRT III complex disassembly	3/1329	10/18723	0.029356058	0.341135419	0.318430555	CHMP2B/VPS4B/CHMP2A	3	1
GO:0016482	cytosolic transport	19/1329	168/18723	0.02960681	0.343296464	0.320447768	RAB7B/SNX3/FLNA/STX5/VPS51/CCDC91/MON2/EEA1/VPS29/SNX6/VTI1B/VPS13C/CES1/SNF8/SPAG9/TANC2/SNX5/ARFRP1/MAP2K2	19	1
GO:2000377	regulation of reactive oxygen species metabolic process	18/1329	157/18723	0.029829839	0.344654321	0.32171525	PARK7/PINK1/NFE2L2/VDAC1/GSTP1/PRCP/CRYAB/AKR1C1/AKR1C3/BNIP3/CYBA/BCL2/EIF6/PRDX2/TGFB1/TSPO/SLC5A3/CBR1	18	1
GO:0001101	response to acid chemical	16/1329	135/18723	0.029853998	0.344654321	0.32171525	LAMTOR2/PIK3CA/LAMTOR4/PTN/NSMF/BAD/GSTP1/LAMTOR1/COL4A1/SIX1/SOCS1/NQO1/CYBA/PEMT/KLHL22/COL18A1	16	1
GO:0070265	necrotic cell death	9/1329	62/18723	0.030084398	0.346559189	0.323493336	HEBP2/FADD/TMEM123/BNIP3/DNM1L/NUPR1/CYLD/BAX/TSPO	9	1
GO:0043903	regulation of biological process involved in symbiotic interaction	10/1329	72/18723	0.030246848	0.347674725	0.324534625	CHMP2B/SNX3/FUCA2/CAV2/LY6E/IFITM3/P4HB/VAPA/CHMP2A/LGALS1	10	1
GO:0009615	response to virus	36/1329	367/18723	0.030460793	0.349376061	0.326122726	ENO1/AUP1/HYAL2/DHX36/RTP4/PSMA2/CRCP/FGL2/AP1S1/BNIP3L/CLU/IFITM3/FADD/CREBZF/ACTA2/IFIT2/IFIT3/IFIT1/BNIP3/PHB2/IRAK3/IRF9/NPC2/RPS15A/EIF5A/RNF135/CCL8/PHB/BCL2/TICAM1/URI1/BAX/POLR3H/IFNAR2/IL10RB/ADARB1	36	1
GO:0002495	antigen processing and presentation of peptide antigen via MHC class II	6/1329	34/18723	0.030642677	0.349947292	0.326655938	CTSS/HLA-DQB1/CTSL/CTSD/CTSF/LGMN	6	1
GO:0035909	aorta morphogenesis	6/1329	34/18723	0.030642677	0.349947292	0.326655938	HEY2/ENG/EFEMP2/ACVRL1/SIX1/NPRL3	6	1
GO:0007033	vacuole organization	20/1329	180/18723	0.030827408	0.351041972	0.32767776	PINK1/TMEM9/RAB7B/FEZ2/CHMP2B/TMEM175/SYNPO2/ATP6AP2/LAMTOR1/TBC1D12/ATG101/PACS2/NPRL3/NUPR1/GABARAPL2/GABARAP/RAB34/NAGLU/GRN/GAA	20	1
GO:0072659	protein localization to plasma membrane	29/1329	284/18723	0.030871025	0.351041972	0.32767776	RER1/TMEM59/S100A10/RAB13/ITGB1BP1/PKDCC/VAMP5/TMEM150A/ACSL3/AP2M1/FCHO2/GOPC/GPER1/FLNA/CD81/TNFRSF1A/GAS6/HECTD1/VTI1B/PACS2/RAB11A/CIB1/RAB34/MYL12A/ARFRP1/BSG/PLEKHF1/TGFB1/PPIL2	29	1
GO:0007041	lysosomal transport	14/1329	114/18723	0.031061168	0.352447818	0.328990037	PINK1/RAB7B/BIN1/CHMP2B/ZFYVE16/CLU/VCP/VPS51/CCDC91/GRN/VPS4B/USE1/MVB12A/HMGXB4	14	1
GO:0009895	negative regulation of catabolic process	32/1329	320/18723	0.031435954	0.355938287	0.332248192	PARK7/PINK1/RPL11/RPS7/FEZ2/DHX36/PIK3CA/PRKAA1/CAMLG/SNX3/MET/TIMP1/FLNA/NELL1/UBXN1/IRAK3/MYCBP2/NUPR1/GABARAPL2/PHB/BCL2/DDRGK1/CST3/CTSA/CIRBP/SGTA/PIN1/APOC1/RASIP1/SNRNP70/KLHL22/TSPO	32	1
GO:0033059	cellular pigmentation	8/1329	53/18723	0.032272562	0.363746352	0.339536578	ZEB2/BLOC1S4/BLOC1S5/BLOC1S1/CD63/RAB11A/BCL2/MKKS	8	1
GO:0043113	receptor clustering	8/1329	53/18723	0.032272562	0.363746352	0.339536578	RER1/ITGB1BP1/PTN/FLNA/CD81/DLG2/GPHN/APOE	8	1
GO:1901292	nucleoside phosphate catabolic process	11/1329	83/18723	0.032331484	0.363746352	0.339536578	PDE1A/HINT1/DNPH1/ENPP1/HPRT1/PDE7A/VCP/MLYCD/NT5C/ITPA/TYMP	11	1
GO:0009166	nucleotide catabolic process	10/1329	73/18723	0.032904395	0.369381049	0.344796247	PDE1A/HINT1/DNPH1/HPRT1/PDE7A/VCP/MLYCD/NT5C/ITPA/TYMP	10	1
GO:0046902	regulation of mitochondrial membrane permeability	9/1329	63/18723	0.032971737	0.369381049	0.344796247	HEBP2/DYNLT1/BNIP3L/BAD/BNIP3/NMT1/BCL2/BAX/CHCHD10	9	1
GO:0030278	regulation of ossification	14/1329	115/18723	0.033148279	0.370575385	0.345911092	OSR1/PKDCC/MEF2C/ENPP1/PTN/GPM6B/TXLNG/NELL1/MDK/ESRRA/MGP/BCL2/COMP/TGFB1	14	1
GO:1903900	regulation of viral life cycle	17/1329	148/18723	0.033525834	0.372717282	0.347910432	PPIE/PKN2/CHMP2B/TNIP1/SNX3/SRPK2/CAV2/LY6E/IFITM3/IFIT1/P4HB/VAPA/BCL2/SLPI/CHMP2A/LGALS1/ADARB1	17	1
GO:0014829	vascular associated smooth muscle contraction	5/1329	26/18723	0.03369156	0.372717282	0.347910432	EDNRA/ARHGAP42/ACTA2/MKKS/COMP	5	1
GO:0034063	stress granule assembly	5/1329	26/18723	0.03369156	0.372717282	0.347910432	YTHDF2/PRKAA1/RPS23/BICD1/CIRBP	5	1
GO:1904353	regulation of telomere capping	5/1329	26/18723	0.03369156	0.372717282	0.347910432	RAD50/ATM/ERCC4/SMG6/MAP2K7	5	1
GO:1905063	regulation of vascular associated smooth muscle cell differentiation	5/1329	26/18723	0.03369156	0.372717282	0.347910432	HEY2/GPER1/ENG/EFEMP2/PDCD4	5	1
GO:0036293	response to decreased oxygen levels	32/1329	322/18723	0.033864874	0.373854103	0.34897159	ENO1/AGTRAP/PINK1/LMNA/NFE2L2/EDNRA/PRKAA1/KCNMB1/CHCHD2/FIS1/PTN/BNIP3L/TEK/VEGFB/BAD/MALAT1/CRYAB/PDLIM1/BNIP3/PHB2/DNM1L/ACVRL1/APAF1/STUB1/HMOX2/CYBA/P4HB/BCL2/LONP1/PIN1/TXN2/ADSL	32	1
GO:1903214	regulation of protein targeting to mitochondrion	7/1329	44/18723	0.034030264	0.37445883	0.349536068	PINK1/RHOU/PRKAA1/TOMM7/BNIP3L/UBL5/PDCD5	7	1
GO:0009125	nucleoside monophosphate catabolic process	4/1329	18/18723	0.034689569	0.37445883	0.349536068	DNPH1/HPRT1/NT5C/TYMP	4	1
GO:0034162	toll-like receptor 9 signaling pathway	4/1329	18/18723	0.034689569	0.37445883	0.349536068	RAB7B/TNIP2/HMGB1/PTPRS	4	1
GO:0044247	cellular polysaccharide catabolic process	4/1329	18/18723	0.034689569	0.37445883	0.349536068	PPP1R3B/PPP1CA/HMGB1/GAA	4	1
GO:0046040	IMP metabolic process	4/1329	18/18723	0.034689569	0.37445883	0.349536068	HPRT1/APRT/NT5C/ADSL	4	1
GO:0048268	clathrin coat assembly	4/1329	18/18723	0.034689569	0.37445883	0.349536068	FCHO2/CLTB/CLTA/AP2S1	4	1
GO:0060008	Sertoli cell differentiation	4/1329	18/18723	0.034689569	0.37445883	0.349536068	RAB13/ATRX/FLNA/FNDC3A	4	1
GO:0061687	detoxification of inorganic compound	4/1329	18/18723	0.034689569	0.37445883	0.349536068	PARK7/MT2A/MT1E/MT1M	4	1
GO:0006739	NADP metabolic process	6/1329	35/18723	0.03483831	0.37445883	0.349536068	TKT/TALDO1/PGAM1/IDH2/NQO1/PGLS	6	1
GO:0010664	negative regulation of striated muscle cell apoptotic process	6/1329	35/18723	0.03483831	0.37445883	0.349536068	NFE2L2/SFRP2/HEY2/ILK/MDK/NUPR1	6	1
GO:0032205	negative regulation of telomere maintenance	6/1329	35/18723	0.03483831	0.37445883	0.349536068	DCP2/RAD50/ATM/SLX4/ERCC4/SMG6	6	1
GO:0032435	negative regulation of proteasomal ubiquitin-dependent protein catabolic process	6/1329	35/18723	0.03483831	0.37445883	0.349536068	PARK7/RPL11/CAMLG/UBXN1/DDRGK1/SGTA	6	1
GO:1905508	protein localization to microtubule organizing center	6/1329	35/18723	0.03483831	0.37445883	0.349536068	APC/NUDCD3/PCM1/BICD1/PIBF1/CEP192	6	1
GO:0042440	pigment metabolic process	11/1329	84/18723	0.034911812	0.37448925	0.349564464	UROD/ZEB2/TMEM14C/HPRT1/HMOX2/APRT/BCL2/BLVRB/DDT/SRRD/TSPO	11	1
GO:0043200	response to amino acid	14/1329	116/18723	0.035335104	0.378264069	0.353088043	LAMTOR2/LAMTOR4/PTN/NSMF/BAD/GSTP1/LAMTOR1/COL4A1/SIX1/SOCS1/NQO1/CYBA/PEMT/KLHL22	14	1
GO:0010659	cardiac muscle cell apoptotic process	8/1329	54/18723	0.035617737	0.379332758	0.354085603	NFE2L2/SFRP2/HEY2/ILK/MDK/BNIP3/APAF1/NUPR1	8	1
GO:0055076	transition metal ion homeostasis	16/1329	138/18723	0.035619159	0.379332758	0.354085603	COMMD1/SLC39A10/HYAL2/SRI/HEPH/ATP6V1G1/SLC39A13/CYB561A3/FTH1/SLC22A17/HMOX2/MT2A/MT1E/MT1M/FTL/SCO2	16	1
GO:0007040	lysosome organization	10/1329	74/18723	0.035721277	0.379332758	0.354085603	TMEM9/RAB7B/CHMP2B/TMEM175/ATP6AP2/LAMTOR1/RAB34/NAGLU/GRN/GAA	10	1
GO:0080171	lytic vacuole organization	10/1329	74/18723	0.035721277	0.379332758	0.354085603	TMEM9/RAB7B/CHMP2B/TMEM175/ATP6AP2/LAMTOR1/RAB34/NAGLU/GRN/GAA	10	1
GO:0006749	glutathione metabolic process	9/1329	64/18723	0.036045095	0.381243428	0.355869105	PARK7/GSTM3/GLRX2/NFE2L2/CLIC1/GSTK1/GSTP1/GPX4/GGT5	9	1
GO:0030888	regulation of B cell proliferation	9/1329	64/18723	0.036045095	0.381243428	0.355869105	SLC39A10/MEF2C/CD81/ATM/PAWR/BCL2/TICAM1/CD320/MIF	9	1
GO:0006906	vesicle fusion	13/1329	106/18723	0.037149182	0.385615994	0.359950647	RAB13/RAB7B/SNAP47/CHMP2B/VPS8/TMEM175/SAMD9/BET1/CAV2/STX5/EEA1/VTI1B/RAB34	13	1
GO:0010507	negative regulation of autophagy	11/1329	85/18723	0.037633716	0.385615994	0.359950647	PINK1/FEZ2/PIK3CA/MET/NUPR1/BCL2/CTSA/RASIP1/SNRNP70/KLHL22/TSPO	11	1
GO:0062197	cellular response to chemical stress	33/1329	337/18723	0.037745609	0.385615994	0.359950647	PARK7/PINK1/PRDX1/SLC25A24/GLRX2/PYCR2/NFE2L2/PIK3CA/PRKAA1/FER/CHCHD2/MET/BRF2/NUDT2/ARNTL/BAD/PRDX5/RPS3/ATM/AKR1C3/AIFM2/MGMT/BNIP3/MGST1/PAWR/NQO1/P4HB/BCL2/LONP1/KEAP1/PRDX2/XRCC6/TSPO	33	1
GO:0017015	regulation of transforming growth factor beta receptor signaling pathway	15/1329	128/18723	0.03778881	0.385615994	0.359950647	EMILIN1/ZEB2/SPRY1/CAV2/ENG/FAM89B/STRAP/SNX6/STUB1/MTMR4/FKBP1A/C20orf27/PIN1/EID2/TGFB1	15	1
GO:1903320	regulation of protein modification by small protein conjugation or removal	25/1329	242/18723	0.037877694	0.385615994	0.359950647	PARK7/PINK1/RPL11/PEF1/RPS7/COMMD1/PDCD6/RNF180/SKP1/CAMLG/TNIP1/VPS28/VCP/UBXN1/OTUB1/RPS3/MYCBP2/STUB1/RPS2/GABARAP/FKBP1A/RPS15/TICAM1/PIN1/TSPO	25	1
GO:0085029	extracellular matrix assembly	7/1329	45/18723	0.03792295	0.385615994	0.359950647	EMILIN1/GPM6B/HAS2/EFEMP2/GAS6/MYH11/TGFB1	7	1
GO:0006188	IMP biosynthetic process	3/1329	11/18723	0.038277791	0.385615994	0.359950647	HPRT1/APRT/ADSL	3	1
GO:0006707	cholesterol catabolic process	3/1329	11/18723	0.038277791	0.385615994	0.359950647	SNX17/CYP27A1/APOE	3	1
GO:0007042	lysosomal lumen acidification	3/1329	11/18723	0.038277791	0.385615994	0.359950647	TMEM9/ATP6AP2/GRN	3	1
GO:0009128	purine nucleoside monophosphate catabolic process	3/1329	11/18723	0.038277791	0.385615994	0.359950647	DNPH1/HPRT1/NT5C	3	1
GO:0016127	sterol catabolic process	3/1329	11/18723	0.038277791	0.385615994	0.359950647	SNX17/CYP27A1/APOE	3	1
GO:0034163	regulation of toll-like receptor 9 signaling pathway	3/1329	11/18723	0.038277791	0.385615994	0.359950647	RAB7B/HMGB1/PTPRS	3	1
GO:0034969	histone arginine methylation	3/1329	11/18723	0.038277791	0.385615994	0.359950647	COPRS/PRMT1/PRMT2	3	1
GO:0035457	cellular response to interferon-alpha	3/1329	11/18723	0.038277791	0.385615994	0.359950647	IFIT2/IFIT3/GAS6	3	1
GO:0042451	purine nucleoside biosynthetic process	3/1329	11/18723	0.038277791	0.385615994	0.359950647	HPRT1/ADAL/APRT	3	1
GO:0042455	ribonucleoside biosynthetic process	3/1329	11/18723	0.038277791	0.385615994	0.359950647	HPRT1/ADAL/APRT	3	1
GO:0046129	purine ribonucleoside biosynthetic process	3/1329	11/18723	0.038277791	0.385615994	0.359950647	HPRT1/ADAL/APRT	3	1
GO:0046710	GDP metabolic process	3/1329	11/18723	0.038277791	0.385615994	0.359950647	GUK1/TJP2/DLG2	3	1
GO:0048680	positive regulation of axon regeneration	3/1329	11/18723	0.038277791	0.385615994	0.359950647	PTN/FLNA/GRN	3	1
GO:0051561	positive regulation of mitochondrial calcium ion concentration	3/1329	11/18723	0.038277791	0.385615994	0.359950647	FIS1/BCAP31/BNIP3	3	1
GO:0051657	maintenance of organelle location	3/1329	11/18723	0.038277791	0.385615994	0.359950647	GPSM2/AKAP9/ARHGAP21	3	1
GO:0070203	regulation of establishment of protein localization to telomere	3/1329	11/18723	0.038277791	0.385615994	0.359950647	CCT3/CCT7/CCT8	3	1
GO:1904869	regulation of protein localization to Cajal body	3/1329	11/18723	0.038277791	0.385615994	0.359950647	CCT3/CCT7/CCT8	3	1
GO:1904871	positive regulation of protein localization to Cajal body	3/1329	11/18723	0.038277791	0.385615994	0.359950647	CCT3/CCT7/CCT8	3	1
GO:1905522	negative regulation of macrophage migration	3/1329	11/18723	0.038277791	0.385615994	0.359950647	EMILIN1/MIF/DDT	3	1
GO:0097191	extrinsic apoptotic signaling pathway	23/1329	219/18723	0.038421502	0.386329301	0.360616479	PARK7/LMNA/HYAL2/FAIM/SFRP2/GPER1/BAD/PPP1CA/GSTP1/FADD/TNFRSF1A/SIVA1/CIB1/TNFRSF12A/CYLD/CX3CL1/GABARAP/TNFSF12/BCL2/PRDX2/NDUFA13/TGFB1/BAX	23	1
GO:0043393	regulation of protein binding	21/1329	196/18723	0.038626772	0.387133699	0.361367339	PARK7/RPL11/ITGB1BP1/PLCL1/CAMK1/LRPAP1/PPP1CA/PCBD1/IFIT2/IFIT1/STUB1/ZFPM1/HDAC5/RFNG/FKBP1A/SLPI/CTSZ/TICAM1/PIN1/APOE/BAX	21	1
GO:0006278	RNA-dependent DNA biosynthetic process	10/1329	75/18723	0.038701371	0.387133699	0.361367339	CCT3/CCT7/DCP2/RAD50/NHP2/ATM/PTGES3/SMG6/MAP2K7/CCT8	10	1
GO:0110053	regulation of actin filament organization	28/1329	278/18723	0.038842877	0.387133699	0.361367339	RHOC/S100A10/ITGB1BP1/PLEKHH2/TMSB10/BIN1/BRK1/PIK3CA/SYNPO2/FER/DBNL/ARPC1B/MET/FLNA/ARHGEF10/MTSS1/CORO1B/ARAP1/FCHSD2/SVIL/EPS8/ARPC3/TMOD3/MLST8/CX3CL1/MKKS/DSTN/CDC42EP5	28	1
GO:0000469	cleavage involved in rRNA processing	5/1329	27/18723	0.039012907	0.387133699	0.361367339	EXOSC7/NHP2/RRP36/TBL3/RPS21	5	1
GO:0010758	regulation of macrophage chemotaxis	5/1329	27/18723	0.039012907	0.387133699	0.361367339	RARRES2/MDK/IL34/MIF/DDT	5	1
GO:0018195	peptidyl-arginine modification	5/1329	27/18723	0.039012907	0.387133699	0.361367339	PARK7/KRTCAP2/COPRS/PRMT1/PRMT2	5	1
GO:1903205	regulation of hydrogen peroxide-induced cell death	5/1329	27/18723	0.039012907	0.387133699	0.361367339	PARK7/PINK1/NFE2L2/MET/PAWR	5	1
GO:1905517	macrophage migration	8/1329	55/18723	0.039189174	0.387936881	0.362117063	EMILIN1/RARRES2/CD81/MDK/CX3CL1/IL34/MIF/DDT	8	1
GO:0002504	antigen processing and presentation of peptide or polysaccharide antigen via MHC class II	6/1329	36/18723	0.039386685	0.387936881	0.362117063	CTSS/HLA-DQB1/CTSL/CTSD/CTSF/LGMN	6	1
GO:0035774	positive regulation of insulin secretion involved in cellular response to glucose stimulus	6/1329	36/18723	0.039386685	0.387936881	0.362117063	MPC2/OXCT1/SRI/PHPT1/BAD/DYNLL1	6	1
GO:1902229	regulation of intrinsic apoptotic signaling pathway in response to DNA damage	6/1329	36/18723	0.039386685	0.387936881	0.362117063	SFRP2/CLU/RPS3/RPL26/BCL2/MIF	6	1
GO:0051101	regulation of DNA binding	14/1329	118/18723	0.040016773	0.393411652	0.367227452	PARK7/CALM2/SUMO1/HEY2/SRI/EDF1/TAF10/HMGB1/ERCC4/ZFP90/NME1/DDRGK1/ZNF675/TGFB1	14	1
GO:0071478	cellular response to radiation	20/1329	186/18723	0.041433014	0.400995814	0.374306836	HYAL2/DHX36/SFRP2/GTF2H5/PTN/TIMP1/EEF1D/TMEM109/ATM/CRYAB/ADIRF/MGMT/INO80/ERCC4/CYBA/RPL26/NMT1/BAX/CHEK2/XRCC6	20	1
GO:0009410	response to xenobiotic stimulus	43/1329	462/18723	0.041473188	0.400995814	0.374306836	GSTM3/S100A10/GUK1/SULT1C4/NFE2L2/IGFBP2/ACAA1/SFRP2/PRKAA1/OXCT1/MEF2C/UBE2B/PTN/ENG/AGPAT2/MDK/VEGFB/BAD/AIP/GSTP1/NNMT/AKR1C1/ADIRF/MGMT/MGST1/GAS6/DAD1/UQCRC2/VKORC1/NQO1/CYBA/PEMT/NME1/TGIF1/BCL2/CHEK2/RHBDD3/TXN2/LGALS1/TSPO/CBR1/CBR3/COL18A1	43	1
GO:0002281	macrophage activation involved in immune response	4/1329	19/18723	0.041544952	0.400995814	0.374306836	HMGB1/IFI35/GRN/TICAM1	4	1
GO:0009168	purine ribonucleoside monophosphate biosynthetic process	4/1329	19/18723	0.041544952	0.400995814	0.374306836	HPRT1/NUDT2/APRT/ADSL	4	1
GO:0009226	nucleotide-sugar biosynthetic process	4/1329	19/18723	0.041544952	0.400995814	0.374306836	UXS1/GNPDA2/GMDS/NANS	4	1
GO:0044827	modulation by host of viral genome replication	4/1329	19/18723	0.041544952	0.400995814	0.374306836	PPIB/CCL8/PHB/VAPA	4	1
GO:0046033	AMP metabolic process	4/1329	19/18723	0.041544952	0.400995814	0.374306836	HPRT1/NUDT2/APRT/ADSL	4	1
GO:0051444	negative regulation of ubiquitin-protein transferase activity	4/1329	19/18723	0.041544952	0.400995814	0.374306836	PARK7/RPL11/RPS7/RPS15	4	1
GO:0097501	stress response to metal ion	4/1329	19/18723	0.041544952	0.400995814	0.374306836	PARK7/MT2A/MT1E/MT1M	4	1
GO:1901659	glycosyl compound biosynthetic process	4/1329	19/18723	0.041544952	0.400995814	0.374306836	HPRT1/ADAL/TK2/APRT	4	1
GO:1901216	positive regulation of neuron death	12/1329	97/18723	0.041641085	0.401192927	0.37449083	C1QA/FIS1/SRPK2/CLU/BAD/NUPR1/NQO1/GRN/CTSZ/CDC34/PIN1/BAX	12	1
GO:2000379	positive regulation of reactive oxygen species metabolic process	10/1329	76/18723	0.041848312	0.402457722	0.375671444	PARK7/NFE2L2/GSTP1/AKR1C1/AKR1C3/CYBA/TGFB1/TSPO/SLC5A3/CBR1	10	1
GO:0006352	DNA-templated transcription, initiation	15/1329	130/18723	0.042453078	0.407534171	0.380410022	TAF12/DHX36/SMARCA5/SUB1/HEY2/GTF2H5/CRCP/BRF2/TAF10/CDK4/HMGB1/GTF2A2/MED16/POLR2I/POLR3H	15	1
GO:0010658	striated muscle cell apoptotic process	8/1329	56/18723	0.042991866	0.410475493	0.383155579	NFE2L2/SFRP2/HEY2/ILK/MDK/BNIP3/APAF1/NUPR1	8	1
GO:0046456	icosanoid biosynthetic process	8/1329	56/18723	0.042991866	0.410475493	0.383155579	MGST3/PTGDS/AKR1C3/PTGES3/PIBF1/MIF/GGT5/CBR1	8	1
GO:0070534	protein K63-linked ubiquitination	8/1329	56/18723	0.042991866	0.410475493	0.383155579	RNF115/UBE2E3/UBE2B/UBE2V2/OTUB1/HECTD1/STUB1/RNF135	8	1
GO:0033044	regulation of chromosome organization	20/1329	187/18723	0.043431054	0.413922938	0.386373573	CCT3/CCT7/DHX36/APC/DCP2/RAD50/MAD2L1BP/ATRX/NAA10/ATM/WAPL/SLX4/ERCC4/LCMT1/SMG6/ANAPC11/PSMG2/MAP2K7/KLHL22/CCT8	20	1
GO:1904358	positive regulation of telomere maintenance via telomere lengthening	6/1329	37/18723	0.044294715	0.421396221	0.393349459	CCT3/CCT7/DHX36/ATM/MAP2K7/CCT8	6	1
GO:2001243	negative regulation of intrinsic apoptotic signaling pathway	12/1329	98/18723	0.044518148	0.422762843	0.394625123	PARK7/ENO1/PINK1/NFE2L2/SFRP2/CLU/CREB3/NDUFS3/BCL2/NDUFA13/URI1/MIF	12	1
GO:0000303	response to superoxide	5/1329	28/18723	0.044817324	0.42332799	0.395152655	PRDX1/GLRX2/NFE2L2/NQO1/PRDX2	5	1
GO:0000423	mitophagy	5/1329	28/18723	0.044817324	0.42332799	0.395152655	PINK1/VDAC1/TOMM7/PHB2/VPS13C	5	1
GO:0061082	myeloid leukocyte cytokine production	5/1329	28/18723	0.044817324	0.42332799	0.395152655	DHX36/CUEDC2/IRAK3/TICAM1/TGFB1	5	1
GO:1903844	regulation of cellular response to transforming growth factor beta stimulus	15/1329	131/18723	0.044932472	0.423660445	0.395462983	EMILIN1/ZEB2/SPRY1/CAV2/ENG/FAM89B/STRAP/SNX6/STUB1/MTMR4/FKBP1A/C20orf27/PIN1/EID2/TGFB1	15	1
GO:0030308	negative regulation of cell growth	20/1329	188/18723	0.045498004	0.428230773	0.399729125	ENO1/SEMA6C/VGLL4/SEMA3B/HYAL2/SFRP2/ENPP1/NDUFS3/CCDC85B/CRYAB/ACVRL1/BTG1/MEG3/PHB/SPAG9/BCL2/PTPRS/NDUFA13/TGFB1/PPP2R1A	20	1
GO:0070527	platelet aggregation	9/1329	67/18723	0.046425031	0.433959656	0.405076712	BLOC1S4/CLIC1/FLNA/HBB/ILK/FIBP/MYL12A/MYL9/COMP	9	1
GO:0072665	protein localization to vacuole	9/1329	67/18723	0.046425031	0.433959656	0.405076712	GLMP/ZFYVE16/LAMTOR4/CLU/VPS28/CD81/VPS36/VPS13C/SNF8	9	1
GO:0009261	ribonucleotide catabolic process	7/1329	47/18723	0.046556577	0.433959656	0.405076712	PDE1A/HINT1/HPRT1/PDE7A/MLYCD/NT5C/ITPA	7	1
GO:0010761	fibroblast migration	7/1329	47/18723	0.046556577	0.433959656	0.405076712	LAMTOR2/ITGB1BP1/HYAL2/FER/ILK/PDLIM1/TGFB1	7	1
GO:0019884	antigen processing and presentation of exogenous antigen	7/1329	47/18723	0.046556577	0.433959656	0.405076712	CTSS/HLA-DQB1/CTSL/CTSD/CTSF/PSME1/LGMN	7	1
GO:0071453	cellular response to oxygen levels	19/1329	177/18723	0.046621658	0.433959656	0.405076712	ENO1/PINK1/LMNA/NDUFS2/NFE2L2/PRKAA1/KCNMB1/CHCHD2/PTN/BNIP3L/ATP6V1G1/BAD/MALAT1/BNIP3/PHB2/DNM1L/STUB1/P4HB/BCL2	19	1
GO:0009144	purine nucleoside triphosphate metabolic process	11/1329	88/18723	0.04667994	0.433959656	0.405076712	ENO1/PINK1/GUK1/DGUOK/NUDT2/VCP/NME3/ALDOA/NME1/ITPA/TGFB1	11	1
GO:1901214	regulation of neuron death	31/1329	319/18723	0.046765122	0.433990165	0.40510519	PARK7/PINK1/C1QA/NENF/REL/PIK3CA/GHR/MEF2C/FIS1/SRPK2/CLU/UBE2V2/NSMF/ILK/MDK/BAD/SNX6/SIX1/PSMC1/LGMN/NUPR1/CX3CL1/NQO1/GRN/BCL2/CTSZ/CDC34/PIN1/CRLF1/APOE/BAX	31	1
GO:0035264	multicellular organism growth	15/1329	132/18723	0.047512345	0.436261153	0.407225029	PKDCC/PIK3CA/GHR/CCM2/ATRX/TAF10/CDK4/LGMN/PPIB/BCL2/MKKS/GAMT/FKBP8/COMP/ADARB1	15	1
GO:0006165	nucleoside diphosphate phosphorylation	12/1329	99/18723	0.047529814	0.436261153	0.407225029	ENO1/PRKAA1/ARL2/PGAM1/GAPDH/JMJD8/NME3/NUPR1/ALDOA/NME1/EIF6/PFKL	12	1
GO:0014812	muscle cell migration	13/1329	110/18723	0.04787654	0.436261153	0.407225029	PLEKHO1/S100A11/ITGB1BP1/NFE2L2/MEF2C/IGFBP3/HAS2/ILK/MDK/CORO1B/GSTP1/SIX1/BCL2	13	1
GO:0090174	organelle membrane fusion	13/1329	110/18723	0.04787654	0.436261153	0.407225029	RAB13/RAB7B/SNAP47/CHMP2B/VPS8/TMEM175/SAMD9/BET1/CAV2/STX5/EEA1/VTI1B/RAB34	13	1
GO:0032908	regulation of transforming growth factor beta1 production	3/1329	12/18723	0.04840941	0.436261153	0.407225029	ATP6AP2/LUM/CX3CL1	3	1
GO:0046185	aldehyde catabolic process	3/1329	12/18723	0.04840941	0.436261153	0.407225029	PARK7/PNKD/ESD	3	1
GO:0061517	macrophage proliferation	3/1329	12/18723	0.04840941	0.436261153	0.407225029	CLU/CX3CL1/IL34	3	1
GO:0070202	regulation of establishment of protein localization to chromosome	3/1329	12/18723	0.04840941	0.436261153	0.407225029	CCT3/CCT7/CCT8	3	1
GO:0070572	positive regulation of neuron projection regeneration	3/1329	12/18723	0.04840941	0.436261153	0.407225029	PTN/FLNA/GRN	3	1
GO:0090385	phagosome-lysosome fusion	3/1329	12/18723	0.04840941	0.436261153	0.407225029	RAB7B/TMEM175/RAB34	3	1
GO:1903405	protein localization to nuclear body	3/1329	12/18723	0.04840941	0.436261153	0.407225029	CCT3/CCT7/CCT8	3	1
GO:1903599	positive regulation of autophagy of mitochondrion	3/1329	12/18723	0.04840941	0.436261153	0.407225029	PARK7/VDAC1/BNIP3	3	1
GO:1904667	negative regulation of ubiquitin protein ligase activity	3/1329	12/18723	0.04840941	0.436261153	0.407225029	RPL11/RPS7/RPS15	3	1
GO:1904816	positive regulation of protein localization to chromosome, telomeric region	3/1329	12/18723	0.04840941	0.436261153	0.407225029	CCT3/CCT7/CCT8	3	1
GO:1904867	protein localization to Cajal body	3/1329	12/18723	0.04840941	0.436261153	0.407225029	CCT3/CCT7/CCT8	3	1
GO:1905709	negative regulation of membrane permeability	3/1329	12/18723	0.04840941	0.436261153	0.407225029	DYNLT1/BNIP3/RASIP1	3	1
GO:0016042	lipid catabolic process	31/1329	320/18723	0.048409428	0.436261153	0.407225029	ECHDC2/PRDX6/IAH1/LDAH/SNX17/CYP27A1/ACAA1/PCCB/PRKAA1/ECHDC1/NAPEPLD/RARRES2/DECR1/AKR1C3/ECHS1/CDK4/ACADS/PCCA/DDHD1/HEXA/ETFA/ECI1/LONP2/CES1/PLA2G15/MLYCD/GCDH/ECH1/APOE/APOC1/ETFB	31	1
GO:0000272	polysaccharide catabolic process	4/1329	20/18723	0.049109024	0.438497401	0.409312439	PPP1R3B/PPP1CA/HMGB1/GAA	4	1
GO:0006448	regulation of translational elongation	4/1329	20/18723	0.049109024	0.438497401	0.409312439	DPH2/SRP9/EIF5A/USP16	4	1
GO:1903206	negative regulation of hydrogen peroxide-induced cell death	4/1329	20/18723	0.049109024	0.438497401	0.409312439	PARK7/PINK1/NFE2L2/MET	4	1
GO:1904292	regulation of ERAD pathway	4/1329	20/18723	0.049109024	0.438497401	0.409312439	NFE2L2/BCAP31/UBXN1/SGTA	4	1
GO:1990182	exosomal secretion	4/1329	20/18723	0.049109024	0.438497401	0.409312439	RAB11A/SNF8/VPS4B/CHMP2A	4	1
GO:0002478	antigen processing and presentation of exogenous peptide antigen	6/1329	38/18723	0.049567832	0.438497401	0.409312439	CTSS/HLA-DQB1/CTSL/CTSD/CTSF/LGMN	6	1
GO:0007094	mitotic spindle assembly checkpoint signaling	6/1329	38/18723	0.049567832	0.438497401	0.409312439	APC/MAD2L1BP/ATM/LCMT1/PSMG2/KLHL22	6	1
GO:0035886	vascular associated smooth muscle cell differentiation	6/1329	38/18723	0.049567832	0.438497401	0.409312439	HEY2/GPER1/ENG/EFEMP2/PDCD4/COMP	6	1
GO:0046329	negative regulation of JNK cascade	6/1329	38/18723	0.049567832	0.438497401	0.409312439	PINK1/SFRP2/GSTP1/PDCD4/CYLD/ZNF675	6	1
GO:0071173	spindle assembly checkpoint signaling	6/1329	38/18723	0.049567832	0.438497401	0.409312439	APC/MAD2L1BP/ATM/LCMT1/PSMG2/KLHL22	6	1
GO:0071174	mitotic spindle checkpoint signaling	6/1329	38/18723	0.049567832	0.438497401	0.409312439	APC/MAD2L1BP/ATM/LCMT1/PSMG2/KLHL22	6	1
GO:0051216	cartilage development	20/1329	190/18723	0.049842933	0.44019617	0.410898144	OSR1/PKDCC/HYAL2/CYTL1/EVC/SFRP2/GHR/MEF2C/TIMP1/TRPS1/MDK/ESRRA/MGP/ACVRL1/LUM/DDRGK1/MKKS/COMP/TGFB1/RUNX1	20	1
GO:0009206	purine ribonucleoside triphosphate biosynthetic process	9/1329	68/18723	0.050284382	0.443355978	0.413847645	ENO1/PINK1/DGUOK/NUDT2/VCP/NME3/ALDOA/NME1/TGFB1	9	1
GO:0000305	response to oxygen radical	5/1329	29/18723	0.051109557	0.446432673	0.416719566	PRDX1/GLRX2/NFE2L2/NQO1/PRDX2	5	1
GO:0006734	NADH metabolic process	5/1329	29/18723	0.051109557	0.446432673	0.416719566	ENO1/MDH2/VCP/NQO1/PFKL	5	1
GO:0010458	exit from mitosis	5/1329	29/18723	0.051109557	0.446432673	0.416719566	RPL24/MAD2L1BP/PHB2/EPS8/CHMP2A	5	1
GO:0048753	pigment granule organization	5/1329	29/18723	0.051109557	0.446432673	0.416719566	ZEB2/BLOC1S4/BLOC1S5/BLOC1S1/BCL2	5	1
GO:1902430	negative regulation of amyloid-beta formation	5/1329	29/18723	0.051109557	0.446432673	0.416719566	BIN1/CLU/PIN1/APOE/RTN2	5	1
GO:0045839	negative regulation of mitotic nuclear division	7/1329	48/18723	0.051307322	0.446432673	0.416719566	AURKAIP1/APC/MAD2L1BP/ATM/LCMT1/PSMG2/KLHL22	7	1
GO:2000059	negative regulation of ubiquitin-dependent protein catabolic process	7/1329	48/18723	0.051307322	0.446432673	0.416719566	PARK7/RPL11/RPS7/CAMLG/UBXN1/DDRGK1/SGTA	7	1
GO:2001238	positive regulation of extrinsic apoptotic signaling pathway	7/1329	48/18723	0.051307322	0.446432673	0.416719566	HYAL2/GPER1/PPP1CA/FADD/TNFRSF12A/CYLD/TNFSF12	7	1
GO:0046031	ADP metabolic process	11/1329	90/18723	0.053472162	0.464506534	0.433590489	ENO1/PRKAA1/BAD/ARL2/PGAM1/GAPDH/JMJD8/NUPR1/ALDOA/EIF6/PFKL	11	1
GO:0009145	purine nucleoside triphosphate biosynthetic process	9/1329	69/18723	0.054348821	0.471349271	0.439977796	ENO1/PINK1/DGUOK/NUDT2/VCP/NME3/ALDOA/NME1/TGFB1	9	1
GO:0031577	spindle checkpoint signaling	6/1329	39/18723	0.05520997	0.475067737	0.443448773	APC/MAD2L1BP/ATM/LCMT1/PSMG2/KLHL22	6	1
GO:0010038	response to metal ion	35/1329	373/18723	0.055428641	0.475067737	0.443448773	PARK7/C1QA/PEF1/SLC25A24/S100A16/CALM2/NFE2L2/SUMO1/IGFBP2/PDCD6/PRKAA1/MEF2C/KCNMB1/CUTA/NUDT1/FIBIN/SLC39A13/BAD/PPP1CA/CCND1/DLG2/AKR1C3/BNIP3/CDK4/GPHN/LGMN/MT2A/MT1E/MT1M/NQO1/BCL2/CYB5A/BSG/LONP1/TSPO	35	1
GO:0033013	tetrapyrrole metabolic process	8/1329	59/18723	0.055828999	0.475067737	0.443448773	UROD/TMEM14C/SUCLA2/HMOX2/CD320/BLVRB/SRRD/TSPO	8	1
GO:0043407	negative regulation of MAP kinase activity	8/1329	59/18723	0.055828999	0.475067737	0.443448773	HYAL2/SPRY1/SFRP2/GSTP1/PDCD4/IRAK3/ZNF675/APOE	8	1
GO:0002687	positive regulation of leukocyte migration	15/1329	135/18723	0.055870708	0.475067737	0.443448773	TNFRSF14/PTN/RARRES2/XG/CREB3/MDK/VEGFB/FADD/DNM1L/HMGB1/GAS6/LGMN/CX3CL1/IL34/CCL8	15	1
GO:0042157	lipoprotein metabolic process	15/1329	135/18723	0.055870708	0.475067737	0.443448773	DPM3/LYPLAL1/PIGF/DBI/ZDHHC4/GPAA1/DPM2/CTSD/ZDHHC24/PEMT/NMT1/PIGT/ABHD17A/APOE/APOC1	15	1
GO:0048145	regulation of fibroblast proliferation	10/1329	80/18723	0.056167907	0.475067737	0.443448773	S100A6/FTH1/GSTP1/WAPL/CDK4/PAWR/GAS6/NUPR1/BAX/MIF	10	1
GO:0071229	cellular response to acid chemical	10/1329	80/18723	0.056167907	0.475067737	0.443448773	LAMTOR2/PIK3CA/LAMTOR4/NSMF/LAMTOR1/COL4A1/SIX1/SOCS1/CYBA/KLHL22	10	1
GO:0034599	cellular response to oxidative stress	28/1329	288/18723	0.056204606	0.475067737	0.443448773	PARK7/PINK1/PRDX1/SLC25A24/GLRX2/PYCR2/NFE2L2/PRKAA1/FER/CHCHD2/MET/BRF2/NUDT2/ARNTL/PRDX5/RPS3/AKR1C3/AIFM2/MGMT/BNIP3/MGST1/PAWR/NQO1/P4HB/BCL2/LONP1/KEAP1/PRDX2	28	1
GO:0016054	organic acid catabolic process	24/1329	240/18723	0.056264368	0.475067737	0.443448773	ECHDC2/NAGK/HNMT/ACAA1/PCCB/GNPDA2/DDAH2/ECHDC1/DECR1/ECHS1/ACADS/PCCA/ETFA/ECI1/BCKDK/LONP2/PLA2G15/MLYCD/GCDH/ECH1/BCAT2/ETFB/TST/MPST	24	1
GO:0006778	porphyrin-containing compound metabolic process	7/1329	49/18723	0.056352397	0.475067737	0.443448773	UROD/TMEM14C/SUCLA2/HMOX2/BLVRB/SRRD/TSPO	7	1
GO:0010823	negative regulation of mitochondrion organization	7/1329	49/18723	0.056352397	0.475067737	0.443448773	PINK1/LMNA/PRELID1/CLU/BNIP3/DNM1L/TSPO	7	1
GO:0045778	positive regulation of ossification	7/1329	49/18723	0.056352397	0.475067737	0.443448773	OSR1/PKDCC/MEF2C/PTN/GPM6B/NELL1/TGFB1	7	1
GO:0070169	positive regulation of biomineral tissue development	7/1329	49/18723	0.056352397	0.475067737	0.443448773	OSR1/PKDCC/MEF2C/PTN/GPM6B/NELL1/TGFB1	7	1
GO:1901799	negative regulation of proteasomal protein catabolic process	7/1329	49/18723	0.056352397	0.475067737	0.443448773	PARK7/RPL11/CAMLG/UBXN1/GABARAPL2/DDRGK1/SGTA	7	1
GO:0061448	connective tissue development	25/1329	252/18723	0.056386125	0.475067737	0.443448773	OSR1/PKDCC/HYAL2/PIK3CA/CYTL1/EVC/SFRP2/OXCT1/GHR/MEF2C/TIMP1/TRPS1/MDK/SLC39A13/ESRRA/ACTA2/MGP/ACVRL1/CDK4/LUM/DDRGK1/MKKS/COMP/TGFB1/RUNX1	25	1
GO:0032386	regulation of intracellular transport	32/1329	337/18723	0.056865051	0.475067737	0.443448773	PARK7/PINK1/RHOU/ITGB1BP1/SUMO1/CAMK1/HYAL2/ICE1/PRKAA1/UBE2J1/SNX3/TOMM7/FIS1/BCAP31/FLNA/PCM1/BNIP3L/CD81/RBM4/CRYAB/UBAC2/GAS6/CIB1/SUPT6H/NMT1/MAP2K2/UBL5/AKAP8L/PDCD5/TGFB1/NUCB1/PCNT	32	1
GO:0008090	retrograde axonal transport	4/1329	21/18723	0.057377496	0.475067737	0.443448773	FBXW11/DST/DLG2/ACTR10	4	1
GO:0044766	multi-organism transport	4/1329	21/18723	0.057377496	0.475067737	0.443448773	DYNLT1/CAV2/CTSL/IFIT1	4	1
GO:0045056	transcytosis	4/1329	21/18723	0.057377496	0.475067737	0.443448773	LRPAP1/RAB11A/IGF1R/FCGRT	4	1
GO:0048714	positive regulation of oligodendrocyte differentiation	4/1329	21/18723	0.057377496	0.475067737	0.443448773	PTN/RHEB/MDK/IL34	4	1
GO:0048745	smooth muscle tissue development	4/1329	21/18723	0.057377496	0.475067737	0.443448773	OSR1/ENG/EFEMP2/SIX1	4	1
GO:0070584	mitochondrion morphogenesis	4/1329	21/18723	0.057377496	0.475067737	0.443448773	FIS1/DNM1L/PANK2/BAX	4	1
GO:0071498	cellular response to fluid shear stress	4/1329	21/18723	0.057377496	0.475067737	0.443448773	NFE2L2/MEF2C/HAS2/MTSS1	4	1
GO:0097734	extracellular exosome biogenesis	4/1329	21/18723	0.057377496	0.475067737	0.443448773	RAB11A/SNF8/VPS4B/CHMP2A	4	1
GO:1902579	multi-organism localization	4/1329	21/18723	0.057377496	0.475067737	0.443448773	DYNLT1/CAV2/CTSL/IFIT1	4	1
GO:1902644	tertiary alcohol metabolic process	4/1329	21/18723	0.057377496	0.475067737	0.443448773	AKR7A2/SULT1C4/AKR1C1/AKR1C3	4	1
GO:1905209	positive regulation of cardiocyte differentiation	4/1329	21/18723	0.057377496	0.475067737	0.443448773	DHX36/MEF2C/GPER1/TGFB1	4	1
GO:2001014	regulation of skeletal muscle cell differentiation	4/1329	21/18723	0.057377496	0.475067737	0.443448773	MEF2C/UQCC2/ARNTL/SIX1	4	1
GO:0006099	tricarboxylic acid cycle	5/1329	30/18723	0.057891597	0.47634716	0.444643042	SDHB/SUCLG1/MDH2/SUCLA2/IDH2	5	1
GO:0031571	mitotic G1 DNA damage checkpoint signaling	5/1329	30/18723	0.057891597	0.47634716	0.444643042	CCND1/ATM/RPS27L/RPL26/CHEK2	5	1
GO:0045070	positive regulation of viral genome replication	5/1329	30/18723	0.057891597	0.47634716	0.444643042	PPIE/PKN2/SRPK2/IFIT1/ADARB1	5	1
GO:0048147	negative regulation of fibroblast proliferation	5/1329	30/18723	0.057891597	0.47634716	0.444643042	FTH1/GSTP1/PAWR/NUPR1/BAX	5	1
GO:0098876	vesicle-mediated transport to the plasma membrane	15/1329	136/18723	0.058867927	0.483629682	0.451440863	RAB13/SNX17/PKDCC/COMMD1/VAMP5/ACSL3/SNX3/GOPC/EXOC4/VPS51/VPS29/RAB11A/RAB34/SNF8/ARFRP1	15	1
GO:0007183	SMAD protein complex assembly	3/1329	13/18723	0.059705751	0.48450348	0.452256504	FKBP1A/EID2/TGFB1	3	1
GO:0031665	negative regulation of lipopolysaccharide-mediated signaling pathway	3/1329	13/18723	0.059705751	0.48450348	0.452256504	NFKBIL1/SIGIRR/PRDX2	3	1
GO:0032905	transforming growth factor beta1 production	3/1329	13/18723	0.059705751	0.48450348	0.452256504	ATP6AP2/LUM/CX3CL1	3	1
GO:0042769	DNA damage response, detection of DNA damage	3/1329	13/18723	0.059705751	0.48450348	0.452256504	RPS3/MRPS11/MRPS26	3	1
GO:0051451	myoblast migration	3/1329	13/18723	0.059705751	0.48450348	0.452256504	PLEKHO1/ITGB1BP1/SIX1	3	1
GO:0060347	heart trabecula formation	3/1329	13/18723	0.059705751	0.48450348	0.452256504	HEY2/TEK/FKBP1A	3	1
GO:0061744	motor behavior	3/1329	13/18723	0.059705751	0.48450348	0.452256504	PRKAA1/C12orf57/ADARB1	3	1
GO:1904925	positive regulation of autophagy of mitochondrion in response to mitochondrial depolarization	3/1329	13/18723	0.059705751	0.48450348	0.452256504	PINK1/TOMM7/VPS13C	3	1
GO:0006096	glycolytic process	10/1329	81/18723	0.060194103	0.486974892	0.454563427	ENO1/PRKAA1/ARL2/PGAM1/GAPDH/JMJD8/NUPR1/ALDOA/EIF6/PFKL	10	1
GO:0048144	fibroblast proliferation	10/1329	81/18723	0.060194103	0.486974892	0.454563427	S100A6/FTH1/GSTP1/WAPL/CDK4/PAWR/GAS6/NUPR1/BAX/MIF	10	1
GO:0006289	nucleotide-excision repair	8/1329	60/18723	0.060595317	0.487245195	0.454815739	COMMD1/GTF2H5/RPA3/HMGB1/SLX4/ERCC4/XAB2/POLR2I	8	1
GO:0006893	Golgi to plasma membrane transport	8/1329	60/18723	0.060595317	0.487245195	0.454815739	PKDCC/COMMD1/VAMP5/ACSL3/GOPC/EXOC4/RAB34/ARFRP1	8	1
GO:0031638	zymogen activation	8/1329	60/18723	0.060595317	0.487245195	0.454815739	ENO1/CLEC3B/CTSL/BAD/FADD/LGMN/CTSZ/RUNX1	8	1
GO:0051851	modulation by host of symbiont process	8/1329	60/18723	0.060595317	0.487245195	0.454815739	NAPEPLD/CAV2/PSMC3/PPIB/CCL8/PHB/VAPA/APOE	8	1
GO:0043001	Golgi to plasma membrane protein transport	6/1329	40/18723	0.061223567	0.490065985	0.457448786	PKDCC/VAMP5/ACSL3/GOPC/RAB34/ARFRP1	6	1
GO:0045841	negative regulation of mitotic metaphase/anaphase transition	6/1329	40/18723	0.061223567	0.490065985	0.457448786	APC/MAD2L1BP/ATM/LCMT1/PSMG2/KLHL22	6	1
GO:2000142	regulation of DNA-templated transcription, initiation	6/1329	40/18723	0.061223567	0.490065985	0.457448786	DHX36/SUB1/HEY2/CDK4/HMGB1/MED16	6	1
GO:0000387	spliceosomal snRNP assembly	7/1329	50/18723	0.06169444	0.491607276	0.458887494	SNRPC/STRAP/SNRPF/GEMIN4/LSM4/SNRPD2/SNRPD3	7	1
GO:0010665	regulation of cardiac muscle cell apoptotic process	7/1329	50/18723	0.06169444	0.491607276	0.458887494	NFE2L2/SFRP2/HEY2/ILK/MDK/BNIP3/NUPR1	7	1
GO:0110151	positive regulation of biomineralization	7/1329	50/18723	0.06169444	0.491607276	0.458887494	OSR1/PKDCC/MEF2C/PTN/GPM6B/NELL1/TGFB1	7	1
GO:0045471	response to ethanol	15/1329	137/18723	0.061972887	0.49308458	0.460266473	SDF4/EEF1B2/RPL15/PRKAA1/OXCT1/KCNMB1/RPL10A/BAD/GSTP1/CCND1/MGMT/EPS8/TUFM/NQO1/PEMT	15	1
GO:0071230	cellular response to amino acid stimulus	9/1329	71/18723	0.063103038	0.501323833	0.467957348	LAMTOR2/LAMTOR4/NSMF/LAMTOR1/COL4A1/SIX1/SOCS1/CYBA/KLHL22	9	1
GO:0009411	response to UV	16/1329	149/18723	0.06367321	0.503859808	0.470324537	SDF4/HYAL2/DHX36/PRKAA1/UBE2B/PTN/TIMP1/CCND1/INO80/ERCC4/RPL26/TP53I13/BCL2/CIRBP/MAP2K7/BAX	16	1
GO:0046916	cellular transition metal ion homeostasis	13/1329	115/18723	0.064069576	0.503859808	0.470324537	SLC39A10/SRI/HEPH/ATP6V1G1/SLC39A13/CYB561A3/FTH1/SLC22A17/MT2A/MT1E/MT1M/FTL/SCO2	13	1
GO:0006757	ATP generation from ADP	10/1329	82/18723	0.064403096	0.503859808	0.470324537	ENO1/PRKAA1/ARL2/PGAM1/GAPDH/JMJD8/NUPR1/ALDOA/EIF6/PFKL	10	1
GO:0009205	purine ribonucleoside triphosphate metabolic process	10/1329	82/18723	0.064403096	0.503859808	0.470324537	ENO1/PINK1/DGUOK/NUDT2/VCP/NME3/ALDOA/NME1/ITPA/TGFB1	10	1
GO:2001252	positive regulation of chromosome organization	10/1329	82/18723	0.064403096	0.503859808	0.470324537	CCT3/CCT7/DHX36/RAD50/MAD2L1BP/ATRX/ATM/SLX4/MAP2K7/CCT8	10	1
GO:0006892	post-Golgi vesicle-mediated transport	12/1329	104/18723	0.064680444	0.503859808	0.470324537	PKDCC/COMMD1/VAMP5/ACSL3/GOPC/EXOC4/CCDC91/MON2/VTI1B/VPS13C/RAB34/ARFRP1	12	1
GO:0032963	collagen metabolic process	12/1329	104/18723	0.064680444	0.503859808	0.470324537	P3H1/CTSS/EMILIN1/CTSL/ENG/P3H3/MRC2/CST3/PEPD/TGFB1/RCN3/RUNX1	12	1
GO:1903076	regulation of protein localization to plasma membrane	12/1329	104/18723	0.064680444	0.503859808	0.470324537	RER1/TMEM59/PKDCC/ACSL3/AP2M1/GOPC/GPER1/HECTD1/VTI1B/RAB11A/CIB1/TGFB1	12	1
GO:1901796	regulation of signal transduction by p53 class mediator	11/1329	93/18723	0.06484825	0.503859808	0.470324537	RPL11/RPS7/RPF2/ATM/EIF5A/RPL26/BCL2/TP53RK/RPS15/MIF/CHEK2	11	1
GO:0036294	cellular response to decreased oxygen levels	17/1329	161/18723	0.065012422	0.503859808	0.470324537	ENO1/PINK1/LMNA/NFE2L2/PRKAA1/KCNMB1/CHCHD2/PTN/BNIP3L/BAD/MALAT1/BNIP3/PHB2/DNM1L/STUB1/P4HB/BCL2	17	1
GO:1901215	negative regulation of neuron death	21/1329	208/18723	0.065068247	0.503859808	0.470324537	PARK7/PINK1/NENF/REL/PIK3CA/GHR/MEF2C/UBE2V2/ILK/MDK/SNX6/SIX1/PSMC1/LGMN/CX3CL1/GRN/BCL2/PIN1/CRLF1/APOE/BAX	21	1
GO:0006779	porphyrin-containing compound biosynthetic process	5/1329	31/18723	0.065162763	0.503859808	0.470324537	UROD/TMEM14C/SUCLA2/SRRD/TSPO	5	1
GO:0033014	tetrapyrrole biosynthetic process	5/1329	31/18723	0.065162763	0.503859808	0.470324537	UROD/TMEM14C/SUCLA2/SRRD/TSPO	5	1
GO:0033238	regulation of cellular amine metabolic process	5/1329	31/18723	0.065162763	0.503859808	0.470324537	PARK7/PNKD/HPRT1/NNMT/BCKDK	5	1
GO:0036474	cell death in response to hydrogen peroxide	5/1329	31/18723	0.065162763	0.503859808	0.470324537	PARK7/PINK1/NFE2L2/MET/PAWR	5	1
GO:0044819	mitotic G1/S transition checkpoint signaling	5/1329	31/18723	0.065162763	0.503859808	0.470324537	CCND1/ATM/RPS27L/RPL26/CHEK2	5	1
GO:0051443	positive regulation of ubiquitin-protein transferase activity	5/1329	31/18723	0.065162763	0.503859808	0.470324537	PINK1/SKP1/STUB1/RPS2/PIN1	5	1
GO:1903322	positive regulation of protein modification by small protein conjugation or removal	15/1329	138/18723	0.065186757	0.503859808	0.470324537	PINK1/PEF1/COMMD1/PDCD6/RNF180/SKP1/TNIP1/VCP/MYCBP2/STUB1/RPS2/GABARAP/FKBP1A/TICAM1/PIN1	15	1
GO:0006898	receptor-mediated endocytosis	24/1329	244/18723	0.065456604	0.503859808	0.470324537	HSPG2/SNX17/AAK1/CALCRL/STAB1/AP2M1/LRPAP1/FCHO2/CLTB/SMAP1/DBNL/AP1S1/CAV2/CLU/CLTA/CTSL/CD81/FCHSD2/BICD1/CD63/LRP3/APOE/APOC1/AP2S1	24	1
GO:0006900	vesicle budding from membrane	8/1329	61/18723	0.065609222	0.503859808	0.470324537	PEF1/S100A10/AP2M1/PDCD6/SNX3/ARFGAP2/CHMP6/VAPA	8	1
GO:0019748	secondary metabolic process	8/1329	61/18723	0.065609222	0.503859808	0.470324537	AKR7A2/SULT1C4/ZEB2/NFE2L2/AKR1C1/AKR1C3/BCL2/DDT	8	1
GO:0040014	regulation of multicellular organism growth	8/1329	61/18723	0.065609222	0.503859808	0.470324537	PIK3CA/GHR/CDK4/LGMN/PPIB/BCL2/MKKS/GAMT	8	1
GO:0060998	regulation of dendritic spine development	8/1329	61/18723	0.065609222	0.503859808	0.470324537	CAMK1/DHX36/MEF2C/DBNL/DNM1L/TANC2/PTPRS/APOE	8	1
GO:0033617	mitochondrial cytochrome c oxidase assembly	4/1329	22/18723	0.066340607	0.50654017	0.472826503	COA4/COA3/PET100/SCO2	4	1
GO:0035024	negative regulation of Rho protein signal transduction	4/1329	22/18723	0.066340607	0.50654017	0.472826503	CCDC125/MET/ARHGAP42/RASIP1	4	1
GO:0051220	cytoplasmic sequestering of protein	4/1329	22/18723	0.066340607	0.50654017	0.472826503	GOPC/SRI/FLNA/KEAP1	4	1
GO:1901032	negative regulation of response to reactive oxygen species	4/1329	22/18723	0.066340607	0.50654017	0.472826503	PARK7/PINK1/NFE2L2/MET	4	1
GO:0051224	negative regulation of protein transport	14/1329	127/18723	0.066549118	0.50740112	0.473630151	PARK7/ITGB1BP1/PKDCC/SUMO1/UBE2J1/SNX3/GOPC/SERGEF/FRMD4A/ERP29/UBAC2/IDH2/APOE/PFKL	14	1
GO:0007249	I-kappaB kinase/NF-kappaB signaling	27/1329	281/18723	0.067129969	0.511094402	0.47707762	MIB2/PINK1/RHOC/S100A4/S100A13/ASH1L/REL/FAIM/DHX36/TNIP2/TNIP1/NFKBIL1/PRDX4/FLNA/EEF1D/GSTP1/FADD/TNFRSF1A/GAPDH/JMJD8/CX3CL1/VAPA/FKBP1A/DDRGK1/TICAM1/ZNF675/LGALS1	27	1
GO:0006636	unsaturated fatty acid biosynthetic process	7/1329	51/18723	0.067335168	0.511921172	0.477849363	ELOVL1/PTGDS/AKR1C3/PTGES3/PIBF1/MIF/CBR1	7	1
GO:0030518	intracellular steroid hormone receptor signaling pathway	13/1329	116/18723	0.067696257	0.513929031	0.479723585	PARK7/TADA3/UBA5/UFSP2/GPER1/CYP7B1/ARNTL/PHB2/PTGES3/DDX54/PHB/DDRGK1/PRMT2	13	1
GO:0010810	regulation of cell-substrate adhesion	22/1329	221/18723	0.067922418	0.514908285	0.480637664	S100A10/ITGB1BP1/EMILIN1/LIMS1/LIMS2/FBLN2/PTN/GPM6B/FLNA/HAS2/TEK/ILK/MDK/ARL2/EFEMP2/ACVRL1/CIB1/CX3CL1/P4HB/BCL2/RRAS/LGALS1	22	1
GO:0031397	negative regulation of protein ubiquitination	10/1329	83/18723	0.068796467	0.519357571	0.484790819	PARK7/RPL11/RPS7/CAMLG/VPS28/UBXN1/OTUB1/RPS3/RPS15/TSPO	10	1
GO:0048678	response to axon injury	10/1329	83/18723	0.068796467	0.519357571	0.484790819	PTN/FLNA/BNIP3/GRN/BCL2/PTPRS/BAX/TXN2/LGALS1/TSPO	10	1
GO:0043123	positive regulation of I-kappaB kinase/NF-kappaB signaling	19/1329	186/18723	0.069706041	0.519357571	0.484790819	MIB2/PINK1/RHOC/S100A4/S100A13/REL/DHX36/TNIP2/FLNA/EEF1D/FADD/TNFRSF1A/GAPDH/JMJD8/CX3CL1/VAPA/FKBP1A/TICAM1/LGALS1	19	1
GO:0071333	cellular response to glucose stimulus	16/1329	151/18723	0.070040292	0.519357571	0.484790819	MPC2/PIK3CA/PRKAA1/OXCT1/HMGN3/GPER1/SRI/FIS1/PHPT1/BAD/DYNLL1/GAS6/IGF1R/CYBA/NME1/LGALS1	16	1
GO:0071456	cellular response to hypoxia	16/1329	151/18723	0.070040292	0.519357571	0.484790819	ENO1/PINK1/LMNA/NFE2L2/PRKAA1/KCNMB1/CHCHD2/PTN/BNIP3L/BAD/MALAT1/BNIP3/PHB2/STUB1/P4HB/BCL2	16	1
GO:0033865	nucleoside bisphosphate metabolic process	14/1329	128/18723	0.070081086	0.519357571	0.484790819	PPCS/ELOVL1/PMVK/MPC2/SULT1C4/ACSL3/ABHD14B/ENPP1/SUCLA2/MLYCD/PANK2/GCDH/TECR/SLC25A1	14	1
GO:0033875	ribonucleoside bisphosphate metabolic process	14/1329	128/18723	0.070081086	0.519357571	0.484790819	PPCS/ELOVL1/PMVK/MPC2/SULT1C4/ACSL3/ABHD14B/ENPP1/SUCLA2/MLYCD/PANK2/GCDH/TECR/SLC25A1	14	1
GO:0034032	purine nucleoside bisphosphate metabolic process	14/1329	128/18723	0.070081086	0.519357571	0.484790819	PPCS/ELOVL1/PMVK/MPC2/SULT1C4/ACSL3/ABHD14B/ENPP1/SUCLA2/MLYCD/PANK2/GCDH/TECR/SLC25A1	14	1
GO:0035303	regulation of dephosphorylation	14/1329	128/18723	0.070081086	0.519357571	0.484790819	PINK1/CALM2/SLC39A10/PPP1R7/MEF2C/BOD1/NSMF/ANKLE2/SMG6/MTMR4/FKBP1A/PIN1/URI1/TGFB1	14	1
GO:0000302	response to reactive oxygen species	22/1329	222/18723	0.070580237	0.519357571	0.484790819	PARK7/PINK1/PRDX1/GLRX2/NFE2L2/HYAL2/PRKAA1/FER/MET/HBB/BAD/PRDX5/GSTP1/RPS3/CRYAB/AKR1C3/BNIP3/PAWR/NQO1/BCL2/PRDX2/APOE	22	1
GO:0046148	pigment biosynthetic process	8/1329	62/18723	0.070872159	0.519357571	0.484790819	UROD/ZEB2/TMEM14C/HPRT1/APRT/DDT/SRRD/TSPO	8	1
GO:0071322	cellular response to carbohydrate stimulus	17/1329	163/18723	0.071208245	0.519357571	0.484790819	MPC2/CALCRL/PIK3CA/PRKAA1/OXCT1/HMGN3/GPER1/SRI/FIS1/PHPT1/BAD/DYNLL1/GAS6/IGF1R/CYBA/NME1/LGALS1	17	1
GO:0006596	polyamine biosynthetic process	3/1329	14/18723	0.072109826	0.519357571	0.484790819	SRM/SMS/NNMT	3	1
GO:0009159	deoxyribonucleoside monophosphate catabolic process	3/1329	14/18723	0.072109826	0.519357571	0.484790819	DNPH1/NT5C/TYMP	3	1
GO:0010872	regulation of cholesterol esterification	3/1329	14/18723	0.072109826	0.519357571	0.484790819	LAMTOR1/APOE/APOC1	3	1
GO:0030948	negative regulation of vascular endothelial growth factor receptor signaling pathway	3/1329	14/18723	0.072109826	0.519357571	0.484790819	EMILIN1/PDCD6/EPN2	3	1
GO:0035437	maintenance of protein localization in endoplasmic reticulum	3/1329	14/18723	0.072109826	0.519357571	0.484790819	RER1/GPAA1/KDELR3	3	1
GO:0042921	glucocorticoid receptor signaling pathway	3/1329	14/18723	0.072109826	0.519357571	0.484790819	ARNTL/PTGES3/PHB	3	1
GO:0043374	CD8-positive, alpha-beta T cell differentiation	3/1329	14/18723	0.072109826	0.519357571	0.484790819	SOCS1/BCL2/RUNX1	3	1
GO:0046348	amino sugar catabolic process	3/1329	14/18723	0.072109826	0.519357571	0.484790819	CTBS/NAGK/GNPDA2	3	1
GO:0051764	actin crosslink formation	3/1329	14/18723	0.072109826	0.519357571	0.484790819	MARCKS/FLNA/EPS8	3	1
GO:0060841	venous blood vessel development	3/1329	14/18723	0.072109826	0.519357571	0.484790819	CCM2/ENG/ACVRL1	3	1
GO:0070278	extracellular matrix constituent secretion	3/1329	14/18723	0.072109826	0.519357571	0.484790819	ENG/TNFRSF1A/IER3IP1	3	1
GO:0071481	cellular response to X-ray	3/1329	14/18723	0.072109826	0.519357571	0.484790819	SFRP2/ATM/XRCC6	3	1
GO:0072160	nephron tubule epithelial cell differentiation	3/1329	14/18723	0.072109826	0.519357571	0.484790819	OSR1/MEF2C/MTSS1	3	1
GO:1900037	regulation of cellular response to hypoxia	3/1329	14/18723	0.072109826	0.519357571	0.484790819	ENO1/PINK1/CHCHD2	3	1
GO:1904152	regulation of retrograde protein transport, ER to cytosol	3/1329	14/18723	0.072109826	0.519357571	0.484790819	UBE2J1/BCAP31/UBAC2	3	1
GO:1904294	positive regulation of ERAD pathway	3/1329	14/18723	0.072109826	0.519357571	0.484790819	NFE2L2/BCAP31/SGTA	3	1
GO:1904814	regulation of protein localization to chromosome, telomeric region	3/1329	14/18723	0.072109826	0.519357571	0.484790819	CCT3/CCT7/CCT8	3	1
GO:1904923	regulation of autophagy of mitochondrion in response to mitochondrial depolarization	3/1329	14/18723	0.072109826	0.519357571	0.484790819	PINK1/TOMM7/VPS13C	3	1
GO:1905065	positive regulation of vascular associated smooth muscle cell differentiation	3/1329	14/18723	0.072109826	0.519357571	0.484790819	GPER1/ENG/EFEMP2	3	1
GO:1990173	protein localization to nucleoplasm	3/1329	14/18723	0.072109826	0.519357571	0.484790819	CCT3/CCT7/CCT8	3	1
GO:2001140	positive regulation of phospholipid transport	3/1329	14/18723	0.072109826	0.519357571	0.484790819	DBI/PRELID1/APOE	3	1
GO:2001171	positive regulation of ATP biosynthetic process	3/1329	14/18723	0.072109826	0.519357571	0.484790819	ENO1/PINK1/VCP	3	1
GO:0006090	pyruvate metabolic process	12/1329	106/18723	0.072548699	0.519357571	0.484790819	ENO1/MPC2/PRKAA1/VDAC1/ARL2/PGAM1/GAPDH/JMJD8/NUPR1/ALDOA/EIF6/PFKL	12	1
GO:0035821	modulation of process of other organism	12/1329	106/18723	0.072548699	0.519357571	0.484790819	HYAL2/TNIP1/NAPEPLD/CAV2/PSMC3/PHB2/PPIB/CCL8/PHB/VAPA/SLPI/APOE	12	1
GO:1905477	positive regulation of protein localization to membrane	12/1329	106/18723	0.072548699	0.519357571	0.484790819	RER1/ITGB1BP1/ACSL3/GPER1/FIS1/PTN/CD81/RAB11A/CIB1/NMT1/PDCD5/SLC5A3	12	1
GO:0051145	smooth muscle cell differentiation	9/1329	73/18723	0.07270352	0.519357571	0.484790819	MEF2C/HEY2/GPER1/ENG/EFEMP2/PDCD4/SIX1/TMEM204/COMP	9	1
GO:0006026	aminoglycan catabolic process	5/1329	32/18723	0.072919802	0.519357571	0.484790819	CTBS/HYAL2/IDUA/NAGLU/TGFB1	5	1
GO:0006506	GPI anchor biosynthetic process	5/1329	32/18723	0.072919802	0.519357571	0.484790819	DPM3/PIGF/GPAA1/DPM2/PIGT	5	1
GO:0035767	endothelial cell chemotaxis	5/1329	32/18723	0.072919802	0.519357571	0.484790819	RAB13/MET/CORO1B/HMGB1/LGMN	5	1
GO:0060317	cardiac epithelial to mesenchymal transition	5/1329	32/18723	0.072919802	0.519357571	0.484790819	SPRY1/HEY2/HAS2/ENG/PDCD4	5	1
GO:0097345	mitochondrial outer membrane permeabilization	5/1329	32/18723	0.072919802	0.519357571	0.484790819	BNIP3L/BNIP3/NMT1/BAX/CHCHD10	5	1
GO:1901185	negative regulation of ERBB signaling pathway	5/1329	32/18723	0.072919802	0.519357571	0.484790819	RNF115/SNX6/LGMN/CHMP6/SNX5	5	1
GO:1901532	regulation of hematopoietic progenitor cell differentiation	5/1329	32/18723	0.072919802	0.519357571	0.484790819	YTHDF2/NFE2L2/DHX36/FNIP1/PDCD2	5	1
GO:0010662	regulation of striated muscle cell apoptotic process	7/1329	52/18723	0.073275374	0.520490892	0.485848711	NFE2L2/SFRP2/HEY2/ILK/MDK/BNIP3/NUPR1	7	1
GO:0072132	mesenchyme morphogenesis	7/1329	52/18723	0.073275374	0.520490892	0.485848711	OSR1/ACTG2/HEY2/EXOC4/ENG/ACTA2/ACVRL1	7	1
GO:0032956	regulation of actin cytoskeleton organization	33/1329	358/18723	0.074274059	0.521951344	0.48721196	RHOC/S100A10/ITGB1BP1/PLEKHH2/TMSB10/BIN1/BRK1/PIK3CA/SYNPO2/FER/DBNL/ARPC1B/MET/GPM6B/FLNA/ARHGEF10/MTSS1/TEK/PHPT1/ILK/MDK/CORO1B/ARAP1/FCHSD2/SVIL/EPS8/ARPC3/TMOD3/MLST8/CX3CL1/MKKS/DSTN/CDC42EP5	33	1
GO:0000266	mitochondrial fission	6/1329	42/18723	0.074367478	0.521951344	0.48721196	PINK1/FIS1/BNIP3/DNM1L/DDHD1/RALBP1	6	1
GO:0010939	regulation of necrotic cell death	6/1329	42/18723	0.074367478	0.521951344	0.48721196	HEBP2/FADD/BNIP3/NUPR1/CYLD/TSPO	6	1
GO:0014912	negative regulation of smooth muscle cell migration	6/1329	42/18723	0.074367478	0.521951344	0.48721196	NFE2L2/MEF2C/IGFBP3/ILK/CORO1B/GSTP1	6	1
GO:0016601	Rac protein signal transduction	6/1329	42/18723	0.074367478	0.521951344	0.48721196	BRK1/ARHGAP24/DYNLT1/DBNL/EPS8/GABARAP	6	1
GO:0042168	heme metabolic process	6/1329	42/18723	0.074367478	0.521951344	0.48721196	UROD/TMEM14C/HMOX2/BLVRB/SRRD/TSPO	6	1
GO:0045687	positive regulation of glial cell differentiation	6/1329	42/18723	0.074367478	0.521951344	0.48721196	BIN1/PTN/RHEB/MDK/IL34/TGFB1	6	1
GO:0051452	intracellular pH reduction	6/1329	42/18723	0.074367478	0.521951344	0.48721196	TMEM9/ATP6V0E1/ATP6V0E2/ATP6AP2/GRN/BCL2	6	1
GO:1902100	negative regulation of metaphase/anaphase transition of cell cycle	6/1329	42/18723	0.074367478	0.521951344	0.48721196	APC/MAD2L1BP/ATM/LCMT1/PSMG2/KLHL22	6	1
GO:0045446	endothelial cell differentiation	13/1329	118/18723	0.075347693	0.525636051	0.490651424	GSTM3/ATOH8/HEY2/CCM2/MET/PTN/TJP2/EDF1/TNFRSF1A/ACVRL1/BTG1/PTPRS/COL18A1	13	1
GO:0032355	response to estradiol	15/1329	141/18723	0.075491936	0.525636051	0.490651424	DDX18/TFPI/IGFBP2/GPER1/ARPC1B/PTN/BAD/ESRRA/GSTP1/CCND1/CRYAB/NQO1/GPX4/TGFB1/GGT5	15	1
GO:0018279	protein N-linked glycosylation via asparagine	4/1329	23/18723	0.075983622	0.525636051	0.490651424	OST4/OSTC/UBE2J1/DAD1	4	1
GO:0019430	removal of superoxide radicals	4/1329	23/18723	0.075983622	0.525636051	0.490651424	PRDX1/NFE2L2/NQO1/PRDX2	4	1
GO:0036119	response to platelet-derived growth factor	4/1329	23/18723	0.075983622	0.525636051	0.490651424	FER/PTN/HAS2/CORO1B	4	1
GO:0045932	negative regulation of muscle contraction	4/1329	23/18723	0.075983622	0.525636051	0.490651424	BIN1/CALCRL/SRI/ARHGAP42	4	1
GO:0051457	maintenance of protein location in nucleus	4/1329	23/18723	0.075983622	0.525636051	0.490651424	PARK7/SKP1/ARL2/CHCHD10	4	1
GO:0071218	cellular response to misfolded protein	4/1329	23/18723	0.075983622	0.525636051	0.490651424	AUP1/DNAJB14/VCP/STUB1	4	1
GO:0140112	extracellular vesicle biogenesis	4/1329	23/18723	0.075983622	0.525636051	0.490651424	RAB11A/SNF8/VPS4B/CHMP2A	4	1
GO:1902410	mitotic cytokinetic process	4/1329	23/18723	0.075983622	0.525636051	0.490651424	CHMP2B/CHMP6/VPS4B/CHMP2A	4	1
GO:2000737	negative regulation of stem cell differentiation	4/1329	23/18723	0.075983622	0.525636051	0.490651424	YTHDF2/NFE2L2/NELFB/CDK12	4	1
GO:0032233	positive regulation of actin filament bundle assembly	8/1329	63/18723	0.076384947	0.527723385	0.492599833	RHOC/S100A10/ITGB1BP1/SYNPO2/FLNA/ARHGEF10/MTSS1/CX3CL1	8	1
GO:0071331	cellular response to hexose stimulus	16/1329	153/18723	0.076818699	0.53002902	0.494752012	MPC2/PIK3CA/PRKAA1/OXCT1/HMGN3/GPER1/SRI/FIS1/PHPT1/BAD/DYNLL1/GAS6/IGF1R/CYBA/NME1/LGALS1	16	1
GO:0006936	muscle contraction	32/1329	347/18723	0.0774456	0.533659602	0.498140954	ENO1/CALM2/BIN1/CALCRL/DES/PIK3CA/EDNRA/GPER1/SRI/AKAP9/FLNA/MYOM2/TPM2/TNNT3/VEGFB/ARHGAP42/CRYAB/ACTA2/C12orf57/MYL6B/MYL6/TMOD3/MYH11/ALDOA/SGCA/GAA/MKKS/MYL9/GAMT/CNN1/COMP/FXYD1	32	1
GO:0009201	ribonucleoside triphosphate biosynthetic process	9/1329	74/18723	0.077824139	0.534184082	0.498630527	ENO1/PINK1/DGUOK/NUDT2/VCP/NME3/ALDOA/NME1/TGFB1	9	1
GO:0033143	regulation of intracellular steroid hormone receptor signaling pathway	9/1329	74/18723	0.077824139	0.534184082	0.498630527	PARK7/UBA5/UFSP2/CYP7B1/ARNTL/PHB2/PHB/DDRGK1/PRMT2	9	1
GO:0048844	artery morphogenesis	9/1329	74/18723	0.077824139	0.534184082	0.498630527	HEY2/ENG/MDK/EFEMP2/ACVRL1/SIX1/NPRL3/COMP/APOE	9	1
GO:0045926	negative regulation of growth	24/1329	249/18723	0.078353715	0.537123335	0.501374152	ENO1/SEMA6C/VGLL4/SEMA3B/HYAL2/SFRP2/ENPP1/NDUFS3/CCDC85B/CRYAB/ACVRL1/BTG1/LGMN/MEG3/MT2A/MT1E/MT1M/PHB/SPAG9/BCL2/PTPRS/NDUFA13/TGFB1/PPP2R1A	24	1
GO:0016485	protein processing	22/1329	225/18723	0.078977629	0.540700846	0.504713556	ENO1/TMEM59/APH1A/CTSS/CLEC3B/ATP6AP2/CTSL/BAD/FADD/SPCS2/DYNC2H1/LGMN/SEC11A/LONP2/TMEM208/SEC11C/HM13/CTSZ/COMP/PISD/RUNX1/BACE2	22	1
GO:0050729	positive regulation of inflammatory response	15/1329	142/18723	0.07915102	0.541188715	0.505168954	PARK7/HYAL2/TNIP1/NAPEPLD/CD81/MDK/NEAT1/PDCD4/TNFRSF1A/NUPR1/CX3CL1/IFI35/GRN/RPS19/DDT	15	1
GO:0031398	positive regulation of protein ubiquitination	13/1329	119/18723	0.079374239	0.542015581	0.505940786	PINK1/PEF1/COMMD1/PDCD6/RNF180/SKP1/MYCBP2/STUB1/RPS2/GABARAP/FKBP1A/TICAM1/PIN1	13	1
GO:0032210	regulation of telomere maintenance via telomerase	7/1329	53/18723	0.079514932	0.54227751	0.506185282	CCT3/CCT7/DCP2/ATM/SMG6/MAP2K7/CCT8	7	1
GO:0016052	carbohydrate catabolic process	16/1329	154/18723	0.080363989	0.545257317	0.508966763	ENO1/CTBS/PRKAA1/PPP1R3B/BAD/ARL2/PPP1CA/PGAM1/GAPDH/HMGB1/JMJD8/NUPR1/ALDOA/GAA/EIF6/PFKL	16	1
GO:0071326	cellular response to monosaccharide stimulus	16/1329	154/18723	0.080363989	0.545257317	0.508966763	MPC2/PIK3CA/PRKAA1/OXCT1/HMGN3/GPER1/SRI/FIS1/PHPT1/BAD/DYNLL1/GAS6/IGF1R/CYBA/NME1/LGALS1	16	1
GO:0031330	negative regulation of cellular catabolic process	25/1329	262/18723	0.080584464	0.545257317	0.508966763	PARK7/PINK1/RPL11/RPS7/FEZ2/DHX36/PIK3CA/CAMLG/MET/TIMP1/NELL1/UBXN1/NUPR1/GABARAPL2/BCL2/DDRGK1/CST3/CTSA/CIRBP/SGTA/APOC1/RASIP1/SNRNP70/KLHL22/TSPO	25	1
GO:0034446	substrate adhesion-dependent cell spreading	12/1329	108/18723	0.08100756	0.545257317	0.508966763	S100A10/ITGB1BP1/LIMS1/LIMS2/FER/FLNA/HAS2/TEK/ILK/MDK/CIB1/P4HB	12	1
GO:0006505	GPI anchor metabolic process	5/1329	33/18723	0.081157014	0.545257317	0.508966763	DPM3/PIGF/GPAA1/DPM2/PIGT	5	1
GO:0006891	intra-Golgi vesicle-mediated transport	5/1329	33/18723	0.081157014	0.545257317	0.508966763	TRAPPC3/VTI1B/GABARAPL2/COPZ2/COPE	5	1
GO:0009156	ribonucleoside monophosphate biosynthetic process	5/1329	33/18723	0.081157014	0.545257317	0.508966763	PRPS2/HPRT1/NUDT2/APRT/ADSL	5	1
GO:0071763	nuclear membrane organization	5/1329	33/18723	0.081157014	0.545257317	0.508966763	GPER1/ANKLE2/CTDNEP1/AKAP8L/CHMP2A	5	1
GO:1902992	negative regulation of amyloid precursor protein catabolic process	5/1329	33/18723	0.081157014	0.545257317	0.508966763	BIN1/CLU/PIN1/APOE/RTN2	5	1
GO:1904950	negative regulation of establishment of protein localization	14/1329	131/18723	0.081407754	0.545257317	0.508966763	PARK7/ITGB1BP1/PKDCC/SUMO1/UBE2J1/SNX3/GOPC/SERGEF/FRMD4A/ERP29/UBAC2/IDH2/APOE/PFKL	14	1
GO:0033046	negative regulation of sister chromatid segregation	6/1329	43/18723	0.081495338	0.545257317	0.508966763	APC/MAD2L1BP/ATM/LCMT1/PSMG2/KLHL22	6	1
GO:0033048	negative regulation of mitotic sister chromatid segregation	6/1329	43/18723	0.081495338	0.545257317	0.508966763	APC/MAD2L1BP/ATM/LCMT1/PSMG2/KLHL22	6	1
GO:0035794	positive regulation of mitochondrial membrane permeability	6/1329	43/18723	0.081495338	0.545257317	0.508966763	HEBP2/BNIP3L/BNIP3/NMT1/BAX/CHCHD10	6	1
GO:1904706	negative regulation of vascular associated smooth muscle cell proliferation	6/1329	43/18723	0.081495338	0.545257317	0.508966763	MEF2C/GPER1/EFEMP2/GSTP1/PDCD4/CNN1	6	1
GO:2000816	negative regulation of mitotic sister chromatid separation	6/1329	43/18723	0.081495338	0.545257317	0.508966763	APC/MAD2L1BP/ATM/LCMT1/PSMG2/KLHL22	6	1
GO:0044242	cellular lipid catabolic process	21/1329	214/18723	0.082137203	0.547937206	0.511468287	ECHDC2/PRDX6/ACAA1/PCCB/ECHDC1/NAPEPLD/DECR1/AKR1C3/ECHS1/ACADS/PCCA/HEXA/ETFA/ECI1/LONP2/PLA2G15/MLYCD/GCDH/ECH1/APOC1/ETFB	21	1
GO:1903051	negative regulation of proteolysis involved in cellular protein catabolic process	8/1329	64/18723	0.082147784	0.547937206	0.511468287	PARK7/RPL11/RPS7/CAMLG/UBXN1/GABARAPL2/DDRGK1/SGTA	8	1
GO:0032388	positive regulation of intracellular transport	20/1329	202/18723	0.082206091	0.547937206	0.511468287	PINK1/RHOU/ITGB1BP1/CAMK1/HYAL2/ICE1/PRKAA1/TOMM7/FIS1/BCAP31/FLNA/PCM1/CD81/GAS6/CIB1/NMT1/UBL5/PDCD5/TGFB1/PCNT	20	1
GO:0038061	NIK/NF-kappaB signaling	15/1329	143/18723	0.082923253	0.551551999	0.514842492	AGO3/PRDX1/REL/LIMS1/COPS8/ILK/RPS3/PDCD4/PHB2/HMGB1/PPP4C/CYLD/IFI35/PHB/C20orf27	15	1
GO:0048662	negative regulation of smooth muscle cell proliferation	9/1329	75/18723	0.083159062	0.551551999	0.514842492	MEF2C/GPER1/IGFBP3/ILK/EFEMP2/GSTP1/PDCD4/CNN1/APOE	9	1
GO:1903363	negative regulation of cellular protein catabolic process	9/1329	75/18723	0.083159062	0.551551999	0.514842492	PARK7/RPL11/RPS7/CAMLG/NELL1/UBXN1/GABARAPL2/DDRGK1/SGTA	9	1
GO:0046434	organophosphate catabolic process	16/1329	155/18723	0.084014127	0.551551999	0.514842492	PRDX6/PDE1A/INPP1/HINT1/DNPH1/ENPP1/NAPEPLD/HPRT1/PDE7A/VCP/PLA2G15/MLYCD/NT5C/ITPA/APOC1/TYMP	16	1
GO:0000463	maturation of LSU-rRNA from tricistronic rRNA transcript (SSU-rRNA, 5.8S rRNA, LSU-rRNA)	3/1329	15/18723	0.085555585	0.551551999	0.514842492	DDX18/RPF2/RPL35	3	1
GO:0002679	respiratory burst involved in defense response	3/1329	15/18723	0.085555585	0.551551999	0.514842492	GRN/PRDX2/RPS19	3	1
GO:0009083	branched-chain amino acid catabolic process	3/1329	15/18723	0.085555585	0.551551999	0.514842492	ECHS1/BCKDK/BCAT2	3	1
GO:0010940	positive regulation of necrotic cell death	3/1329	15/18723	0.085555585	0.551551999	0.514842492	HEBP2/BNIP3/TSPO	3	1
GO:0018216	peptidyl-arginine methylation	3/1329	15/18723	0.085555585	0.551551999	0.514842492	COPRS/PRMT1/PRMT2	3	1
GO:0023035	CD40 signaling pathway	3/1329	15/18723	0.085555585	0.551551999	0.514842492	TNIP2/PHB2/PHB	3	1
GO:0031958	corticosteroid receptor signaling pathway	3/1329	15/18723	0.085555585	0.551551999	0.514842492	ARNTL/PTGES3/PHB	3	1
GO:0032488	Cdc42 protein signal transduction	3/1329	15/18723	0.085555585	0.551551999	0.514842492	RHOU/RALBP1/APOE	3	1
GO:0033599	regulation of mammary gland epithelial cell proliferation	3/1329	15/18723	0.085555585	0.551551999	0.514842492	CCND1/PHB2/BAX	3	1
GO:0034310	primary alcohol catabolic process	3/1329	15/18723	0.085555585	0.551551999	0.514842492	SULT1C4/AKR1C3/ALDH2	3	1
GO:0042976	activation of Janus kinase activity	3/1329	15/18723	0.085555585	0.551551999	0.514842492	GHR/PIBF1/SOCS1	3	1
GO:0043584	nose development	3/1329	15/18723	0.085555585	0.551551999	0.514842492	DLX5/SIX1/SMCHD1	3	1
GO:0044793	negative regulation by host of viral process	3/1329	15/18723	0.085555585	0.551551999	0.514842492	PSMC3/CCL8/VAPA	3	1
GO:0046459	short-chain fatty acid metabolic process	3/1329	15/18723	0.085555585	0.551551999	0.514842492	PCCB/ACADS/PCCA	3	1
GO:0051775	response to redox state	3/1329	15/18723	0.085555585	0.551551999	0.514842492	GLRX2/RNF7/ARNTL	3	1
GO:0055012	ventricular cardiac muscle cell differentiation	3/1329	15/18723	0.085555585	0.551551999	0.514842492	LMNA/MEF2C/HEY2	3	1
GO:0060253	negative regulation of glial cell proliferation	3/1329	15/18723	0.085555585	0.551551999	0.514842492	PTN/IDH2/TSPO	3	1
GO:1902902	negative regulation of autophagosome assembly	3/1329	15/18723	0.085555585	0.551551999	0.514842492	PINK1/FEZ2/NUPR1	3	1
GO:1903543	positive regulation of exosomal secretion	3/1329	15/18723	0.085555585	0.551551999	0.514842492	SNF8/VPS4B/CHMP2A	3	1
GO:2000345	regulation of hepatocyte proliferation	3/1329	15/18723	0.085555585	0.551551999	0.514842492	LIMS2/PTN/MDK	3	1
GO:2001138	regulation of phospholipid transport	3/1329	15/18723	0.085555585	0.551551999	0.514842492	DBI/PRELID1/APOE	3	1
GO:0030520	intracellular estrogen receptor signaling pathway	7/1329	54/18723	0.086052812	0.551551999	0.514842492	TADA3/UBA5/UFSP2/CYP7B1/PHB2/DDX54/DDRGK1	7	1
GO:0030198	extracellular matrix organization	28/1329	301/18723	0.08628491	0.551551999	0.514842492	CTSS/EMILIN1/FBLN2/SFRP2/AEBP1/CAV2/DNAJB6/GPM6B/PRDX4/COL14A1/HAS2/ENG/POMT1/EFEMP2/KAZALD1/TNFRSF1A/LUM/COL4A1/GAS6/LOXL1/MYH11/IER3IP1/CST3/COL5A3/COMP/TGFB1/RUNX1/COL18A1	28	1
GO:0016486	peptide hormone processing	4/1329	24/18723	0.086287339	0.551551999	0.514842492	ATP6AP2/CTSL/CTSZ/BACE2	4	1
GO:0018196	peptidyl-asparagine modification	4/1329	24/18723	0.086287339	0.551551999	0.514842492	OST4/OSTC/UBE2J1/DAD1	4	1
GO:0031639	plasminogen activation	4/1329	24/18723	0.086287339	0.551551999	0.514842492	ENO1/CLEC3B/CTSZ/RUNX1	4	1
GO:0048641	regulation of skeletal muscle tissue development	4/1329	24/18723	0.086287339	0.551551999	0.514842492	PRKAA1/MEF2C/BCL2/TGFB1	4	1
GO:0051156	glucose 6-phosphate metabolic process	4/1329	24/18723	0.086287339	0.551551999	0.514842492	TKT/TALDO1/PGAM1/PGLS	4	1
GO:0071294	cellular response to zinc ion	4/1329	24/18723	0.086287339	0.551551999	0.514842492	MT2A/MT1E/MT1M/TSPO	4	1
GO:0071577	zinc ion transmembrane transport	4/1329	24/18723	0.086287339	0.551551999	0.514842492	SLC39A1/SLC39A10/SLC39A13/SLC39A3	4	1
GO:0007568	aging	31/1329	339/18723	0.088178767	0.562636951	0.525189665	C1QA/LMNA/GLRX2/LIMS1/NFE2L2/IGFBP2/HYAL2/SERP1/KCNMB1/NUDT1/NAPEPLD/TIMP1/ILK/ARNTL/ATM/CRYAB/PDCD4/PAWR/APAF1/YPEL3/CX3CL1/NQO1/CD68/BCL2/GPX4/LONP1/MAP2K7/COMP/MIF/CHEK2/TSPO	31	1
GO:0007029	endoplasmic reticulum organization	10/1329	87/18723	0.088233876	0.562636951	0.525189665	TOR1AIP2/SEC61A1/CAMLG/LMAN2/CAV2/UBL4A/EMC2/EMC7/SGTA/WDR83OS	10	1
GO:0043409	negative regulation of MAPK cascade	18/1329	180/18723	0.088715272	0.563389574	0.525892196	PINK1/ASH1L/ITGB1BP1/EMILIN1/HYAL2/SPRY1/SFRP2/TNIP1/GPER1/GSTP1/PDCD4/IRAK3/IGF1R/CYLD/PHB/PIN1/ZNF675/APOE	18	1
GO:0043062	extracellular structure organization	28/1329	302/18723	0.08897596	0.563389574	0.525892196	CTSS/EMILIN1/FBLN2/SFRP2/AEBP1/CAV2/DNAJB6/GPM6B/PRDX4/COL14A1/HAS2/ENG/POMT1/EFEMP2/KAZALD1/TNFRSF1A/LUM/COL4A1/GAS6/LOXL1/MYH11/IER3IP1/CST3/COL5A3/COMP/TGFB1/RUNX1/COL18A1	28	1
GO:0007528	neuromuscular junction development	6/1329	44/18723	0.088989823	0.563389574	0.525892196	RER1/PTN/PPFIBP1/COL4A1/SIX1/GPHN	6	1
GO:0032007	negative regulation of TOR signaling	6/1329	44/18723	0.088989823	0.563389574	0.525892196	PDCD6/PRKAA1/FNIP1/ARNTL/ATM/NPRL3	6	1
GO:0032881	regulation of polysaccharide metabolic process	6/1329	44/18723	0.088989823	0.563389574	0.525892196	ENPP1/PPP1R3B/HAS2/PPP1CA/HMGB1/TGFB1	6	1
GO:1903573	negative regulation of response to endoplasmic reticulum stress	6/1329	44/18723	0.088989823	0.563389574	0.525892196	PARK7/CLU/CREB3/UBXN1/DDRGK1/SGTA	6	1
GO:0006997	nucleus organization	14/1329	133/18723	0.089574527	0.563552617	0.526044387	SERBP1/LMNA/BIN1/CHMP2B/SMARCA5/GPER1/SRPK2/ANKLE2/CTDNEP1/CHMP6/VPS4B/AKAP8L/RPS19/CHMP2A	14	1
GO:0097305	response to alcohol	24/1329	253/18723	0.089834634	0.563552617	0.526044387	SDF4/PMVK/EEF1B2/RPL15/PRKAA1/OXCT1/KCNMB1/RPL10A/BAD/GSTP1/CCND1/FDX1/AKR1C3/MGMT/EPS8/CDK4/TUFM/CES1/NQO1/CYBA/PEMT/RPL27/TGFB1/TSPO	24	1
GO:0001662	behavioral fear response	5/1329	34/18723	0.089866383	0.563552617	0.526044387	MEF2C/VDAC1/MDK/BCL2/APOE	5	1
GO:0019076	viral release from host cell	5/1329	34/18723	0.089866383	0.563552617	0.526044387	CHMP2B/CAV2/VAPA/VPS4B/CHMP2A	5	1
GO:0032212	positive regulation of telomere maintenance via telomerase	5/1329	34/18723	0.089866383	0.563552617	0.526044387	CCT3/CCT7/ATM/MAP2K7/CCT8	5	1
GO:0035890	exit from host	5/1329	34/18723	0.089866383	0.563552617	0.526044387	CHMP2B/CAV2/VAPA/VPS4B/CHMP2A	5	1
GO:0035891	exit from host cell	5/1329	34/18723	0.089866383	0.563552617	0.526044387	CHMP2B/CAV2/VAPA/VPS4B/CHMP2A	5	1
GO:0055094	response to lipoprotein particle	5/1329	34/18723	0.089866383	0.563552617	0.526044387	CD81/CES1/CD68/TICAM1/APOE	5	1
GO:0043254	regulation of protein-containing complex assembly	38/1329	428/18723	0.090587143	0.567401032	0.529636664	PARK7/PINK1/RHOC/TMSB10/BIN1/SUMO1/BRK1/ICE1/FER/FNIP1/DBNL/AKAP9/ARPC1B/MET/CLU/VCP/ARL2/CORO1B/FCHSD2/RPS3/ATM/CRYAB/SVIL/EPS8/ARPC3/HMGB1/TMOD3/STUB1/MLST8/LCMT1/MKKS/NCLN/TICAM1/TGFB1/APOE/RASIP1/BAX/CDC42EP5	38	1
GO:0051017	actin filament bundle assembly	16/1329	157/18723	0.091630731	0.572979764	0.534844094	RHOC/S100A10/ITGB1BP1/SYNPO2/MARCKS/MET/FLNA/ARHGEF10/MTSS1/CORO1B/ARAP1/PDLIM1/EPS8/PAWR/CX3CL1/MKKS	16	1
GO:0007596	blood coagulation	21/1329	217/18723	0.091694063	0.572979764	0.534844094	NFE2L2/TFPI/PROS1/PIK3CA/BLOC1S4/CLIC1/FLNA/HBB/ILK/FIBP/JMJD1C/HPS6/TSPAN8/F10/GAS6/VKORC1/MYL12A/MYL9/PRDX2/COMP/APOE	21	1
GO:0033209	tumor necrosis factor-mediated signaling pathway	11/1329	99/18723	0.092020151	0.57417395	0.535958798	TNFRSF14/LIMS1/ILK/GSTP1/TNFRSF1A/GAS6/CDIP1/CYLD/TXNDC17/EIF5A/ZNF675	11	1
GO:0002688	regulation of leukocyte chemotaxis	13/1329	122/18723	0.092264451	0.57417395	0.535958798	NBL1/PTN/RARRES2/CREB3/MDK/VEGFB/DNM1L/HMGB1/GAS6/LGMN/IL34/MIF/DDT	13	1
GO:0006479	protein methylation	18/1329	181/18723	0.092318589	0.57417395	0.535958798	ASH1L/LMNA/METTL21A/ATRX/NTMT1/EHMT1/TRMT112/EED/NNMT/BTG1/RTF1/LCMT1/SUPT6H/COPRS/PRMT1/SNRPD3/PAXBP1/PRMT2	18	1
GO:0008213	protein alkylation	18/1329	181/18723	0.092318589	0.57417395	0.535958798	ASH1L/LMNA/METTL21A/ATRX/NTMT1/EHMT1/TRMT112/EED/NNMT/BTG1/RTF1/LCMT1/SUPT6H/COPRS/PRMT1/SNRPD3/PAXBP1/PRMT2	18	1
GO:0008333	endosome to lysosome transport	7/1329	55/18723	0.092887093	0.576356797	0.537996362	RAB7B/BIN1/CHMP2B/VCP/VPS4B/MVB12A/HMGXB4	7	1
GO:0046164	alcohol catabolic process	7/1329	55/18723	0.092887093	0.576356797	0.537996362	SNX17/SULT1C4/INPP1/CYP27A1/AKR1C3/ALDH2/APOE	7	1
GO:0032147	activation of protein kinase activity	14/1329	134/18723	0.093843893	0.581612619	0.542902374	PARK7/PINK1/ITGB1BP1/COPS8/PIK3CA/GHR/PHB2/HMGB1/PIBF1/GAS6/RPLP1/SOCS1/PHB/GPRC5C	14	1
GO:0032418	lysosome localization	9/1329	77/18723	0.094471283	0.583784083	0.544929313	S100A13/FER/PTGDS/LAMTOR1/HPS6/BLOC1S1/RAB34/SPAG9/KXD1	9	1
GO:0048644	muscle organ morphogenesis	9/1329	77/18723	0.094471283	0.583784083	0.544929313	SERP1/HEY2/LY6E/ENG/EFEMP2/ZFPM1/FKBP1A/TGFB1/ADARB1	9	1
GO:0045229	external encapsulating structure organization	28/1329	304/18723	0.094524768	0.583784083	0.544929313	CTSS/EMILIN1/FBLN2/SFRP2/AEBP1/CAV2/DNAJB6/GPM6B/PRDX4/COL14A1/HAS2/ENG/POMT1/EFEMP2/KAZALD1/TNFRSF1A/LUM/COL4A1/GAS6/LOXL1/MYH11/IER3IP1/CST3/COL5A3/COMP/TGFB1/RUNX1/COL18A1	28	1
GO:0030178	negative regulation of Wnt signaling pathway	17/1329	170/18723	0.095941767	0.584966215	0.546032766	IGFBP2/VGLL4/RBMS3/SFRP2/APC/TLE4/MDK/IGFBP6/PFDN5/UBAC2/CYLD/TAX1BP3/APCDD1/TLE2/APOE/HMGXB4/CBY1	17	1
GO:0001933	negative regulation of protein phosphorylation	31/1329	342/18723	0.096035292	0.584966215	0.546032766	PARK7/ITGB1BP1/EMILIN1/CALM2/HYAL2/SPRY1/SFRP2/APC/UBE2B/ENPP1/IGFBP3/PRKAR2B/ENG/ILK/GSTP1/PDCD4/IRAK3/PIBF1/SNX6/CIB1/SOCS1/SPAG9/CHMP6/FKBP8/ZNF675/TGFB1/APOE/RASIP1/BAX/PPP2R1A/ADARB1	31	1
GO:0006110	regulation of glycolytic process	6/1329	45/18723	0.096846265	0.584966215	0.546032766	PRKAA1/ARL2/PGAM1/JMJD8/NUPR1/EIF6	6	1
GO:0044088	regulation of vacuole organization	6/1329	45/18723	0.096846265	0.584966215	0.546032766	PINK1/FEZ2/TBC1D12/NPRL3/NUPR1/GRN	6	1
GO:0051985	negative regulation of chromosome segregation	6/1329	45/18723	0.096846265	0.584966215	0.546032766	APC/MAD2L1BP/ATM/LCMT1/PSMG2/KLHL22	6	1
GO:1905819	negative regulation of chromosome separation	6/1329	45/18723	0.096846265	0.584966215	0.546032766	APC/MAD2L1BP/ATM/LCMT1/PSMG2/KLHL22	6	1
GO:0031664	regulation of lipopolysaccharide-mediated signaling pathway	4/1329	25/18723	0.097228597	0.584966215	0.546032766	NFKBIL1/SIGIRR/CX3CL1/PRDX2	4	1
GO:0090169	regulation of spindle assembly	4/1329	25/18723	0.097228597	0.584966215	0.546032766	GPSM2/CHMP2B/VPS4B/CHMP2A	4	1
GO:0140448	signaling receptor ligand precursor processing	4/1329	25/18723	0.097228597	0.584966215	0.546032766	ATP6AP2/CTSL/CTSZ/BACE2	4	1
GO:1901361	organic cyclic compound catabolic process	43/1329	495/18723	0.098226972	0.584966215	0.546032766	HNRNPR/YTHDF2/AGO3/SERBP1/SNX17/HNMT/NFE2L2/PDE1A/CYP27A1/ACAA1/EXOSC7/DHX36/DCP2/HINT1/DNPH1/ENPP1/NUDT1/LSM5/HPRT1/PDE7A/VCP/REXO4/RNH1/KCNQ1OT1/RNASEH2C/LRTOMT/ATM/ADAL/HMOX2/CARHSP1/MLYCD/SMG6/NT5C/ITPA/CIRBP/LSM7/DNASE2/LSM4/BLVRB/APOE/BAX/TNRC6B/TYMP	43	1
GO:0001569	branching involved in blood vessel morphogenesis	5/1329	35/18723	0.099037728	0.584966215	0.546032766	EDNRA/SFRP2/ENG/MDK/COL4A1	5	1
GO:0002209	behavioral defense response	5/1329	35/18723	0.099037728	0.584966215	0.546032766	MEF2C/VDAC1/MDK/BCL2/APOE	5	1
GO:0008608	attachment of spindle microtubules to kinetochore	5/1329	35/18723	0.099037728	0.584966215	0.546032766	CENPC/APC/BOD1/RMDN1/CHAMP1	5	1
GO:0009119	ribonucleoside metabolic process	5/1329	35/18723	0.099037728	0.584966215	0.546032766	DGUOK/HPRT1/ADAL/APRT/PEMT	5	1
GO:0032814	regulation of natural killer cell activation	5/1329	35/18723	0.099037728	0.584966215	0.546032766	IL15RA/PIBF1/GAS6/TICAM1/RHBDD3	5	1
GO:0033146	regulation of intracellular estrogen receptor signaling pathway	5/1329	35/18723	0.099037728	0.584966215	0.546032766	UBA5/UFSP2/CYP7B1/PHB2/DDRGK1	5	1
GO:0044273	sulfur compound catabolic process	5/1329	35/18723	0.099037728	0.584966215	0.546032766	IDUA/MLYCD/GGT5/TST/MPST	5	1
GO:0050654	chondroitin sulfate proteoglycan metabolic process	5/1329	35/18723	0.099037728	0.584966215	0.546032766	CHPF/IDUA/CYTL1/CSGALNACT1/DSEL	5	1
GO:0060236	regulation of mitotic spindle organization	5/1329	35/18723	0.099037728	0.584966215	0.546032766	GPSM2/CHMP2B/MAP9/VPS4B/CHMP2A	5	1
GO:1905207	regulation of cardiocyte differentiation	5/1329	35/18723	0.099037728	0.584966215	0.546032766	DHX36/MEF2C/HEY2/GPER1/TGFB1	5	1
GO:0050679	positive regulation of epithelial cell proliferation	20/1329	207/18723	0.099059372	0.584966215	0.546032766	OSR1/PDCD6/DLX5/CAV2/PTN/CYP7B1/HAS2/TEK/EGFL7/MDK/VEGFB/BAD/CCND1/ACVRL1/HMGB1/CYBA/TNFSF12/GRN/NME1/MYDGF	20	1
GO:0009199	ribonucleoside triphosphate metabolic process	10/1329	89/18723	0.099075615	0.584966215	0.546032766	ENO1/PINK1/DGUOK/NUDT2/VCP/NME3/ALDOA/NME1/ITPA/TGFB1	10	1
GO:0010657	muscle cell apoptotic process	10/1329	89/18723	0.099075615	0.584966215	0.546032766	NFE2L2/PDE1A/SFRP2/HEY2/ILK/MDK/PDCD4/BNIP3/APAF1/NUPR1	10	1
GO:0014910	regulation of smooth muscle cell migration	10/1329	89/18723	0.099075615	0.584966215	0.546032766	S100A11/NFE2L2/MEF2C/IGFBP3/HAS2/ILK/MDK/CORO1B/GSTP1/BCL2	10	1
GO:0032200	telomere organization	16/1329	159/18723	0.099671073	0.584966215	0.546032766	CCT3/CCT7/DHX36/DCP2/RAD50/NHP2/RPA3/ATRX/ATM/PTGES3/SLX4/ERCC4/SMG6/MAP2K7/XRCC6/CCT8	16	1
GO:0035966	response to topologically incorrect protein	16/1329	159/18723	0.099671073	0.584966215	0.546032766	AUP1/NFE2L2/HSPE1/MANF/SERP1/DNAJB14/CLU/VCP/CREB3/DNAJC4/CCND1/HSPB2/STUB1/DDRGK1/COMP/BAX	16	1
GO:0009141	nucleoside triphosphate metabolic process	12/1329	112/18723	0.099715053	0.584966215	0.546032766	ENO1/PINK1/GUK1/DGUOK/ENPP1/NUDT2/VCP/NME3/ALDOA/NME1/ITPA/TGFB1	12	1
GO:1901222	regulation of NIK/NF-kappaB signaling	12/1329	112/18723	0.099715053	0.584966215	0.546032766	AGO3/PRDX1/LIMS1/ILK/RPS3/PDCD4/PHB2/HMGB1/CYLD/IFI35/PHB/C20orf27	12	1
GO:0001845	phagolysosome assembly	3/1329	16/18723	0.099970285	0.584966215	0.546032766	RAB7B/TMEM175/RAB34	3	1
GO:0002693	positive regulation of cellular extravasation	3/1329	16/18723	0.099970285	0.584966215	0.546032766	XG/MDK/FADD	3	1
GO:0006266	DNA ligation	3/1329	16/18723	0.099970285	0.584966215	0.546032766	MGMT/HMGB1/XRCC6	3	1
GO:0006978	DNA damage response, signal transduction by p53 class mediator resulting in transcription of p21 class mediator	3/1329	16/18723	0.099970285	0.584966215	0.546032766	RPS27L/RPL26/CHEK2	3	1
GO:0019081	viral translation	3/1329	16/18723	0.099970285	0.584966215	0.546032766	MCTS1/EIF3F/EIF3G	3	1
GO:0044849	estrous cycle	3/1329	16/18723	0.099970285	0.584966215	0.546032766	PTN/HAS2/MDK	3	1
GO:0045651	positive regulation of macrophage differentiation	3/1329	16/18723	0.099970285	0.584966215	0.546032766	FADD/IL34/TGFB1	3	1
GO:0045838	positive regulation of membrane potential	3/1329	16/18723	0.099970285	0.584966215	0.546032766	GLRX/VCP/BAD	3	1
GO:0050884	neuromuscular process controlling posture	3/1329	16/18723	0.099970285	0.584966215	0.546032766	PNKD/GAA/ADARB1	3	1
GO:0051238	sequestering of metal ion	3/1329	16/18723	0.099970285	0.584966215	0.546032766	SRI/FTH1/FTL	3	1
GO:0070200	establishment of protein localization to telomere	3/1329	16/18723	0.099970285	0.584966215	0.546032766	CCT3/CCT7/CCT8	3	1
GO:0070230	positive regulation of lymphocyte apoptotic process	3/1329	16/18723	0.099970285	0.584966215	0.546032766	FNIP1/PRELID1/BAX	3	1
GO:0097202	activation of cysteine-type endopeptidase activity	3/1329	16/18723	0.099970285	0.584966215	0.546032766	BAD/FADD/LGMN	3	1
GO:1901201	regulation of extracellular matrix assembly	3/1329	16/18723	0.099970285	0.584966215	0.546032766	EMILIN1/HAS2/TGFB1	3	1
GO:1902165	regulation of intrinsic apoptotic signaling pathway in response to DNA damage by p53 class mediator	3/1329	16/18723	0.099970285	0.584966215	0.546032766	RPL26/BCL2/MIF	3	1
GO:2001224	positive regulation of neuron migration	3/1329	16/18723	0.099970285	0.584966215	0.546032766	FLNA/NSMF/MDK	3	1
GO:0031122	cytoplasmic microtubule organization	7/1329	56/18723	0.100014982	0.584966215	0.546032766	MAP10/CRIPT/DST/PCM1/CEP126/RAB11A/CIB1	7	1
GO:0043388	positive regulation of DNA binding	7/1329	56/18723	0.100014982	0.584966215	0.546032766	PARK7/CALM2/EDF1/HMGB1/NME1/DDRGK1/TGFB1	7	1
GO:0045599	negative regulation of fat cell differentiation	7/1329	56/18723	0.100014982	0.584966215	0.546032766	ENPP1/GPER1/ARNTL/CCDC85B/ZFPM1/LRP3/TGFB1	7	1
GO:0051784	negative regulation of nuclear division	7/1329	56/18723	0.100014982	0.584966215	0.546032766	AURKAIP1/APC/MAD2L1BP/ATM/LCMT1/PSMG2/KLHL22	7	1
GO:0006919	activation of cysteine-type endopeptidase activity involved in apoptotic process	9/1329	78/18723	0.100447195	0.586846399	0.547787811	HSPE1/IFT57/PDCD6/PDCD2/VCP/BAD/APAF1/RPS27L/BAX	9	1
GO:0010508	positive regulation of autophagy	13/1329	124/18723	0.10153607	0.592554666	0.553116154	PARK7/PINK1/TMEM59/SCOC/PRKAA1/VDAC1/BNIP3L/BAD/BNIP3/PHB2/HMGB1/TICAM1/PLEKHF1	13	1
GO:0043401	steroid hormone mediated signaling pathway	14/1329	136/18723	0.102755303	0.599010286	0.559142109	PARK7/TADA3/UBA5/UFSP2/GPER1/CYP7B1/ARNTL/ESRRA/PHB2/PTGES3/DDX54/PHB/DDRGK1/PRMT2	14	1
GO:0006006	glucose metabolic process	19/1329	196/18723	0.103264741	0.601318529	0.561296722	ENO1/SERP1/PIK3CA/PRKAA1/ENPP1/FAM3C/PPP1R3B/BAD/PPP1CA/NNMT/GAPDH/HMGB1/LCMT1/BCKDK/MLYCD/GAA/SLC25A1/TFF3/PFKL	19	1
GO:0044272	sulfur compound biosynthetic process	15/1329	148/18723	0.103495406	0.60200017	0.561932996	PPCS/ELOVL1/MPC2/NFE2L2/CHPF/ACSL3/CSGALNACT1/GSTP1/MLYCD/DSEL/GCDH/TECR/SLC25A1/GGT5/MPST	15	1
GO:0035304	regulation of protein dephosphorylation	10/1329	90/18723	0.104776047	0.60775778	0.567307398	PINK1/CALM2/SLC39A10/PPP1R7/BOD1/NSMF/ANKLE2/FKBP1A/PIN1/TGFB1	10	1
GO:0001974	blood vessel remodeling	6/1329	46/18723	0.105058714	0.60775778	0.567307398	MEF2C/FLNA/ACVRL1/CST3/TGFB1/BAX	6	1
GO:0031294	lymphocyte costimulation	6/1329	46/18723	0.105058714	0.60775778	0.567307398	TNFRSF14/PIK3CA/PDCD1LG2/CD81/CD320/LGALS1	6	1
GO:0033047	regulation of mitotic sister chromatid segregation	6/1329	46/18723	0.105058714	0.60775778	0.567307398	APC/MAD2L1BP/ATM/LCMT1/PSMG2/KLHL22	6	1
GO:0045851	pH reduction	6/1329	46/18723	0.105058714	0.60775778	0.567307398	TMEM9/ATP6V0E1/ATP6V0E2/ATP6AP2/GRN/BCL2	6	1
GO:1990778	protein localization to cell periphery	30/1329	333/18723	0.106018772	0.612642826	0.571867312	RER1/TMEM59/GPSM2/S100A10/RAB13/ITGB1BP1/PKDCC/VAMP5/TMEM150A/ACSL3/AP2M1/FCHO2/GOPC/GPER1/FLNA/CD81/TNFRSF1A/GAS6/HECTD1/VTI1B/PACS2/RAB11A/CIB1/RAB34/MYL12A/ARFRP1/BSG/PLEKHF1/TGFB1/PPIL2	30	1
GO:1904375	regulation of protein localization to cell periphery	13/1329	125/18723	0.106375219	0.614032993	0.573164953	RER1/TMEM59/GPSM2/PKDCC/ACSL3/AP2M1/GOPC/GPER1/HECTD1/VTI1B/RAB11A/CIB1/TGFB1	13	1
GO:0006754	ATP biosynthetic process	7/1329	57/18723	0.107432844	0.618789829	0.57760519	ENO1/PINK1/DGUOK/NUDT2/VCP/ALDOA/TGFB1	7	1
GO:0033619	membrane protein proteolysis	7/1329	57/18723	0.107432844	0.618789829	0.57760519	APH1A/TIMP1/HM13/CLPP/TGFB1/APOE/BACE2	7	1
GO:0061572	actin filament bundle organization	16/1329	161/18723	0.108136081	0.619150787	0.577942123	RHOC/S100A10/ITGB1BP1/SYNPO2/MARCKS/MET/FLNA/ARHGEF10/MTSS1/CORO1B/ARAP1/PDLIM1/EPS8/PAWR/CX3CL1/MKKS	16	1
GO:0032970	regulation of actin filament-based process	35/1329	397/18723	0.108234128	0.619150787	0.577942123	RHOC/S100A10/ITGB1BP1/PLEKHH2/TMSB10/BIN1/BRK1/PIK3CA/SYNPO2/FER/DBNL/SRI/AKAP9/ARPC1B/MET/GPM6B/FLNA/ARHGEF10/MTSS1/TEK/PHPT1/ILK/MDK/CORO1B/ARAP1/FCHSD2/SVIL/EPS8/ARPC3/TMOD3/MLST8/CX3CL1/MKKS/DSTN/CDC42EP5	35	1
GO:0071402	cellular response to lipoprotein particle stimulus	5/1329	36/18723	0.108658864	0.619150787	0.577942123	CD81/CES1/CD68/TICAM1/APOE	5	1
GO:0006027	glycosaminoglycan catabolic process	4/1329	26/18723	0.108780786	0.619150787	0.577942123	HYAL2/IDUA/NAGLU/TGFB1	4	1
GO:0006614	SRP-dependent cotranslational protein targeting to membrane	4/1329	26/18723	0.108780786	0.619150787	0.577942123	SRP9/SEC61A1/SEC61B/SRP14	4	1
GO:0008535	respiratory chain complex IV assembly	4/1329	26/18723	0.108780786	0.619150787	0.577942123	COA4/COA3/PET100/SCO2	4	1
GO:0051560	mitochondrial calcium ion homeostasis	4/1329	26/18723	0.108780786	0.619150787	0.577942123	FIS1/BCAP31/MICU3/BNIP3	4	1
GO:0071425	hematopoietic stem cell proliferation	4/1329	26/18723	0.108780786	0.619150787	0.577942123	YTHDF2/SFRP2/PDCD2/RUNX1	4	1
GO:1902186	regulation of viral release from host cell	4/1329	26/18723	0.108780786	0.619150787	0.577942123	CHMP2B/CAV2/VAPA/CHMP2A	4	1
GO:1905523	positive regulation of macrophage migration	4/1329	26/18723	0.108780786	0.619150787	0.577942123	RARRES2/MDK/CX3CL1/IL34	4	1
GO:2000108	positive regulation of leukocyte apoptotic process	4/1329	26/18723	0.108780786	0.619150787	0.577942123	MEF2C/FNIP1/PRELID1/BAX	4	1
GO:0007599	hemostasis	21/1329	222/18723	0.109168174	0.620023743	0.578756978	NFE2L2/TFPI/PROS1/PIK3CA/BLOC1S4/CLIC1/FLNA/HBB/ILK/FIBP/JMJD1C/HPS6/TSPAN8/F10/GAS6/VKORC1/MYL12A/MYL9/PRDX2/COMP/APOE	21	1
GO:0050817	coagulation	21/1329	222/18723	0.109168174	0.620023743	0.578756978	NFE2L2/TFPI/PROS1/PIK3CA/BLOC1S4/CLIC1/FLNA/HBB/ILK/FIBP/JMJD1C/HPS6/TSPAN8/F10/GAS6/VKORC1/MYL12A/MYL9/PRDX2/COMP/APOE	21	1
GO:0002685	regulation of leukocyte migration	20/1329	210/18723	0.110154133	0.624365544	0.582809803	TNFRSF14/NBL1/EMILIN1/PTN/RARRES2/XG/CREB3/CD81/MDK/VEGFB/FADD/DNM1L/HMGB1/GAS6/LGMN/CX3CL1/IL34/CCL8/MIF/DDT	20	1
GO:0042326	negative regulation of phosphorylation	34/1329	385/18723	0.110168293	0.624365544	0.582809803	PARK7/ITGB1BP1/EMILIN1/CALM2/HYAL2/SPRY1/SFRP2/APC/UBE2B/ENPP1/IGFBP3/PRKAR2B/ENG/ILK/GSTP1/PDCD4/IRAK3/DYNLL1/ANKLE2/PIBF1/SNX6/CIB1/SOCS1/NUPR1/SPAG9/CHMP6/FKBP8/ZNF675/TGFB1/APOE/RASIP1/BAX/PPP2R1A/ADARB1	34	1
GO:0042147	retrograde transport, endosome to Golgi	10/1329	91/18723	0.110661499	0.626490688	0.584793504	RAB7B/SNX3/STX5/VPS51/VPS29/SNX6/VTI1B/SPAG9/SNX5/ARFRP1	10	1
GO:0051258	protein polymerization	27/1329	297/18723	0.111051731	0.628028944	0.586229379	PINK1/TMSB10/BIN1/BRK1/FER/DBNL/AKAP9/ARPC1B/MET/ARL2/CORO1B/FCHSD2/RPS3/MSRB2/SVIL/EPS8/DNM1L/ARPC3/MZT1/TMOD3/MLST8/RNF135/CEP192/MKKS/GPX4/CDC42EP5/CHMP2A	27	1
GO:0032273	positive regulation of protein polymerization	14/1329	138/18723	0.112162899	0.633406853	0.591249352	PINK1/BIN1/BRK1/FER/AKAP9/ARPC1B/MET/ARL2/CORO1B/FCHSD2/RPS3/ARPC3/MLST8/CDC42EP5	14	1
GO:0007584	response to nutrient	17/1329	174/18723	0.11224175	0.633406853	0.591249352	IGFBP2/ACSL3/SFRP2/OXCT1/PTN/GSTP1/CCND1/AKR1C3/MGMT/APAF1/GAS6/DAD1/NQO1/COX4I1/PEMT/ADSL/TSPO	17	1
GO:0006998	nuclear envelope organization	6/1329	47/18723	0.113620002	0.634762672	0.592514932	LMNA/GPER1/ANKLE2/CTDNEP1/AKAP8L/CHMP2A	6	1
GO:0045581	negative regulation of T cell differentiation	6/1329	47/18723	0.113620002	0.634762672	0.592514932	FGL2/MDK/HMGB1/SOCS1/PRDX2/RUNX1	6	1
GO:0042180	cellular ketone metabolic process	20/1329	211/18723	0.114016745	0.634762672	0.592514932	PARK7/AKR7A2/SULT1C4/PNKD/OXCT1/AKR1C1/AKR1C3/AIFM2/PIBF1/VKORC1/BCKDK/LONP2/CES1/MLYCD/NMT1/PANK2/EIF6/APOC1/CBR1/CBR3	20	1
GO:0002931	response to ischemia	7/1329	58/18723	0.115136227	0.634762672	0.592514932	PINK1/CIB1/STUB1/CX3CL1/NQO1/MLYCD/BCL2	7	1
GO:0007131	reciprocal meiotic recombination	7/1329	58/18723	0.115136227	0.634762672	0.592514932	RAD50/UBE2B/KLHDC3/ATM/MLH3/SLX4/ERCC4	7	1
GO:0032387	negative regulation of intracellular transport	7/1329	58/18723	0.115136227	0.634762672	0.592514932	PARK7/ITGB1BP1/SUMO1/UBE2J1/SNX3/CRYAB/UBAC2	7	1
GO:0140527	reciprocal homologous recombination	7/1329	58/18723	0.115136227	0.634762672	0.592514932	RAD50/UBE2B/KLHDC3/ATM/MLH3/SLX4/ERCC4	7	1
GO:0006390	mitochondrial transcription	3/1329	17/18723	0.115276513	0.634762672	0.592514932	PRKAA1/MRPL12/CHCHD10	3	1
GO:0006901	vesicle coating	3/1329	17/18723	0.115276513	0.634762672	0.592514932	PEF1/PDCD6/ARFGAP2	3	1
GO:0008334	histone mRNA metabolic process	3/1329	17/18723	0.115276513	0.634762672	0.592514932	SLBP/DCP2/ATM	3	1
GO:0009200	deoxyribonucleoside triphosphate metabolic process	3/1329	17/18723	0.115276513	0.634762672	0.592514932	GUK1/DGUOK/ITPA	3	1
GO:0010934	macrophage cytokine production	3/1329	17/18723	0.115276513	0.634762672	0.592514932	CUEDC2/IRAK3/TGFB1	3	1
GO:0010935	regulation of macrophage cytokine production	3/1329	17/18723	0.115276513	0.634762672	0.592514932	CUEDC2/IRAK3/TGFB1	3	1
GO:0035269	protein O-linked mannosylation	3/1329	17/18723	0.115276513	0.634762672	0.592514932	DPM3/DPM2/POMT1	3	1
GO:0042053	regulation of dopamine metabolic process	3/1329	17/18723	0.115276513	0.634762672	0.592514932	PARK7/PNKD/HPRT1	3	1
GO:0042069	regulation of catecholamine metabolic process	3/1329	17/18723	0.115276513	0.634762672	0.592514932	PARK7/PNKD/HPRT1	3	1
GO:0042532	negative regulation of tyrosine phosphorylation of STAT protein	3/1329	17/18723	0.115276513	0.634762672	0.592514932	PIBF1/SOCS1/PPP2R1A	3	1
GO:0042772	DNA damage response, signal transduction resulting in transcription	3/1329	17/18723	0.115276513	0.634762672	0.592514932	RPS27L/RPL26/CHEK2	3	1
GO:0043117	positive regulation of vascular permeability	3/1329	17/18723	0.115276513	0.634762672	0.592514932	TJP2/TGFB1/APOE	3	1
GO:0090713	immunological memory process	3/1329	17/18723	0.115276513	0.634762672	0.592514932	TNFRSF14/FGL2/CD81	3	1
GO:0097067	cellular response to thyroid hormone stimulus	3/1329	17/18723	0.115276513	0.634762672	0.592514932	CTSS/CTSL/LMO2	3	1
GO:1903358	regulation of Golgi organization	3/1329	17/18723	0.115276513	0.634762672	0.592514932	AKAP9/STX5/MAP2K2	3	1
GO:1903541	regulation of exosomal secretion	3/1329	17/18723	0.115276513	0.634762672	0.592514932	SNF8/VPS4B/CHMP2A	3	1
GO:0046395	carboxylic acid catabolic process	22/1329	236/18723	0.115356945	0.634762672	0.592514932	ECHDC2/NAGK/HNMT/ACAA1/PCCB/GNPDA2/DDAH2/ECHDC1/DECR1/ECHS1/ACADS/PCCA/ETFA/ECI1/BCKDK/LONP2/PLA2G15/MLYCD/GCDH/ECH1/BCAT2/ETFB	22	1
GO:0044270	cellular nitrogen compound catabolic process	39/1329	451/18723	0.116097863	0.638176945	0.595701963	HNRNPR/YTHDF2/AGO3/SERBP1/HNMT/PDE1A/EXOSC7/DHX36/DCP2/HINT1/DNPH1/ENPP1/NUDT1/LSM5/HPRT1/PDE7A/VCP/REXO4/RNH1/KCNQ1OT1/RNASEH2C/ATM/ADAL/HMOX2/CARHSP1/MLYCD/SMG6/NT5C/ITPA/CIRBP/LSM7/DNASE2/LSM4/BLVRB/BAX/TST/MPST/TNRC6B/TYMP	39	1
GO:0010976	positive regulation of neuron projection development	16/1329	163/18723	0.117025025	0.642606846	0.599837024	P3H1/NFE2L2/CAMK1/DHX36/SNX3/DYNLT1/DBNL/PTN/FLNA/UBE2V2/MDK/DNM1L/CX3CL1/GRN/NME1/APOE	16	1
GO:2001236	regulation of extrinsic apoptotic signaling pathway	15/1329	151/18723	0.117210862	0.642961031	0.600167635	PARK7/LMNA/HYAL2/FAIM/SFRP2/GPER1/PPP1CA/GSTP1/FADD/TNFRSF12A/CYLD/CX3CL1/TNFSF12/BCL2/PRDX2	15	1
GO:0032885	regulation of polysaccharide biosynthetic process	5/1329	37/18723	0.118715762	0.649200026	0.605991383	ENPP1/PPP1R3B/HAS2/PPP1CA/TGFB1	5	1
GO:0045730	respiratory burst	5/1329	37/18723	0.118715762	0.649200026	0.605991383	PGAM1/CYBA/GRN/PRDX2/RPS19	5	1
GO:0048009	insulin-like growth factor receptor signaling pathway	5/1329	37/18723	0.118715762	0.649200026	0.605991383	IGFBP2/GHR/IGFBP3/IGFBP6/IGF1R	5	1
GO:0051149	positive regulation of muscle cell differentiation	9/1329	81/18723	0.119636551	0.652887829	0.609433738	CAMK1/MEF2C/GPER1/ENG/EFEMP2/RBM4/BCL2/PIN1/TGFB1	9	1
GO:2001021	negative regulation of response to DNA damage stimulus	9/1329	81/18723	0.119636551	0.652887829	0.609433738	SFRP2/CLU/OTUB1/RPS3/ERCC4/SMCHD1/BCL2/MIF/CHEK2	9	1
GO:0008064	regulation of actin polymerization or depolymerization	18/1329	188/18723	0.120132563	0.654468879	0.610909558	PLEKHH2/TMSB10/BIN1/BRK1/PIK3CA/FER/DBNL/ARPC1B/CORO1B/FCHSD2/SVIL/EPS8/ARPC3/TMOD3/MLST8/MKKS/DSTN/CDC42EP5	18	1
GO:0033559	unsaturated fatty acid metabolic process	12/1329	116/18723	0.120805282	0.654468879	0.610909558	ELOVL1/ACAA1/PTGDS/GSTP1/AKR1C1/AKR1C3/TNFRSF1A/PTGES3/PIBF1/GPX4/MIF/CBR1	12	1
GO:0006783	heme biosynthetic process	4/1329	27/18723	0.12091433	0.654468879	0.610909558	UROD/TMEM14C/SRRD/TSPO	4	1
GO:0008053	mitochondrial fusion	4/1329	27/18723	0.12091433	0.654468879	0.610909558	FIS1/BNIP3/DNM1L/BAX	4	1
GO:0010971	positive regulation of G2/M transition of mitotic cell cycle	4/1329	27/18723	0.12091433	0.654468879	0.610909558	CCND1/CDK4/RAB11A/VPS4B	4	1
GO:0042104	positive regulation of activated T cell proliferation	4/1329	27/18723	0.12091433	0.654468879	0.610909558	IGFBP2/FADD/RPS3/HMGB1	4	1
GO:0070861	regulation of protein exit from endoplasmic reticulum	4/1329	27/18723	0.12091433	0.654468879	0.610909558	UBE2J1/BCAP31/CD81/UBAC2	4	1
GO:1902883	negative regulation of response to oxidative stress	4/1329	27/18723	0.12091433	0.654468879	0.610909558	PARK7/PINK1/NFE2L2/MET	4	1
GO:0071560	cellular response to transforming growth factor beta stimulus	23/1329	250/18723	0.121258451	0.655661768	0.612023053	EMILIN1/LIMS1/ZEB2/CLEC3B/HYAL2/SPRY1/MEF2C/CAV2/ENG/FAM89B/GDF10/STRAP/ACVRL1/APAF1/SNX6/STUB1/MTMR4/FKBP1A/C20orf27/PIN1/PDCD5/EID2/TGFB1	23	1
GO:0002548	monocyte chemotaxis	8/1329	70/18723	0.12190935	0.657712711	0.613937491	NBL1/CREB3/HMGB1/LGMN/CX3CL1/CCL8/CCL14/RPS19	8	1
GO:0060415	muscle tissue morphogenesis	8/1329	70/18723	0.12190935	0.657712711	0.613937491	HEY2/LY6E/ENG/EFEMP2/ZFPM1/FKBP1A/TGFB1/ADARB1	8	1
GO:0031056	regulation of histone modification	15/1329	152/18723	0.122010114	0.657712711	0.613937491	PARK7/PINK1/LMNA/TADA3/UBE2B/ATRX/OTUB1/NNMT/RTF1/EID1/BRD7/SUPT6H/AKAP8L/THAP7/PAXBP1	15	1
GO:0090311	regulation of protein deacetylation	6/1329	48/18723	0.122521814	0.659130043	0.615260491	PINK1/TADA3/PRKAA1/BEX4/NNMT/AKAP8L	6	1
GO:1905710	positive regulation of membrane permeability	6/1329	48/18723	0.122521814	0.659130043	0.615260491	HEBP2/BNIP3L/BNIP3/NMT1/BAX/CHCHD10	6	1
GO:0050732	negative regulation of peptidyl-tyrosine phosphorylation	7/1329	59/18723	0.123119892	0.659930729	0.616007885	HYAL2/SFRP2/PIBF1/SNX6/SOCS1/CHMP6/PPP2R1A	7	1
GO:0051055	negative regulation of lipid biosynthetic process	7/1329	59/18723	0.123119892	0.659930729	0.616007885	PRKAA1/GPER1/AKR1C3/PIBF1/ASXL3/APOE/APOC1	7	1
GO:2000351	regulation of endothelial cell apoptotic process	7/1329	59/18723	0.123119892	0.659930729	0.616007885	NFE2L2/TNIP2/GPER1/TEK/AKR1C3/PDCD4/GAS6	7	1
GO:0032259	methylation	32/1329	364/18723	0.123209293	0.659930729	0.616007885	TRMT13/ASH1L/LMNA/HNMT/METTL21A/DALRD3/PIK3CA/ASMTL/ATRX/NTMT1/EHMT1/METTL15/TRMT112/LRTOMT/EED/NNMT/MGMT/BTG1/RTF1/METTL9/LCMT1/CMTR2/SMYD4/PEMT/SUPT6H/COPRS/RNMT/GAMT/PRMT1/SNRPD3/PAXBP1/PRMT2	32	1
GO:0051054	positive regulation of DNA metabolic process	19/1329	201/18723	0.123293342	0.659930729	0.616007885	CCT3/CCT7/DHX36/RAD50/UBE2B/ATRX/UBE2V2/RPS3/ATM/MGMT/PTGES3/HMGB1/SLX4/SMCHD1/MAP2K7/BABAM1/TGFB1/BAX/CCT8	19	1
GO:0045936	negative regulation of phosphate metabolic process	38/1329	441/18723	0.123909604	0.66256003	0.618462189	PARK7/ITGB1BP1/EMILIN1/CALM2/HYAL2/SPRY1/SFRP2/APC/UBE2B/BOD1/ENPP1/IGFBP3/PRKAR2B/ENG/ILK/GSTP1/PDCD4/IRAK3/DYNLL1/ANKLE2/PIBF1/SNX6/CIB1/SOCS1/NUPR1/SPAG9/CHMP6/FKBP1A/FKBP8/ZNF675/URI1/TGFB1/APOE/APOC1/RASIP1/BAX/PPP2R1A/ADARB1	38	1
GO:0030832	regulation of actin filament length	18/1329	189/18723	0.124475599	0.664915523	0.620660908	PLEKHH2/TMSB10/BIN1/BRK1/PIK3CA/FER/DBNL/ARPC1B/CORO1B/FCHSD2/SVIL/EPS8/ARPC3/TMOD3/MLST8/MKKS/DSTN/CDC42EP5	18	1
GO:0032231	regulation of actin filament bundle assembly	11/1329	105/18723	0.12515084	0.667849245	0.623399371	RHOC/S100A10/ITGB1BP1/SYNPO2/MET/FLNA/ARHGEF10/MTSS1/ARAP1/CX3CL1/MKKS	11	1
GO:0071466	cellular response to xenobiotic stimulus	17/1329	177/18723	0.125502994	0.669054695	0.62452459	GSTM3/GUK1/SULT1C4/NFE2L2/ACAA1/PRKAA1/MEF2C/AIP/GSTP1/AKR1C1/GAS6/VKORC1/NQO1/NME1/CHEK2/CBR1/CBR3	17	1
GO:0072330	monocarboxylic acid biosynthetic process	20/1329	214/18723	0.126096394	0.671542505	0.62684682	PARK7/ELOVL1/CYP27A1/ACSL3/PRKAA1/CYP7B1/PTGDS/GSTP1/AKR1C3/PTGES3/PIBF1/CES1/MLYCD/EIF6/GPX4/GAMT/TECR/APOC1/MIF/CBR1	20	1
GO:0008625	extrinsic apoptotic signaling pathway via death domain receptors	9/1329	82/18723	0.126446155	0.67272909	0.627954429	PARK7/FAIM/SFRP2/BAD/FADD/TNFRSF1A/GABARAP/BCL2/BAX	9	1
GO:0010563	negative regulation of phosphorus metabolic process	38/1329	442/18723	0.126756807	0.673705434	0.628865791	PARK7/ITGB1BP1/EMILIN1/CALM2/HYAL2/SPRY1/SFRP2/APC/UBE2B/BOD1/ENPP1/IGFBP3/PRKAR2B/ENG/ILK/GSTP1/PDCD4/IRAK3/DYNLL1/ANKLE2/PIBF1/SNX6/CIB1/SOCS1/NUPR1/SPAG9/CHMP6/FKBP1A/FKBP8/ZNF675/URI1/TGFB1/APOE/APOC1/RASIP1/BAX/PPP2R1A/ADARB1	38	1
GO:0016571	histone methylation	14/1329	141/18723	0.127197705	0.675371384	0.63042086	ASH1L/LMNA/ATRX/NTMT1/EHMT1/TRMT112/EED/NNMT/RTF1/SUPT6H/COPRS/PRMT1/PAXBP1/PRMT2	14	1
GO:0006882	cellular zinc ion homeostasis	5/1329	38/18723	0.129192721	0.679152191	0.633950029	SLC39A10/SLC39A13/MT2A/MT1E/MT1M	5	1
GO:0035337	fatty-acyl-CoA metabolic process	5/1329	38/18723	0.129192721	0.679152191	0.633950029	ELOVL1/ACSL3/GCDH/TECR/SLC25A1	5	1
GO:0042596	fear response	5/1329	38/18723	0.129192721	0.679152191	0.633950029	MEF2C/VDAC1/MDK/BCL2/APOE	5	1
GO:0048246	macrophage chemotaxis	5/1329	38/18723	0.129192721	0.679152191	0.633950029	RARRES2/MDK/IL34/MIF/DDT	5	1
GO:0097242	amyloid-beta clearance	5/1329	38/18723	0.129192721	0.679152191	0.633950029	LRPAP1/CLU/RAB11A/IGF1R/APOE	5	1
GO:1901031	regulation of response to reactive oxygen species	5/1329	38/18723	0.129192721	0.679152191	0.633950029	PARK7/PINK1/NFE2L2/MET/PAWR	5	1
GO:1902110	positive regulation of mitochondrial membrane permeability involved in apoptotic process	5/1329	38/18723	0.129192721	0.679152191	0.633950029	BNIP3L/BNIP3/NMT1/BAX/CHCHD10	5	1
GO:1903580	positive regulation of ATP metabolic process	5/1329	38/18723	0.129192721	0.679152191	0.633950029	ENO1/PINK1/PRKAA1/VCP/NUPR1	5	1
GO:0002690	positive regulation of leukocyte chemotaxis	10/1329	94/18723	0.129412059	0.679152191	0.633950029	PTN/RARRES2/CREB3/MDK/VEGFB/DNM1L/HMGB1/GAS6/LGMN/IL34	10	1
GO:0002062	chondrocyte differentiation	11/1329	106/18723	0.131241614	0.679152191	0.633950029	OSR1/PKDCC/CYTL1/SFRP2/MEF2C/TRPS1/MDK/ACVRL1/COMP/TGFB1/RUNX1	11	1
GO:0019882	antigen processing and presentation	11/1329	106/18723	0.131241614	0.679152191	0.633950029	CTSS/HLA-DQB1/PSMB8/FGL2/CTSL/CTSD/CTSF/PSME1/LGMN/CD68/RAB34	11	1
GO:1903707	negative regulation of hemopoiesis	11/1329	106/18723	0.131241614	0.679152191	0.633950029	FGL2/MDK/GPR137/IL17D/HMGB1/SOCS1/ZFPM1/NME1/PRDX2/ZNF675/RUNX1	11	1
GO:0030071	regulation of mitotic metaphase/anaphase transition	7/1329	60/18723	0.131377855	0.679152191	0.633950029	APC/MAD2L1BP/ATM/LCMT1/ANAPC11/PSMG2/KLHL22	7	1
GO:0035825	homologous recombination	7/1329	60/18723	0.131377855	0.679152191	0.633950029	RAD50/UBE2B/KLHDC3/ATM/MLH3/SLX4/ERCC4	7	1
GO:0061951	establishment of protein localization to plasma membrane	7/1329	60/18723	0.131377855	0.679152191	0.633950029	PKDCC/VAMP5/ACSL3/GOPC/RAB11A/RAB34/ARFRP1	7	1
GO:0006085	acetyl-CoA biosynthetic process	3/1329	18/18723	0.131393902	0.679152191	0.633950029	PPCS/MPC2/MLYCD	3	1
GO:0034134	toll-like receptor 2 signaling pathway	3/1329	18/18723	0.131393902	0.679152191	0.633950029	TNIP2/HMGB1/CYBA	3	1
GO:0034433	steroid esterification	3/1329	18/18723	0.131393902	0.679152191	0.633950029	LAMTOR1/APOE/APOC1	3	1
GO:0034434	sterol esterification	3/1329	18/18723	0.131393902	0.679152191	0.633950029	LAMTOR1/APOE/APOC1	3	1
GO:0034435	cholesterol esterification	3/1329	18/18723	0.131393902	0.679152191	0.633950029	LAMTOR1/APOE/APOC1	3	1
GO:0035372	protein localization to microtubule	3/1329	18/18723	0.131393902	0.679152191	0.633950029	CRIPT/CHAMP1/ABHD17A	3	1
GO:0045116	protein neddylation	3/1329	18/18723	0.131393902	0.679152191	0.633950029	RPL11/RNF7/NEDD8	3	1
GO:0048643	positive regulation of skeletal muscle tissue development	3/1329	18/18723	0.131393902	0.679152191	0.633950029	PRKAA1/MEF2C/BCL2	3	1
GO:0055070	copper ion homeostasis	3/1329	18/18723	0.131393902	0.679152191	0.633950029	COMMD1/MT2A/SCO2	3	1
GO:0097709	connective tissue replacement	3/1329	18/18723	0.131393902	0.679152191	0.633950029	TIMP1/TGFB1/RUNX1	3	1
GO:1901673	regulation of mitotic spindle assembly	3/1329	18/18723	0.131393902	0.679152191	0.633950029	CHMP2B/VPS4B/CHMP2A	3	1
GO:0008206	bile acid metabolic process	6/1329	49/18723	0.131754756	0.679152191	0.633950029	CYP27A1/ACAA1/CYP7B1/AKR1C1/CES1/PANK2	6	1
GO:0046580	negative regulation of Ras protein signal transduction	6/1329	49/18723	0.131754756	0.679152191	0.633950029	ARHGAP24/SPRY1/CCDC125/MET/ARHGAP42/RASIP1	6	1
GO:0052372	modulation by symbiont of entry into host	6/1329	49/18723	0.131754756	0.679152191	0.633950029	SNX3/FUCA2/LY6E/IFITM3/P4HB/LGALS1	6	1
GO:0072666	establishment of protein localization to vacuole	6/1329	49/18723	0.131754756	0.679152191	0.633950029	ZFYVE16/CLU/VPS28/VPS36/VPS13C/SNF8	6	1
GO:0034612	response to tumor necrosis factor	23/1329	253/18723	0.132754661	0.681846886	0.636465374	TNFRSF14/LIMS1/NFE2L2/HYAL2/GPER1/HAS2/ILK/GSTP1/RPS3/TNFRSF1A/GAS6/CIB1/CDIP1/CYLD/CX3CL1/CYBA/TXNDC17/EIF5A/CCL8/CCL14/MAP2K7/ZNF675/GGT5	23	1
GO:0006829	zinc ion transport	4/1329	28/18723	0.133597164	0.681846886	0.636465374	SLC39A1/SLC39A10/SLC39A13/SLC39A3	4	1
GO:0008299	isoprenoid biosynthetic process	4/1329	28/18723	0.133597164	0.681846886	0.636465374	DHDDS/PMVK/GGPS1/AKR1C3	4	1
GO:0030262	apoptotic nuclear changes	4/1329	28/18723	0.133597164	0.681846886	0.636465374	GPER1/BLCAP/DNASE2/BAX	4	1
GO:0032438	melanosome organization	4/1329	28/18723	0.133597164	0.681846886	0.636465374	ZEB2/BLOC1S4/BLOC1S5/BLOC1S1	4	1
GO:0032801	receptor catabolic process	4/1329	28/18723	0.133597164	0.681846886	0.636465374	LGMN/MVB12A/TGFB1/APOE	4	1
GO:0042059	negative regulation of epidermal growth factor receptor signaling pathway	4/1329	28/18723	0.133597164	0.681846886	0.636465374	RNF115/SNX6/CHMP6/SNX5	4	1
GO:0051894	positive regulation of focal adhesion assembly	4/1329	28/18723	0.133597164	0.681846886	0.636465374	S100A10/ITGB1BP1/LIMS1/TEK	4	1
GO:0062125	regulation of mitochondrial gene expression	4/1329	28/18723	0.133597164	0.681846886	0.636465374	PRKAA1/UQCC2/COA3/CHCHD10	4	1
GO:0071280	cellular response to copper ion	4/1329	28/18723	0.133597164	0.681846886	0.636465374	NFE2L2/MT2A/MT1E/MT1M	4	1
GO:0060485	mesenchyme development	26/1329	291/18723	0.133692945	0.681846886	0.636465374	PEF1/SEMA6C/S100A4/OSR1/ACTG2/SEMA3B/SPRY1/EDNRA/SFRP2/PDCD6/RANBP3L/MEF2C/FAM172A/HEY2/EXOC4/FLNA/HAS2/GLIPR2/ENG/MDK/ACTA2/PDCD4/ACVRL1/SIX1/BCL2/TGFB1	26	1
GO:0046700	heterocycle catabolic process	38/1329	445/18723	0.135542321	0.690614191	0.644649156	HNRNPR/YTHDF2/AGO3/SERBP1/HNMT/NFE2L2/PDE1A/EXOSC7/DHX36/DCP2/HINT1/DNPH1/ENPP1/NUDT1/LSM5/HPRT1/PDE7A/VCP/REXO4/RNH1/KCNQ1OT1/RNASEH2C/ATM/ADAL/HMOX2/CARHSP1/MLYCD/SMG6/NT5C/ITPA/CIRBP/LSM7/DNASE2/LSM4/BLVRB/BAX/TNRC6B/TYMP	38	1
GO:1903321	negative regulation of protein modification by small protein conjugation or removal	10/1329	95/18723	0.136020066	0.691938614	0.64588543	PARK7/RPL11/RPS7/CAMLG/VPS28/UBXN1/OTUB1/RPS3/RPS15/TSPO	10	1
GO:0031960	response to corticosteroid	16/1329	167/18723	0.136063415	0.691938614	0.64588543	HNMT/IGFBP2/GHR/GPER1/ENG/FIBIN/MDK/BAD/GSTP1/CCND1/AKR1C3/HMGB1/PDCD7/CYBA/RPL27/BCL2	16	1
GO:0050678	regulation of epithelial cell proliferation	33/1329	381/18723	0.136633977	0.693127935	0.646995593	OSR1/ATOH8/LIMS2/IFT57/SFRP2/PDCD6/MEF2C/DLX5/CAV2/PTN/WDR13/CYP7B1/HAS2/MTSS1/TEK/EGFL7/MDK/VEGFB/BAD/CCND1/PHB2/ACVRL1/HMGB1/SIX1/NUPR1/CYBA/TNFSF12/GRN/NME1/MYDGF/TGFB1/APOE/BAX	33	1
GO:0071356	cellular response to tumor necrosis factor	21/1329	229/18723	0.136891227	0.693127935	0.646995593	TNFRSF14/LIMS1/NFE2L2/HYAL2/GPER1/HAS2/ILK/GSTP1/RPS3/TNFRSF1A/GAS6/CIB1/CDIP1/CYLD/CX3CL1/CYBA/TXNDC17/EIF5A/CCL8/CCL14/ZNF675	21	1
GO:0000271	polysaccharide biosynthetic process	8/1329	72/18723	0.137074323	0.693127935	0.646995593	UGP2/ENPP1/PPP1R3B/CSGALNACT1/HAS2/PPP1CA/PTGES3/TGFB1	8	1
GO:0005977	glycogen metabolic process	8/1329	72/18723	0.137074323	0.693127935	0.646995593	UGP2/ENPP1/PPP1R3B/PPP1CA/PTGES3/HMGB1/PHKB/GAA	8	1
GO:0007519	skeletal muscle tissue development	15/1329	155/18723	0.137082105	0.693127935	0.646995593	VAMP5/PRKAA1/MEF2C/UQCC2/CAV2/MYOM2/MSC/ARNTL/SVIL/MYL6B/MYL6/SIX1/NUPR1/BCL2/TGFB1	15	1
GO:0034614	cellular response to reactive oxygen species	15/1329	155/18723	0.137082105	0.693127935	0.646995593	PARK7/PINK1/PRDX1/GLRX2/NFE2L2/PRKAA1/FER/MET/PRDX5/RPS3/AKR1C3/BNIP3/PAWR/NQO1/PRDX2	15	1
GO:0005976	polysaccharide metabolic process	11/1329	107/18723	0.137490728	0.693869873	0.64768815	UGP2/ENPP1/PPP1R3B/CSGALNACT1/HAS2/PPP1CA/PTGES3/HMGB1/PHKB/GAA/TGFB1	11	1
GO:0007229	integrin-mediated signaling pathway	11/1329	107/18723	0.137490728	0.693869873	0.64768815	ITGB1BP1/LIMS1/LIMS2/DST/CCM2/PTN/TIMP1/FLNA/ILK/CD63/ITGAE	11	1
GO:0030282	bone mineralization	12/1329	119/18723	0.138157651	0.696234117	0.649895038	OSR1/PKDCC/CLEC3B/MEF2C/ENPP1/PTN/GPM6B/TXLNG/NELL1/MGP/COMP/TGFB1	12	1
GO:0090101	negative regulation of transmembrane receptor protein serine/threonine kinase signaling pathway	13/1329	131/18723	0.138221984	0.696234117	0.649895038	NBL1/EMILIN1/SPRY1/SFRP2/CAV2/FAM89B/STRAP/SNX6/STUB1/MTMR4/FKBP1A/PIN1/EID2	13	1
GO:0001941	postsynaptic membrane organization	5/1329	39/18723	0.140072538	0.698585371	0.6520898	RER1/CRIPT/PTN/GPHN/APOE	5	1
GO:0016233	telomere capping	5/1329	39/18723	0.140072538	0.698585371	0.6520898	RAD50/ATM/ERCC4/SMG6/MAP2K7	5	1
GO:0034314	Arp2/3 complex-mediated actin nucleation	5/1329	39/18723	0.140072538	0.698585371	0.6520898	BRK1/ARPC1B/CORO1B/FCHSD2/ARPC3	5	1
GO:0036297	interstrand cross-link repair	5/1329	39/18723	0.140072538	0.698585371	0.6520898	FAAP20/VCP/FANCF/SLX4/ERCC4	5	1
GO:0090224	regulation of spindle organization	5/1329	39/18723	0.140072538	0.698585371	0.6520898	GPSM2/CHMP2B/MAP9/VPS4B/CHMP2A	5	1
GO:2000785	regulation of autophagosome assembly	5/1329	39/18723	0.140072538	0.698585371	0.6520898	PINK1/FEZ2/TBC1D12/NPRL3/NUPR1	5	1
GO:0010660	regulation of muscle cell apoptotic process	9/1329	84/18723	0.140667459	0.698585371	0.6520898	NFE2L2/PDE1A/SFRP2/HEY2/ILK/MDK/PDCD4/BNIP3/NUPR1	9	1
GO:0045445	myoblast differentiation	9/1329	84/18723	0.140667459	0.698585371	0.6520898	BOC/RANBP3L/MEF2C/IGFBP3/ILK/BTG1/EID2B/TGFB1/LGALS1	9	1
GO:1900542	regulation of purine nucleotide metabolic process	9/1329	84/18723	0.140667459	0.698585371	0.6520898	ENO1/PINK1/PRKAA1/VCP/ARL2/PGAM1/JMJD8/NUPR1/EIF6	9	1
GO:2000134	negative regulation of G1/S transition of mitotic cell cycle	9/1329	84/18723	0.140667459	0.698585371	0.6520898	APC/CCND1/ATM/RPS27L/BRD7/RPL26/BCL2/CHEK2/PRMT2	9	1
GO:1901570	fatty acid derivative biosynthetic process	6/1329	50/18723	0.141308435	0.698585371	0.6520898	ELOVL1/ACSL3/GCDH/TECR/SLC25A1/GGT5	6	1
GO:1904036	negative regulation of epithelial cell apoptotic process	6/1329	50/18723	0.141308435	0.698585371	0.6520898	NFE2L2/TNIP2/TEK/MDK/GAS6/NUPR1	6	1
GO:2000677	regulation of transcription regulatory region DNA binding	6/1329	50/18723	0.141308435	0.698585371	0.6520898	PARK7/HEY2/SRI/DDRGK1/ZNF675/TGFB1	6	1
GO:0006637	acyl-CoA metabolic process	10/1329	96/18723	0.142802747	0.698585371	0.6520898	PPCS/ELOVL1/PMVK/MPC2/ACSL3/SUCLA2/MLYCD/GCDH/TECR/SLC25A1	10	1
GO:0035383	thioester metabolic process	10/1329	96/18723	0.142802747	0.698585371	0.6520898	PPCS/ELOVL1/PMVK/MPC2/ACSL3/SUCLA2/MLYCD/GCDH/TECR/SLC25A1	10	1
GO:0042158	lipoprotein biosynthetic process	10/1329	96/18723	0.142802747	0.698585371	0.6520898	DPM3/PIGF/DBI/ZDHHC4/GPAA1/DPM2/ZDHHC24/NMT1/PIGT/APOE	10	1
GO:0044264	cellular polysaccharide metabolic process	10/1329	96/18723	0.142802747	0.698585371	0.6520898	UGP2/ENPP1/PPP1R3B/CSGALNACT1/HAS2/PPP1CA/PTGES3/HMGB1/PHKB/GAA	10	1
GO:1904035	regulation of epithelial cell apoptotic process	10/1329	96/18723	0.142802747	0.698585371	0.6520898	NFE2L2/TNIP2/GPER1/TEK/MDK/BAD/AKR1C3/PDCD4/GAS6/NUPR1	10	1
GO:0033135	regulation of peptidyl-serine phosphorylation	14/1329	144/18723	0.143322463	0.698585371	0.6520898	PARK7/PINK1/PLCL1/CAMK1/PIK3CA/SFRP2/PRKAA1/FNIP1/AKAP9/GAS6/BCL2/TGFB1/BAX/MIF	14	1
GO:0008154	actin polymerization or depolymerization	20/1329	218/18723	0.143340419	0.698585371	0.6520898	ENAH/PLEKHH2/TMSB10/BIN1/BRK1/PIK3CA/FER/DBNL/ARPC1B/CORO1B/FCHSD2/MSRB2/SVIL/EPS8/ARPC3/TMOD3/MLST8/MKKS/DSTN/CDC42EP5	20	1
GO:0033138	positive regulation of peptidyl-serine phosphorylation	11/1329	108/18723	0.143896035	0.698585371	0.6520898	PARK7/PINK1/CAMK1/PIK3CA/SFRP2/FNIP1/AKAP9/GAS6/BCL2/TGFB1/MIF	11	1
GO:0071559	response to transforming growth factor beta	23/1329	256/18723	0.144875482	0.698585371	0.6520898	EMILIN1/LIMS1/ZEB2/CLEC3B/HYAL2/SPRY1/MEF2C/CAV2/ENG/FAM89B/GDF10/STRAP/ACVRL1/APAF1/SNX6/STUB1/MTMR4/FKBP1A/C20orf27/PIN1/PDCD5/EID2/TGFB1	23	1
GO:0006073	cellular glucan metabolic process	8/1329	73/18723	0.144996883	0.698585371	0.6520898	UGP2/ENPP1/PPP1R3B/PPP1CA/PTGES3/HMGB1/PHKB/GAA	8	1
GO:0044042	glucan metabolic process	8/1329	73/18723	0.144996883	0.698585371	0.6520898	UGP2/ENPP1/PPP1R3B/PPP1CA/PTGES3/HMGB1/PHKB/GAA	8	1
GO:0040018	positive regulation of multicellular organism growth	4/1329	29/18723	0.146795181	0.698585371	0.6520898	GHR/PPIB/BCL2/MKKS	4	1
GO:0043153	entrainment of circadian clock by photoperiod	4/1329	29/18723	0.146795181	0.698585371	0.6520898	RBM4/PPP1CA/FBXL8/NR2F6	4	1
GO:0048679	regulation of axon regeneration	4/1329	29/18723	0.146795181	0.698585371	0.6520898	PTN/FLNA/GRN/PTPRS	4	1
GO:0070198	protein localization to chromosome, telomeric region	4/1329	29/18723	0.146795181	0.698585371	0.6520898	CCT3/CCT7/ATRX/CCT8	4	1
GO:0090025	regulation of monocyte chemotaxis	4/1329	29/18723	0.146795181	0.698585371	0.6520898	NBL1/CREB3/HMGB1/LGMN	4	1
GO:1902175	regulation of oxidative stress-induced intrinsic apoptotic signaling pathway	4/1329	29/18723	0.146795181	0.698585371	0.6520898	PARK7/PINK1/NFE2L2/P4HB	4	1
GO:1902230	negative regulation of intrinsic apoptotic signaling pathway in response to DNA damage	4/1329	29/18723	0.146795181	0.698585371	0.6520898	SFRP2/CLU/BCL2/MIF	4	1
GO:0007030	Golgi organization	15/1329	157/18723	0.147683476	0.698585371	0.6520898	LMAN2/AKAP9/BET1/RAB2A/STX5/VPS51/DYNC2H1/ARHGAP21/VTI1B/GOLGA8A/TMED3/COG4/MAP2K2/TMED1/DNAJC28	15	1
GO:0070646	protein modification by small protein removal	15/1329	157/18723	0.147683476	0.698585371	0.6520898	PARK7/USP34/COPS8/USP53/HINT1/TNIP1/VCP/TAF10/EIF3F/UBXN1/OTUB1/CYLD/GPS1/BABAM1/USP16	15	1
GO:0009142	nucleoside triphosphate biosynthetic process	9/1329	85/18723	0.148071903	0.698585371	0.6520898	ENO1/PINK1/DGUOK/NUDT2/VCP/NME3/ALDOA/NME1/TGFB1	9	1
GO:0045069	regulation of viral genome replication	9/1329	85/18723	0.148071903	0.698585371	0.6520898	PPIE/PKN2/TNIP1/SRPK2/IFITM3/IFIT1/BCL2/SLPI/ADARB1	9	1
GO:0055072	iron ion homeostasis	9/1329	85/18723	0.148071903	0.698585371	0.6520898	HYAL2/SRI/HEPH/ATP6V1G1/CYB561A3/FTH1/SLC22A17/HMOX2/FTL	9	1
GO:0072384	organelle transport along microtubule	9/1329	85/18723	0.148071903	0.698585371	0.6520898	KIFAP3/BLOC1S4/FBXW11/BLOC1S5/UXT/ARHGAP21/BICD1/BLOC1S1/ACTR10	9	1
GO:0002523	leukocyte migration involved in inflammatory response	3/1329	19/18723	0.148240581	0.698585371	0.6520898	PTN/MDK/CX3CL1	3	1
GO:0002902	regulation of B cell apoptotic process	3/1329	19/18723	0.148240581	0.698585371	0.6520898	SLC39A10/FNIP1/BAX	3	1
GO:0006007	glucose catabolic process	3/1329	19/18723	0.148240581	0.698585371	0.6520898	ENO1/BAD/PFKL	3	1
GO:0006144	purine nucleobase metabolic process	3/1329	19/18723	0.148240581	0.698585371	0.6520898	HPRT1/GMPR2/APRT	3	1
GO:0006977	DNA damage response, signal transduction by p53 class mediator resulting in cell cycle arrest	3/1329	19/18723	0.148240581	0.698585371	0.6520898	ATM/RPL26/CHEK2	3	1
GO:0009081	branched-chain amino acid metabolic process	3/1329	19/18723	0.148240581	0.698585371	0.6520898	ECHS1/BCKDK/BCAT2	3	1
GO:0010759	positive regulation of macrophage chemotaxis	3/1329	19/18723	0.148240581	0.698585371	0.6520898	RARRES2/MDK/IL34	3	1
GO:0030220	platelet formation	3/1329	19/18723	0.148240581	0.698585371	0.6520898	MEF2C/CIB1/ZFPM1	3	1
GO:0035338	long-chain fatty-acyl-CoA biosynthetic process	3/1329	19/18723	0.148240581	0.698585371	0.6520898	ELOVL1/ACSL3/TECR	3	1
GO:0036344	platelet morphogenesis	3/1329	19/18723	0.148240581	0.698585371	0.6520898	MEF2C/CIB1/ZFPM1	3	1
GO:0042474	middle ear morphogenesis	3/1329	19/18723	0.148240581	0.698585371	0.6520898	OSR1/SIX1/NAGLU	3	1
GO:0044003	modulation by symbiont of host process	3/1329	19/18723	0.148240581	0.698585371	0.6520898	HYAL2/TNIP1/PHB2	3	1
GO:0045603	positive regulation of endothelial cell differentiation	3/1329	19/18723	0.148240581	0.698585371	0.6520898	ATOH8/ACVRL1/BTG1	3	1
GO:0046794	transport of virus	3/1329	19/18723	0.148240581	0.698585371	0.6520898	DYNLT1/CAV2/CTSL	3	1
GO:0048490	anterograde synaptic vesicle transport	3/1329	19/18723	0.148240581	0.698585371	0.6520898	BLOC1S4/BLOC1S5/BLOC1S1	3	1
GO:0070734	histone H3-K27 methylation	3/1329	19/18723	0.148240581	0.698585371	0.6520898	EHMT1/EED/SUPT6H	3	1
GO:0098780	response to mitochondrial depolarisation	3/1329	19/18723	0.148240581	0.698585371	0.6520898	PINK1/TOMM7/VPS13C	3	1
GO:0099514	synaptic vesicle cytoskeletal transport	3/1329	19/18723	0.148240581	0.698585371	0.6520898	BLOC1S4/BLOC1S5/BLOC1S1	3	1
GO:0099517	synaptic vesicle transport along microtubule	3/1329	19/18723	0.148240581	0.698585371	0.6520898	BLOC1S4/BLOC1S5/BLOC1S1	3	1
GO:1900221	regulation of amyloid-beta clearance	3/1329	19/18723	0.148240581	0.698585371	0.6520898	LRPAP1/CLU/APOE	3	1
GO:0007091	metaphase/anaphase transition of mitotic cell cycle	7/1329	62/18723	0.148689215	0.698585371	0.6520898	APC/MAD2L1BP/ATM/LCMT1/ANAPC11/PSMG2/KLHL22	7	1
GO:0032835	glomerulus development	7/1329	62/18723	0.148689215	0.698585371	0.6520898	OSR1/MEF2C/PODXL/MTSS1/TEK/ACTA2/BCL2	7	1
GO:0014909	smooth muscle cell migration	10/1329	97/18723	0.149757109	0.698585371	0.6520898	S100A11/NFE2L2/MEF2C/IGFBP3/HAS2/ILK/MDK/CORO1B/GSTP1/BCL2	10	1
GO:0043244	regulation of protein-containing complex disassembly	12/1329	121/18723	0.150435343	0.698585371	0.6520898	PLEKHH2/PIK3CA/APC/SVIL/BNIP3/EPS8/IRAK3/TMOD3/CIB1/IGF1R/EIF5A/DSTN	12	1
GO:0045931	positive regulation of mitotic cell cycle	12/1329	121/18723	0.150435343	0.698585371	0.6520898	PKN2/PLRG1/MAD2L1BP/DYNLT3/CCND1/PHB2/CDK4/LGMN/TMOD3/RAB11A/ANAPC11/VPS4B	12	1
GO:0010656	negative regulation of muscle cell apoptotic process	6/1329	51/18723	0.151171538	0.698585371	0.6520898	NFE2L2/SFRP2/HEY2/ILK/MDK/NUPR1	6	1
GO:0014009	glial cell proliferation	6/1329	51/18723	0.151171538	0.698585371	0.6520898	PTN/CLU/IDH2/CX3CL1/IL34/TSPO	6	1
GO:0032873	negative regulation of stress-activated MAPK cascade	6/1329	51/18723	0.151171538	0.698585371	0.6520898	PINK1/SFRP2/GSTP1/PDCD4/CYLD/ZNF675	6	1
GO:0032964	collagen biosynthetic process	6/1329	51/18723	0.151171538	0.698585371	0.6520898	EMILIN1/ENG/P3H3/TGFB1/RCN3/RUNX1	6	1
GO:0070303	negative regulation of stress-activated protein kinase signaling cascade	6/1329	51/18723	0.151171538	0.698585371	0.6520898	PINK1/SFRP2/GSTP1/PDCD4/CYLD/ZNF675	6	1
GO:0009394	2'-deoxyribonucleotide metabolic process	5/1329	40/18723	0.151336676	0.698585371	0.6520898	GUK1/DGUOK/DNPH1/NT5C/TYMP	5	1
GO:0044275	cellular carbohydrate catabolic process	5/1329	40/18723	0.151336676	0.698585371	0.6520898	PPP1R3B/PPP1CA/PGAM1/HMGB1/GAA	5	1
GO:0045022	early endosome to late endosome transport	5/1329	40/18723	0.151336676	0.698585371	0.6520898	SNX3/FLNA/EEA1/SNF8/MAP2K2	5	1
GO:0051281	positive regulation of release of sequestered calcium ion into cytosol	5/1329	40/18723	0.151336676	0.698585371	0.6520898	CALM2/GPER1/SRI/CX3CL1/BAX	5	1
GO:0055069	zinc ion homeostasis	5/1329	40/18723	0.151336676	0.698585371	0.6520898	SLC39A10/SLC39A13/MT2A/MT1E/MT1M	5	1
GO:0071276	cellular response to cadmium ion	5/1329	40/18723	0.151336676	0.698585371	0.6520898	SUMO1/AKR1C3/MT2A/MT1E/MT1M	5	1
GO:0071526	semaphorin-plexin signaling pathway	5/1329	40/18723	0.151336676	0.698585371	0.6520898	SEMA6C/SEMA3B/MET/FLNA/NCAM1	5	1
GO:1902686	mitochondrial outer membrane permeabilization involved in programmed cell death	5/1329	40/18723	0.151336676	0.698585371	0.6520898	BNIP3L/BNIP3/NMT1/BAX/CHCHD10	5	1
GO:0062012	regulation of small molecule metabolic process	29/1329	334/18723	0.151521381	0.698585371	0.6520898	PARK7/ENO1/PINK1/PRKAA1/ENPP1/GPER1/FAM3C/PPP1R3B/VCP/BAD/ARL2/PPP1CA/NNMT/AKR1C3/PGAM1/HMGB1/PIBF1/JMJD8/LCMT1/NUPR1/BCKDK/LONP2/CES1/MLYCD/PANK2/EIF6/APOE/APOC1/TFF3	29	1
GO:0044262	cellular carbohydrate metabolic process	25/1329	283/18723	0.151755538	0.698585371	0.6520898	UGP2/NAGK/INPP1/IDUA/ENPP1/GPER1/FAM3C/PPP1R3B/CSGALNACT1/HAS2/BAD/PPP1CA/NNMT/PGAM1/PTGES3/HMGB1/IDH2/LCMT1/NUPR1/BCKDK/PHKB/MLYCD/GAA/SLC5A3/TFF3	25	1
GO:0097529	myeloid leukocyte migration	20/1329	220/18723	0.152442575	0.698585371	0.6520898	NBL1/EMILIN1/RARRES2/XG/CREB3/CD81/MDK/VEGFB/DNM1L/HMGB1/LGMN/PPIB/CX3CL1/IL34/CCL8/CCL14/BSG/RPS19/MIF/DDT	20	1
GO:0030968	endoplasmic reticulum unfolded protein response	8/1329	74/18723	0.153139034	0.698585371	0.6520898	NFE2L2/SERP1/VCP/CREB3/CCND1/STUB1/DDRGK1/BAX	8	1
GO:0022604	regulation of cell morphogenesis	27/1329	309/18723	0.153783851	0.698585371	0.6520898	RHOC/PLEKHO1/S100A10/RHOU/ITGB1BP1/LIMS1/LIMS2/DHX36/DBNL/PTN/FLNA/HAS2/ILK/MDK/CORO1B/ARAP1/EPS8/DNM1L/LARP4/CIB1/ALDOA/CFDP1/SPAG9/P4HB/MYL12A/MYL12B/CDC42EP5	27	1
GO:0010675	regulation of cellular carbohydrate metabolic process	14/1329	146/18723	0.154663041	0.698585371	0.6520898	ENPP1/GPER1/FAM3C/PPP1R3B/BAD/PPP1CA/NNMT/PGAM1/HMGB1/LCMT1/NUPR1/BCKDK/MLYCD/TFF3	14	1
GO:0042542	response to hydrogen peroxide	14/1329	146/18723	0.154663041	0.698585371	0.6520898	PARK7/PINK1/GLRX2/NFE2L2/PRKAA1/MET/HBB/BAD/RPS3/CRYAB/BNIP3/PAWR/NQO1/BCL2	14	1
GO:0000098	sulfur amino acid catabolic process	2/1329	10/18723	0.155167953	0.698585371	0.6520898	TST/MPST	2	1
GO:0000255	allantoin metabolic process	2/1329	10/18723	0.155167953	0.698585371	0.6520898	DNPH1/NT5C	2	1
GO:0000338	protein deneddylation	2/1329	10/18723	0.155167953	0.698585371	0.6520898	COPS8/GPS1	2	1
GO:0000492	box C/D snoRNP assembly	2/1329	10/18723	0.155167953	0.698585371	0.6520898	RUVBL1/SNU13	2	1
GO:0002002	regulation of angiotensin levels in blood	2/1329	10/18723	0.155167953	0.698585371	0.6520898	ATP6AP2/CTSZ	2	1
GO:0002003	angiotensin maturation	2/1329	10/18723	0.155167953	0.698585371	0.6520898	ATP6AP2/CTSZ	2	1
GO:0002084	protein depalmitoylation	2/1329	10/18723	0.155167953	0.698585371	0.6520898	LYPLAL1/ABHD17A	2	1
GO:0002291	T cell activation via T cell receptor contact with antigen bound to MHC molecule on antigen presenting cell	2/1329	10/18723	0.155167953	0.698585371	0.6520898	FGL2/CD81	2	1
GO:0003330	regulation of extracellular matrix constituent secretion	2/1329	10/18723	0.155167953	0.698585371	0.6520898	TNFRSF1A/IER3IP1	2	1
GO:0005984	disaccharide metabolic process	2/1329	10/18723	0.155167953	0.698585371	0.6520898	IDUA/GAA	2	1
GO:0006228	UTP biosynthetic process	2/1329	10/18723	0.155167953	0.698585371	0.6520898	NME3/NME1	2	1
GO:0006283	transcription-coupled nucleotide-excision repair	2/1329	10/18723	0.155167953	0.698585371	0.6520898	XAB2/POLR2I	2	1
GO:0006735	NADH regeneration	2/1329	10/18723	0.155167953	0.698585371	0.6520898	ENO1/PFKL	2	1
GO:0009113	purine nucleobase biosynthetic process	2/1329	10/18723	0.155167953	0.698585371	0.6520898	HPRT1/APRT	2	1
GO:0009169	purine ribonucleoside monophosphate catabolic process	2/1329	10/18723	0.155167953	0.698585371	0.6520898	HPRT1/NT5C	2	1
GO:0010992	ubiquitin recycling	2/1329	10/18723	0.155167953	0.698585371	0.6520898	PINK1/RNF135	2	1
GO:0016559	peroxisome fission	2/1329	10/18723	0.155167953	0.698585371	0.6520898	FIS1/DNM1L	2	1
GO:0019062	virion attachment to host cell	2/1329	10/18723	0.155167953	0.698585371	0.6520898	CD81/GAS6	2	1
GO:0030214	hyaluronan catabolic process	2/1329	10/18723	0.155167953	0.698585371	0.6520898	HYAL2/TGFB1	2	1
GO:0030388	fructose 1,6-bisphosphate metabolic process	2/1329	10/18723	0.155167953	0.698585371	0.6520898	ALDOA/PFKL	2	1
GO:0031118	rRNA pseudouridine synthesis	2/1329	10/18723	0.155167953	0.698585371	0.6520898	NHP2/TSR3	2	1
GO:0031125	rRNA 3'-end processing	2/1329	10/18723	0.155167953	0.698585371	0.6520898	EXOSC7/RPS21	2	1
GO:0032070	regulation of deoxyribonuclease activity	2/1329	10/18723	0.155167953	0.698585371	0.6520898	RPS3/HMGB1	2	1
GO:0035646	endosome to melanosome transport	2/1329	10/18723	0.155167953	0.698585371	0.6520898	BLOC1S5/CD63	2	1
GO:0036109	alpha-linolenic acid metabolic process	2/1329	10/18723	0.155167953	0.698585371	0.6520898	ELOVL1/ACAA1	2	1
GO:0043101	purine-containing compound salvage	2/1329	10/18723	0.155167953	0.698585371	0.6520898	HPRT1/APRT	2	1
GO:0043485	endosome to pigment granule transport	2/1329	10/18723	0.155167953	0.698585371	0.6520898	BLOC1S5/CD63	2	1
GO:0045050	protein insertion into ER membrane by stop-transfer membrane-anchor sequence	2/1329	10/18723	0.155167953	0.698585371	0.6520898	EMC2/EMC7	2	1
GO:0048757	pigment granule maturation	2/1329	10/18723	0.155167953	0.698585371	0.6520898	BLOC1S5/CD63	2	1
GO:0050861	positive regulation of B cell receptor signaling pathway	2/1329	10/18723	0.155167953	0.698585371	0.6520898	SLC39A10/CD81	2	1
GO:0051342	regulation of cyclic-nucleotide phosphodiesterase activity	2/1329	10/18723	0.155167953	0.698585371	0.6520898	CALM2/AIP	2	1
GO:0051409	response to nitrosative stress	2/1329	10/18723	0.155167953	0.698585371	0.6520898	PARK7/ATM	2	1
GO:0060947	cardiac vascular smooth muscle cell differentiation	2/1329	10/18723	0.155167953	0.698585371	0.6520898	HEY2/GPER1	2	1
GO:0061621	canonical glycolysis	2/1329	10/18723	0.155167953	0.698585371	0.6520898	ENO1/PFKL	2	1
GO:0061718	glucose catabolic process to pyruvate	2/1329	10/18723	0.155167953	0.698585371	0.6520898	ENO1/PFKL	2	1
GO:0070862	negative regulation of protein exit from endoplasmic reticulum	2/1329	10/18723	0.155167953	0.698585371	0.6520898	UBE2J1/UBAC2	2	1
GO:0099532	synaptic vesicle endosomal processing	2/1329	10/18723	0.155167953	0.698585371	0.6520898	DNM1L/EEA1	2	1
GO:0150172	regulation of phosphatidylcholine metabolic process	2/1329	10/18723	0.155167953	0.698585371	0.6520898	ACSL3/APOC1	2	1
GO:1901203	positive regulation of extracellular matrix assembly	2/1329	10/18723	0.155167953	0.698585371	0.6520898	EMILIN1/TGFB1	2	1
GO:1901524	regulation of mitophagy	2/1329	10/18723	0.155167953	0.698585371	0.6520898	VDAC1/VPS13C	2	1
GO:1904779	regulation of protein localization to centrosome	2/1329	10/18723	0.155167953	0.698585371	0.6520898	APC/BICD1	2	1
GO:2000288	positive regulation of myoblast proliferation	2/1329	10/18723	0.155167953	0.698585371	0.6520898	MALAT1/PAXBP1	2	1
GO:2000601	positive regulation of Arp2/3 complex-mediated actin nucleation	2/1329	10/18723	0.155167953	0.698585371	0.6520898	BRK1/FCHSD2	2	1
GO:0006140	regulation of nucleotide metabolic process	9/1329	86/18723	0.155666751	0.699642164	0.653076256	ENO1/PINK1/PRKAA1/VCP/ARL2/PGAM1/JMJD8/NUPR1/EIF6	9	1
GO:0035023	regulation of Rho protein signal transduction	9/1329	86/18723	0.155666751	0.699642164	0.653076256	CCDC125/MET/ARHGEF10/ARHGAP42/EPS8/RALBP1/MYO9B/APOE/RASIP1	9	1
GO:0003014	renal system process	11/1329	110/18723	0.157165465	0.705181878	0.658247265	HYAL2/MAGED2/TBC1D8B/HAS2/HBB/AKR1C3/GAS6/LGMN/CYBA/BCL2/SNX5	11	1
GO:0007088	regulation of mitotic nuclear division	11/1329	110/18723	0.157165465	0.705181878	0.658247265	AURKAIP1/APC/MAD2L1BP/CAV2/FBXW5/ATM/LCMT1/ANAPC11/PSMG2/PIN1/KLHL22	11	1
GO:0003012	muscle system process	38/1329	452/18723	0.157455362	0.705884908	0.658903504	ENO1/LMNA/CALM2/BIN1/CALCRL/DES/PIK3CA/EDNRA/HEY2/GPER1/SRI/AKAP9/FLNA/MYOM2/TPM2/TNNT3/VEGFB/ARHGAP42/CRYAB/ACTA2/TNFRSF1A/C12orf57/MYL6B/MYL6/TMOD3/MYH11/ALDOA/CYBA/SGCA/GAA/MKKS/MYL9/GAMT/PIN1/CNN1/COMP/FXYD1/SCO2	38	1
GO:1902099	regulation of metaphase/anaphase transition of cell cycle	7/1329	63/18723	0.157727248	0.706506076	0.659483329	APC/MAD2L1BP/ATM/LCMT1/ANAPC11/PSMG2/KLHL22	7	1
GO:0000132	establishment of mitotic spindle orientation	4/1329	30/18723	0.160472655	0.713975315	0.66645544	GPSM2/SPRY1/FBXW11/DYNLT1	4	1
GO:0006921	cellular component disassembly involved in execution phase of apoptosis	4/1329	30/18723	0.160472655	0.713975315	0.66645544	GPER1/BLCAP/DNASE2/BAX	4	1
GO:0030204	chondroitin sulfate metabolic process	4/1329	30/18723	0.160472655	0.713975315	0.66645544	CHPF/IDUA/CSGALNACT1/DSEL	4	1
GO:0031365	N-terminal protein amino acid modification	4/1329	30/18723	0.160472655	0.713975315	0.66645544	NAA10/NTMT1/NMT1/NAA20	4	1
GO:0045940	positive regulation of steroid metabolic process	4/1329	30/18723	0.160472655	0.713975315	0.66645544	PRKAA1/CES1/APOE/APOC1	4	1
GO:0061384	heart trabecula morphogenesis	4/1329	30/18723	0.160472655	0.713975315	0.66645544	HEY2/TEK/ENG/FKBP1A	4	1
GO:0070168	negative regulation of biomineral tissue development	4/1329	30/18723	0.160472655	0.713975315	0.66645544	HEY2/ENPP1/GAS6/TGFB1	4	1
GO:1902751	positive regulation of cell cycle G2/M phase transition	4/1329	30/18723	0.160472655	0.713975315	0.66645544	CCND1/CDK4/RAB11A/VPS4B	4	1
GO:0001558	regulation of cell growth	35/1329	414/18723	0.160802269	0.714841629	0.667264095	ENO1/SEMA6C/LAMTOR2/VGLL4/SEMA3B/HYAL2/CISH/SFRP2/DNPH1/ENPP1/DBNL/ILK/NDUFS3/CCDC85B/LAMTOR1/CRYAB/KAZALD1/ACVRL1/BTG1/MEG3/INO80/RAB11A/CIB1/CYBA/PHB/SPAG9/BCL2/PTPRS/PIN1/NDUFA13/URI1/TGFB1/APOE/PPP2R1A/KLHL22	35	1
GO:0031103	axon regeneration	6/1329	52/18723	0.161331907	0.715395627	0.66778122	PTN/FLNA/GRN/BCL2/PTPRS/TSPO	6	1
GO:0043392	negative regulation of DNA binding	6/1329	52/18723	0.161331907	0.715395627	0.66778122	SUMO1/HEY2/SRI/ERCC4/ZFP90/ZNF675	6	1
GO:2000378	negative regulation of reactive oxygen species metabolic process	6/1329	52/18723	0.161331907	0.715395627	0.66778122	PARK7/PINK1/VDAC1/CRYAB/BNIP3/BCL2	6	1
GO:0001678	cellular glucose homeostasis	16/1329	172/18723	0.162167789	0.718500933	0.670679847	MPC2/PIK3CA/PRKAA1/OXCT1/HMGN3/GPER1/SRI/FIS1/PHPT1/BAD/DYNLL1/GAS6/IGF1R/CYBA/NME1/LGALS1	16	1
GO:0006690	icosanoid metabolic process	12/1329	123/18723	0.163262215	0.722745597	0.674642	MGST3/PTGDS/GSTP1/AKR1C1/AKR1C3/TNFRSF1A/PTGES3/PIBF1/GPX4/MIF/GGT5/CBR1	12	1
GO:0019439	aromatic compound catabolic process	39/1329	467/18723	0.163906789	0.722820168	0.674711608	HNRNPR/YTHDF2/AGO3/SERBP1/HNMT/PDE1A/ACAA1/EXOSC7/DHX36/DCP2/HINT1/DNPH1/ENPP1/NUDT1/LSM5/HPRT1/PDE7A/VCP/REXO4/RNH1/KCNQ1OT1/RNASEH2C/LRTOMT/ATM/ADAL/HMOX2/CARHSP1/MLYCD/SMG6/NT5C/ITPA/CIRBP/LSM7/DNASE2/LSM4/BLVRB/BAX/TNRC6B/TYMP	39	1
GO:0001938	positive regulation of endothelial cell proliferation	11/1329	111/18723	0.164024129	0.722820168	0.674711608	PDCD6/CAV2/TEK/EGFL7/MDK/VEGFB/ACVRL1/HMGB1/CYBA/TNFSF12/MYDGF	11	1
GO:0006805	xenobiotic metabolic process	11/1329	111/18723	0.164024129	0.722820168	0.674711608	GSTM3/GUK1/SULT1C4/ACAA1/AIP/GSTP1/AKR1C1/VKORC1/NQO1/CBR1/CBR3	11	1
GO:0000045	autophagosome assembly	10/1329	99/18723	0.164167483	0.722820168	0.674711608	PINK1/FEZ2/SYNPO2/TBC1D12/ATG101/PACS2/NPRL3/NUPR1/GABARAPL2/GABARAP	10	1
GO:0042100	B cell proliferation	10/1329	99/18723	0.164167483	0.722820168	0.674711608	SLC39A10/MEF2C/CD81/ATM/PAWR/BCL2/TICAM1/CD320/BAX/MIF	10	1
GO:0045637	regulation of myeloid cell differentiation	19/1329	210/18723	0.164740801	0.722820168	0.674711608	PITHD1/RAB7B/P4HTM/MEF2C/SMAP1/CNOT4/GPR137/ESRRA/FADD/HMGB1/CIB1/IL34/ZFPM1/NME1/EIF6/ZNF675/TGFB1/PRMT1/RUNX1	19	1
GO:0043433	negative regulation of DNA-binding transcription factor activity	17/1329	185/18723	0.165109686	0.722820168	0.674711608	COMMD1/ANXA4/SUMO1/NFKBIL1/SRI/FLNA/SIGIRR/PHB2/IRAK3/COMMD6/GAS6/NUPR1/CYLD/KEAP1/PRDX2/ZNF675/PRMT2	17	1
GO:0002115	store-operated calcium entry	3/1329	20/18723	0.165734385	0.722820168	0.674711608	SARAF/ORAI3/HOMER3	3	1
GO:0010523	negative regulation of calcium ion transport into cytosol	3/1329	20/18723	0.165734385	0.722820168	0.674711608	CALM2/SRI/BCL2	3	1
GO:0032930	positive regulation of superoxide anion generation	3/1329	20/18723	0.165734385	0.722820168	0.674711608	GSTP1/CYBA/TGFB1	3	1
GO:0043691	reverse cholesterol transport	3/1329	20/18723	0.165734385	0.722820168	0.674711608	CLU/CES1/APOE	3	1
GO:0045844	positive regulation of striated muscle tissue development	3/1329	20/18723	0.165734385	0.722820168	0.674711608	PRKAA1/MEF2C/BCL2	3	1
GO:0046931	pore complex assembly	3/1329	20/18723	0.165734385	0.722820168	0.674711608	CCT3/BAD/CCT8	3	1
GO:0048636	positive regulation of muscle organ development	3/1329	20/18723	0.165734385	0.722820168	0.674711608	PRKAA1/MEF2C/BCL2	3	1
GO:0061003	positive regulation of dendritic spine morphogenesis	3/1329	20/18723	0.165734385	0.722820168	0.674711608	DHX36/DBNL/DNM1L	3	1
GO:0090201	negative regulation of release of cytochrome c from mitochondria	3/1329	20/18723	0.165734385	0.722820168	0.674711608	LMNA/PRELID1/CLU	3	1
GO:1902176	negative regulation of oxidative stress-induced intrinsic apoptotic signaling pathway	3/1329	20/18723	0.165734385	0.722820168	0.674711608	PARK7/PINK1/NFE2L2	3	1
GO:2000678	negative regulation of transcription regulatory region DNA binding	3/1329	20/18723	0.165734385	0.722820168	0.674711608	HEY2/SRI/ZNF675	3	1
GO:0070507	regulation of microtubule cytoskeleton organization	14/1329	148/18723	0.166462656	0.725393735	0.677113886	GPSM2/CHMP2B/MAP9/PRKAA1/APC/AKAP9/MET/ARL2/RPS3/BICD1/CIB1/CYLD/VPS4B/CHMP2A	14	1
GO:0050920	regulation of chemotaxis	20/1329	223/18723	0.166682456	0.725393735	0.677113886	NBL1/SEMA6C/SEMA3B/MET/PTN/RARRES2/CREB3/MDK/VEGFB/CORO1B/GSTP1/DNM1L/HMGB1/MYCBP2/GAS6/LGMN/IL34/TGFB1/MIF/DDT	20	1
GO:0001885	endothelial cell development	7/1329	64/18723	0.167008937	0.725393735	0.677113886	GSTM3/CCM2/MET/TJP2/TNFRSF1A/PTPRS/COL18A1	7	1
GO:0061178	regulation of insulin secretion involved in cellular response to glucose stimulus	7/1329	64/18723	0.167008937	0.725393735	0.677113886	MPC2/OXCT1/HMGN3/SRI/PHPT1/BAD/DYNLL1	7	1
GO:0098930	axonal transport	7/1329	64/18723	0.167008937	0.725393735	0.677113886	BLOC1S4/FBXW11/BLOC1S5/DST/DLG2/BLOC1S1/ACTR10	7	1
GO:0031099	regeneration	18/1329	198/18723	0.16761979	0.72714336	0.678747063	PTN/FLNA/CPQ/CD81/MDK/GSTP1/CCND1/NNMT/CDK4/GAS6/RPL19/GRN/SGCA/BCL2/RPS15/PTPRS/TSPO/RUNX1	18	1
GO:0051099	positive regulation of binding	16/1329	173/18723	0.167686202	0.72714336	0.678747063	PARK7/RPL11/S100A10/CALM2/PLCL1/MET/EDF1/HMGB1/NME1/RFNG/FKBP1A/DDRGK1/TICAM1/PIN1/TGFB1/APOE	16	1
GO:0003158	endothelium development	13/1329	136/18723	0.168316863	0.727895139	0.679448806	GSTM3/ATOH8/HEY2/CCM2/MET/PTN/TJP2/EDF1/TNFRSF1A/ACVRL1/BTG1/PTPRS/COL18A1	13	1
GO:0048762	mesenchymal cell differentiation	21/1329	236/18723	0.168341684	0.727895139	0.679448806	PEF1/SEMA6C/S100A4/OSR1/SEMA3B/SPRY1/EDNRA/SFRP2/PDCD6/RANBP3L/MEF2C/FAM172A/HEY2/FLNA/HAS2/GLIPR2/ENG/MDK/PDCD4/BCL2/TGFB1	21	1
GO:0043122	regulation of I-kappaB kinase/NF-kappaB signaling	22/1329	249/18723	0.169754287	0.727895139	0.679448806	MIB2/PINK1/RHOC/S100A4/S100A13/ASH1L/REL/DHX36/TNIP2/TNIP1/FLNA/EEF1D/GSTP1/FADD/TNFRSF1A/GAPDH/JMJD8/CX3CL1/VAPA/FKBP1A/TICAM1/LGALS1	22	1
GO:0006809	nitric oxide biosynthetic process	8/1329	76/18723	0.170057979	0.727895139	0.679448806	SPR/DDAH2/CLU/HBB/DYNLL1/NQO1/TICAM1/TSPO	8	1
GO:0014823	response to activity	8/1329	76/18723	0.170057979	0.727895139	0.679448806	PRKAA1/OXCT1/FIS1/PTN/RARRES2/CYBA/ADSL/SCO2	8	1
GO:0035601	protein deacylation	11/1329	112/18723	0.171028088	0.727895139	0.679448806	PINK1/LYPLAL1/TADA3/PRKAA1/BEX4/FLNA/NNMT/HDAC5/PHB/ABHD17A/AKAP8L	11	1
GO:0019318	hexose metabolic process	21/1329	237/18723	0.173128512	0.727895139	0.679448806	ENO1/SERP1/PIK3CA/PRKAA1/ENPP1/FUCA2/FAM3C/PPP1R3B/BAD/PPP1CA/NNMT/GAPDH/HMGB1/LCMT1/ALDOA/BCKDK/MLYCD/GAA/SLC25A1/TFF3/PFKL	21	1
GO:0046394	carboxylic acid biosynthetic process	27/1329	314/18723	0.174030544	0.727895139	0.679448806	PARK7/ELOVL1/PHGDH/MGST3/PYCR2/CYP27A1/ACSL3/PRKAA1/CYP7B1/PTGDS/GSTP1/AKR1C3/PCBD1/PTGES3/SUCLA2/PIBF1/CES1/MLYCD/EIF6/GPX4/GAMT/TECR/APOC1/BCAT2/MIF/GGT5/CBR1	27	1
GO:0001782	B cell homeostasis	4/1329	31/18723	0.174592639	0.727895139	0.679448806	MEF2C/CAMLG/BCL2/BAX	4	1
GO:0006301	postreplication repair	4/1329	31/18723	0.174592639	0.727895139	0.679448806	FAAP20/UBE2B/UBE2V2/VCP	4	1
GO:0032148	activation of protein kinase B activity	4/1329	31/18723	0.174592639	0.727895139	0.679448806	PARK7/PINK1/ITGB1BP1/GAS6	4	1
GO:0035510	DNA dealkylation	4/1329	31/18723	0.174592639	0.727895139	0.679448806	ASCC3/ALKBH3/MGMT/MPG	4	1
GO:0065005	protein-lipid complex assembly	4/1329	31/18723	0.174592639	0.727895139	0.679448806	BIN1/ACSL3/APOE/APOC1	4	1
GO:0110150	negative regulation of biomineralization	4/1329	31/18723	0.174592639	0.727895139	0.679448806	HEY2/ENPP1/GAS6/TGFB1	4	1
GO:0006986	response to unfolded protein	13/1329	137/18723	0.174703601	0.727895139	0.679448806	NFE2L2/HSPE1/MANF/SERP1/VCP/CREB3/DNAJC4/CCND1/HSPB2/STUB1/DDRGK1/COMP/BAX	13	1
GO:0007266	Rho protein signal transduction	13/1329	137/18723	0.174703601	0.727895139	0.679448806	ARHGAP29/RHOU/CCDC125/MET/ARHGEF10/ARHGAP42/EPS8/TAX1BP3/RALBP1/MYO9B/APOE/RASIP1/CDC42EP5	13	1
GO:0009749	response to glucose	19/1329	212/18723	0.174859746	0.727895139	0.679448806	MPC2/PIK3CA/PRKAA1/OXCT1/HMGN3/GPER1/SRI/FIS1/PHPT1/BAD/DYNLL1/GAS6/IGF1R/CYBA/NME1/TXN2/LGALS1/PFKL/COL6A2	19	1
GO:0019692	deoxyribose phosphate metabolic process	5/1329	42/18723	0.174938139	0.727895139	0.679448806	GUK1/DGUOK/DNPH1/NT5C/TYMP	5	1
GO:0030574	collagen catabolic process	5/1329	42/18723	0.174938139	0.727895139	0.679448806	CTSS/CTSL/MRC2/CST3/PEPD	5	1
GO:0033574	response to testosterone	5/1329	42/18723	0.174938139	0.727895139	0.679448806	BAD/CDK4/NQO1/NME1/TSPO	5	1
GO:0046596	regulation of viral entry into host cell	5/1329	42/18723	0.174938139	0.727895139	0.679448806	SNX3/LY6E/IFITM3/P4HB/LGALS1	5	1
GO:0046688	response to copper ion	5/1329	42/18723	0.174938139	0.727895139	0.679448806	PARK7/NFE2L2/MT2A/MT1E/MT1M	5	1
GO:0048489	synaptic vesicle transport	5/1329	42/18723	0.174938139	0.727895139	0.679448806	PINK1/BLOC1S4/BLOC1S5/BLOC1S1/TMEM230	5	1
GO:0060999	positive regulation of dendritic spine development	5/1329	42/18723	0.174938139	0.727895139	0.679448806	CAMK1/DHX36/DBNL/DNM1L/APOE	5	1
GO:0090317	negative regulation of intracellular protein transport	5/1329	42/18723	0.174938139	0.727895139	0.679448806	PARK7/ITGB1BP1/SUMO1/UBE2J1/UBAC2	5	1
GO:0003170	heart valve development	7/1329	65/18723	0.176525159	0.727895139	0.679448806	EMILIN1/MEF2C/HEY2/TNFRSF1A/HECTD1/ZFPM1/TGFB1	7	1
GO:0006487	protein N-linked glycosylation	7/1329	65/18723	0.176525159	0.727895139	0.679448806	DHDDS/KRTCAP2/OST4/OSTC/UBE2J1/DAD1/ALG12	7	1
GO:0010965	regulation of mitotic sister chromatid separation	7/1329	65/18723	0.176525159	0.727895139	0.679448806	APC/MAD2L1BP/ATM/LCMT1/ANAPC11/PSMG2/KLHL22	7	1
GO:0033692	cellular polysaccharide biosynthetic process	7/1329	65/18723	0.176525159	0.727895139	0.679448806	UGP2/ENPP1/PPP1R3B/CSGALNACT1/HAS2/PPP1CA/PTGES3	7	1
GO:0038034	signal transduction in absence of ligand	7/1329	65/18723	0.176525159	0.727895139	0.679448806	BAD/PPP1CA/FADD/CX3CL1/BCL2/PRDX2/BAX	7	1
GO:0044784	metaphase/anaphase transition of cell cycle	7/1329	65/18723	0.176525159	0.727895139	0.679448806	APC/MAD2L1BP/ATM/LCMT1/ANAPC11/PSMG2/KLHL22	7	1
GO:0070936	protein K48-linked ubiquitination	7/1329	65/18723	0.176525159	0.727895139	0.679448806	RNF115/UBE2E3/SKP1/UBE2B/RNF146/GABARAP/CDC34	7	1
GO:0072577	endothelial cell apoptotic process	7/1329	65/18723	0.176525159	0.727895139	0.679448806	NFE2L2/TNIP2/GPER1/TEK/AKR1C3/PDCD4/GAS6	7	1
GO:0097192	extrinsic apoptotic signaling pathway in absence of ligand	7/1329	65/18723	0.176525159	0.727895139	0.679448806	BAD/PPP1CA/FADD/CX3CL1/BCL2/PRDX2/BAX	7	1
GO:0034284	response to monosaccharide	20/1329	225/18723	0.176557846	0.727895139	0.679448806	MPC2/PIK3CA/PRKAA1/OXCT1/HMGN3/GPER1/SRI/FIS1/PHPT1/BAD/GSTP1/DYNLL1/GAS6/IGF1R/CYBA/NME1/TXN2/LGALS1/PFKL/COL6A2	20	1
GO:0051271	negative regulation of cellular component movement	31/1329	367/18723	0.179070124	0.727895139	0.679448806	NBL1/PODN/ITGB1BP1/EMILIN1/BIN1/NFE2L2/HYAL2/PTPRG/SFRP2/CCDC125/MEF2C/IGFBP3/PTN/TIMP1/ENG/ILK/CORO1B/GSTP1/ACVRL1/HMGB1/IDH2/CX3CL1/HDAC5/BCL2/PIN1/TGFB1/APOE/RRAS/MIF/DDT/ADARB1	31	1
GO:0048024	regulation of mRNA splicing, via spliceosome	10/1329	101/18723	0.179221685	0.727895139	0.679448806	PRDX6/FAM172A/SRPK2/PUF60/SMU1/RBM4/SRSF9/CIRBP/RBM42/SNRNP70	10	1
GO:0001731	formation of translation preinitiation complex	2/1329	11/18723	0.181143544	0.727895139	0.679448806	DHX29/MCTS1	2	1
GO:0001765	membrane raft assembly	2/1329	11/18723	0.181143544	0.727895139	0.679448806	S100A10/CAV2	2	1
GO:0002327	immature B cell differentiation	2/1329	11/18723	0.181143544	0.727895139	0.679448806	FNIP1/ATM	2	1
GO:0002357	defense response to tumor cell	2/1329	11/18723	0.181143544	0.727895139	0.679448806	RBMS3/PRDX2	2	1
GO:0002604	regulation of dendritic cell antigen processing and presentation	2/1329	11/18723	0.181143544	0.727895139	0.679448806	FGL2/CD68	2	1
GO:0002732	positive regulation of dendritic cell cytokine production	2/1329	11/18723	0.181143544	0.727895139	0.679448806	DHX36/TICAM1	2	1
GO:0003093	regulation of glomerular filtration	2/1329	11/18723	0.181143544	0.727895139	0.679448806	GAS6/CYBA	2	1
GO:0006002	fructose 6-phosphate metabolic process	2/1329	11/18723	0.181143544	0.727895139	0.679448806	TALDO1/PFKL	2	1
GO:0006054	N-acetylneuraminate metabolic process	2/1329	11/18723	0.181143544	0.727895139	0.679448806	NAGK/GNPDA2	2	1
GO:0006183	GTP biosynthetic process	2/1329	11/18723	0.181143544	0.727895139	0.679448806	NME3/NME1	2	1
GO:0009120	deoxyribonucleoside metabolic process	2/1329	11/18723	0.181143544	0.727895139	0.679448806	DGUOK/TK2	2	1
GO:0009155	purine deoxyribonucleotide catabolic process	2/1329	11/18723	0.181143544	0.727895139	0.679448806	DNPH1/NT5C	2	1
GO:0010918	positive regulation of mitochondrial membrane potential	2/1329	11/18723	0.181143544	0.727895139	0.679448806	VCP/BAD	2	1
GO:0014820	tonic smooth muscle contraction	2/1329	11/18723	0.181143544	0.727895139	0.679448806	EDNRA/MKKS	2	1
GO:0015937	coenzyme A biosynthetic process	2/1329	11/18723	0.181143544	0.727895139	0.679448806	PPCS/PANK2	2	1
GO:0019048	modulation by virus of host process	2/1329	11/18723	0.181143544	0.727895139	0.679448806	HYAL2/PHB2	2	1
GO:0021561	facial nerve development	2/1329	11/18723	0.181143544	0.727895139	0.679448806	SIX1/ADARB1	2	1
GO:0021610	facial nerve morphogenesis	2/1329	11/18723	0.181143544	0.727895139	0.679448806	SIX1/ADARB1	2	1
GO:0032610	interleukin-1 alpha production	2/1329	11/18723	0.181143544	0.727895139	0.679448806	S100A13/CX3CL1	2	1
GO:0032650	regulation of interleukin-1 alpha production	2/1329	11/18723	0.181143544	0.727895139	0.679448806	S100A13/CX3CL1	2	1
GO:0033327	Leydig cell differentiation	2/1329	11/18723	0.181143544	0.727895139	0.679448806	CCND1/MGST1	2	1
GO:0033860	regulation of NAD(P)H oxidase activity	2/1329	11/18723	0.181143544	0.727895139	0.679448806	PARK7/CYBA	2	1
GO:0034379	very-low-density lipoprotein particle assembly	2/1329	11/18723	0.181143544	0.727895139	0.679448806	ACSL3/APOC1	2	1
GO:0035246	peptidyl-arginine N-methylation	2/1329	11/18723	0.181143544	0.727895139	0.679448806	PRMT1/PRMT2	2	1
GO:0042135	neurotransmitter catabolic process	2/1329	11/18723	0.181143544	0.727895139	0.679448806	HNMT/LRTOMT	2	1
GO:0042167	heme catabolic process	2/1329	11/18723	0.181143544	0.727895139	0.679448806	HMOX2/BLVRB	2	1
GO:0042789	mRNA transcription by RNA polymerase II	2/1329	11/18723	0.181143544	0.727895139	0.679448806	FLNA/SUPT6H	2	1
GO:0044068	modulation by symbiont of host cellular process	2/1329	11/18723	0.181143544	0.727895139	0.679448806	TNIP1/PHB2	2	1
GO:0045654	positive regulation of megakaryocyte differentiation	2/1329	11/18723	0.181143544	0.727895139	0.679448806	PITHD1/RAB7B	2	1
GO:0045793	positive regulation of cell size	2/1329	11/18723	0.181143544	0.727895139	0.679448806	TMEM123/CDK4	2	1
GO:0046149	pigment catabolic process	2/1329	11/18723	0.181143544	0.727895139	0.679448806	HMOX2/BLVRB	2	1
GO:0046598	positive regulation of viral entry into host cell	2/1329	11/18723	0.181143544	0.727895139	0.679448806	P4HB/LGALS1	2	1
GO:0048102	autophagic cell death	2/1329	11/18723	0.181143544	0.727895139	0.679448806	BNIP3/PHB2	2	1
GO:0051081	nuclear membrane disassembly	2/1329	11/18723	0.181143544	0.727895139	0.679448806	CTDNEP1/AKAP8L	2	1
GO:0051386	regulation of neurotrophin TRK receptor signaling pathway	2/1329	11/18723	0.181143544	0.727895139	0.679448806	SPRY1/DOK5	2	1
GO:0055015	ventricular cardiac muscle cell development	2/1329	11/18723	0.181143544	0.727895139	0.679448806	LMNA/HEY2	2	1
GO:0060312	regulation of blood vessel remodeling	2/1329	11/18723	0.181143544	0.727895139	0.679448806	CST3/TGFB1	2	1
GO:0060315	negative regulation of ryanodine-sensitive calcium-release channel activity	2/1329	11/18723	0.181143544	0.727895139	0.679448806	CALM2/SRI	2	1
GO:0060837	blood vessel endothelial cell differentiation	2/1329	11/18723	0.181143544	0.727895139	0.679448806	HEY2/CCM2	2	1
GO:0070475	rRNA base methylation	2/1329	11/18723	0.181143544	0.727895139	0.679448806	METTL15/TRMT112	2	1
GO:0070601	centromeric sister chromatid cohesion	2/1329	11/18723	0.181143544	0.727895139	0.679448806	BOD1/NAA10	2	1
GO:0071044	histone mRNA catabolic process	2/1329	11/18723	0.181143544	0.727895139	0.679448806	DCP2/ATM	2	1
GO:0071340	skeletal muscle acetylcholine-gated channel clustering	2/1329	11/18723	0.181143544	0.727895139	0.679448806	RER1/PTN	2	1
GO:0071888	macrophage apoptotic process	2/1329	11/18723	0.181143544	0.727895139	0.679448806	MEF2C/CTSL	2	1
GO:0075294	positive regulation by symbiont of entry into host	2/1329	11/18723	0.181143544	0.727895139	0.679448806	P4HB/LGALS1	2	1
GO:0075522	IRES-dependent viral translational initiation	2/1329	11/18723	0.181143544	0.727895139	0.679448806	MCTS1/EIF3F	2	1
GO:0090205	positive regulation of cholesterol metabolic process	2/1329	11/18723	0.181143544	0.727895139	0.679448806	PRKAA1/CES1	2	1
GO:0090649	response to oxygen-glucose deprivation	2/1329	11/18723	0.181143544	0.727895139	0.679448806	BNIP3/DNM1L	2	1
GO:0097494	regulation of vesicle size	2/1329	11/18723	0.181143544	0.727895139	0.679448806	AP2M1/RAB11A	2	1
GO:0098883	synapse pruning	2/1329	11/18723	0.181143544	0.727895139	0.679448806	C1QA/CX3CL1	2	1
GO:1900112	regulation of histone H3-K9 trimethylation	2/1329	11/18723	0.181143544	0.727895139	0.679448806	LMNA/ATRX	2	1
GO:1900426	positive regulation of defense response to bacterium	2/1329	11/18723	0.181143544	0.727895139	0.679448806	CYBA/GRN	2	1
GO:1901030	positive regulation of mitochondrial outer membrane permeabilization involved in apoptotic signaling pathway	2/1329	11/18723	0.181143544	0.727895139	0.679448806	NMT1/CHCHD10	2	1
GO:1901844	regulation of cell communication by electrical coupling involved in cardiac conduction	2/1329	11/18723	0.181143544	0.727895139	0.679448806	CALM2/SRI	2	1
GO:1902337	regulation of apoptotic process involved in morphogenesis	2/1329	11/18723	0.181143544	0.727895139	0.679448806	TNFRSF1A/BAX	2	1
GO:1903423	positive regulation of synaptic vesicle recycling	2/1329	11/18723	0.181143544	0.727895139	0.679448806	AP2M1/DNM1L	2	1
GO:0006633	fatty acid biosynthetic process	15/1329	163/18723	0.182038148	0.727895139	0.679448806	ELOVL1/ACSL3/PRKAA1/PTGDS/GSTP1/AKR1C3/PTGES3/PIBF1/MLYCD/EIF6/GPX4/TECR/APOC1/MIF/CBR1	15	1
GO:0006584	catecholamine metabolic process	6/1329	54/18723	0.182492104	0.727895139	0.679448806	PARK7/PNKD/RNF180/HPRT1/LY6E/LRTOMT	6	1
GO:0009712	catechol-containing compound metabolic process	6/1329	54/18723	0.182492104	0.727895139	0.679448806	PARK7/PNKD/RNF180/HPRT1/LY6E/LRTOMT	6	1
GO:0030834	regulation of actin filament depolymerization	6/1329	54/18723	0.182492104	0.727895139	0.679448806	PLEKHH2/PIK3CA/SVIL/EPS8/TMOD3/DSTN	6	1
GO:0016053	organic acid biosynthetic process	27/1329	316/18723	0.182515911	0.727895139	0.679448806	PARK7/ELOVL1/PHGDH/MGST3/PYCR2/CYP27A1/ACSL3/PRKAA1/CYP7B1/PTGDS/GSTP1/AKR1C3/PCBD1/PTGES3/SUCLA2/PIBF1/CES1/MLYCD/EIF6/GPX4/GAMT/TECR/APOC1/BCAT2/MIF/GGT5/CBR1	27	1
GO:0034655	nucleobase-containing compound catabolic process	34/1329	407/18723	0.182610875	0.727895139	0.679448806	HNRNPR/YTHDF2/AGO3/SERBP1/PDE1A/EXOSC7/DHX36/DCP2/HINT1/DNPH1/ENPP1/NUDT1/LSM5/HPRT1/PDE7A/VCP/REXO4/RNH1/KCNQ1OT1/RNASEH2C/ATM/ADAL/CARHSP1/MLYCD/SMG6/NT5C/ITPA/CIRBP/LSM7/DNASE2/LSM4/BAX/TNRC6B/TYMP	34	1
GO:0002689	negative regulation of leukocyte chemotaxis	3/1329	21/18723	0.183793866	0.727895139	0.679448806	NBL1/MIF/DDT	3	1
GO:0006450	regulation of translational fidelity	3/1329	21/18723	0.183793866	0.727895139	0.679448806	DTD1/RPS9/RPS5	3	1
GO:0007063	regulation of sister chromatid cohesion	3/1329	21/18723	0.183793866	0.727895139	0.679448806	ATRX/NAA10/WAPL	3	1
GO:0007252	I-kappaB phosphorylation	3/1329	21/18723	0.183793866	0.727895139	0.679448806	PRDX4/CX3CL1/DDRGK1	3	1
GO:0033630	positive regulation of cell adhesion mediated by integrin	3/1329	21/18723	0.183793866	0.727895139	0.679448806	SFRP2/PODXL/CIB1	3	1
GO:0034035	purine ribonucleoside bisphosphate metabolic process	3/1329	21/18723	0.183793866	0.727895139	0.679448806	SULT1C4/ABHD14B/ENPP1	3	1
GO:0034315	regulation of Arp2/3 complex-mediated actin nucleation	3/1329	21/18723	0.183793866	0.727895139	0.679448806	BRK1/CORO1B/FCHSD2	3	1
GO:0034471	ncRNA 5'-end processing	3/1329	21/18723	0.183793866	0.727895139	0.679448806	POP7/POP5/TBL3	3	1
GO:0035020	regulation of Rac protein signal transduction	3/1329	21/18723	0.183793866	0.727895139	0.679448806	ARHGAP24/DYNLT1/GABARAP	3	1
GO:0044342	type B pancreatic cell proliferation	3/1329	21/18723	0.183793866	0.727895139	0.679448806	WDR13/BAD/NUPR1	3	1
GO:0046597	negative regulation of viral entry into host cell	3/1329	21/18723	0.183793866	0.727895139	0.679448806	SNX3/LY6E/IFITM3	3	1
GO:0048199	vesicle targeting, to, from or within Golgi	3/1329	21/18723	0.183793866	0.727895139	0.679448806	PEF1/PDCD6/ARFGAP2	3	1
GO:0050427	3'-phosphoadenosine 5'-phosphosulfate metabolic process	3/1329	21/18723	0.183793866	0.727895139	0.679448806	SULT1C4/ABHD14B/ENPP1	3	1
GO:0051152	positive regulation of smooth muscle cell differentiation	3/1329	21/18723	0.183793866	0.727895139	0.679448806	GPER1/ENG/EFEMP2	3	1
GO:0090026	positive regulation of monocyte chemotaxis	3/1329	21/18723	0.183793866	0.727895139	0.679448806	CREB3/HMGB1/LGMN	3	1
GO:1901863	positive regulation of muscle tissue development	3/1329	21/18723	0.183793866	0.727895139	0.679448806	PRKAA1/MEF2C/BCL2	3	1
GO:2000178	negative regulation of neural precursor cell proliferation	3/1329	21/18723	0.183793866	0.727895139	0.679448806	LIMS2/PTN/ILK	3	1
GO:0048754	branching morphogenesis of an epithelial tube	14/1329	151/18723	0.184991635	0.732091618	0.68336598	SPRY1/EDNRA/SFRP2/MET/ENG/ILK/MDK/PPP1CA/PHB2/COL4A1/SIX1/BCL2/CTSZ/RASIP1	14	1
GO:0021987	cerebral cortex development	11/1329	114/18723	0.185458612	0.733391931	0.684579749	FAT4/FLNA/TRAPPC9/MDK/BAD/BNIP3/MKKS/BTBD3/PTPRS/XAB2/BAX	11	1
GO:0014015	positive regulation of gliogenesis	7/1329	66/18723	0.186266297	0.735488158	0.686536458	BIN1/PTN/RHEB/MDK/IL34/TGFB1/TSPO	7	1
GO:0050922	negative regulation of chemotaxis	7/1329	66/18723	0.186266297	0.735488158	0.686536458	NBL1/SEMA6C/SEMA3B/CORO1B/GSTP1/MIF/DDT	7	1
GO:1902106	negative regulation of leukocyte differentiation	10/1329	102/18723	0.186979877	0.736273158	0.687269211	FGL2/MDK/GPR137/HMGB1/SOCS1/ZFPM1/NME1/PRDX2/ZNF675/RUNX1	10	1
GO:0006458	'de novo' protein folding	5/1329	43/18723	0.187233244	0.736273158	0.687269211	HSPE1/DNAJB14/BAG1/PTGES3/FKBP1A	5	1
GO:0045776	negative regulation of blood pressure	5/1329	43/18723	0.187233244	0.736273158	0.687269211	PRCP/ARHGAP42/SCPEP1/MKKS/SNX5	5	1
GO:0098927	vesicle-mediated transport between endosomal compartments	5/1329	43/18723	0.187233244	0.736273158	0.687269211	SNX3/FLNA/EEA1/SNF8/MAP2K2	5	1
GO:0032024	positive regulation of insulin secretion	8/1329	78/18723	0.187778735	0.736273158	0.687269211	MPC2/SERP1/OXCT1/GPER1/SRI/PHPT1/BAD/DYNLL1	8	1
GO:0043154	negative regulation of cysteine-type endopeptidase activity involved in apoptotic process	8/1329	78/18723	0.187778735	0.736273158	0.687269211	PARK7/SFRP2/TNFAIP8/FNIP1/DNAJB6/PRDX5/CRYAB/GAS6	8	1
GO:0070373	negative regulation of ERK1 and ERK2 cascade	8/1329	78/18723	0.187778735	0.736273158	0.687269211	ITGB1BP1/EMILIN1/SPRY1/TNIP1/GPER1/GSTP1/PHB/PIN1	8	1
GO:1901616	organic hydroxy compound catabolic process	8/1329	78/18723	0.187778735	0.736273158	0.687269211	SNX17/SULT1C4/INPP1/CYP27A1/LRTOMT/AKR1C3/ALDH2/APOE	8	1
GO:0045598	regulation of fat cell differentiation	13/1329	139/18723	0.187827092	0.736273158	0.687269211	SFRP2/ENPP1/GPER1/NAPEPLD/RARRES2/ARNTL/CCDC85B/AAMDC/ADIRF/SIX1/ZFPM1/LRP3/TGFB1	13	1
GO:0099175	regulation of postsynapse organization	9/1329	90/18723	0.187854559	0.736273158	0.687269211	CRIPT/CHMP2B/DHX36/DBNL/DNM1L/TANC2/ABHD17A/PTPRS/APOE	9	1
GO:0009743	response to carbohydrate	22/1329	253/18723	0.188874804	0.739581353	0.690357223	MPC2/CALCRL/PIK3CA/PRKAA1/OXCT1/HMGN3/GPER1/SRI/FIS1/PHPT1/BAD/GSTP1/DYNLL1/GAS6/IGF1R/NQO1/CYBA/NME1/TXN2/LGALS1/PFKL/COL6A2	22	1
GO:0035456	response to interferon-beta	4/1329	32/18723	0.18911733	0.739581353	0.690357223	IFITM3/CDC34/NDUFA13/IFNAR2	4	1
GO:0050685	positive regulation of mRNA processing	4/1329	32/18723	0.18911733	0.739581353	0.690357223	PRDX6/DHX36/CIRBP/SNRNP70	4	1
GO:0043405	regulation of MAP kinase activity	16/1329	177/18723	0.190706937	0.745247832	0.695646559	HYAL2/SPRY1/SFRP2/GHR/ILK/GSTP1/RPS3/PDCD4/IRAK3/ERP29/IL34/CDK12/MAP2K7/ZNF675/TGFB1/APOE	16	1
GO:0071214	cellular response to abiotic stimulus	28/1329	331/18723	0.191314391	0.746231247	0.696564521	HYAL2/DHX36/PIK3CA/SFRP2/GTF2H5/PTN/TIMP1/EEF1D/ENG/NSMF/TMEM109/BAD/FADD/ATM/CRYAB/ADIRF/MGMT/BNIP3/TNFRSF1A/INO80/ERCC4/CYBA/RPL26/NMT1/BAX/CHEK2/XRCC6/TSPO	28	1
GO:0104004	cellular response to environmental stimulus	28/1329	331/18723	0.191314391	0.746231247	0.696564521	HYAL2/DHX36/PIK3CA/SFRP2/GTF2H5/PTN/TIMP1/EEF1D/ENG/NSMF/TMEM109/BAD/FADD/ATM/CRYAB/ADIRF/MGMT/BNIP3/TNFRSF1A/INO80/ERCC4/CYBA/RPL26/NMT1/BAX/CHEK2/XRCC6/TSPO	28	1
GO:0090501	RNA phosphodiester bond hydrolysis	14/1329	152/18723	0.191381065	0.746231247	0.696564521	AGO3/EXOSC7/DCP2/NHP2/RRP36/POP7/REXO2/POP5/RNASE4/RNASE1/TBL3/SMG6/RPS21/POLR2I	14	1
GO:1901989	positive regulation of cell cycle phase transition	11/1329	115/18723	0.192878046	0.751515267	0.701496855	PLRG1/MAD2L1BP/CCND1/PHB2/CDK4/TMOD3/RAB11A/ANAPC11/VPS4B/DDRGK1/CHEK2	11	1
GO:0045620	negative regulation of lymphocyte differentiation	6/1329	55/18723	0.193464146	0.752692005	0.702595272	FGL2/MDK/HMGB1/SOCS1/PRDX2/RUNX1	6	1
GO:1902991	regulation of amyloid precursor protein catabolic process	6/1329	55/18723	0.193464146	0.752692005	0.702595272	BIN1/CLU/FKBP1A/PIN1/APOE/RTN2	6	1
GO:0032869	cellular response to insulin stimulus	18/1329	203/18723	0.194599608	0.755354342	0.705080413	RAB13/PIK3CA/PRKAA1/GHR/FER/APC/ENPP1/CAV2/RARRES2/ESRRA/GSTP1/ECHDC3/CDK4/IGF1R/SOCS1/APRT/HDAC5/SNX5	18	1
GO:1905037	autophagosome organization	10/1329	103/18723	0.194886136	0.755354342	0.705080413	PINK1/FEZ2/SYNPO2/TBC1D12/ATG101/PACS2/NPRL3/NUPR1/GABARAPL2/GABARAP	10	1
GO:0006879	cellular iron ion homeostasis	7/1329	67/18723	0.196222287	0.755354342	0.705080413	SRI/HEPH/ATP6V1G1/CYB561A3/FTH1/SLC22A17/FTL	7	1
GO:0050435	amyloid-beta metabolic process	7/1329	67/18723	0.196222287	0.755354342	0.705080413	APH1A/BIN1/CLU/PIN1/APOE/RTN2/BACE2	7	1
GO:0051306	mitotic sister chromatid separation	7/1329	67/18723	0.196222287	0.755354342	0.705080413	APC/MAD2L1BP/ATM/LCMT1/ANAPC11/PSMG2/KLHL22	7	1
GO:0006354	DNA-templated transcription, elongation	9/1329	91/18723	0.196326968	0.755354342	0.705080413	GTF2H5/NELFB/RTF1/SUPT6H/CDK12/ADRM1/TCEA2/ELOF1/POLR2I	9	1
GO:1901184	regulation of ERBB signaling pathway	8/1329	79/18723	0.196921731	0.755354342	0.705080413	RNF115/FER/GPER1/SNX6/LGMN/CHMP6/SNX5/MVB12A	8	1
GO:0045444	fat cell differentiation	20/1329	229/18723	0.197192311	0.755354342	0.705080413	SDF4/SFRP2/PSMB8/ENPP1/GPER1/NAPEPLD/RARRES2/ARNTL/CCDC85B/CCND1/AAMDC/ADIRF/BNIP3/SIX1/SOCS1/ZFPM1/MKKS/LRP3/TGFB1/CBY1	20	1
GO:0001952	regulation of cell-matrix adhesion	12/1329	128/18723	0.197599727	0.755354342	0.705080413	S100A10/ITGB1BP1/LIMS1/GPM6B/TEK/ILK/EFEMP2/ACVRL1/CIB1/CX3CL1/BCL2/RRAS	12	1
GO:0051052	regulation of DNA metabolic process	30/1329	359/18723	0.199640135	0.755354342	0.705080413	CCT3/CCT7/DHX36/PIK3CA/SUB1/DCP2/RAD50/UBE2B/DEK/ATRX/UBE2V2/OTUB1/RPS3/ATM/MGMT/ACVRL1/PTGES3/HMGB1/SLX4/ERCC4/PPP4C/SMG6/SUPT6H/SMCHD1/WDR18/MAP2K7/BABAM1/TGFB1/BAX/CCT8	30	1
GO:2000146	negative regulation of cell motility	30/1329	359/18723	0.199640135	0.755354342	0.705080413	NBL1/PODN/ITGB1BP1/EMILIN1/NFE2L2/HYAL2/PTPRG/SFRP2/CCDC125/MEF2C/IGFBP3/PTN/TIMP1/ENG/ILK/CORO1B/GSTP1/ACVRL1/HMGB1/IDH2/CX3CL1/HDAC5/BCL2/PIN1/TGFB1/APOE/RRAS/MIF/DDT/ADARB1	30	1
GO:0005978	glycogen biosynthetic process	5/1329	44/18723	0.199828554	0.755354342	0.705080413	UGP2/ENPP1/PPP1R3B/PPP1CA/PTGES3	5	1
GO:0006775	fat-soluble vitamin metabolic process	5/1329	44/18723	0.199828554	0.755354342	0.705080413	CYP27A1/LGMN/VKORC1/CBR1/CBR3	5	1
GO:0009250	glucan biosynthetic process	5/1329	44/18723	0.199828554	0.755354342	0.705080413	UGP2/ENPP1/PPP1R3B/PPP1CA/PTGES3	5	1
GO:0009262	deoxyribonucleotide metabolic process	5/1329	44/18723	0.199828554	0.755354342	0.705080413	GUK1/DGUOK/DNPH1/NT5C/TYMP	5	1
GO:0031295	T cell costimulation	5/1329	44/18723	0.199828554	0.755354342	0.705080413	TNFRSF14/PIK3CA/PDCD1LG2/CD81/LGALS1	5	1
GO:0046006	regulation of activated T cell proliferation	5/1329	44/18723	0.199828554	0.755354342	0.705080413	IGFBP2/PDCD1LG2/FADD/RPS3/HMGB1	5	1
GO:0051150	regulation of smooth muscle cell differentiation	5/1329	44/18723	0.199828554	0.755354342	0.705080413	HEY2/GPER1/ENG/EFEMP2/PDCD4	5	1
GO:0071383	cellular response to steroid hormone stimulus	18/1329	204/18723	0.200236783	0.755354342	0.705080413	PARK7/TFPI/TADA3/UBA5/UFSP2/GPER1/CYP7B1/ARNTL/ESRRA/GSTP1/AKR1C3/PHB2/PTGES3/DDX54/PHB/DDRGK1/URI1/PRMT2	18	1
GO:0008286	insulin receptor signaling pathway	11/1329	116/18723	0.200428526	0.755354342	0.705080413	PIK3CA/PRKAA1/FER/APC/ENPP1/CAV2/RARRES2/CDK4/IGF1R/SOCS1/SNX5	11	1
GO:0098732	macromolecule deacylation	11/1329	116/18723	0.200428526	0.755354342	0.705080413	PINK1/LYPLAL1/TADA3/PRKAA1/BEX4/FLNA/NNMT/HDAC5/PHB/ABHD17A/AKAP8L	11	1
GO:0060538	skeletal muscle organ development	15/1329	166/18723	0.200571385	0.755354342	0.705080413	VAMP5/PRKAA1/MEF2C/UQCC2/CAV2/MYOM2/MSC/ARNTL/SVIL/MYL6B/MYL6/SIX1/NUPR1/BCL2/TGFB1	15	1
GO:0008584	male gonad development	13/1329	141/18723	0.201400125	0.755354342	0.705080413	RAB13/SFRP2/NUDT1/PRDX4/ATRX/FLNA/CCND1/AKR1C3/MGST1/FNDC3A/NUPR1/BCL2/BAX	13	1
GO:0032069	regulation of nuclease activity	3/1329	22/18723	0.202339117	0.755354342	0.705080413	TCEA1/RPS3/HMGB1	3	1
GO:0032402	melanosome transport	3/1329	22/18723	0.202339117	0.755354342	0.705080413	BLOC1S5/RAB11A/MKKS	3	1
GO:0032816	positive regulation of natural killer cell activation	3/1329	22/18723	0.202339117	0.755354342	0.705080413	IL15RA/GAS6/TICAM1	3	1
GO:0035268	protein mannosylation	3/1329	22/18723	0.202339117	0.755354342	0.705080413	DPM3/DPM2/POMT1	3	1
GO:0036120	cellular response to platelet-derived growth factor stimulus	3/1329	22/18723	0.202339117	0.755354342	0.705080413	PTN/HAS2/CORO1B	3	1
GO:0048026	positive regulation of mRNA splicing, via spliceosome	3/1329	22/18723	0.202339117	0.755354342	0.705080413	PRDX6/CIRBP/SNRNP70	3	1
GO:0060343	trabecula formation	3/1329	22/18723	0.202339117	0.755354342	0.705080413	HEY2/TEK/FKBP1A	3	1
GO:0060965	negative regulation of gene silencing by miRNA	3/1329	22/18723	0.202339117	0.755354342	0.705080413	KCNQ1OT1/NEAT1/TGFB1	3	1
GO:0072574	hepatocyte proliferation	3/1329	22/18723	0.202339117	0.755354342	0.705080413	LIMS2/PTN/MDK	3	1
GO:0072575	epithelial cell proliferation involved in liver morphogenesis	3/1329	22/18723	0.202339117	0.755354342	0.705080413	LIMS2/PTN/MDK	3	1
GO:1901522	positive regulation of transcription from RNA polymerase II promoter involved in cellular response to chemical stimulus	3/1329	22/18723	0.202339117	0.755354342	0.705080413	NFE2L2/DLX5/CREB3	3	1
GO:0030595	leukocyte chemotaxis	20/1329	230/18723	0.202528786	0.755354342	0.705080413	NBL1/PTN/RARRES2/CYP7B1/CREB3/MDK/VEGFB/DNM1L/HMGB1/GAS6/LGMN/PPIB/CX3CL1/IL34/CCL8/CCL14/BSG/RPS19/MIF/DDT	20	1
GO:0009648	photoperiodism	4/1329	33/18723	0.204008409	0.755354342	0.705080413	RBM4/PPP1CA/FBXL8/NR2F6	4	1
GO:0010259	multicellular organism aging	4/1329	33/18723	0.204008409	0.755354342	0.705080413	HYAL2/SERP1/CRYAB/COMP	4	1
GO:0030947	regulation of vascular endothelial growth factor receptor signaling pathway	4/1329	33/18723	0.204008409	0.755354342	0.705080413	EMILIN1/PDCD6/TMEM204/EPN2	4	1
GO:0031116	positive regulation of microtubule polymerization	4/1329	33/18723	0.204008409	0.755354342	0.705080413	AKAP9/MET/ARL2/RPS3	4	1
GO:0070570	regulation of neuron projection regeneration	4/1329	33/18723	0.204008409	0.755354342	0.705080413	PTN/FLNA/GRN/PTPRS	4	1
GO:0071353	cellular response to interleukin-4	4/1329	33/18723	0.204008409	0.755354342	0.705080413	CDK4/RPLP0/KEAP1/RPL3	4	1
GO:0150117	positive regulation of cell-substrate junction organization	4/1329	33/18723	0.204008409	0.755354342	0.705080413	S100A10/ITGB1BP1/LIMS1/TEK	4	1
GO:0051058	negative regulation of small GTPase mediated signal transduction	6/1329	56/18723	0.204678046	0.755354342	0.705080413	ARHGAP24/SPRY1/CCDC125/MET/ARHGAP42/RASIP1	6	1
GO:0034101	erythrocyte homeostasis	12/1329	129/18723	0.204832879	0.755354342	0.705080413	PRDX1/P4HTM/UBA5/RPS14/TMEM14C/SMAP1/TMOD3/RPS17/ZFPM1/DNASE2/RPS19/PRMT1	12	1
GO:0006497	protein lipidation	9/1329	92/18723	0.204957906	0.755354342	0.705080413	DPM3/PIGF/DBI/ZDHHC4/GPAA1/DPM2/ZDHHC24/NMT1/PIGT	9	1
GO:0001570	vasculogenesis	8/1329	80/18723	0.206242831	0.755354342	0.705080413	HEY2/CCM2/HAS2/ENG/EGFL7/TGFB1/RASIP1/RRAS	8	1
GO:0009247	glycolipid biosynthetic process	7/1329	68/18723	0.20638266	0.755354342	0.705080413	DPM3/PIGF/PRKAA1/B3GALT4/GPAA1/DPM2/PIGT	7	1
GO:0042987	amyloid precursor protein catabolic process	7/1329	68/18723	0.20638266	0.755354342	0.705080413	APH1A/BIN1/CLU/FKBP1A/PIN1/APOE/RTN2	7	1
GO:0046686	response to cadmium ion	7/1329	68/18723	0.20638266	0.755354342	0.705080413	SUMO1/NUDT1/AKR1C3/MT2A/MT1E/MT1M/CYB5A	7	1
GO:1900046	regulation of hemostasis	7/1329	68/18723	0.20638266	0.755354342	0.705080413	NFE2L2/TFPI/PROS1/TSPAN8/PRDX2/COMP/APOE	7	1
GO:0000491	small nucleolar ribonucleoprotein complex assembly	2/1329	12/18723	0.207690371	0.755354342	0.705080413	RUVBL1/SNU13	2	1
GO:0002182	cytoplasmic translational elongation	2/1329	12/18723	0.207690371	0.755354342	0.705080413	DPH2/RPLP2	2	1
GO:0002674	negative regulation of acute inflammatory response	2/1329	12/18723	0.207690371	0.755354342	0.705080413	ASH1L/GSTP1	2	1
GO:0002863	positive regulation of inflammatory response to antigenic stimulus	2/1329	12/18723	0.207690371	0.755354342	0.705080413	PARK7/CD81	2	1
GO:0006068	ethanol catabolic process	2/1329	12/18723	0.207690371	0.755354342	0.705080413	SULT1C4/ALDH2	2	1
GO:0006534	cysteine metabolic process	2/1329	12/18723	0.207690371	0.755354342	0.705080413	TST/MPST	2	1
GO:0006787	porphyrin-containing compound catabolic process	2/1329	12/18723	0.207690371	0.755354342	0.705080413	HMOX2/BLVRB	2	1
GO:0009176	pyrimidine deoxyribonucleoside monophosphate metabolic process	2/1329	12/18723	0.207690371	0.755354342	0.705080413	NT5C/TYMP	2	1
GO:0009265	2'-deoxyribonucleotide biosynthetic process	2/1329	12/18723	0.207690371	0.755354342	0.705080413	GUK1/DGUOK	2	1
GO:0009886	post-embryonic animal morphogenesis	2/1329	12/18723	0.207690371	0.755354342	0.705080413	ATRX/BAX	2	1
GO:0010623	programmed cell death involved in cell development	2/1329	12/18723	0.207690371	0.755354342	0.705080413	BCL2/BAX	2	1
GO:0030202	heparin metabolic process	2/1329	12/18723	0.207690371	0.755354342	0.705080413	IDUA/CSGALNACT1	2	1
GO:0030397	membrane disassembly	2/1329	12/18723	0.207690371	0.755354342	0.705080413	CTDNEP1/AKAP8L	2	1
GO:0031953	negative regulation of protein autophosphorylation	2/1329	12/18723	0.207690371	0.755354342	0.705080413	ENPP1/ENG	2	1
GO:0032096	negative regulation of response to food	2/1329	12/18723	0.207690371	0.755354342	0.705080413	NENF/MKKS	2	1
GO:0032099	negative regulation of appetite	2/1329	12/18723	0.207690371	0.755354342	0.705080413	NENF/MKKS	2	1
GO:0032105	negative regulation of response to extracellular stimulus	2/1329	12/18723	0.207690371	0.755354342	0.705080413	NENF/MKKS	2	1
GO:0032108	negative regulation of response to nutrient levels	2/1329	12/18723	0.207690371	0.755354342	0.705080413	NENF/MKKS	2	1
GO:0032782	bile acid secretion	2/1329	12/18723	0.207690371	0.755354342	0.705080413	PRKAA1/CES1	2	1
GO:0032823	regulation of natural killer cell differentiation	2/1329	12/18723	0.207690371	0.755354342	0.705080413	IL15RA/GAS6	2	1
GO:0033015	tetrapyrrole catabolic process	2/1329	12/18723	0.207690371	0.755354342	0.705080413	HMOX2/BLVRB	2	1
GO:0033127	regulation of histone phosphorylation	2/1329	12/18723	0.207690371	0.755354342	0.705080413	UBE2B/AKAP8L	2	1
GO:0033182	regulation of histone ubiquitination	2/1329	12/18723	0.207690371	0.755354342	0.705080413	PARK7/OTUB1	2	1
GO:0034086	maintenance of sister chromatid cohesion	2/1329	12/18723	0.207690371	0.755354342	0.705080413	ATRX/NAA10	2	1
GO:0034088	maintenance of mitotic sister chromatid cohesion	2/1329	12/18723	0.207690371	0.755354342	0.705080413	ATRX/NAA10	2	1
GO:0034145	positive regulation of toll-like receptor 4 signaling pathway	2/1329	12/18723	0.207690371	0.755354342	0.705080413	HMGB1/IFI35	2	1
GO:0043476	pigment accumulation	2/1329	12/18723	0.207690371	0.755354342	0.705080413	BLOC1S5/CD63	2	1
GO:0043482	cellular pigment accumulation	2/1329	12/18723	0.207690371	0.755354342	0.705080413	BLOC1S5/CD63	2	1
GO:0044650	adhesion of symbiont to host cell	2/1329	12/18723	0.207690371	0.755354342	0.705080413	CD81/GAS6	2	1
GO:0046051	UTP metabolic process	2/1329	12/18723	0.207690371	0.755354342	0.705080413	NME3/NME1	2	1
GO:0046385	deoxyribose phosphate biosynthetic process	2/1329	12/18723	0.207690371	0.755354342	0.705080413	GUK1/DGUOK	2	1
GO:0046831	regulation of RNA export from nucleus	2/1329	12/18723	0.207690371	0.755354342	0.705080413	SUPT6H/AKAP8L	2	1
GO:0060221	retinal rod cell differentiation	2/1329	12/18723	0.207690371	0.755354342	0.705080413	PTN/NAGLU	2	1
GO:0061620	glycolytic process through glucose-6-phosphate	2/1329	12/18723	0.207690371	0.755354342	0.705080413	ENO1/PFKL	2	1
GO:0070816	phosphorylation of RNA polymerase II C-terminal domain	2/1329	12/18723	0.207690371	0.755354342	0.705080413	GTF2H5/CDK12	2	1
GO:0071712	ER-associated misfolded protein catabolic process	2/1329	12/18723	0.207690371	0.755354342	0.705080413	AUP1/VCP	2	1
GO:0072683	T cell extravasation	2/1329	12/18723	0.207690371	0.755354342	0.705080413	XG/FADD	2	1
GO:0090557	establishment of endothelial intestinal barrier	2/1329	12/18723	0.207690371	0.755354342	0.705080413	TJP2/PTPRS	2	1
GO:0140052	cellular response to oxidised low-density lipoprotein particle stimulus	2/1329	12/18723	0.207690371	0.755354342	0.705080413	CD68/TICAM1	2	1
GO:1903800	positive regulation of production of miRNAs involved in gene silencing by miRNA	2/1329	12/18723	0.207690371	0.755354342	0.705080413	MAP2K2/TGFB1	2	1
GO:1903909	regulation of receptor clustering	2/1329	12/18723	0.207690371	0.755354342	0.705080413	PTN/CD81	2	1
GO:1904748	regulation of apoptotic process involved in development	2/1329	12/18723	0.207690371	0.755354342	0.705080413	TNFRSF1A/BAX	2	1
GO:1905245	regulation of aspartic-type peptidase activity	2/1329	12/18723	0.207690371	0.755354342	0.705080413	BIN1/GRN	2	1
GO:2000105	positive regulation of DNA-dependent DNA replication	2/1329	12/18723	0.207690371	0.755354342	0.705080413	ATRX/INO80	2	1
GO:2000727	positive regulation of cardiac muscle cell differentiation	2/1329	12/18723	0.207690371	0.755354342	0.705080413	MEF2C/TGFB1	2	1
GO:0046546	development of primary male sexual characteristics	13/1329	142/18723	0.208348304	0.756708473	0.706344417	RAB13/SFRP2/NUDT1/PRDX4/ATRX/FLNA/CCND1/AKR1C3/MGST1/FNDC3A/NUPR1/BCL2/BAX	13	1
GO:2000045	regulation of G1/S transition of mitotic cell cycle	13/1329	142/18723	0.208348304	0.756708473	0.706344417	PLRG1/APC/CCND1/ATM/PSME1/PSME2/INO80/RPS27L/BRD7/RPL26/BCL2/CHEK2/PRMT2	13	1
GO:0048660	regulation of smooth muscle cell proliferation	16/1329	180/18723	0.208920996	0.757650736	0.707223966	PDE1A/CALCRL/MEF2C/GPER1/IGFBP3/ILK/EFEMP2/GSTP1/PDCD4/CX3CL1/CYBA/PHB/CNN1/TGFB1/APOE/XRCC6	16	1
GO:0071897	DNA biosynthetic process	16/1329	180/18723	0.208920996	0.757650736	0.707223966	FAAP20/CCT3/CCT7/DCP2/RAD50/NHP2/POLD2/VCP/ATM/ACVRL1/PTGES3/TK2/SMG6/PHB/MAP2K7/CCT8	16	1
GO:0005996	monosaccharide metabolic process	22/1329	257/18723	0.209036682	0.757650736	0.707223966	ENO1/UXS1/SERP1/PIK3CA/PRKAA1/ENPP1/FUCA2/FAM3C/PPP1R3B/BAD/PPP1CA/NNMT/GAPDH/HMGB1/LCMT1/ALDOA/BCKDK/MLYCD/GAA/SLC25A1/TFF3/PFKL	22	1
GO:0000041	transition metal ion transport	10/1329	105/18723	0.211123572	0.764288833	0.713420254	SLC39A1/SLC39A10/ATOX1/HEPH/SLC39A13/FTH1/SLC22A17/SLC39A3/FTL/TCN2	10	1
GO:0010970	transport along microtubule	14/1329	155/18723	0.211156605	0.764288833	0.713420254	KIFAP3/IFT57/BLOC1S4/FBXW11/BLOC1S5/DST/UXT/PCM1/DLG2/DYNC2H1/ARHGAP21/BICD1/BLOC1S1/ACTR10	14	1
GO:0007098	centrosome cycle	12/1329	130/18723	0.21218023	0.767259634	0.716193327	CROCC/CHMP2B/MAP9/CEP44/UXT/ARHGEF10/PCM1/FBXW5/ARL2/CEP192/VPS4B/CHMP2A	12	1
GO:0009746	response to hexose	19/1329	219/18723	0.212695601	0.767259634	0.716193327	MPC2/PIK3CA/PRKAA1/OXCT1/HMGN3/GPER1/SRI/FIS1/PHPT1/BAD/DYNLL1/GAS6/IGF1R/CYBA/NME1/TXN2/LGALS1/PFKL/COL6A2	19	1
GO:0008631	intrinsic apoptotic signaling pathway in response to oxidative stress	5/1329	45/18723	0.21270134	0.767259634	0.716193327	PARK7/PINK1/NFE2L2/P4HB/BCL2	5	1
GO:0030835	negative regulation of actin filament depolymerization	5/1329	45/18723	0.21270134	0.767259634	0.716193327	PLEKHH2/PIK3CA/SVIL/EPS8/TMOD3	5	1
GO:1902108	regulation of mitochondrial membrane permeability involved in apoptotic process	5/1329	45/18723	0.21270134	0.767259634	0.716193327	BNIP3L/BNIP3/NMT1/BAX/CHCHD10	5	1
GO:1902806	regulation of cell cycle G1/S phase transition	15/1329	168/18723	0.213393687	0.768916561	0.717739975	PLRG1/APC/CCND1/ATM/PHB2/PSME1/PSME2/INO80/RPS27L/BRD7/RPL26/BCL2/DDRGK1/CHEK2/PRMT2	15	1
GO:0032088	negative regulation of NF-kappaB transcription factor activity	9/1329	93/18723	0.213741101	0.768916561	0.717739975	COMMD1/ANXA4/NFKBIL1/IRAK3/COMMD6/CYLD/PRDX2/ZNF675/PRMT2	9	1
GO:1901992	positive regulation of mitotic cell cycle phase transition	9/1329	93/18723	0.213741101	0.768916561	0.717739975	PLRG1/MAD2L1BP/CCND1/PHB2/CDK4/TMOD3/RAB11A/ANAPC11/VPS4B	9	1
GO:1902807	negative regulation of cell cycle G1/S phase transition	9/1329	93/18723	0.213741101	0.768916561	0.717739975	APC/CCND1/ATM/RPS27L/BRD7/RPL26/BCL2/CHEK2/PRMT2	9	1
GO:0045766	positive regulation of angiogenesis	16/1329	181/18723	0.215163241	0.77278694	0.721352754	NFE2L2/SFRP2/PDCD6/TEK/ENG/MDK/VEGFB/ACVRL1/BTG1/HMGB1/JMJD8/TNFSF12/GRN/MYDGF/RRAS/RUNX1	16	1
GO:1904018	positive regulation of vasculature development	16/1329	181/18723	0.215163241	0.77278694	0.721352754	NFE2L2/SFRP2/PDCD6/TEK/ENG/MDK/VEGFB/ACVRL1/BTG1/HMGB1/JMJD8/TNFSF12/GRN/MYDGF/RRAS/RUNX1	16	1
GO:0031023	microtubule organizing center organization	13/1329	143/18723	0.215400323	0.77278694	0.721352754	CROCC/CHMP2B/MAP9/CEP44/FBXW11/UXT/ARHGEF10/PCM1/FBXW5/ARL2/CEP192/VPS4B/CHMP2A	13	1
GO:0070555	response to interleukin-1	13/1329	143/18723	0.215400323	0.77278694	0.721352754	HNMT/TFPI/HYAL2/TNIP2/GHR/HAS2/OTUB1/IRAK3/CX3CL1/CYBA/CCL8/CCL14/ZNF675	13	1
GO:0046209	nitric oxide metabolic process	8/1329	81/18723	0.21573393	0.773460147	0.721981155	SPR/DDAH2/CLU/HBB/DYNLL1/NQO1/TICAM1/TSPO	8	1
GO:0034205	amyloid-beta formation	6/1329	57/18723	0.216118658	0.774315596	0.722779668	APH1A/BIN1/CLU/PIN1/APOE/RTN2	6	1
GO:0007015	actin filament organization	36/1329	442/18723	0.216546971	0.774957631	0.72337897	RHOC/S100A10/ENAH/ITGB1BP1/PLEKHH2/TMSB10/BIN1/BRK1/PIK3CA/SYNPO2/FER/MARCKS/DBNL/ARPC1B/MET/FLNA/ARHGEF10/MTSS1/TPM2/CORO1B/ARAP1/FCHSD2/MSRB2/SVIL/PDLIM1/EPS8/PAWR/ARPC3/TMOD3/MLST8/ALDOA/CX3CL1/BCL2/MKKS/DSTN/CDC42EP5	36	1
GO:0006368	transcription elongation from RNA polymerase II promoter	7/1329	69/18723	0.216736593	0.774957631	0.72337897	NELFB/RTF1/SUPT6H/CDK12/ADRM1/ELOF1/POLR2I	7	1
GO:0034605	cellular response to heat	7/1329	69/18723	0.216736593	0.774957631	0.72337897	SUMO1/DHX36/PDCD6/DNAJB6/VCP/ATM/STUB1	7	1
GO:0032271	regulation of protein polymerization	20/1329	233/18723	0.218945808	0.775548048	0.723930092	PINK1/TMSB10/BIN1/BRK1/FER/DBNL/AKAP9/ARPC1B/MET/ARL2/CORO1B/FCHSD2/RPS3/SVIL/EPS8/ARPC3/TMOD3/MLST8/MKKS/CDC42EP5	20	1
GO:0006356	regulation of transcription by RNA polymerase I	4/1329	34/18723	0.219227345	0.775548048	0.723930092	FLNA/POLR2K/MAF1/POLR2L	4	1
GO:0009112	nucleobase metabolic process	4/1329	34/18723	0.219227345	0.775548048	0.723930092	HPRT1/GMPR2/APRT/TYMP	4	1
GO:0009649	entrainment of circadian clock	4/1329	34/18723	0.219227345	0.775548048	0.723930092	RBM4/PPP1CA/FBXL8/NR2F6	4	1
GO:0016242	negative regulation of macroautophagy	4/1329	34/18723	0.219227345	0.775548048	0.723930092	PINK1/FEZ2/PIK3CA/NUPR1	4	1
GO:0044319	wound healing, spreading of cells	4/1329	34/18723	0.219227345	0.775548048	0.723930092	RHOC/ARHGAP24/FLNA/ACVRL1	4	1
GO:0051085	chaperone cofactor-dependent protein refolding	4/1329	34/18723	0.219227345	0.775548048	0.723930092	HSPE1/DNAJB14/BAG1/PTGES3	4	1
GO:0070050	neuron cellular homeostasis	4/1329	34/18723	0.219227345	0.775548048	0.723930092	CHMP2B/TMEM175/PRKAA1/CX3CL1	4	1
GO:0090505	epiboly involved in wound healing	4/1329	34/18723	0.219227345	0.775548048	0.723930092	RHOC/ARHGAP24/FLNA/ACVRL1	4	1
GO:2000352	negative regulation of endothelial cell apoptotic process	4/1329	34/18723	0.219227345	0.775548048	0.723930092	NFE2L2/TNIP2/TEK/GAS6	4	1
GO:0010720	positive regulation of cell development	25/1329	298/18723	0.219237826	0.775548048	0.723930092	S100A10/LIMS1/BIN1/LIMS2/FAIM/DHX36/GPER1/DBNL/PTN/RHEB/FLNA/HAS2/ILK/MDK/BAD/DNM1L/RAB11A/CIB1/METRN/CX3CL1/IL34/P4HB/BCL2/TGFB1/TSPO	25	1
GO:0006766	vitamin metabolic process	10/1329	106/18723	0.219444609	0.775548048	0.723930092	FLAD1/CYP27A1/NNMT/AKR1C3/LGMN/VKORC1/PANK2/CD320/CBR1/CBR3	10	1
GO:0046822	regulation of nucleocytoplasmic transport	10/1329	106/18723	0.219444609	0.775548048	0.723930092	PARK7/SUMO1/CAMK1/HYAL2/FLNA/RBM4/GAS6/SUPT6H/AKAP8L/TGFB1	10	1
GO:0009314	response to radiation	37/1329	456/18723	0.219585963	0.775548048	0.723930092	SDF4/LZIC/HYAL2/DHX36/SFRP2/PRKAA1/UBE2B/GTF2H5/PTN/TIMP1/EEF1D/TMEM109/RBM4/PPP1CA/CCND1/XRRA1/ATM/CRYAB/ADIRF/MGMT/IKBIP/INO80/SLC24A1/ERCC4/FBXL8/CYBA/RPL26/TP53I13/NMT1/BCL2/CIRBP/MAP2K7/NR2F6/BABAM1/BAX/CHEK2/XRCC6	37	1
GO:0006661	phosphatidylinositol biosynthetic process	12/1329	131/18723	0.219638204	0.775548048	0.723930092	DPM3/PIGF/TMEM150A/INPP1/CISH/PIK3CA/GPAA1/DPM2/ATM/SOCS1/MTMR4/PIGT	12	1
GO:0031214	biomineral tissue development	15/1329	169/18723	0.219938231	0.775548048	0.723930092	ITGB1BP1/OSR1/PKDCC/CLEC3B/MEF2C/HEY2/ENPP1/PTN/GPM6B/TXLNG/NELL1/MGP/GAS6/COMP/TGFB1	15	1
GO:0000966	RNA 5'-end processing	3/1329	23/18723	0.221292442	0.775548048	0.723930092	POP7/POP5/TBL3	3	1
GO:0002363	alpha-beta T cell lineage commitment	3/1329	23/18723	0.221292442	0.775548048	0.723930092	CTSL/ZFPM1/BCL2	3	1
GO:0003081	regulation of systemic arterial blood pressure by renin-angiotensin	3/1329	23/18723	0.221292442	0.775548048	0.723930092	ATP6AP2/CYBA/CTSZ	3	1
GO:0003323	type B pancreatic cell development	3/1329	23/18723	0.221292442	0.775548048	0.723930092	RHEB/ARNTL/BAD	3	1
GO:0010804	negative regulation of tumor necrosis factor-mediated signaling pathway	3/1329	23/18723	0.221292442	0.775548048	0.723930092	GSTP1/GAS6/ZNF675	3	1
GO:0030325	adrenal gland development	3/1329	23/18723	0.221292442	0.775548048	0.723930092	LY6E/MDK/TSPO	3	1
GO:0032401	establishment of melanosome localization	3/1329	23/18723	0.221292442	0.775548048	0.723930092	BLOC1S5/RAB11A/MKKS	3	1
GO:0042026	protein refolding	3/1329	23/18723	0.221292442	0.775548048	0.723930092	PDCL/FKBP1A/SNRNP70	3	1
GO:0043369	CD4-positive or CD8-positive, alpha-beta T cell lineage commitment	3/1329	23/18723	0.221292442	0.775548048	0.723930092	CTSL/ZFPM1/BCL2	3	1
GO:0050650	chondroitin sulfate proteoglycan biosynthetic process	3/1329	23/18723	0.221292442	0.775548048	0.723930092	CHPF/CYTL1/CSGALNACT1	3	1
GO:0051904	pigment granule transport	3/1329	23/18723	0.221292442	0.775548048	0.723930092	BLOC1S5/RAB11A/MKKS	3	1
GO:0071636	positive regulation of transforming growth factor beta production	3/1329	23/18723	0.221292442	0.775548048	0.723930092	ATP6AP2/LUM/CX3CL1	3	1
GO:0072576	liver morphogenesis	3/1329	23/18723	0.221292442	0.775548048	0.723930092	LIMS2/PTN/MDK	3	1
GO:2001169	regulation of ATP biosynthetic process	3/1329	23/18723	0.221292442	0.775548048	0.723930092	ENO1/PINK1/VCP	3	1
GO:0051702	biological process involved in interaction with symbiont	9/1329	94/18723	0.222670058	0.779860304	0.727955337	NAPEPLD/CAV2/PSMC3/GAPDH/PPIB/CCL8/PHB/VAPA/APOE	9	1
GO:0060562	epithelial tube morphogenesis	27/1329	325/18723	0.22328556	0.781499462	0.729485398	LUZP1/RPS7/OSR1/IFT57/SPRY1/EDNRA/SFRP2/MEF2C/CCM2/MET/PODXL/MTSS1/ENG/ILK/MDK/PPP1CA/PHB2/ACVRL1/TCTN1/COL4A1/HECTD1/SIX1/BCL2/MKKS/CTSZ/TGFB1/RASIP1	27	1
GO:0010906	regulation of glucose metabolic process	11/1329	119/18723	0.223825233	0.782871228	0.730765864	ENPP1/FAM3C/PPP1R3B/BAD/PPP1CA/NNMT/HMGB1/LCMT1/BCKDK/MLYCD/TFF3	11	1
GO:0040013	negative regulation of locomotion	32/1329	391/18723	0.224264697	0.783248524	0.731118049	NBL1/PODN/SEMA6C/ITGB1BP1/EMILIN1/NFE2L2/SEMA3B/HYAL2/PTPRG/SFRP2/CCDC125/MEF2C/IGFBP3/PTN/TIMP1/ENG/ILK/CORO1B/GSTP1/ACVRL1/HMGB1/IDH2/CX3CL1/HDAC5/BCL2/PIN1/TGFB1/APOE/RRAS/MIF/DDT/ADARB1	32	1
GO:0002262	myeloid cell homeostasis	14/1329	157/18723	0.22482102	0.783248524	0.731118049	PRDX1/P4HTM/UBA5/RPS14/TMEM14C/SMAP1/HMGB1/TMOD3/RPS17/ZFPM1/DNASE2/RPS19/BAX/PRMT1	14	1
GO:0043242	negative regulation of protein-containing complex disassembly	8/1329	82/18723	0.225386663	0.783248524	0.731118049	PLEKHH2/PIK3CA/APC/SVIL/EPS8/IRAK3/TMOD3/CIB1	8	1
GO:0090502	RNA phosphodiester bond hydrolysis, endonucleolytic	8/1329	82/18723	0.225386663	0.783248524	0.731118049	AGO3/POP7/POP5/RNASE4/RNASE1/TBL3/SMG6/RPS21	8	1
GO:2001057	reactive nitrogen species metabolic process	8/1329	82/18723	0.225386663	0.783248524	0.731118049	SPR/DDAH2/CLU/HBB/DYNLL1/NQO1/TICAM1/TSPO	8	1
GO:0043462	regulation of ATPase activity	5/1329	46/18723	0.22582849	0.783248524	0.731118049	TOR1AIP2/TPM2/TNNT3/GABARAPL2/SNRNP70	5	1
GO:0055010	ventricular cardiac muscle tissue morphogenesis	5/1329	46/18723	0.22582849	0.783248524	0.731118049	HEY2/LY6E/ENG/FKBP1A/TGFB1	5	1
GO:0060976	coronary vasculature development	5/1329	46/18723	0.22582849	0.783248524	0.731118049	SNX17/HEY2/GPER1/VEGFB/DYNC2H1	5	1
GO:0061462	protein localization to lysosome	5/1329	46/18723	0.22582849	0.783248524	0.731118049	GLMP/ZFYVE16/LAMTOR4/CLU/CD81	5	1
GO:0090130	tissue migration	30/1329	365/18723	0.225922627	0.783248524	0.731118049	PKN2/RAB13/ITGB1BP1/ACTG2/ATOH8/ZEB2/NFE2L2/PTPRG/PIK3CA/PDCD6/MEF2C/MET/PTN/HAS2/TEK/GLIPR2/CORO1B/PRCP/ACTA2/ACVRL1/HMGB1/LGMN/RAB11A/CIB1/TNFSF12/HDAC5/GRN/TGFB1/APOE/RRAS	30	1
GO:0007569	cell aging	12/1329	132/18723	0.227203099	0.783248524	0.731118049	LMNA/LIMS1/ILK/ARNTL/ATM/PDCD4/PAWR/YPEL3/BCL2/MAP2K7/MIF/CHEK2	12	1
GO:0043506	regulation of JUN kinase activity	6/1329	58/18723	0.227770477	0.783248524	0.731118049	SFRP2/GSTP1/RPS3/PDCD4/MAP2K7/ZNF675	6	1
GO:2000736	regulation of stem cell differentiation	6/1329	58/18723	0.227770477	0.783248524	0.731118049	YTHDF2/NFE2L2/DHX36/PTN/NELFB/CDK12	6	1
GO:0071674	mononuclear cell migration	17/1329	196/18723	0.228865461	0.783248524	0.731118049	TNFRSF14/NBL1/RARRES2/XG/CYP7B1/CREB3/MDK/FADD/EPS8/HMGB1/GAS6/LGMN/CX3CL1/IL34/CCL8/CCL14/RPS19	17	1
GO:0090305	nucleic acid phosphodiester bond hydrolysis	22/1329	261/18723	0.23017591	0.783248524	0.731118049	AGO3/EXOSC7/DCP2/RAD50/NHP2/RRP36/ENPP1/POP7/TATDN1/REXO4/REXO2/POP5/RNASE4/RNASE1/TBL3/ERCC4/SMG6/RPS21/DNASE2/POLR2I/PLD3/BAX	22	1
GO:0033002	muscle cell proliferation	21/1329	248/18723	0.230271788	0.783248524	0.731118049	PDE1A/CALCRL/VGLL4/MEF2C/HEY2/GPER1/IGFBP3/ILK/EFEMP2/GSTP1/PDCD4/SIX1/CX3CL1/CYBA/PHB/CNN1/TGFB1/APOE/XRCC6/PAXBP1/RUNX1	21	1
GO:0002532	production of molecular mediator involved in inflammatory response	9/1329	95/18723	0.231738081	0.783248524	0.731118049	CHID1/CUEDC2/PDCD4/IL17D/GRN/TICAM1/PRDX2/PLD3/RPS19	9	1
GO:0042982	amyloid precursor protein metabolic process	9/1329	95/18723	0.231738081	0.783248524	0.731118049	APH1A/BIN1/CLU/PAWR/FKBP1A/PIN1/APOE/RTN2/BACE2	9	1
GO:0071901	negative regulation of protein serine/threonine kinase activity	11/1329	120/18723	0.231858106	0.783248524	0.731118049	HYAL2/SPRY1/SFRP2/APC/PRKAR2B/GSTP1/PDCD4/IRAK3/ZNF675/APOE/RASIP1	11	1
GO:0110148	biomineralization	15/1329	171/18723	0.23328216	0.783248524	0.731118049	ITGB1BP1/OSR1/PKDCC/CLEC3B/MEF2C/HEY2/ENPP1/PTN/GPM6B/TXLNG/NELL1/MGP/GAS6/COMP/TGFB1	15	1
GO:0048659	smooth muscle cell proliferation	16/1329	184/18723	0.234373932	0.783248524	0.731118049	PDE1A/CALCRL/MEF2C/GPER1/IGFBP3/ILK/EFEMP2/GSTP1/PDCD4/CX3CL1/CYBA/PHB/CNN1/TGFB1/APOE/XRCC6	16	1
GO:0001682	tRNA 5'-leader removal	2/1329	13/18723	0.234596666	0.783248524	0.731118049	POP7/POP5	2	1
GO:0001886	endothelial cell morphogenesis	2/1329	13/18723	0.234596666	0.783248524	0.731118049	MET/COL18A1	2	1
GO:0003222	ventricular trabecula myocardium morphogenesis	2/1329	13/18723	0.234596666	0.783248524	0.731118049	HEY2/ENG	2	1
GO:0005513	detection of calcium ion	2/1329	13/18723	0.234596666	0.783248524	0.731118049	CALM2/KCNMB1	2	1
GO:0006995	cellular response to nitrogen starvation	2/1329	13/18723	0.234596666	0.783248524	0.731118049	GABARAPL2/GABARAP	2	1
GO:0008298	intracellular mRNA localization	2/1329	13/18723	0.234596666	0.783248524	0.731118049	DHX36/BICD1	2	1
GO:0009143	nucleoside triphosphate catabolic process	2/1329	13/18723	0.234596666	0.783248524	0.731118049	ENPP1/ITPA	2	1
GO:0009650	UV protection	2/1329	13/18723	0.234596666	0.783248524	0.731118049	SDF4/ERCC4	2	1
GO:0010635	regulation of mitochondrial fusion	2/1329	13/18723	0.234596666	0.783248524	0.731118049	BNIP3/DNM1L	2	1
GO:0014029	neural crest formation	2/1329	13/18723	0.234596666	0.783248524	0.731118049	PEF1/PDCD6	2	1
GO:0014842	regulation of skeletal muscle satellite cell proliferation	2/1329	13/18723	0.234596666	0.783248524	0.731118049	SIX1/PAXBP1	2	1
GO:0016322	neuron remodeling	2/1329	13/18723	0.234596666	0.783248524	0.731118049	C1QA/CX3CL1	2	1
GO:0016558	protein import into peroxisome matrix	2/1329	13/18723	0.234596666	0.783248524	0.731118049	PEX10/LONP2	2	1
GO:0030497	fatty acid elongation	2/1329	13/18723	0.234596666	0.783248524	0.731118049	ELOVL1/TECR	2	1
GO:0031272	regulation of pseudopodium assembly	2/1329	13/18723	0.234596666	0.783248524	0.731118049	APC/CDC42EP5	2	1
GO:0031274	positive regulation of pseudopodium assembly	2/1329	13/18723	0.234596666	0.783248524	0.731118049	APC/CDC42EP5	2	1
GO:0032968	positive regulation of transcription elongation from RNA polymerase II promoter	2/1329	13/18723	0.234596666	0.783248524	0.731118049	SUPT6H/CDK12	2	1
GO:0033262	regulation of nuclear cell cycle DNA replication	2/1329	13/18723	0.234596666	0.783248524	0.731118049	ATRX/INO80	2	1
GO:0033689	negative regulation of osteoblast proliferation	2/1329	13/18723	0.234596666	0.783248524	0.731118049	NELL1/BCL2	2	1
GO:0033700	phospholipid efflux	2/1329	13/18723	0.234596666	0.783248524	0.731118049	APOE/APOC1	2	1
GO:0034135	regulation of toll-like receptor 2 signaling pathway	2/1329	13/18723	0.234596666	0.783248524	0.731118049	HMGB1/CYBA	2	1
GO:0036302	atrioventricular canal development	2/1329	13/18723	0.234596666	0.783248524	0.731118049	HAS2/ENG	2	1
GO:0036462	TRAIL-activated apoptotic signaling pathway	2/1329	13/18723	0.234596666	0.783248524	0.731118049	PARK7/FADD	2	1
GO:0042761	very long-chain fatty acid biosynthetic process	2/1329	13/18723	0.234596666	0.783248524	0.731118049	ELOVL1/TECR	2	1
GO:0043562	cellular response to nitrogen levels	2/1329	13/18723	0.234596666	0.783248524	0.731118049	GABARAPL2/GABARAP	2	1
GO:0043928	exonucleolytic catabolism of deadenylated mRNA	2/1329	13/18723	0.234596666	0.783248524	0.731118049	EXOSC7/DCP2	2	1
GO:0046689	response to mercury ion	2/1329	13/18723	0.234596666	0.783248524	0.731118049	PARK7/BSG	2	1
GO:0048207	vesicle targeting, rough ER to cis-Golgi	2/1329	13/18723	0.234596666	0.783248524	0.731118049	PEF1/PDCD6	2	1
GO:0048208	COPII vesicle coating	2/1329	13/18723	0.234596666	0.783248524	0.731118049	PEF1/PDCD6	2	1
GO:0051280	negative regulation of release of sequestered calcium ion into cytosol	2/1329	13/18723	0.234596666	0.783248524	0.731118049	CALM2/SRI	2	1
GO:0061469	regulation of type B pancreatic cell proliferation	2/1329	13/18723	0.234596666	0.783248524	0.731118049	WDR13/NUPR1	2	1
GO:0061615	glycolytic process through fructose-6-phosphate	2/1329	13/18723	0.234596666	0.783248524	0.731118049	ENO1/PFKL	2	1
GO:0072393	microtubule anchoring at microtubule organizing center	2/1329	13/18723	0.234596666	0.783248524	0.731118049	PCM1/BICD1	2	1
GO:0072578	neurotransmitter-gated ion channel clustering	2/1329	13/18723	0.234596666	0.783248524	0.731118049	GPHN/APOE	2	1
GO:0072672	neutrophil extravasation	2/1329	13/18723	0.234596666	0.783248524	0.731118049	XG/MDK	2	1
GO:0110096	cellular response to aldehyde	2/1329	13/18723	0.234596666	0.783248524	0.731118049	PARK7/ESD	2	1
GO:1900115	extracellular regulation of signal transduction	2/1329	13/18723	0.234596666	0.783248524	0.731118049	NBL1/LRPAP1	2	1
GO:1900116	extracellular negative regulation of signal transduction	2/1329	13/18723	0.234596666	0.783248524	0.731118049	NBL1/LRPAP1	2	1
GO:1900272	negative regulation of long-term synaptic potentiation	2/1329	13/18723	0.234596666	0.783248524	0.731118049	PTN/APOE	2	1
GO:1905064	negative regulation of vascular associated smooth muscle cell differentiation	2/1329	13/18723	0.234596666	0.783248524	0.731118049	HEY2/PDCD4	2	1
GO:0000460	maturation of 5.8S rRNA	4/1329	35/18723	0.234735683	0.783248524	0.731118049	RRP15/EXOSC7/EIF6/RPS21	4	1
GO:0006084	acetyl-CoA metabolic process	4/1329	35/18723	0.234735683	0.783248524	0.731118049	PPCS/PMVK/MPC2/MLYCD	4	1
GO:0021955	central nervous system neuron axonogenesis	4/1329	35/18723	0.234735683	0.783248524	0.731118049	C12orf57/TCTN1/MYCBP2/ADARB1	4	1
GO:0034405	response to fluid shear stress	4/1329	35/18723	0.234735683	0.783248524	0.731118049	NFE2L2/MEF2C/HAS2/MTSS1	4	1
GO:0040001	establishment of mitotic spindle localization	4/1329	35/18723	0.234735683	0.783248524	0.731118049	GPSM2/SPRY1/FBXW11/DYNLT1	4	1
GO:0043243	positive regulation of protein-containing complex disassembly	4/1329	35/18723	0.234735683	0.783248524	0.731118049	BNIP3/IGF1R/EIF5A/DSTN	4	1
GO:0045880	positive regulation of smoothened signaling pathway	4/1329	35/18723	0.234735683	0.783248524	0.731118049	EVC/PDCL/DYNC2H1/RAB34	4	1
GO:0070536	protein K63-linked deubiquitination	4/1329	35/18723	0.234735683	0.783248524	0.731118049	VCP/CYLD/BABAM1/USP16	4	1
GO:0071108	protein K48-linked deubiquitination	4/1329	35/18723	0.234735683	0.783248524	0.731118049	PARK7/USP34/UBXN1/OTUB1	4	1
GO:0090504	epiboly	4/1329	35/18723	0.234735683	0.783248524	0.731118049	RHOC/ARHGAP24/FLNA/ACVRL1	4	1
GO:0097502	mannosylation	4/1329	35/18723	0.234735683	0.783248524	0.731118049	DPM3/DPM2/POMT1/ALG12	4	1
GO:1905898	positive regulation of response to endoplasmic reticulum stress	4/1329	35/18723	0.234735683	0.783248524	0.731118049	NFE2L2/BCAP31/SGTA/BAX	4	1
GO:0010595	positive regulation of endothelial cell migration	12/1329	133/18723	0.23487109	0.783248524	0.731118049	ITGB1BP1/ATOH8/NFE2L2/PDCD6/MET/TEK/HMGB1/LGMN/CIB1/GRN/TGFB1/RRAS	12	1
GO:1903706	regulation of hemopoiesis	30/1329	367/18723	0.235029614	0.783284228	0.731151376	PITHD1/RAB7B/P4HTM/MEF2C/PRELID1/SMAP1/FGL2/CNOT4/PTN/MDK/BAD/GPR137/ESRRA/FADD/IL15RA/IL17D/HMGB1/GAS6/CIB1/SOCS1/IL34/ZFPM1/NME1/EIF6/PRDX2/ZNF675/TGFB1/PRMT1/XRCC6/RUNX1	30	1
GO:0050866	negative regulation of cell activation	18/1329	210/18723	0.235623534	0.783544875	0.731394676	TNFRSF14/EMILIN1/FER/GPER1/FGL2/PDCD1LG2/MDK/ATM/PAWR/HMGB1/PIBF1/SOCS1/CX3CL1/GRN/PRDX2/APOE/RHBDD3/RUNX1	18	1
GO:0000209	protein polyubiquitination	20/1329	236/18723	0.235946025	0.783544875	0.731394676	RNF115/UBE2E3/RNF180/SKP1/UBE2B/FBXW11/UBE2J1/RNF146/UBE2V2/RNF19A/UBE2L6/OTUB1/HECTD1/STUB1/GABARAP/RNF135/ANAPC11/BCL2/CDC34/PPIL2	20	1
GO:0000281	mitotic cytokinesis	7/1329	71/18723	0.237980344	0.783544875	0.731394676	RHOC/CHMP2B/MAP9/APC/CHMP6/VPS4B/CHMP2A	7	1
GO:0003208	cardiac ventricle morphogenesis	7/1329	71/18723	0.237980344	0.783544875	0.731394676	SFRP2/MEF2C/HEY2/LY6E/ENG/FKBP1A/TGFB1	7	1
GO:0150116	regulation of cell-substrate junction organization	7/1329	71/18723	0.237980344	0.783544875	0.731394676	S100A10/LAMTOR2/ITGB1BP1/LIMS1/GPM6B/TEK/ACVRL1	7	1
GO:0010712	regulation of collagen metabolic process	5/1329	47/18723	0.239186643	0.783544875	0.731394676	EMILIN1/ENG/CST3/TGFB1/RUNX1	5	1
GO:0035850	epithelial cell differentiation involved in kidney development	5/1329	47/18723	0.239186643	0.783544875	0.731394676	OSR1/MEF2C/PODXL/MTSS1/ACTA2	5	1
GO:0047496	vesicle transport along microtubule	5/1329	47/18723	0.239186643	0.783544875	0.731394676	KIFAP3/BLOC1S4/FBXW11/BLOC1S5/BLOC1S1	5	1
GO:0050798	activated T cell proliferation	5/1329	47/18723	0.239186643	0.783544875	0.731394676	IGFBP2/PDCD1LG2/FADD/RPS3/HMGB1	5	1
GO:0097300	programmed necrotic cell death	5/1329	47/18723	0.239186643	0.783544875	0.731394676	FADD/DNM1L/NUPR1/CYLD/BAX	5	1
GO:0030042	actin filament depolymerization	6/1329	59/18723	0.239617713	0.783544875	0.731394676	PLEKHH2/PIK3CA/SVIL/EPS8/TMOD3/DSTN	6	1
GO:0048278	vesicle docking	6/1329	59/18723	0.239617713	0.783544875	0.731394676	RAB13/CAV2/EXOC4/STX5/VTI1B/SNPH	6	1
GO:0002224	toll-like receptor signaling pathway	11/1329	121/18723	0.240000382	0.783544875	0.731394676	CTSS/RAB7B/TNIP2/TNIP1/NFKBIL1/IRAK3/HMGB1/CYBA/IFI35/TICAM1/PTPRS	11	1
GO:0038127	ERBB signaling pathway	11/1329	121/18723	0.240000382	0.783544875	0.731394676	RNF115/PIK3CA/FER/GPER1/SNX6/LGMN/STUB1/CHMP6/SNX5/MVB12A/TGFB1	11	1
GO:0002221	pattern recognition receptor signaling pathway	15/1329	172/18723	0.240076527	0.783544875	0.731394676	CTSS/RAB7B/TNIP2/TNIP1/NFKBIL1/PHB2/IRAK3/HMGB1/CYLD/CYBA/RNF135/IFI35/PHB/TICAM1/PTPRS	15	1
GO:0030833	regulation of actin filament polymerization	15/1329	172/18723	0.240076527	0.783544875	0.731394676	TMSB10/BIN1/BRK1/FER/DBNL/ARPC1B/CORO1B/FCHSD2/SVIL/EPS8/ARPC3/TMOD3/MLST8/MKKS/CDC42EP5	15	1
GO:0001779	natural killer cell differentiation	3/1329	24/18723	0.240578885	0.783544875	0.731394676	IL15RA/GAS6/HECTD1	3	1
GO:0001783	B cell apoptotic process	3/1329	24/18723	0.240578885	0.783544875	0.731394676	SLC39A10/FNIP1/BAX	3	1
GO:0006213	pyrimidine nucleoside metabolic process	3/1329	24/18723	0.240578885	0.783544875	0.731394676	ERH/TK2/TYMP	3	1
GO:0006582	melanin metabolic process	3/1329	24/18723	0.240578885	0.783544875	0.731394676	ZEB2/BCL2/DDT	3	1
GO:0010155	regulation of proton transport	3/1329	24/18723	0.240578885	0.783544875	0.731394676	PARK7/NDUFA4/PHB2	3	1
GO:0030810	positive regulation of nucleotide biosynthetic process	3/1329	24/18723	0.240578885	0.783544875	0.731394676	ENO1/PINK1/VCP	3	1
GO:0032928	regulation of superoxide anion generation	3/1329	24/18723	0.240578885	0.783544875	0.731394676	GSTP1/CYBA/TGFB1	3	1
GO:0043567	regulation of insulin-like growth factor receptor signaling pathway	3/1329	24/18723	0.240578885	0.783544875	0.731394676	IGFBP2/IGFBP3/IGFBP6	3	1
GO:0045649	regulation of macrophage differentiation	3/1329	24/18723	0.240578885	0.783544875	0.731394676	FADD/IL34/TGFB1	3	1
GO:0051123	RNA polymerase II preinitiation complex assembly	3/1329	24/18723	0.240578885	0.783544875	0.731394676	TAF12/HMGB1/GTF2A2	3	1
GO:0051647	nucleus localization	3/1329	24/18723	0.240578885	0.783544875	0.731394676	BIN1/FBXW11/PCM1	3	1
GO:0051905	establishment of pigment granule localization	3/1329	24/18723	0.240578885	0.783544875	0.731394676	BLOC1S5/RAB11A/MKKS	3	1
GO:0060149	negative regulation of posttranscriptional gene silencing	3/1329	24/18723	0.240578885	0.783544875	0.731394676	KCNQ1OT1/NEAT1/TGFB1	3	1
GO:0060561	apoptotic process involved in morphogenesis	3/1329	24/18723	0.240578885	0.783544875	0.731394676	CRYAB/TNFRSF1A/BAX	3	1
GO:0060967	negative regulation of gene silencing by RNA	3/1329	24/18723	0.240578885	0.783544875	0.731394676	KCNQ1OT1/NEAT1/TGFB1	3	1
GO:0090343	positive regulation of cell aging	3/1329	24/18723	0.240578885	0.783544875	0.731394676	LMNA/PAWR/YPEL3	3	1
GO:1900373	positive regulation of purine nucleotide biosynthetic process	3/1329	24/18723	0.240578885	0.783544875	0.731394676	ENO1/PINK1/VCP	3	1
GO:1903428	positive regulation of reactive oxygen species biosynthetic process	3/1329	24/18723	0.240578885	0.783544875	0.731394676	PARK7/CYBA/SLC5A3	3	1
GO:2000209	regulation of anoikis	3/1329	24/18723	0.240578885	0.783544875	0.731394676	PIK3CA/BCL2/CHEK2	3	1
GO:2000353	positive regulation of endothelial cell apoptotic process	3/1329	24/18723	0.240578885	0.783544875	0.731394676	GPER1/AKR1C3/PDCD4	3	1
GO:2000679	positive regulation of transcription regulatory region DNA binding	3/1329	24/18723	0.240578885	0.783544875	0.731394676	PARK7/DDRGK1/TGFB1	3	1
GO:0051304	chromosome separation	9/1329	96/18723	0.240938288	0.784233407	0.732037382	APC/MAD2L1BP/ATM/SLX4/ERCC4/LCMT1/ANAPC11/PSMG2/KLHL22	9	1
GO:0007179	transforming growth factor beta receptor signaling pathway	17/1329	198/18723	0.241477053	0.785504546	0.733223917	EMILIN1/ZEB2/SPRY1/CAV2/ENG/FAM89B/GDF10/STRAP/ACVRL1/SNX6/STUB1/MTMR4/FKBP1A/C20orf27/PIN1/EID2/TGFB1	17	1
GO:0032984	protein-containing complex disassembly	19/1329	224/18723	0.24184111	0.785724121	0.733428878	PLEKHH2/CHMP2B/PIK3CA/APC/VCP/PPP1CA/SVIL/BNIP3/EPS8/IRAK3/KLC1/TMOD3/CIB1/IGF1R/EIF5A/SMARCE1/VPS4B/DSTN/CHMP2A	19	1
GO:2001234	negative regulation of apoptotic signaling pathway	19/1329	224/18723	0.24184111	0.785724121	0.733428878	PARK7/ENO1/PINK1/LMNA/NFE2L2/FAIM/SFRP2/PRELID1/CLU/CREB3/NDUFS3/GSTP1/CX3CL1/BCL2/PRDX2/NDUFA13/URI1/BAX/MIF	19	1
GO:0006112	energy reserve metabolic process	8/1329	84/18723	0.245142426	0.795961836	0.742985204	UGP2/ENPP1/PPP1R3B/PPP1CA/PTGES3/HMGB1/PHKB/GAA	8	1
GO:0030258	lipid modification	18/1329	212/18723	0.247974029	0.804662817	0.751107076	ECHDC2/ACAA1/PRKAA1/ECHDC1/DECR1/LAMTOR1/ECHS1/ACADS/ETFA/ECI1/LONP2/MLYCD/MTMR4/GCDH/ECH1/APOE/APOC1/ETFB	18	1
GO:0033045	regulation of sister chromatid segregation	7/1329	72/18723	0.248847146	0.805522924	0.751909937	APC/MAD2L1BP/ATM/LCMT1/ANAPC11/PSMG2/KLHL22	7	1
GO:1901880	negative regulation of protein depolymerization	7/1329	72/18723	0.248847146	0.805522924	0.751909937	PLEKHH2/PIK3CA/APC/SVIL/EPS8/TMOD3/CIB1	7	1
GO:1903036	positive regulation of response to wounding	7/1329	72/18723	0.248847146	0.805522924	0.751909937	NFE2L2/PTN/FLNA/MDK/HMGB1/GRN/PRDX2	7	1
GO:1905818	regulation of chromosome separation	7/1329	72/18723	0.248847146	0.805522924	0.751909937	APC/MAD2L1BP/ATM/LCMT1/ANAPC11/PSMG2/KLHL22	7	1
GO:0090287	regulation of cellular response to growth factor stimulus	25/1329	304/18723	0.249648049	0.806424373	0.752751388	NBL1/EMILIN1/ZEB2/SPRY1/SFRP2/PDCD6/CAV2/ENG/ILK/FAM89B/STRAP/ACVRL1/CD63/SNX6/STUB1/TMEM204/EPN2/MTMR4/FKBP1A/C20orf27/DOK5/PIN1/FKBP8/EID2/TGFB1	25	1
GO:0007031	peroxisome organization	4/1329	36/18723	0.250495285	0.806424373	0.752751388	PEX10/FIS1/DNM1L/LONP2	4	1
GO:0010762	regulation of fibroblast migration	4/1329	36/18723	0.250495285	0.806424373	0.752751388	ITGB1BP1/HYAL2/FER/TGFB1	4	1
GO:0044743	protein transmembrane import into intracellular organelle	4/1329	36/18723	0.250495285	0.806424373	0.752751388	PEX10/TOMM7/LONP2/TOMM40	4	1
GO:0051385	response to mineralocorticoid	4/1329	36/18723	0.250495285	0.806424373	0.752751388	GPER1/CCND1/CYBA/RPL27	4	1
GO:0070670	response to interleukin-4	4/1329	36/18723	0.250495285	0.806424373	0.752751388	CDK4/RPLP0/KEAP1/RPL3	4	1
GO:0070873	regulation of glycogen metabolic process	4/1329	36/18723	0.250495285	0.806424373	0.752751388	ENPP1/PPP1R3B/PPP1CA/HMGB1	4	1
GO:0070897	transcription preinitiation complex assembly	4/1329	36/18723	0.250495285	0.806424373	0.752751388	TAF12/BRF2/HMGB1/GTF2A2	4	1
GO:0090322	regulation of superoxide metabolic process	4/1329	36/18723	0.250495285	0.806424373	0.752751388	NFE2L2/GSTP1/CYBA/TGFB1	4	1
GO:0045785	positive regulation of cell adhesion	35/1329	437/18723	0.251180842	0.807670189	0.753914288	TNFRSF14/S100A10/KIFAP3/ITGB1BP1/EMILIN1/LIMS1/LIMS2/IGFBP2/FBLN2/PIK3CA/SFRP2/HLA-DQB1/PODXL/PTN/FLNA/HAS2/PDCD1LG2/TEK/CD81/ILK/MDK/BAD/ARL2/EFEMP2/FADD/RPS3/ATM/HMGB1/CIB1/SOCS1/CX3CL1/P4HB/RRAS/LGALS1/RUNX1	35	1
GO:0030336	negative regulation of cell migration	28/1329	344/18723	0.251448681	0.807670189	0.753914288	NBL1/PODN/ITGB1BP1/EMILIN1/NFE2L2/HYAL2/PTPRG/SFRP2/MEF2C/IGFBP3/PTN/TIMP1/ENG/ILK/CORO1B/GSTP1/ACVRL1/HMGB1/IDH2/CX3CL1/HDAC5/BCL2/TGFB1/APOE/RRAS/MIF/DDT/ADARB1	28	1
GO:0031102	neuron projection regeneration	6/1329	60/18723	0.251644364	0.807670189	0.753914288	PTN/FLNA/GRN/BCL2/PTPRS/TSPO	6	1
GO:0031663	lipopolysaccharide-mediated signaling pathway	6/1329	60/18723	0.251644364	0.807670189	0.753914288	NFKBIL1/SIGIRR/CX3CL1/TICAM1/PRDX2/TGFB1	6	1
GO:0055008	cardiac muscle tissue morphogenesis	6/1329	60/18723	0.251644364	0.807670189	0.753914288	HEY2/LY6E/ENG/ZFPM1/FKBP1A/TGFB1	6	1
GO:0051607	defense response to virus	22/1329	265/18723	0.252217972	0.808531016	0.754717821	HYAL2/DHX36/RTP4/CRCP/FGL2/BNIP3L/IFITM3/FADD/IFIT2/IFIT3/IFIT1/BNIP3/PHB2/IRF9/RNF135/PHB/BCL2/TICAM1/POLR3H/IFNAR2/IL10RB/ADARB1	22	1
GO:0140546	defense response to symbiont	22/1329	265/18723	0.252217972	0.808531016	0.754717821	HYAL2/DHX36/RTP4/CRCP/FGL2/BNIP3L/IFITM3/FADD/IFIT2/IFIT3/IFIT1/BNIP3/PHB2/IRF9/RNF135/PHB/BCL2/TICAM1/POLR3H/IFNAR2/IL10RB/ADARB1	22	1
GO:0048146	positive regulation of fibroblast proliferation	5/1329	48/18723	0.252752321	0.808531016	0.754717821	S100A6/WAPL/CDK4/GAS6/MIF	5	1
GO:0120009	intermembrane lipid transfer	5/1329	48/18723	0.252752321	0.808531016	0.754717821	PLEKHA3/PRELID1/NPC2/APOE/TSPO	5	1
GO:1902003	regulation of amyloid-beta formation	5/1329	48/18723	0.252752321	0.808531016	0.754717821	BIN1/CLU/PIN1/APOE/RTN2	5	1
GO:0051650	establishment of vesicle localization	14/1329	161/18723	0.253203759	0.808531016	0.754717821	PINK1/PEF1/KIFAP3/BLOC1S4/PDCD6/FBXW11/BLOC1S5/EXOC4/ARFGAP2/BLOC1S1/RAB11A/TANC2/TMEM230/MKKS	14	1
GO:0018958	phenol-containing compound metabolic process	10/1329	110/18723	0.253951154	0.808531016	0.754717821	PARK7/ZEB2/PNKD/RNF180/HPRT1/CPQ/LY6E/LRTOMT/BCL2/DDT	10	1
GO:0002695	negative regulation of leukocyte activation	16/1329	187/18723	0.254263741	0.808531016	0.754717821	TNFRSF14/FER/GPER1/FGL2/PDCD1LG2/MDK/ATM/PAWR/HMGB1/PIBF1/SOCS1/CX3CL1/GRN/PRDX2/RHBDD3/RUNX1	16	1
GO:0003231	cardiac ventricle development	11/1329	123/18723	0.256594073	0.808531016	0.754717821	LUZP1/SFRP2/MEF2C/HEY2/LY6E/ENG/HECTD1/NPRL3/ZFPM1/FKBP1A/TGFB1	11	1
GO:0030168	platelet activation	11/1329	123/18723	0.256594073	0.808531016	0.754717821	PIK3CA/BLOC1S4/CLIC1/FLNA/HBB/ILK/FIBP/MYL12A/MYL9/COMP/APOE	11	1
GO:0070301	cellular response to hydrogen peroxide	9/1329	98/18723	0.259706937	0.808531016	0.754717821	PARK7/PINK1/NFE2L2/PRKAA1/MET/RPS3/BNIP3/PAWR/NQO1	9	1
GO:0032456	endocytic recycling	7/1329	73/18723	0.259861568	0.808531016	0.754717821	RAB13/SNX17/SNX3/VPS51/VPS29/RAB11A/SNF8	7	1
GO:0035773	insulin secretion involved in cellular response to glucose stimulus	7/1329	73/18723	0.259861568	0.808531016	0.754717821	MPC2/OXCT1/HMGN3/SRI/PHPT1/BAD/DYNLL1	7	1
GO:0042058	regulation of epidermal growth factor receptor signaling pathway	7/1329	73/18723	0.259861568	0.808531016	0.754717821	RNF115/FER/GPER1/SNX6/CHMP6/SNX5/MVB12A	7	1
GO:0051298	centrosome duplication	7/1329	73/18723	0.259861568	0.808531016	0.754717821	CHMP2B/CEP44/ARHGEF10/FBXW5/CEP192/VPS4B/CHMP2A	7	1
GO:0051865	protein autoubiquitination	7/1329	73/18723	0.259861568	0.808531016	0.754717821	RNF115/RNF181/UBE2B/RNF146/CNOT4/HECTD1/STUB1	7	1
GO:0003094	glomerular filtration	3/1329	25/18723	0.260126652	0.808531016	0.754717821	TBC1D8B/GAS6/CYBA	3	1
GO:0010996	response to auditory stimulus	3/1329	25/18723	0.260126652	0.808531016	0.754717821	USP53/PTN/MDK	3	1
GO:0032400	melanosome localization	3/1329	25/18723	0.260126652	0.808531016	0.754717821	BLOC1S5/RAB11A/MKKS	3	1
GO:0033119	negative regulation of RNA splicing	3/1329	25/18723	0.260126652	0.808531016	0.754717821	RPS26/SRSF9/RBM42	3	1
GO:0033622	integrin activation	3/1329	25/18723	0.260126652	0.808531016	0.754717821	ITGB1BP1/CX3CL1/RASIP1	3	1
GO:0035336	long-chain fatty-acyl-CoA metabolic process	3/1329	25/18723	0.260126652	0.808531016	0.754717821	ELOVL1/ACSL3/TECR	3	1
GO:0048143	astrocyte activation	3/1329	25/18723	0.260126652	0.808531016	0.754717821	C1QA/GRN/BACE2	3	1
GO:0051450	myoblast proliferation	3/1329	25/18723	0.260126652	0.808531016	0.754717821	ATOH8/MALAT1/PAXBP1	3	1
GO:0060261	positive regulation of transcription initiation from RNA polymerase II promoter	3/1329	25/18723	0.260126652	0.808531016	0.754717821	DHX36/SUB1/MED16	3	1
GO:0070199	establishment of protein localization to chromosome	3/1329	25/18723	0.260126652	0.808531016	0.754717821	CCT3/CCT7/CCT8	3	1
GO:0072012	glomerulus vasculature development	3/1329	25/18723	0.260126652	0.808531016	0.754717821	OSR1/TEK/ACTA2	3	1
GO:0090312	positive regulation of protein deacetylation	3/1329	25/18723	0.260126652	0.808531016	0.754717821	PINK1/NNMT/AKAP8L	3	1
GO:0090382	phagosome maturation	3/1329	25/18723	0.260126652	0.808531016	0.754717821	RAB7B/TMEM175/RAB34	3	1
GO:1900078	positive regulation of cellular response to insulin stimulus	3/1329	25/18723	0.260126652	0.808531016	0.754717821	ESRRA/ECHDC3/SNX5	3	1
GO:1903901	negative regulation of viral life cycle	3/1329	25/18723	0.260126652	0.808531016	0.754717821	SNX3/LY6E/IFITM3	3	1
GO:1904385	cellular response to angiotensin	3/1329	25/18723	0.260126652	0.808531016	0.754717821	AGTRAP/NFE2L2/CYBA	3	1
GO:0006473	protein acetylation	17/1329	201/18723	0.260905582	0.808531016	0.754717821	PARK7/TAF12/CAMK1/TADA3/RUVBL1/PRKAA1/PHF14/NAA10/TAF10/ARNTL/KAT6B/BLOC1S1/EID1/NUPR1/BRD7/NAA20/THAP7	17	1
GO:0000054	ribosomal subunit export from nucleus	2/1329	14/18723	0.261677806	0.808531016	0.754717821	EIF6/RPS15	2	1
GO:0003188	heart valve formation	2/1329	14/18723	0.261677806	0.808531016	0.754717821	HEY2/ZFPM1	2	1
GO:0003214	cardiac left ventricle morphogenesis	2/1329	14/18723	0.261677806	0.808531016	0.754717821	SFRP2/HEY2	2	1
GO:0006241	CTP biosynthetic process	2/1329	14/18723	0.261677806	0.808531016	0.754717821	NME3/NME1	2	1
GO:0006521	regulation of cellular amino acid metabolic process	2/1329	14/18723	0.261677806	0.808531016	0.754717821	PARK7/BCKDK	2	1
GO:0007175	negative regulation of epidermal growth factor-activated receptor activity	2/1329	14/18723	0.261677806	0.808531016	0.754717821	SNX6/CHMP6	2	1
GO:0009158	ribonucleoside monophosphate catabolic process	2/1329	14/18723	0.261677806	0.808531016	0.754717821	HPRT1/NT5C	2	1
GO:0009214	cyclic nucleotide catabolic process	2/1329	14/18723	0.261677806	0.808531016	0.754717821	PDE1A/PDE7A	2	1
GO:0010457	centriole-centriole cohesion	2/1329	14/18723	0.261677806	0.808531016	0.754717821	CROCC/CEP44	2	1
GO:0010838	positive regulation of keratinocyte proliferation	2/1329	14/18723	0.261677806	0.808531016	0.754717821	HAS2/MDK	2	1
GO:0022038	corpus callosum development	2/1329	14/18723	0.261677806	0.808531016	0.754717821	C12orf57/PTPRS	2	1
GO:0030049	muscle filament sliding	2/1329	14/18723	0.261677806	0.808531016	0.754717821	MYL6B/MYL6	2	1
GO:0030213	hyaluronan biosynthetic process	2/1329	14/18723	0.261677806	0.808531016	0.754717821	HAS2/TGFB1	2	1
GO:0031468	nuclear membrane reassembly	2/1329	14/18723	0.261677806	0.808531016	0.754717821	ANKLE2/CHMP2A	2	1
GO:0032688	negative regulation of interferon-beta production	2/1329	14/18723	0.261677806	0.808531016	0.754717821	REL/PTPRS	2	1
GO:0033169	histone H3-K9 demethylation	2/1329	14/18723	0.261677806	0.808531016	0.754717821	JMJD1C/KDM4B	2	1
GO:0033750	ribosome localization	2/1329	14/18723	0.261677806	0.808531016	0.754717821	EIF6/RPS15	2	1
GO:0035810	positive regulation of urine volume	2/1329	14/18723	0.261677806	0.808531016	0.754717821	HYAL2/HAS2	2	1
GO:0036444	calcium import into the mitochondrion	2/1329	14/18723	0.261677806	0.808531016	0.754717821	VDAC1/MICU3	2	1
GO:0042415	norepinephrine metabolic process	2/1329	14/18723	0.261677806	0.808531016	0.754717821	RNF180/LY6E	2	1
GO:0043173	nucleotide salvage	2/1329	14/18723	0.261677806	0.808531016	0.754717821	HPRT1/APRT	2	1
GO:0043517	positive regulation of DNA damage response, signal transduction by p53 class mediator	2/1329	14/18723	0.261677806	0.808531016	0.754717821	ATM/RPL26	2	1
GO:0043951	negative regulation of cAMP-mediated signaling	2/1329	14/18723	0.261677806	0.808531016	0.754717821	UBE2B/CDC34	2	1
GO:0050667	homocysteine metabolic process	2/1329	14/18723	0.261677806	0.808531016	0.754717821	TST/MPST	2	1
GO:0051589	negative regulation of neurotransmitter transport	2/1329	14/18723	0.261677806	0.808531016	0.754717821	PNKD/GPM6B	2	1
GO:0070141	response to UV-A	2/1329	14/18723	0.261677806	0.808531016	0.754717821	TIMP1/CCND1	2	1
GO:0098734	macromolecule depalmitoylation	2/1329	14/18723	0.261677806	0.808531016	0.754717821	LYPLAL1/ABHD17A	2	1
GO:1902036	regulation of hematopoietic stem cell differentiation	2/1329	14/18723	0.261677806	0.808531016	0.754717821	YTHDF2/NFE2L2	2	1
GO:1902166	negative regulation of intrinsic apoptotic signaling pathway in response to DNA damage by p53 class mediator	2/1329	14/18723	0.261677806	0.808531016	0.754717821	BCL2/MIF	2	1
GO:1903894	regulation of IRE1-mediated unfolded protein response	2/1329	14/18723	0.261677806	0.808531016	0.754717821	DDRGK1/BAX	2	1
GO:2001256	regulation of store-operated calcium entry	2/1329	14/18723	0.261677806	0.808531016	0.754717821	SARAF/HOMER3	2	1
GO:0050994	regulation of lipid catabolic process	6/1329	61/18723	0.263834285	0.812072646	0.758023732	PRKAA1/RARRES2/CDK4/LONP2/MLYCD/APOC1	6	1
GO:1905515	non-motile cilium assembly	6/1329	61/18723	0.263834285	0.812072646	0.758023732	IFT57/PCM1/CEP126/DYNC2H1/PIBF1/MKKS	6	1
GO:0014031	mesenchymal cell development	8/1329	86/18723	0.265439052	0.812072646	0.758023732	PEF1/SEMA6C/SEMA3B/EDNRA/PDCD6/FAM172A/HEY2/BCL2	8	1
GO:0022406	membrane docking	8/1329	86/18723	0.265439052	0.812072646	0.758023732	RAB13/SNX3/CAV2/EXOC4/STX5/VTI1B/PACS2/SNPH	8	1
GO:2000117	negative regulation of cysteine-type endopeptidase activity	8/1329	86/18723	0.265439052	0.812072646	0.758023732	PARK7/SFRP2/TNFAIP8/FNIP1/DNAJB6/PRDX5/CRYAB/GAS6	8	1
GO:0000154	rRNA modification	4/1329	37/18723	0.266468561	0.812072646	0.758023732	NHP2/METTL15/TRMT112/TSR3	4	1
GO:0003176	aortic valve development	4/1329	37/18723	0.266468561	0.812072646	0.758023732	EMILIN1/HEY2/TNFRSF1A/TGFB1	4	1
GO:0006904	vesicle docking involved in exocytosis	4/1329	37/18723	0.266468561	0.812072646	0.758023732	RAB13/EXOC4/VTI1B/SNPH	4	1
GO:0016202	regulation of striated muscle tissue development	4/1329	37/18723	0.266468561	0.812072646	0.758023732	PRKAA1/MEF2C/BCL2/TGFB1	4	1
GO:0030513	positive regulation of BMP signaling pathway	4/1329	37/18723	0.266468561	0.812072646	0.758023732	ENG/ILK/ACVRL1/FKBP8	4	1
GO:0031112	positive regulation of microtubule polymerization or depolymerization	4/1329	37/18723	0.266468561	0.812072646	0.758023732	AKAP9/MET/ARL2/RPS3	4	1
GO:0032570	response to progesterone	4/1329	37/18723	0.266468561	0.812072646	0.758023732	PTN/BAD/TGFB1/TSPO	4	1
GO:0042401	cellular biogenic amine biosynthetic process	4/1329	37/18723	0.266468561	0.812072646	0.758023732	PARK7/SRM/SMS/NNMT	4	1
GO:0043029	T cell homeostasis	4/1329	37/18723	0.266468561	0.812072646	0.758023732	FADD/BCL2/SLC39A3/BAX	4	1
GO:0050775	positive regulation of dendrite morphogenesis	4/1329	37/18723	0.266468561	0.812072646	0.758023732	DHX36/DBNL/ILK/DNM1L	4	1
GO:0051294	establishment of spindle orientation	4/1329	37/18723	0.266468561	0.812072646	0.758023732	GPSM2/SPRY1/FBXW11/DYNLT1	4	1
GO:0051567	histone H3-K9 methylation	4/1329	37/18723	0.266468561	0.812072646	0.758023732	ASH1L/LMNA/ATRX/EHMT1	4	1
GO:0050671	positive regulation of lymphocyte proliferation	12/1329	137/18723	0.266493787	0.812072646	0.758023732	SLC39A10/IGFBP2/MEF2C/PDCD1LG2/CD81/FADD/RPS3/HMGB1/BCL2/TICAM1/CD320/MIF	12	1
GO:0050684	regulation of mRNA processing	12/1329	137/18723	0.266493787	0.812072646	0.758023732	PRDX6/DHX36/FAM172A/SRPK2/PUF60/SMU1/RBM4/SRSF9/SUPT6H/CIRBP/RBM42/SNRNP70	12	1
GO:0050714	positive regulation of protein secretion	12/1329	137/18723	0.266493787	0.812072646	0.758023732	MPC2/SERP1/OXCT1/GPER1/SRI/PHPT1/BAD/FRMD4A/DNM1L/DYNLL1/IER3IP1/TGFB1	12	1
GO:0090090	negative regulation of canonical Wnt signaling pathway	12/1329	137/18723	0.266493787	0.812072646	0.758023732	IGFBP2/RBMS3/SFRP2/APC/TLE4/MDK/IGFBP6/PFDN5/UBAC2/CYLD/TLE2/APOE	12	1
GO:0031146	SCF-dependent proteasomal ubiquitin-dependent protein catabolic process	5/1329	49/18723	0.266502044	0.812072646	0.758023732	SKP1/FBXW11/FBXW5/FBXW4/FBXL8	5	1
GO:0060964	regulation of gene silencing by miRNA	5/1329	49/18723	0.266502044	0.812072646	0.758023732	KCNQ1OT1/NEAT1/MAP2K2/TGFB1/TNRC6B	5	1
GO:1904894	positive regulation of receptor signaling pathway via STAT	5/1329	49/18723	0.266502044	0.812072646	0.758023732	GHR/PIBF1/SOCS1/TGFB1/IL10RB	5	1
GO:0070665	positive regulation of leukocyte proliferation	13/1329	150/18723	0.267399189	0.814338105	0.760138409	SLC39A10/IGFBP2/MEF2C/PDCD1LG2/CD81/FADD/RPS3/HMGB1/IL34/BCL2/TICAM1/CD320/MIF	13	1
GO:0010634	positive regulation of epithelial cell migration	15/1329	176/18723	0.268008112	0.815449011	0.761175376	ITGB1BP1/ATOH8/NFE2L2/PDCD6/MET/HAS2/TEK/GLIPR2/HMGB1/LGMN/RAB11A/CIB1/GRN/TGFB1/RRAS	15	1
GO:0006470	protein dephosphorylation	23/1329	281/18723	0.268071745	0.815449011	0.761175376	PINK1/PPM1G/CALM2/SLC39A10/PPP1R7/PTPRG/FBXW11/BOD1/PPP1R3B/PHPT1/NSMF/PTPMT1/PPP1CA/ANKLE2/PPP4C/CTDNEP1/MTMR4/BCL2/FKBP1A/PTPRS/PIN1/TGFB1/PPP2R1A	23	1
GO:0021510	spinal cord development	9/1329	99/18723	0.269260883	0.817283755	0.762888005	PHGDH/PTN/SCYL1/EED/DYNC2H1/TCTN1/PTPRS/MPST/ADARB1	9	1
GO:0030838	positive regulation of actin filament polymerization	9/1329	99/18723	0.269260883	0.817283755	0.762888005	BIN1/BRK1/FER/ARPC1B/CORO1B/FCHSD2/ARPC3/MLST8/CDC42EP5	9	1
GO:0060996	dendritic spine development	9/1329	99/18723	0.269260883	0.817283755	0.762888005	CAMK1/DHX36/UBA6/MEF2C/DBNL/DNM1L/TANC2/PTPRS/APOE	9	1
GO:0050708	regulation of protein secretion	22/1329	268/18723	0.269291835	0.817283755	0.762888005	P3H1/MPC2/SERP1/OXCT1/UQCC2/HMGN3/GPER1/SRI/PHPT1/ARNTL/SERGEF/BAD/FRMD4A/DNM1L/ERP29/DYNLL1/IDH2/IER3IP1/TGFB1/APOE/RHBDD3/PFKL	22	1
GO:0003151	outflow tract morphogenesis	7/1329	74/18723	0.271011683	0.821092572	0.766443321	SFRP2/MEF2C/HEY2/ENG/ILK/SIX1/ZFPM1	7	1
GO:0006801	superoxide metabolic process	7/1329	74/18723	0.271011683	0.821092572	0.766443321	PRDX1/NFE2L2/GSTP1/NQO1/CYBA/PRDX2/TGFB1	7	1
GO:1901568	fatty acid derivative metabolic process	7/1329	74/18723	0.271011683	0.821092572	0.766443321	ELOVL1/ACSL3/OXCT1/GCDH/TECR/SLC25A1/GGT5	7	1
GO:0001676	long-chain fatty acid metabolic process	10/1329	112/18723	0.27185744	0.823184329	0.768395857	ELOVL1/SLC27A3/ACSL3/ACAA1/PTGDS/GSTP1/AKR1C3/PTGES3/GPX4/CBR1	10	1
GO:0051053	negative regulation of DNA metabolic process	11/1329	125/18723	0.273567102	0.827888106	0.772786565	SUB1/DCP2/RAD50/OTUB1/RPS3/ATM/ACVRL1/SLX4/ERCC4/SMG6/SMCHD1	11	1
GO:0032946	positive regulation of mononuclear cell proliferation	12/1329	138/18723	0.274616259	0.8298324	0.774601454	SLC39A10/IGFBP2/MEF2C/PDCD1LG2/CD81/FADD/RPS3/HMGB1/BCL2/TICAM1/CD320/MIF	12	1
GO:0009755	hormone-mediated signaling pathway	16/1329	190/18723	0.274768223	0.8298324	0.774601454	PARK7/TADA3/UBA5/UFSP2/GHR/GPER1/CYP7B1/ARNTL/ESRRA/PRCP/PHB2/PTGES3/DDX54/PHB/DDRGK1/PRMT2	16	1
GO:0050680	negative regulation of epithelial cell proliferation	14/1329	164/18723	0.275317716	0.8298324	0.774601454	ATOH8/LIMS2/IFT57/SFRP2/MEF2C/CAV2/PTN/WDR13/MTSS1/PHB2/ACVRL1/NUPR1/TGFB1/APOE	14	1
GO:1901879	regulation of protein depolymerization	8/1329	87/18723	0.275767314	0.8298324	0.774601454	PLEKHH2/PIK3CA/APC/SVIL/EPS8/TMOD3/CIB1/DSTN	8	1
GO:0002260	lymphocyte homeostasis	6/1329	62/18723	0.276171257	0.8298324	0.774601454	MEF2C/CAMLG/FADD/BCL2/SLC39A3/BAX	6	1
GO:0007062	sister chromatid cohesion	6/1329	62/18723	0.276171257	0.8298324	0.774601454	BOD1/ATRX/STAG2/NAA10/WAPL/PHB2	6	1
GO:0045428	regulation of nitric oxide biosynthetic process	6/1329	62/18723	0.276171257	0.8298324	0.774601454	DDAH2/CLU/HBB/DYNLL1/TICAM1/TSPO	6	1
GO:0048002	antigen processing and presentation of peptide antigen	6/1329	62/18723	0.276171257	0.8298324	0.774601454	CTSS/HLA-DQB1/CTSL/CTSD/CTSF/LGMN	6	1
GO:0060393	regulation of pathway-restricted SMAD protein phosphorylation	6/1329	62/18723	0.276171257	0.8298324	0.774601454	EMILIN1/ENG/GDF10/ACVRL1/PIN1/TGFB1	6	1
GO:0090092	regulation of transmembrane receptor protein serine/threonine kinase signaling pathway	21/1329	256/18723	0.276397351	0.8298324	0.774601454	NBL1/EMILIN1/ZEB2/SPRY1/SFRP2/CAV2/ENG/ILK/FAM89B/GDF10/STRAP/ACVRL1/SNX6/STUB1/MTMR4/FKBP1A/C20orf27/PIN1/FKBP8/EID2/TGFB1	21	1
GO:0043543	protein acylation	20/1329	243/18723	0.277653533	0.8298324	0.774601454	PARK7/TAF12/CAMK1/TADA3/RUVBL1/PRKAA1/ZDHHC4/PHF14/NAA10/TAF10/ARNTL/ZDHHC24/KAT6B/BLOC1S1/EID1/NUPR1/BRD7/NMT1/NAA20/THAP7	20	1
GO:0006664	glycolipid metabolic process	9/1329	100/18723	0.278918058	0.8298324	0.774601454	DPM3/PIGF/PRKAA1/B3GALT4/GPAA1/DPM2/HEXA/PIGT/BAX	9	1
GO:0019218	regulation of steroid metabolic process	9/1329	100/18723	0.278918058	0.8298324	0.774601454	PRKAA1/LAMTOR1/AKR1C3/STUB1/CES1/PANK2/APOE/APOC1/TSPO	9	1
GO:0060537	muscle tissue development	32/1329	403/18723	0.279044765	0.8298324	0.774601454	LMNA/OSR1/VAMP5/VGLL4/PRKAA1/MEF2C/UQCC2/HEY2/CAV2/MYOM2/MSC/LY6E/ENG/ARNTL/EFEMP2/SVIL/MYL6B/MYL6/CSRP2/SIX1/NPRL3/MYH11/NUPR1/ZFPM1/NDUFV2/BCL2/FKBP1A/PIN1/TGFB1/PRMT1/CBY1/RUNX1	32	1
GO:0001963	synaptic transmission, dopaminergic	3/1329	26/18723	0.279867417	0.8298324	0.774601454	PARK7/PINK1/PNKD	3	1
GO:0006706	steroid catabolic process	3/1329	26/18723	0.279867417	0.8298324	0.774601454	SNX17/CYP27A1/APOE	3	1
GO:0021952	central nervous system projection neuron axonogenesis	3/1329	26/18723	0.279867417	0.8298324	0.774601454	C12orf57/MYCBP2/ADARB1	3	1
GO:0033522	histone H2A ubiquitination	3/1329	26/18723	0.279867417	0.8298324	0.774601454	SKP1/UBE2B/OTUB1	3	1
GO:0033598	mammary gland epithelial cell proliferation	3/1329	26/18723	0.279867417	0.8298324	0.774601454	CCND1/PHB2/BAX	3	1
GO:0043094	cellular metabolic compound salvage	3/1329	26/18723	0.279867417	0.8298324	0.774601454	HPRT1/TK2/APRT	3	1
GO:0046639	negative regulation of alpha-beta T cell differentiation	3/1329	26/18723	0.279867417	0.8298324	0.774601454	HMGB1/SOCS1/RUNX1	3	1
GO:0046697	decidualization	3/1329	26/18723	0.279867417	0.8298324	0.774601454	ASH1L/PTN/BSG	3	1
GO:0050857	positive regulation of antigen receptor-mediated signaling pathway	3/1329	26/18723	0.279867417	0.8298324	0.774601454	SLC39A10/CD81/RPS3	3	1
GO:0051875	pigment granule localization	3/1329	26/18723	0.279867417	0.8298324	0.774601454	BLOC1S5/RAB11A/MKKS	3	1
GO:0060314	regulation of ryanodine-sensitive calcium-release channel activity	3/1329	26/18723	0.279867417	0.8298324	0.774601454	CALM2/SRI/FKBP1A	3	1
GO:0070193	synaptonemal complex organization	3/1329	26/18723	0.279867417	0.8298324	0.774601454	UBE2B/MLH3/SYCE1L	3	1
GO:0097066	response to thyroid hormone	3/1329	26/18723	0.279867417	0.8298324	0.774601454	CTSS/CTSL/LMO2	3	1
GO:0097205	renal filtration	3/1329	26/18723	0.279867417	0.8298324	0.774601454	TBC1D8B/GAS6/CYBA	3	1
GO:1901071	glucosamine-containing compound metabolic process	3/1329	26/18723	0.279867417	0.8298324	0.774601454	CTBS/NAGK/GNPDA2	3	1
GO:0038202	TORC1 signaling	5/1329	50/18723	0.280412445	0.8298324	0.774601454	GPR137/ATM/NPRL3/MLST8/KLHL22	5	1
GO:1900047	negative regulation of hemostasis	5/1329	50/18723	0.280412445	0.8298324	0.774601454	TFPI/PROS1/TSPAN8/COMP/APOE	5	1
GO:0007346	regulation of mitotic cell cycle	36/1329	457/18723	0.280427173	0.8298324	0.774601454	AURKAIP1/PKN2/PLRG1/APC/MAD2L1BP/RPA3/CAV2/DYNLT3/FBXW5/CCND1/ATM/PHB2/CDK4/BTG1/ZNF268/PSME1/PSME2/LGMN/INO80/TMOD3/RPS27L/RAB11A/LCMT1/BRD7/CYLD/RPL26/ANAPC11/PSMG2/BCL2/VPS4B/PIN1/BABAM1/TGFB1/KLHL22/CHEK2/PRMT2	36	1
GO:0071347	cellular response to interleukin-1	10/1329	113/18723	0.280952913	0.8298324	0.774601454	TFPI/HYAL2/TNIP2/HAS2/OTUB1/IRAK3/CX3CL1/CCL8/CCL14/ZNF675	10	1
GO:0030041	actin filament polymerization	16/1329	191/18723	0.281727857	0.8298324	0.774601454	TMSB10/BIN1/BRK1/FER/DBNL/ARPC1B/CORO1B/FCHSD2/MSRB2/SVIL/EPS8/ARPC3/TMOD3/MLST8/MKKS/CDC42EP5	16	1
GO:0008088	axo-dendritic transport	7/1329	75/18723	0.282285475	0.8298324	0.774601454	BLOC1S4/FBXW11/BLOC1S5/DST/DLG2/BLOC1S1/ACTR10	7	1
GO:0034121	regulation of toll-like receptor signaling pathway	7/1329	75/18723	0.282285475	0.8298324	0.774601454	RAB7B/NFKBIL1/IRAK3/HMGB1/CYBA/IFI35/PTPRS	7	1
GO:0051453	regulation of intracellular pH	7/1329	75/18723	0.282285475	0.8298324	0.774601454	TMEM9/TMEM175/ATP6V0E1/ATP6V0E2/ATP6AP2/GRN/BCL2	7	1
GO:0061333	renal tubule morphogenesis	7/1329	75/18723	0.282285475	0.8298324	0.774601454	OSR1/MEF2C/MTSS1/ILK/COL4A1/SIX1/BCL2	7	1
GO:0009309	amine biosynthetic process	4/1329	38/18723	0.28261866	0.8298324	0.774601454	PARK7/SRM/SMS/NNMT	4	1
GO:0030279	negative regulation of ossification	4/1329	38/18723	0.28261866	0.8298324	0.774601454	MEF2C/ENPP1/MDK/BCL2	4	1
GO:0033144	negative regulation of intracellular steroid hormone receptor signaling pathway	4/1329	38/18723	0.28261866	0.8298324	0.774601454	CYP7B1/ARNTL/PHB2/PHB	4	1
GO:0048713	regulation of oligodendrocyte differentiation	4/1329	38/18723	0.28261866	0.8298324	0.774601454	PTN/RHEB/MDK/IL34	4	1
GO:0071398	cellular response to fatty acid	4/1329	38/18723	0.28261866	0.8298324	0.774601454	AKR1C1/AKR1C3/CDK4/NME1	4	1
GO:1903725	regulation of phospholipid metabolic process	4/1329	38/18723	0.28261866	0.8298324	0.774601454	ACSL3/PHB2/MTMR4/APOC1	4	1
GO:0016579	protein deubiquitination	12/1329	139/18723	0.28281681	0.8298324	0.774601454	PARK7/USP34/USP53/TNIP1/VCP/TAF10/EIF3F/UBXN1/OTUB1/CYLD/BABAM1/USP16	12	1
GO:0051783	regulation of nuclear division	12/1329	139/18723	0.28281681	0.8298324	0.774601454	AURKAIP1/APC/UBE2B/MAD2L1BP/CAV2/FBXW5/ATM/LCMT1/ANAPC11/PSMG2/PIN1/KLHL22	12	1
GO:0006476	protein deacetylation	9/1329	101/18723	0.288670964	0.8298324	0.774601454	PINK1/TADA3/PRKAA1/BEX4/FLNA/NNMT/HDAC5/PHB/AKAP8L	9	1
GO:0150115	cell-substrate junction organization	9/1329	101/18723	0.288670964	0.8298324	0.774601454	S100A10/LAMTOR2/ITGB1BP1/LIMS1/DST/GPM6B/TEK/ACVRL1/BCL2	9	1
GO:1903509	liposaccharide metabolic process	9/1329	101/18723	0.288670964	0.8298324	0.774601454	DPM3/PIGF/PRKAA1/B3GALT4/GPAA1/DPM2/HEXA/PIGT/BAX	9	1
GO:0000478	endonucleolytic cleavage involved in rRNA processing	2/1329	15/18723	0.288773532	0.8298324	0.774601454	TBL3/RPS21	2	1
GO:0000479	endonucleolytic cleavage of tricistronic rRNA transcript (SSU-rRNA, 5.8S rRNA, LSU-rRNA)	2/1329	15/18723	0.288773532	0.8298324	0.774601454	TBL3/RPS21	2	1
GO:0000722	telomere maintenance via recombination	2/1329	15/18723	0.288773532	0.8298324	0.774601454	RAD50/ERCC4	2	1
GO:0002468	dendritic cell antigen processing and presentation	2/1329	15/18723	0.288773532	0.8298324	0.774601454	FGL2/CD68	2	1
GO:0002730	regulation of dendritic cell cytokine production	2/1329	15/18723	0.288773532	0.8298324	0.774601454	DHX36/TICAM1	2	1
GO:0006089	lactate metabolic process	2/1329	15/18723	0.288773532	0.8298324	0.774601454	PARK7/PNKD	2	1
GO:0006825	copper ion transport	2/1329	15/18723	0.288773532	0.8298324	0.774601454	ATOX1/HEPH	2	1
GO:0006878	cellular copper ion homeostasis	2/1329	15/18723	0.288773532	0.8298324	0.774601454	MT2A/SCO2	2	1
GO:0007000	nucleolus organization	2/1329	15/18723	0.288773532	0.8298324	0.774601454	SMARCA5/RPS19	2	1
GO:0009209	pyrimidine ribonucleoside triphosphate biosynthetic process	2/1329	15/18723	0.288773532	0.8298324	0.774601454	NME3/NME1	2	1
GO:0009263	deoxyribonucleotide biosynthetic process	2/1329	15/18723	0.288773532	0.8298324	0.774601454	GUK1/DGUOK	2	1
GO:0010713	negative regulation of collagen metabolic process	2/1329	15/18723	0.288773532	0.8298324	0.774601454	EMILIN1/CST3	2	1
GO:0014841	skeletal muscle satellite cell proliferation	2/1329	15/18723	0.288773532	0.8298324	0.774601454	SIX1/PAXBP1	2	1
GO:0014857	regulation of skeletal muscle cell proliferation	2/1329	15/18723	0.288773532	0.8298324	0.774601454	SIX1/PAXBP1	2	1
GO:0016114	terpenoid biosynthetic process	2/1329	15/18723	0.288773532	0.8298324	0.774601454	GGPS1/AKR1C3	2	1
GO:0031269	pseudopodium assembly	2/1329	15/18723	0.288773532	0.8298324	0.774601454	APC/CDC42EP5	2	1
GO:0032239	regulation of nucleobase-containing compound transport	2/1329	15/18723	0.288773532	0.8298324	0.774601454	SUPT6H/AKAP8L	2	1
GO:0033147	negative regulation of intracellular estrogen receptor signaling pathway	2/1329	15/18723	0.288773532	0.8298324	0.774601454	CYP7B1/PHB2	2	1
GO:0033275	actin-myosin filament sliding	2/1329	15/18723	0.288773532	0.8298324	0.774601454	MYL6B/MYL6	2	1
GO:0034638	phosphatidylcholine catabolic process	2/1329	15/18723	0.288773532	0.8298324	0.774601454	PLA2G15/APOC1	2	1
GO:0036124	histone H3-K9 trimethylation	2/1329	15/18723	0.288773532	0.8298324	0.774601454	LMNA/ATRX	2	1
GO:0042559	pteridine-containing compound biosynthetic process	2/1329	15/18723	0.288773532	0.8298324	0.774601454	SPR/PCBD1	2	1
GO:0042994	cytoplasmic sequestering of transcription factor	2/1329	15/18723	0.288773532	0.8298324	0.774601454	SRI/KEAP1	2	1
GO:0044406	adhesion of symbiont to host	2/1329	15/18723	0.288773532	0.8298324	0.774601454	CD81/GAS6	2	1
GO:0045842	positive regulation of mitotic metaphase/anaphase transition	2/1329	15/18723	0.288773532	0.8298324	0.774601454	MAD2L1BP/ANAPC11	2	1
GO:0045986	negative regulation of smooth muscle contraction	2/1329	15/18723	0.288773532	0.8298324	0.774601454	CALCRL/ARHGAP42	2	1
GO:0048308	organelle inheritance	2/1329	15/18723	0.288773532	0.8298324	0.774601454	STX5/MAP2K2	2	1
GO:0048313	Golgi inheritance	2/1329	15/18723	0.288773532	0.8298324	0.774601454	STX5/MAP2K2	2	1
GO:0050746	regulation of lipoprotein metabolic process	2/1329	15/18723	0.288773532	0.8298324	0.774601454	DBI/PEMT	2	1
GO:0051127	positive regulation of actin nucleation	2/1329	15/18723	0.288773532	0.8298324	0.774601454	BRK1/FCHSD2	2	1
GO:0051284	positive regulation of sequestering of calcium ion	2/1329	15/18723	0.288773532	0.8298324	0.774601454	CALM2/SRI	2	1
GO:0060026	convergent extension	2/1329	15/18723	0.288773532	0.8298324	0.774601454	SFRP2/MKKS	2	1
GO:0060049	regulation of protein glycosylation	2/1329	15/18723	0.288773532	0.8298324	0.774601454	TMEM59/POMT1	2	1
GO:0060413	atrial septum morphogenesis	2/1329	15/18723	0.288773532	0.8298324	0.774601454	HEY2/ZFPM1	2	1
GO:0070131	positive regulation of mitochondrial translation	2/1329	15/18723	0.288773532	0.8298324	0.774601454	UQCC2/COA3	2	1
GO:0070863	positive regulation of protein exit from endoplasmic reticulum	2/1329	15/18723	0.288773532	0.8298324	0.774601454	BCAP31/CD81	2	1
GO:0071428	rRNA-containing ribonucleoprotein complex export from nucleus	2/1329	15/18723	0.288773532	0.8298324	0.774601454	EIF6/RPS15	2	1
GO:0072075	metanephric mesenchyme development	2/1329	15/18723	0.288773532	0.8298324	0.774601454	OSR1/SIX1	2	1
GO:0098760	response to interleukin-7	2/1329	15/18723	0.288773532	0.8298324	0.774601454	HMGB1/P4HB	2	1
GO:0098761	cellular response to interleukin-7	2/1329	15/18723	0.288773532	0.8298324	0.774601454	HMGB1/P4HB	2	1
GO:1900153	positive regulation of nuclear-transcribed mRNA catabolic process, deadenylation-dependent decay	2/1329	15/18723	0.288773532	0.8298324	0.774601454	DHX36/TNRC6B	2	1
GO:1901970	positive regulation of mitotic sister chromatid separation	2/1329	15/18723	0.288773532	0.8298324	0.774601454	MAD2L1BP/ANAPC11	2	1
GO:1904251	regulation of bile acid metabolic process	2/1329	15/18723	0.288773532	0.8298324	0.774601454	CES1/PANK2	2	1
GO:2001028	positive regulation of endothelial cell chemotaxis	2/1329	15/18723	0.288773532	0.8298324	0.774601454	MET/LGMN	2	1
GO:0050878	regulation of body fluid levels	30/1329	379/18723	0.2928945	0.841218403	0.785229641	ELOVL1/MTX1/NFE2L2/TFPI/HYAL2/PROS1/PIK3CA/BLOC1S4/CLIC1/MET/FLNA/HAS2/HBB/ILK/FIBP/CCND1/JMJD1C/HPS6/TSPAN8/F10/GAS6/VKORC1/CYBA/APRT/NME1/MYL12A/MYL9/PRDX2/COMP/APOE	30	1
GO:0031100	animal organ regeneration	7/1329	76/18723	0.293670873	0.842991308	0.786884548	GSTP1/CCND1/NNMT/CDK4/GAS6/RPL19/RPS15	7	1
GO:1901990	regulation of mitotic cell cycle phase transition	24/1329	299/18723	0.294703152	0.845496482	0.789222985	PLRG1/APC/MAD2L1BP/CCND1/ATM/PHB2/CDK4/PSME1/PSME2/INO80/TMOD3/RPS27L/RAB11A/LCMT1/BRD7/RPL26/ANAPC11/PSMG2/BCL2/VPS4B/BABAM1/KLHL22/CHEK2/PRMT2	24	1
GO:0051781	positive regulation of cell division	8/1329	89/18723	0.296737095	0.847095463	0.790715543	PKN2/MAP10/ITGB1BP1/PTN/MDK/VEGFB/SVIL/TGFB1	8	1
GO:0002347	response to tumor cell	4/1329	39/18723	0.298909645	0.847095463	0.790715543	HNMT/RBMS3/HMGB1/PRDX2	4	1
GO:0010463	mesenchymal cell proliferation	4/1329	39/18723	0.298909645	0.847095463	0.790715543	LMNA/OSR1/PTN/SIX1	4	1
GO:0016572	histone phosphorylation	4/1329	39/18723	0.298909645	0.847095463	0.790715543	PRKAA1/UBE2B/ATM/AKAP8L	4	1
GO:0032506	cytokinetic process	4/1329	39/18723	0.298909645	0.847095463	0.790715543	CHMP2B/CHMP6/VPS4B/CHMP2A	4	1
GO:0042417	dopamine metabolic process	4/1329	39/18723	0.298909645	0.847095463	0.790715543	PARK7/PNKD/HPRT1/LRTOMT	4	1
GO:0051084	'de novo' posttranslational protein folding	4/1329	39/18723	0.298909645	0.847095463	0.790715543	HSPE1/DNAJB14/BAG1/PTGES3	4	1
GO:1901861	regulation of muscle tissue development	4/1329	39/18723	0.298909645	0.847095463	0.790715543	PRKAA1/MEF2C/BCL2/TGFB1	4	1
GO:0071675	regulation of mononuclear cell migration	10/1329	115/18723	0.29939763	0.847095463	0.790715543	TNFRSF14/NBL1/RARRES2/CREB3/MDK/FADD/HMGB1/GAS6/LGMN/IL34	10	1
GO:0050921	positive regulation of chemotaxis	12/1329	141/18723	0.299434339	0.847095463	0.790715543	MET/PTN/RARRES2/CREB3/MDK/VEGFB/DNM1L/HMGB1/GAS6/LGMN/IL34/TGFB1	12	1
GO:0000737	DNA catabolic process, endonucleolytic	3/1329	27/18723	0.299736553	0.847095463	0.790715543	REXO4/DNASE2/BAX	3	1
GO:0001835	blastocyst hatching	3/1329	27/18723	0.299736553	0.847095463	0.790715543	SLC35E2B/PHF6/PEMT	3	1
GO:0001958	endochondral ossification	3/1329	27/18723	0.299736553	0.847095463	0.790715543	MEF2C/DLX5/TEK	3	1
GO:0002719	negative regulation of cytokine production involved in immune response	3/1329	27/18723	0.299736553	0.847095463	0.790715543	CUEDC2/IRAK3/TGFB1	3	1
GO:0003401	axis elongation	3/1329	27/18723	0.299736553	0.847095463	0.790715543	SPRY1/SFRP2/SIX1	3	1
GO:0032967	positive regulation of collagen biosynthetic process	3/1329	27/18723	0.299736553	0.847095463	0.790715543	ENG/TGFB1/RUNX1	3	1
GO:0034143	regulation of toll-like receptor 4 signaling pathway	3/1329	27/18723	0.299736553	0.847095463	0.790715543	RAB7B/HMGB1/IFI35	3	1
GO:0034377	plasma lipoprotein particle assembly	3/1329	27/18723	0.299736553	0.847095463	0.790715543	ACSL3/APOE/APOC1	3	1
GO:0034453	microtubule anchoring	3/1329	27/18723	0.299736553	0.847095463	0.790715543	PCM1/CEP57/BICD1	3	1
GO:0035188	hatching	3/1329	27/18723	0.299736553	0.847095463	0.790715543	SLC35E2B/PHF6/PEMT	3	1
GO:0036037	CD8-positive, alpha-beta T cell activation	3/1329	27/18723	0.299736553	0.847095463	0.790715543	SOCS1/BCL2/RUNX1	3	1
GO:0036075	replacement ossification	3/1329	27/18723	0.299736553	0.847095463	0.790715543	MEF2C/DLX5/TEK	3	1
GO:0039529	RIG-I signaling pathway	3/1329	27/18723	0.299736553	0.847095463	0.790715543	PHB2/RNF135/PHB	3	1
GO:0046337	phosphatidylethanolamine metabolic process	3/1329	27/18723	0.299736553	0.847095463	0.790715543	NAPEPLD/PLA2G15/PISD	3	1
GO:0061437	renal system vasculature development	3/1329	27/18723	0.299736553	0.847095463	0.790715543	OSR1/TEK/ACTA2	3	1
GO:0061440	kidney vasculature development	3/1329	27/18723	0.299736553	0.847095463	0.790715543	OSR1/TEK/ACTA2	3	1
GO:0071684	organism emergence from protective structure	3/1329	27/18723	0.299736553	0.847095463	0.790715543	SLC35E2B/PHF6/PEMT	3	1
GO:1904357	negative regulation of telomere maintenance via telomere lengthening	3/1329	27/18723	0.299736553	0.847095463	0.790715543	DCP2/SLX4/ERCC4	3	1
GO:0001701	in utero embryonic development	29/1329	367/18723	0.300198094	0.847947601	0.791510965	SLC35E2B/SLC39A1/SF3B6/BRK1/EDNRA/BTF3/UBE2B/HEY2/CCM2/DNAJB6/PHF6/LY6E/ACVRL1/TCTN1/DAD1/HECTD1/RTF1/RPL13/PEMT/B9D1/SUPT6H/NMT1/TANC2/HM13/SLC39A3/XAB2/KEAP1/PRMT1/SCO2	29	1
GO:0046854	phosphatidylinositol phosphate biosynthetic process	6/1329	64/18723	0.301221472	0.849027969	0.792519428	TMEM150A/INPP1/CISH/PIK3CA/ATM/SOCS1	6	1
GO:0080164	regulation of nitric oxide metabolic process	6/1329	64/18723	0.301221472	0.849027969	0.792519428	DDAH2/CLU/HBB/DYNLL1/TICAM1/TSPO	6	1
GO:1900076	regulation of cellular response to insulin stimulus	6/1329	64/18723	0.301221472	0.849027969	0.792519428	PRKAA1/ENPP1/ESRRA/ECHDC3/SOCS1/SNX5	6	1
GO:1903018	regulation of glycoprotein metabolic process	6/1329	64/18723	0.301221472	0.849027969	0.792519428	TMEM59/POMT1/PAWR/BCL2/CST3/BACE2	6	1
GO:1901654	response to ketone	16/1329	194/18723	0.302944177	0.853429661	0.796628158	PARK7/PRKAA1/PTN/FIBIN/BAD/CCND1/FDX1/AKR1C3/CDK4/GAS6/NQO1/CYBA/RPL27/NME1/TGFB1/TSPO	16	1
GO:0140056	organelle localization by membrane tethering	7/1329	77/18723	0.305155795	0.858746976	0.801591569	RAB13/CAV2/EXOC4/STX5/VTI1B/PACS2/SNPH	7	1
GO:1901983	regulation of protein acetylation	7/1329	77/18723	0.305155795	0.858746976	0.801591569	PARK7/CAMK1/PRKAA1/ARNTL/EID1/BRD7/THAP7	7	1
GO:0099173	postsynapse organization	14/1329	168/18723	0.30573895	0.859931368	0.802697132	RER1/CRIPT/CHMP2B/DHX36/DBNL/PTN/DNM1L/GPHN/LGMN/IGF1R/TANC2/ABHD17A/PTPRS/APOE	14	1
GO:0051147	regulation of muscle cell differentiation	13/1329	155/18723	0.306901837	0.862440724	0.805039473	CAMK1/MEF2C/HEY2/GPER1/ENG/EFEMP2/RBM4/PDCD4/SUPT6H/HDAC5/BCL2/PIN1/TGFB1	13	1
GO:0032392	DNA geometric change	8/1329	90/18723	0.307359781	0.862440724	0.805039473	RUVBL1/DHX36/RAD50/ASCC3/ATRX/HMGB1/CHD9/XRCC6	8	1
GO:0034644	cellular response to UV	8/1329	90/18723	0.307359781	0.862440724	0.805039473	HYAL2/DHX36/PTN/TIMP1/INO80/ERCC4/RPL26/BAX	8	1
GO:0016570	histone modification	36/1329	463/18723	0.30786504	0.862440724	0.805039473	PARK7/PINK1/TAF12/ASH1L/LMNA/TADA3/RUVBL1/PRKAA1/SKP1/UBE2B/PHF14/ATRX/NTMT1/EHMT1/TAF10/OTUB1/TRMT112/EED/ATM/NNMT/JMJD1C/KAT6B/RTF1/EID1/BRD7/SUPT6H/COPRS/HDAC5/PHB/KDM4B/AKAP8L/PRMT1/THAP7/USP16/PAXBP1/PRMT2	36	1
GO:0045639	positive regulation of myeloid cell differentiation	9/1329	103/18723	0.308433665	0.862440724	0.805039473	PITHD1/RAB7B/SMAP1/FADD/HMGB1/IL34/TGFB1/PRMT1/RUNX1	9	1
GO:0007093	mitotic cell cycle checkpoint signaling	11/1329	129/18723	0.308487385	0.862440724	0.805039473	APC/MAD2L1BP/CCND1/ATM/RPS27L/LCMT1/RPL26/PSMG2/BABAM1/KLHL22/CHEK2	11	1
GO:0045010	actin nucleation	5/1329	52/18723	0.308622972	0.862440724	0.805039473	BRK1/ARPC1B/CORO1B/FCHSD2/ARPC3	5	1
GO:0060147	regulation of posttranscriptional gene silencing	5/1329	52/18723	0.308622972	0.862440724	0.805039473	KCNQ1OT1/NEAT1/MAP2K2/TGFB1/TNRC6B	5	1
GO:0071357	cellular response to type I interferon	5/1329	52/18723	0.308622972	0.862440724	0.805039473	YTHDF2/IFITM3/FADD/IFIT1/IFNAR2	5	1
GO:0006720	isoprenoid metabolic process	10/1329	116/18723	0.308734338	0.862440724	0.805039473	DHDDS/PMVK/GGPS1/NAPEPLD/RARRES2/DPM2/AKR1C1/AKR1C3/NPC2/SCPEP1	10	1
GO:0035967	cellular response to topologically incorrect protein	10/1329	116/18723	0.308734338	0.862440724	0.805039473	AUP1/NFE2L2/SERP1/DNAJB14/VCP/CREB3/CCND1/STUB1/DDRGK1/BAX	10	1
GO:0030705	cytoskeleton-dependent intracellular transport	16/1329	195/18723	0.310119688	0.862440724	0.805039473	KIFAP3/IFT57/BLOC1S4/FBXW11/BLOC1S5/DST/UXT/PCM1/DLG2/DYNC2H1/ARHGAP21/BICD1/TUBA1A/BLOC1S1/ACTR10/TANC2	16	1
GO:0050673	epithelial cell proliferation	34/1329	437/18723	0.312927604	0.862440724	0.805039473	ITGB1BP1/OSR1/ATOH8/LIMS2/IFT57/SFRP2/PDCD6/MEF2C/DLX5/CAV2/PTN/WDR13/CYP7B1/HAS2/MTSS1/TEK/EGFL7/MDK/VEGFB/BAD/CCND1/PHB2/ACVRL1/HMGB1/SIX1/NUPR1/CYBA/TNFSF12/GRN/NME1/MYDGF/TGFB1/APOE/BAX	34	1
GO:0060389	pathway-restricted SMAD protein phosphorylation	6/1329	65/18723	0.313902453	0.862440724	0.805039473	EMILIN1/ENG/GDF10/ACVRL1/PIN1/TGFB1	6	1
GO:0071677	positive regulation of mononuclear cell migration	6/1329	65/18723	0.313902453	0.862440724	0.805039473	TNFRSF14/CREB3/FADD/HMGB1/GAS6/LGMN	6	1
GO:0043414	macromolecule methylation	25/1329	316/18723	0.315170404	0.862440724	0.805039473	TRMT13/ASH1L/LMNA/METTL21A/DALRD3/PIK3CA/ATRX/NTMT1/EHMT1/METTL15/TRMT112/EED/NNMT/MGMT/BTG1/RTF1/LCMT1/CMTR2/SUPT6H/COPRS/RNMT/PRMT1/SNRPD3/PAXBP1/PRMT2	25	1
GO:0071222	cellular response to lipopolysaccharide	17/1329	209/18723	0.315283253	0.862440724	0.805039473	TFPI/TNIP2/MEF2C/TNIP1/NFKBIL1/PDCD1LG2/SIGIRR/GSTP1/PDCD4/CDK4/HMGB1/CX3CL1/CD68/TICAM1/PRDX2/TGFB1/TSPO	17	1
GO:0007339	binding of sperm to zona pellucida	4/1329	40/18723	0.315306642	0.862440724	0.805039473	CCT3/CCT7/ALDOA/CCT8	4	1
GO:0034122	negative regulation of toll-like receptor signaling pathway	4/1329	40/18723	0.315306642	0.862440724	0.805039473	RAB7B/NFKBIL1/IRAK3/PTPRS	4	1
GO:0045429	positive regulation of nitric oxide biosynthetic process	4/1329	40/18723	0.315306642	0.862440724	0.805039473	DDAH2/CLU/HBB/TICAM1	4	1
GO:1901998	toxin transport	4/1329	40/18723	0.315306642	0.862440724	0.805039473	CCT3/CCT7/BNIP3/CCT8	4	1
GO:0001977	renal system process involved in regulation of blood volume	2/1329	16/18723	0.315745424	0.862440724	0.805039473	GAS6/CYBA	2	1
GO:0001991	regulation of systemic arterial blood pressure by circulatory renin-angiotensin	2/1329	16/18723	0.315745424	0.862440724	0.805039473	ATP6AP2/CTSZ	2	1
GO:0002371	dendritic cell cytokine production	2/1329	16/18723	0.315745424	0.862440724	0.805039473	DHX36/TICAM1	2	1
GO:0003084	positive regulation of systemic arterial blood pressure	2/1329	16/18723	0.315745424	0.862440724	0.805039473	RARRES2/CYBA	2	1
GO:0003198	epithelial to mesenchymal transition involved in endocardial cushion formation	2/1329	16/18723	0.315745424	0.862440724	0.805039473	HEY2/ENG	2	1
GO:0006750	glutathione biosynthetic process	2/1329	16/18723	0.315745424	0.862440724	0.805039473	NFE2L2/GGT5	2	1
GO:0009299	mRNA transcription	2/1329	16/18723	0.315745424	0.862440724	0.805039473	FLNA/SUPT6H	2	1
GO:0009415	response to water	2/1329	16/18723	0.315745424	0.862440724	0.805039473	PIK3CA/COL18A1	2	1
GO:0010649	regulation of cell communication by electrical coupling	2/1329	16/18723	0.315745424	0.862440724	0.805039473	CALM2/SRI	2	1
GO:0021783	preganglionic parasympathetic fiber development	2/1329	16/18723	0.315745424	0.862440724	0.805039473	SIX1/ADARB1	2	1
GO:0030575	nuclear body organization	2/1329	16/18723	0.315745424	0.862440724	0.805039473	SERBP1/SRPK2	2	1
GO:0031268	pseudopodium organization	2/1329	16/18723	0.315745424	0.862440724	0.805039473	APC/CDC42EP5	2	1
GO:0034375	high-density lipoprotein particle remodeling	2/1329	16/18723	0.315745424	0.862440724	0.805039473	APOE/APOC1	2	1
GO:0035970	peptidyl-threonine dephosphorylation	2/1329	16/18723	0.315745424	0.862440724	0.805039473	PPM1G/PPP1CA	2	1
GO:0042407	cristae formation	2/1329	16/18723	0.315745424	0.862440724	0.805039473	PINK1/CHCHD10	2	1
GO:0042574	retinal metabolic process	2/1329	16/18723	0.315745424	0.862440724	0.805039473	AKR1C1/AKR1C3	2	1
GO:0046036	CTP metabolic process	2/1329	16/18723	0.315745424	0.862440724	0.805039473	NME3/NME1	2	1
GO:0048311	mitochondrion distribution	2/1329	16/18723	0.315745424	0.862440724	0.805039473	ARMC1/DNM1L	2	1
GO:0050862	positive regulation of T cell receptor signaling pathway	2/1329	16/18723	0.315745424	0.862440724	0.805039473	CD81/RPS3	2	1
GO:0051014	actin filament severing	2/1329	16/18723	0.315745424	0.862440724	0.805039473	SVIL/DSTN	2	1
GO:0055089	fatty acid homeostasis	2/1329	16/18723	0.315745424	0.862440724	0.805039473	PRKAA1/APOE	2	1
GO:0070525	tRNA threonylcarbamoyladenosine metabolic process	2/1329	16/18723	0.315745424	0.862440724	0.805039473	LAGE3/TP53RK	2	1
GO:0071361	cellular response to ethanol	2/1329	16/18723	0.315745424	0.862440724	0.805039473	PRKAA1/KCNMB1	2	1
GO:0090231	regulation of spindle checkpoint	2/1329	16/18723	0.315745424	0.862440724	0.805039473	MAD2L1BP/LCMT1	2	1
GO:0090266	regulation of mitotic cell cycle spindle assembly checkpoint	2/1329	16/18723	0.315745424	0.862440724	0.805039473	MAD2L1BP/LCMT1	2	1
GO:0090336	positive regulation of brown fat cell differentiation	2/1329	16/18723	0.315745424	0.862440724	0.805039473	NAPEPLD/SIX1	2	1
GO:0099116	tRNA 5'-end processing	2/1329	16/18723	0.315745424	0.862440724	0.805039473	POP7/POP5	2	1
GO:1902101	positive regulation of metaphase/anaphase transition of cell cycle	2/1329	16/18723	0.315745424	0.862440724	0.805039473	MAD2L1BP/ANAPC11	2	1
GO:1902306	negative regulation of sodium ion transmembrane transport	2/1329	16/18723	0.315745424	0.862440724	0.805039473	OSR1/COMMD1	2	1
GO:1903504	regulation of mitotic spindle checkpoint	2/1329	16/18723	0.315745424	0.862440724	0.805039473	MAD2L1BP/LCMT1	2	1
GO:1905874	regulation of postsynaptic density organization	2/1329	16/18723	0.315745424	0.862440724	0.805039473	CRIPT/PTPRS	2	1
GO:2000095	regulation of Wnt signaling pathway, planar cell polarity pathway	2/1329	16/18723	0.315745424	0.862440724	0.805039473	SFRP2/PLEKHA4	2	1
GO:2000232	regulation of rRNA processing	2/1329	16/18723	0.315745424	0.862440724	0.805039473	YTHDF2/TRMT112	2	1
GO:2001212	regulation of vasculogenesis	2/1329	16/18723	0.315745424	0.862440724	0.805039473	HEY2/RRAS	2	1
GO:2001267	regulation of cysteine-type endopeptidase activity involved in apoptotic signaling pathway	2/1329	16/18723	0.315745424	0.862440724	0.805039473	PARK7/BAX	2	1
GO:0034637	cellular carbohydrate biosynthetic process	7/1329	78/18723	0.316728181	0.864234104	0.806713492	UGP2/ENPP1/PPP1R3B/CSGALNACT1/HAS2/PPP1CA/PTGES3	7	1
GO:0043537	negative regulation of blood vessel endothelial cell migration	7/1329	78/18723	0.316728181	0.864234104	0.806713492	ITGB1BP1/MEF2C/ACVRL1/HMGB1/HDAC5/TGFB1/APOE	7	1
GO:0031032	actomyosin structure organization	16/1329	196/18723	0.317342286	0.865464114	0.807861636	RHOC/S100A10/ITGB1BP1/MET/ARHGEF10/MYOM2/TNNT3/ARAP1/PDLIM1/CSRP2/FRMD6/CDC42BPB/TMOD3/MYH11/MKKS/CNN1	16	1
GO:0051983	regulation of chromosome segregation	8/1329	91/18723	0.318061739	0.866026946	0.808387009	APC/MAD2L1BP/ATM/WAPL/LCMT1/ANAPC11/PSMG2/KLHL22	8	1
GO:0010631	epithelial cell migration	28/1329	357/18723	0.318446498	0.866026946	0.808387009	PKN2/RAB13/ITGB1BP1/ATOH8/ZEB2/NFE2L2/PTPRG/PIK3CA/PDCD6/MEF2C/MET/PTN/HAS2/TEK/GLIPR2/CORO1B/PRCP/ACVRL1/HMGB1/LGMN/RAB11A/CIB1/TNFSF12/HDAC5/GRN/TGFB1/APOE/RRAS	28	1
GO:0007064	mitotic sister chromatid cohesion	3/1329	28/18723	0.319673279	0.866026946	0.808387009	BOD1/ATRX/NAA10	3	1
GO:0010464	regulation of mesenchymal cell proliferation	3/1329	28/18723	0.319673279	0.866026946	0.808387009	LMNA/PTN/SIX1	3	1
GO:0010714	positive regulation of collagen metabolic process	3/1329	28/18723	0.319673279	0.866026946	0.808387009	ENG/TGFB1/RUNX1	3	1
GO:0032607	interferon-alpha production	3/1329	28/18723	0.319673279	0.866026946	0.808387009	DHX36/HMGB1/PTPRS	3	1
GO:0032647	regulation of interferon-alpha production	3/1329	28/18723	0.319673279	0.866026946	0.808387009	DHX36/HMGB1/PTPRS	3	1
GO:0034123	positive regulation of toll-like receptor signaling pathway	3/1329	28/18723	0.319673279	0.866026946	0.808387009	HMGB1/CYBA/IFI35	3	1
GO:0046426	negative regulation of receptor signaling pathway via JAK-STAT	3/1329	28/18723	0.319673279	0.866026946	0.808387009	PIBF1/SOCS1/PPP2R1A	3	1
GO:0060765	regulation of androgen receptor signaling pathway	3/1329	28/18723	0.319673279	0.866026946	0.808387009	PARK7/PHB/PRMT2	3	1
GO:0070076	histone lysine demethylation	3/1329	28/18723	0.319673279	0.866026946	0.808387009	UBE2B/JMJD1C/KDM4B	3	1
GO:1902624	positive regulation of neutrophil migration	3/1329	28/18723	0.319673279	0.866026946	0.808387009	XG/MDK/DNM1L	3	1
GO:1990776	response to angiotensin	3/1329	28/18723	0.319673279	0.866026946	0.808387009	AGTRAP/NFE2L2/CYBA	3	1
GO:0060966	regulation of gene silencing by RNA	5/1329	53/18723	0.3228778	0.873814843	0.815656568	KCNQ1OT1/NEAT1/MAP2K2/TGFB1/TNRC6B	5	1
GO:0097479	synaptic vesicle localization	5/1329	53/18723	0.3228778	0.873814843	0.815656568	PINK1/BLOC1S4/BLOC1S5/BLOC1S1/TMEM230	5	1
GO:0001837	epithelial to mesenchymal transition	13/1329	157/18723	0.323129217	0.874048863	0.815875013	PEF1/S100A4/SPRY1/SFRP2/PDCD6/HEY2/FLNA/HAS2/GLIPR2/ENG/MDK/PDCD4/TGFB1	13	1
GO:0019216	regulation of lipid metabolic process	26/1329	331/18723	0.323825952	0.875486592	0.817217051	ACSL3/PRKAA1/GPER1/RARRES2/TEK/EDF1/CD81/LAMTOR1/AKR1C3/PHB2/CDK4/PIBF1/NPC2/STUB1/LONP2/CES1/MLYCD/CTDNEP1/MTMR4/ASXL3/PANK2/EIF6/TGFB1/APOE/APOC1/TSPO	26	1
GO:0006303	double-strand break repair via nonhomologous end joining	6/1329	66/18723	0.326666069	0.880469735	0.821868532	DEK/ATM/HMGB1/ERCC4/SMCHD1/XRCC6	6	1
GO:0030193	regulation of blood coagulation	6/1329	66/18723	0.326666069	0.880469735	0.821868532	NFE2L2/TFPI/PROS1/TSPAN8/PRDX2/APOE	6	1
GO:0045600	positive regulation of fat cell differentiation	6/1329	66/18723	0.326666069	0.880469735	0.821868532	SFRP2/NAPEPLD/RARRES2/AAMDC/ADIRF/SIX1	6	1
GO:0051893	regulation of focal adhesion assembly	6/1329	66/18723	0.326666069	0.880469735	0.821868532	S100A10/ITGB1BP1/LIMS1/GPM6B/TEK/ACVRL1	6	1
GO:0090109	regulation of cell-substrate junction assembly	6/1329	66/18723	0.326666069	0.880469735	0.821868532	S100A10/ITGB1BP1/LIMS1/GPM6B/TEK/ACVRL1	6	1
GO:2000573	positive regulation of DNA biosynthetic process	6/1329	66/18723	0.326666069	0.880469735	0.821868532	CCT3/CCT7/ATM/PTGES3/MAP2K7/CCT8	6	1
GO:0055001	muscle cell development	15/1329	184/18723	0.326893442	0.880634647	0.822022468	LMNA/BIN1/HEY2/CAV2/MYOM2/ENG/TNNT3/EFEMP2/CSRP2/SIX1/TMOD3/MYH11/BCL2/PIN1/COMP	15	1
GO:0006302	double-strand break repair	20/1329	251/18723	0.328204869	0.883718293	0.824900877	RAD50/DEK/MMS22L/RPA3/UBE2V2/VCP/OTUB1/ATM/MGMT/HMGB1/INO80/CIB1/SLX4/ERCC4/PPP4C/ZSWIM7/SMCHD1/BABAM1/CHEK2/XRCC6	20	1
GO:0051279	regulation of release of sequestered calcium ion into cytosol	7/1329	79/18723	0.32837603	0.883730108	0.824911906	CALM2/GPER1/SRI/CX3CL1/CYBA/FKBP1A/BAX	7	1
GO:0034502	protein localization to chromosome	8/1329	92/18723	0.328833533	0.884512126	0.825641875	CCT3/CCT7/BOD1/ATRX/VCP/WAPL/CHAMP1/CCT8	8	1
GO:0046474	glycerophospholipid biosynthetic process	17/1329	211/18723	0.329356989	0.885021646	0.826117483	DPM3/PIGF/TMEM150A/INPP1/ACSL3/CISH/PIK3CA/GPAA1/DPM2/AGPAT2/PTPMT1/ATM/SOCS1/PEMT/MTMR4/PIGT/PISD	17	1
GO:0050807	regulation of synapse organization	17/1329	211/18723	0.329356989	0.885021646	0.826117483	CRIPT/CAMK1/CHMP2B/DHX36/MEF2C/DBNL/PTN/UBE2V2/VCP/DNM1L/TUBA1A/SIX1/TANC2/ABHD17A/PTPRS/LRFN3/APOE	17	1
GO:0007099	centriole replication	4/1329	41/18723	0.33177596	0.888817399	0.829660603	CEP44/CEP192/VPS4B/CHMP2A	4	1
GO:0048634	regulation of muscle organ development	4/1329	41/18723	0.33177596	0.888817399	0.829660603	PRKAA1/MEF2C/BCL2/TGFB1	4	1
GO:0050856	regulation of T cell receptor signaling pathway	4/1329	41/18723	0.33177596	0.888817399	0.829660603	PHPT1/CD81/RPS3/PAWR	4	1
GO:1904407	positive regulation of nitric oxide metabolic process	4/1329	41/18723	0.33177596	0.888817399	0.829660603	DDAH2/CLU/HBB/TICAM1	4	1
GO:1905314	semi-lunar valve development	4/1329	41/18723	0.33177596	0.888817399	0.829660603	EMILIN1/HEY2/TNFRSF1A/TGFB1	4	1
GO:2000008	regulation of protein localization to cell surface	4/1329	41/18723	0.33177596	0.888817399	0.829660603	COMMD1/GOPC/GPM6B/TAX1BP3	4	1
GO:0090132	epithelium migration	28/1329	360/18723	0.334658215	0.896085842	0.836445282	PKN2/RAB13/ITGB1BP1/ATOH8/ZEB2/NFE2L2/PTPRG/PIK3CA/PDCD6/MEF2C/MET/PTN/HAS2/TEK/GLIPR2/CORO1B/PRCP/ACVRL1/HMGB1/LGMN/RAB11A/CIB1/TNFSF12/HDAC5/GRN/TGFB1/APOE/RRAS	28	1
GO:0043542	endothelial cell migration	22/1329	279/18723	0.335193502	0.896184184	0.836537078	RAB13/ITGB1BP1/ATOH8/NFE2L2/PIK3CA/PDCD6/MEF2C/MET/PTN/TEK/CORO1B/PRCP/ACVRL1/HMGB1/LGMN/CIB1/TNFSF12/HDAC5/GRN/TGFB1/APOE/RRAS	22	1
GO:0006469	negative regulation of protein kinase activity	17/1329	212/18723	0.336451914	0.896184184	0.836537078	PARK7/ITGB1BP1/HYAL2/SPRY1/SFRP2/APC/PRKAR2B/ILK/GSTP1/PDCD4/IRAK3/SNX6/CHMP6/ZNF675/APOE/RASIP1/ADARB1	17	1
GO:0010524	positive regulation of calcium ion transport into cytosol	5/1329	54/18723	0.337202871	0.896184184	0.836537078	CALM2/GPER1/SRI/CX3CL1/BAX	5	1
GO:0060350	endochondral bone morphogenesis	5/1329	54/18723	0.337202871	0.896184184	0.836537078	GHR/MEF2C/DLX5/TEK/COMP	5	1
GO:0070228	regulation of lymphocyte apoptotic process	5/1329	54/18723	0.337202871	0.896184184	0.836537078	SLC39A10/FNIP1/PRELID1/FADD/BAX	5	1
GO:0001824	blastocyst development	9/1329	106/18723	0.33860545	0.896184184	0.836537078	SLC35E2B/SF3B6/PHF6/DAD1/RTF1/RPL13/PEMT/SUPT6H/XAB2	9	1
GO:0042116	macrophage activation	9/1329	106/18723	0.33860545	0.896184184	0.836537078	C1QA/TNIP2/CLU/HMGB1/CX3CL1/IFI35/GRN/TICAM1/MIF	9	1
GO:2000278	regulation of DNA biosynthetic process	9/1329	106/18723	0.33860545	0.896184184	0.836537078	CCT3/CCT7/DCP2/ATM/ACVRL1/PTGES3/SMG6/MAP2K7/CCT8	9	1
GO:0002068	glandular epithelial cell development	3/1329	29/18723	0.339620752	0.896184184	0.836537078	RHEB/ARNTL/BAD	3	1
GO:0002360	T cell lineage commitment	3/1329	29/18723	0.339620752	0.896184184	0.836537078	CTSL/ZFPM1/BCL2	3	1
GO:0003209	cardiac atrium morphogenesis	3/1329	29/18723	0.339620752	0.896184184	0.836537078	HEY2/ENG/ZFPM1	3	1
GO:0003309	type B pancreatic cell differentiation	3/1329	29/18723	0.339620752	0.896184184	0.836537078	RHEB/ARNTL/BAD	3	1
GO:0005979	regulation of glycogen biosynthetic process	3/1329	29/18723	0.339620752	0.896184184	0.836537078	ENPP1/PPP1R3B/PPP1CA	3	1
GO:0009218	pyrimidine ribonucleotide metabolic process	3/1329	29/18723	0.339620752	0.896184184	0.836537078	NME3/NME1/NT5C	3	1
GO:0010962	regulation of glucan biosynthetic process	3/1329	29/18723	0.339620752	0.896184184	0.836537078	ENPP1/PPP1R3B/PPP1CA	3	1
GO:0021522	spinal cord motor neuron differentiation	3/1329	29/18723	0.339620752	0.896184184	0.836537078	SCYL1/DYNC2H1/TCTN1	3	1
GO:0033028	myeloid cell apoptotic process	3/1329	29/18723	0.339620752	0.896184184	0.836537078	MEF2C/CTSL/BCL2	3	1
GO:0034067	protein localization to Golgi apparatus	3/1329	29/18723	0.339620752	0.896184184	0.836537078	ARL5A/VPS13C/ARFRP1	3	1
GO:0060969	negative regulation of gene silencing	3/1329	29/18723	0.339620752	0.896184184	0.836537078	KCNQ1OT1/NEAT1/TGFB1	3	1
[truncated: 17,839 more rows]
