# Supplementary material for: Single-cell RNA sequencing reveals critical modulators of extracellular matrix of penile cavernous cells in erectile dysfunction
Source: Sci Rep. 2024 Mar 11;14:5886. doi: 10.1038/s41598-024-56428-0 (PMC10928087; doi:10.1038/s41598-024-56428-0)
Supplement: Supplementary file 10 — Supplementary Table S9. [file 41598_2024_56428_MOESM10_ESM.csv]

Table S9 The relative proportions of the SMCs subpopulations between the ED and non-ED samples
	Var1	Var2	Freq	percentage
1	SMCs1	ED	1245	0.222242056
2	SMCs2	ED	1150	0.205283827
3	SMCs3	ED	868	0.154944663
4	SMCs4	ED	932	0.166369154
5	SMCs5	ED	959	0.171188861
6	SMCs6	ED	448	0.079971439
7	SMCs1	No_ED	130	0.262096774
8	SMCs2	No_ED	8	0.016129032
9	SMCs3	No_ED	228	0.459677419
10	SMCs4	No_ED	95	0.191532258
11	SMCs5	No_ED	5	0.010080645
12	SMCs6	No_ED	30	0.060483871
