# Supplementary material for: Single-cell RNA sequencing reveals critical modulators of extracellular matrix of penile cavernous cells in erectile dysfunction
Source: Sci Rep. 2024 Mar 11;14:5886. doi: 10.1038/s41598-024-56428-0 (PMC10928087; doi:10.1038/s41598-024-56428-0)
Supplement: Supplementary file 11 — Supplementary Table S10. [file 41598_2024_56428_MOESM11_ESM.csv]

Table S10 The relative proportions of the SMCs subpopulations between the ED and non-ED samples
	ct_stat2$Var1	ED	no_ED	changes	zscore
1	SMCs1	0.222242056	0.262096774	-0.039854718	-0.224770928
2	SMCs2	0.205283827	0.016129032	0.189154795	1.066787097
3	SMCs3	0.154944663	0.459677419	-0.304732757	-1.718618728
4	SMCs4	0.166369154	0.191532258	-0.025163104	-0.141913795
5	SMCs5	0.171188861	0.010080645	0.161108216	0.908611204
6	SMCs6	0.079971439	0.060483871	0.019487568	0.109905149
