# Supplementary material for: Single-cell RNA sequencing reveals critical modulators of extracellular matrix of penile cavernous cells in erectile dysfunction
Source: Sci Rep. 2024 Mar 11;14:5886. doi: 10.1038/s41598-024-56428-0 (PMC10928087; doi:10.1038/s41598-024-56428-0)
Supplement: Supplementary file 12 — Supplementary Table S11. [file 41598_2024_56428_MOESM12_ESM.csv]

Table S11 The differentially expressed genes of the ED-downregulated SMCs subpopulations
	gene	p_val	avg_log2FC	pct.1	pct.2	p_val_adj
1	HBB	5.91E-27	2.967806014	0.334	0.434	7.88E-24
2	STEAP4	1.07E-168	2.794057016	0.88	0.955	1.43E-165
3	COL3A1	3.05E-211	2.369234955	0.963	0.991	4.07E-208
4	COL1A1	1.48E-228	2.269773241	0.948	0.938	1.98E-225
5	APOE	1.54E-179	2.180192867	0.885	0.972	2.06E-176
6	IGFBP5	0	2.097217258	1	0.976	0
7	CAMK2N1	1.24E-197	1.999900792	0.976	0.916	1.66E-194
8	SPARC	1.14E-193	1.885124153	0.993	0.995	1.52E-190
9	CYP1B1	3.47E-80	1.864021719	0.862	0.974	4.63E-77
10	THY1	9.81E-71	1.772992755	0.829	0.938	1.31E-67
11	COL1A2	1.04E-140	1.74406615	0.944	0.966	1.38E-137
12	IGF1	4.31E-178	1.678044138	0.945	0.973	5.76E-175
13	TM4SF1	3.50E-25	1.667331614	0.732	0.912	4.67E-22
14	HBA1	9.31E-07	1.655553904	0.547	0.66	0.001242515
15	DCN	1.03E-78	1.621800353	0.755	0.664	1.37E-75
16	COL6A3	1.15E-60	1.610882366	0.852	0.983	1.53E-57
17	CFH	8.91E-71	1.607173051	0.819	0.979	1.19E-67
18	CRISPLD2	4.37E-106	1.605471641	0.814	0.972	5.84E-103
19	C1S	1.62E-116	1.56789594	0.876	0.981	2.16E-113
20	S100A4	1.20E-94	1.496866245	0.87	0.963	1.60E-91
21	COL6A1	2.15E-158	1.473320545	0.965	0.897	2.87E-155
22	TMEM176A	2.73E-58	1.451649966	0.714	0.888	3.64E-55
23	CFD	7.93E-68	1.40284033	0.818	0.868	1.06E-64
24	ABCC9	4.96E-64	1.385594334	0.87	0.981	6.62E-61
25	CLSTN2	2.82E-63	1.381496817	0.835	0.846	3.77E-60
26	MMP2	4.94E-145	1.372010282	0.966	0.992	6.60E-142
27	TIMP3	5.92E-197	1.353445532	0.991	0.947	7.91E-194
28	PLTP	2.21E-53	1.351368326	0.896	0.988	2.96E-50
29	COL14A1	3.64E-62	1.3360343	0.879	0.98	4.85E-59
30	CCL19	7.05E-06	1.269339549	0.295	0.115	0.009415564
31	TMEM176B	2.27E-38	1.268612715	0.695	0.721	3.03E-35
32	FGF7	3.27E-28	1.256206907	0.652	0.734	4.36E-25
33	IL32	1.05E-52	1.252521493	0.865	0.982	1.40E-49
34	ZEB2	1.95E-64	1.250369167	0.869	0.899	2.60E-61
35	SEMA5A	2.50E-65	1.248589272	0.731	0.607	3.34E-62
36	TGFBI	1.32E-55	1.192066397	0.594	0.162	1.76E-52
37	TPPP3	5.15E-09	1.174479278	0.891	0.984	6.87E-06
38	C1R	3.64E-49	1.165103713	0.709	0.572	4.86E-46
39	PHLDA1	4.65E-07	1.162599588	0.627	0.839	0.000620467
40	GJC1	3.99E-150	1.157624645	0.974	0.994	5.32E-147
41	LAMC1	1.84E-149	1.127275769	0.964	0.973	2.46E-146
42	ABCA8	2.50E-128	1.063943179	0.9	0.986	3.33E-125
43	DAAM1	1.05E-51	1.056920579	0.742	0.706	1.40E-48
44	LPL	8.36E-86	1.047265127	0.919	0.987	1.12E-82
45	HIGD1B	6.25E-50	1.042609299	0.693	0.848	8.34E-47
46	CXCL12	1.52E-24	1.032415334	0.676	0.767	2.03E-21
47	SOX4	2.65E-15	1.022388477	0.745	0.966	3.54E-12
48	ARHGDIB	1.81E-35	1.018163482	0.786	0.961	2.42E-32
49	C2orf40	5.42E-54	0.997498501	0.902	0.975	7.24E-51
50	EPHA3	1.64E-253	0.978103166	0.98	0.992	2.19E-250
51	APOC1	2.28E-51	0.97640753	0.851	0.955	3.04E-48
52	COL6A2	1.89E-72	0.975839477	0.976	0.98	2.53E-69
53	PDGFRB	1.93E-42	0.961478273	0.922	0.991	2.58E-39
54	MYC	7.28E-07	0.958731726	0.514	0.297	0.000972275
55	AKAP12	4.33E-59	0.952891244	0.901	0.921	5.78E-56
56	SSTR2	1.06E-26	0.929816895	0.576	0.289	1.41E-23
57	AVPR1A	5.92E-114	0.906069568	0.891	0.833	7.90E-111
58	SAMHD1	6.13E-34	0.901566854	0.929	0.978	8.19E-31
59	LTBP4	7.10E-13	0.886800918	0.768	0.87	9.48E-10
60	SRPX	2.65E-158	0.864733994	0.927	0.892	3.54E-155
61	RASD1	5.99E-13	0.860672973	0.446	0.72	7.99E-10
62	NOTCH3	1.57E-73	0.859130285	0.987	0.955	2.10E-70
63	FAM107A	5.93E-239	0.858082406	0.912	0.65	7.92E-236
64	ANGPT4	0	0.840198813	0.972	0.961	0
65	CHST2	3.12E-283	0.8213101	0.935	0.932	4.17E-280
66	KCNE4	1.71E-07	0.813321454	0.862	0.985	0.000227889
67	CST3	3.76E-56	0.813312202	0.986	0.997	5.02E-53
68	SYNPO2	1.04E-49	0.809003408	0.901	0.626	1.39E-46
69	CD44	3.00E-09	0.807457985	0.668	0.944	4.00E-06
70	ADAMTS5	2.75E-70	0.807225445	0.794	0.749	3.67E-67
71	PTGDS	3.38E-66	0.805892844	0.818	0.983	4.51E-63
72	CTSC	1.45E-20	0.795217597	0.384	0.617	1.94E-17
73	CYGB	1.46E-30	0.789085264	0.762	0.925	1.96E-27
74	IGSF21	8.94E-141	0.788715301	0.943	0.985	1.19E-137
75	GSTM5	9.80E-151	0.762090618	0.961	0.994	1.31E-147
76	IGFBP6	7.46E-44	0.732271161	0.92	0.983	9.95E-41
77	AGT	6.12E-09	0.723465684	0.416	0.467	8.17E-06
78	EDNRA	4.06E-45	0.72149982	0.943	0.994	5.42E-42
79	PARM1	3.51E-57	0.721116611	0.792	0.501	4.69E-54
80	SLITRK4	8.93E-44	0.702926149	0.912	0.992	1.19E-40
81	COL5A1	2.09E-104	0.694391103	0.878	0.829	2.79E-101
82	COL5A2	2.12E-33	0.689789459	0.513	0.955	2.83E-30
83	CCL2	3.49E-26	0.687689981	0.473	0.118	4.66E-23
84	SOX9	5.26E-77	0.686142451	0.754	0.689	7.02E-74
85	CCL26	5.30E-83	0.683512349	0.258	0.384	7.08E-80
86	PRSS23	1.11E-71	0.680240727	0.94	0.99	1.48E-68
87	DCLK1	9.23E-114	0.676707008	0.904	0.978	1.23E-110
88	GNG11	2.81E-11	0.665222043	0.724	0.802	3.75E-08
89	SPRY2	8.28E-40	0.66259926	0.743	0.842	1.11E-36
90	OSR2	1.23E-52	0.659189419	0.784	0.774	1.64E-49
91	TINAGL1	2.63E-35	0.652933056	0.969	0.993	3.51E-32
92	KCTD12	7.42E-13	0.652245664	0.443	0.612	9.90E-10
93	PRRX1	2.18E-31	0.650307375	0.99	0.998	2.92E-28
94	SLC2A3	1.01E-65	0.649896607	0.747	0.659	1.35E-62
95	VIPR1	3.43E-248	0.641902814	0.952	0.986	4.58E-245
96	LUM	2.12E-15	0.629273262	0.547	0.976	2.83E-12
97	LGI4	1.08E-38	0.628423237	0.886	0.789	1.44E-35
98	BMP5	2.01E-136	0.622594016	0.878	0.825	2.69E-133
99	FGF10	3.79E-103	0.593089598	0.822	0.888	5.06E-100
100	ALDH1A1	2.46E-13	0.59099886	0.707	0.948	3.28E-10
101	GPM6B	4.02E-35	0.585894844	0.633	0.422	5.37E-32
102	APOLD1	1.45E-24	0.581878809	0.717	0.816	1.94E-21
103	CCL21	1.38E-54	0.576231732	0.172	0.012	1.84E-51
104	AOX1	4.01E-24	0.575367611	0.532	0.279	5.35E-21
105	AXL	2.30E-78	0.570313487	0.906	0.53	3.07E-75
106	ARHGAP29	3.39E-60	0.5692383	0.874	0.984	4.53E-57
107	MEG3	3.70E-12	0.563005754	0.688	0.688	4.93E-09
108	IGFBP3	4.05E-18	0.55836814	0.497	0.787	5.41E-15
109	NCKAP5	2.74E-08	0.536921164	0.548	0.951	3.65E-05
110	ADAMTS4	3.68E-07	0.535723898	0.453	0.11	0.000491708
111	INPP4B	8.94E-09	0.533044054	0.555	0.855	1.19E-05
112	SPOCK1	4.59E-261	0.530371045	0.943	0.942	6.12E-258
113	CCL8	1.53E-86	0.529890146	0.235	0.585	2.04E-83
114	SLC40A1	1.45E-07	0.520126986	0.806	0.94	0.000193305
115	EMX2	6.20E-22	0.513267276	0.721	0.911	8.28E-19
116	TRBC2	4.48E-09	0.509875427	0.835	0.878	5.98E-06
117	CA3	1.22E-61	0.505034802	0.839	0.971	1.63E-58
118	LIMCH1	0	-0.503095173	0.857	0.996	0
119	PRUNE2	3.00E-41	-0.503758559	0.881	0.679	4.01E-38
120	MFAP4	4.46E-22	-0.507508988	0.359	0.516	5.96E-19
121	RAMP1	9.27E-214	-0.510272559	0.516	0.97	1.24E-210
122	CPAMD8	1.84E-142	-0.510424957	0.807	0.972	2.46E-139
123	CX3CL1	8.35E-38	-0.511796615	0.876	0.764	1.11E-34
124	CCDC88A	3.52E-14	-0.516773882	0.894	0.968	4.69E-11
125	FIBIN	2.22E-146	-0.520987503	0.329	0.201	2.96E-143
126	AQP1	2.73E-24	-0.525249051	0.745	0.808	3.65E-21
127	LMOD1	8.40E-25	-0.532142233	0.84	0.798	1.12E-21
128	RTN1	1.08E-20	-0.538197879	0.9	0.795	1.44E-17
129	MT1G	2.42E-33	-0.550856596	0.482	0.227	3.23E-30
130	TTLL7	1.09E-51	-0.555515225	0.767	0.969	1.46E-48
131	ID4	6.24E-06	-0.556942253	0.551	0.429	0.008326485
132	LINGO1	7.48E-11	-0.562319979	0.928	0.931	9.98E-08
133	GADD45B	1.77E-16	-0.573828833	0.513	0.483	2.37E-13
134	CTXN1	3.24E-20	-0.583447064	0.923	0.847	4.33E-17
135	REEP1	1.59E-79	-0.614314291	0.847	0.92	2.12E-76
136	SMTN	1.75E-11	-0.620509773	0.874	0.969	2.33E-08
137	SBSPON	2.35E-57	-0.624786358	0.87	0.451	3.14E-54
138	PCLO	7.58E-19	-0.626299428	0.796	0.734	1.01E-15
139	LTBP2	1.76E-43	-0.631913899	0.789	0.924	2.35E-40
140	TNC	1.94E-42	-0.632001245	0.814	0.844	2.60E-39
141	PDZRN4	1.92E-134	-0.64270281	0.765	0.957	2.56E-131
142	NEXN	3.83E-06	-0.659564946	0.705	0.652	0.005115154
143	EDIL3	8.58E-59	-0.665420441	0.788	0.966	1.15E-55
144	MT1X	9.83E-09	-0.669145766	0.749	0.661	1.31E-05
145	MRVI1	4.91E-10	-0.676034017	0.968	0.976	6.55E-07
146	RCAN2	4.07E-41	-0.681228035	0.968	0.99	5.43E-38
147	MEF2C	8.13E-21	-0.70645926	0.832	0.998	1.08E-17
148	PALLD	4.91E-48	-0.711210243	0.791	0.863	6.56E-45
149	GABRA4	2.94E-22	-0.725911882	0.862	0.718	3.93E-19
150	SH3BGR	1.00E-31	-0.73043916	0.658	0.381	1.34E-28
151	NRGN	7.17E-06	-0.737180521	0.85	0.992	0.00957724
152	SDC2	4.89E-96	-0.73796492	0.442	0.823	6.53E-93
153	CPED1	1.92E-25	-0.746733387	0.953	0.721	2.56E-22
154	NFASC	6.32E-17	-0.752271738	0.728	0.797	8.43E-14
155	CSRP2	8.68E-07	-0.752274335	0.801	0.77	0.001158984
156	MCAM	3.98E-54	-0.759805442	0.967	0.886	5.31E-51
157	MT1E	5.28E-16	-0.761983306	0.779	0.687	7.04E-13
158	KLF2	1.98E-18	-0.774121914	0.703	0.693	2.65E-15
159	THSD4	1.35E-74	-0.788751769	0.939	0.499	1.80E-71
160	LTBP1	2.27E-07	-0.792989805	0.972	0.96	0.000302904
161	FBXO32	2.67E-06	-0.795395833	0.939	0.844	0.003562214
162	MYL9	2.81E-69	-0.797049481	0.943	0.955	3.75E-66
163	BTG2	2.73E-15	-0.800037767	0.756	0.735	3.65E-12
164	FLNA	4.80E-70	-0.832566594	0.841	0.877	6.41E-67
165	RORB	1.16E-76	-0.849204755	0.952	0.423	1.54E-73
166	DUSP1	2.10E-12	-0.852895652	0.472	0.634	2.80E-09
167	SYNE2	1.27E-107	-0.881612142	0.801	0.992	1.70E-104
168	SULF1	1.64E-163	-0.883243799	0.699	0.916	2.19E-160
169	ETS2	1.66E-09	-0.889213385	0.715	0.71	2.22E-06
170	DSTN	1.01E-120	-0.904259525	0.913	0.968	1.34E-117
171	PPP1R12B	9.93E-25	-0.906100513	0.859	0.799	1.33E-21
172	LDB3	1.14E-09	-0.912375841	0.778	0.757	1.52E-06
173	SOD3	1.96E-66	-0.954400556	0.888	0.849	2.62E-63
174	BCAM	3.70E-35	-0.95714121	0.827	0.996	4.93E-32
175	PDE3A	7.95E-52	-0.963209116	0.927	0.969	1.06E-48
176	SYNPO	3.29E-06	-0.968233522	0.672	0.607	0.004391291
177	SYNM	3.61E-10	-0.981023365	0.969	0.995	4.82E-07
178	TAGLN	1.21E-94	-1.001871235	0.911	0.968	1.61E-91
179	TGM2	8.71E-11	-1.015218912	0.927	0.552	1.16E-07
180	FILIP1	1.10E-52	-1.042795572	0.674	0.824	1.47E-49
181	CRIP2	6.33E-39	-1.069687977	0.968	0.973	8.45E-36
182	A2M	6.96E-103	-1.07591402	0.932	0.93	9.30E-100
183	CSRP1	1.13E-74	-1.07777042	0.795	0.839	1.51E-71
184	KCNA5	2.47E-05	-1.079753	0.937	0.68	0.032980711
185	CRIM1	1.75E-35	-1.084526871	0.875	0.865	2.34E-32
186	TPM2	5.52E-68	-1.103687225	0.743	0.814	7.37E-65
187	KCNMB1	1.57E-05	-1.111569305	0.932	0.571	0.020963671
188	CASQ2	4.17E-26	-1.147187232	0.815	0.922	5.57E-23
189	TPM1	9.08E-102	-1.157926353	0.76	0.89	1.21E-98
190	SLC38A1	1.01E-18	-1.226858962	0.947	0.818	1.35E-15
191	MYH11	4.45E-158	-1.233967919	0.913	0.99	5.95E-155
192	CNN1	1.47E-57	-1.248880951	0.53	0.72	1.96E-54
193	CD34	2.04E-92	-1.254326894	0.921	0.906	2.72E-89
194	RGS5	5.92E-132	-1.304709373	0.988	0.989	7.91E-129
195	CPM	1.37E-16	-1.335782737	0.684	0.601	1.83E-13
196	SUSD5	6.37E-143	-1.441403043	0.926	0.906	8.51E-140
197	CTGF	2.54E-14	-1.469228516	0.443	0.615	3.40E-11
198	OSTN	0	-1.478665998	0.936	0.996	0
199	SORBS2	8.60E-76	-1.493308823	0.766	0.766	1.15E-72
200	PLN	2.46E-131	-1.599019396	0.868	0.851	3.28E-128
201	CCDC3	8.48E-86	-1.641861094	0.955	0.98	1.13E-82
202	ITGA8	1.43E-193	-1.724620925	0.949	0.883	1.91E-190
203	CLU	3.04E-20	-1.769191806	0.953	0.941	4.06E-17
204	RERGL	5.21E-74	-1.946498979	0.809	0.769	6.95E-71
205	LBH	1.89E-110	-2.018531878	0.91	0.913	2.52E-107
206	NET1	1.99E-111	-2.09610635	0.943	0.853	2.66E-108
207	ACAN	3.72E-241	-2.183694849	0.947	0.953	4.97E-238
208	FRZB	2.54E-202	-2.339662526	0.843	0.871	3.39E-199
