# Supplementary material for: Single-cell RNA sequencing reveals critical modulators of extracellular matrix of penile cavernous cells in erectile dysfunction
Source: Sci Rep. 2024 Mar 11;14:5886. doi: 10.1038/s41598-024-56428-0 (PMC10928087; doi:10.1038/s41598-024-56428-0)
Supplement: Supplementary file 13 — Supplementary Table S12. [file 41598_2024_56428_MOESM13_ESM.csv]

Table S12 GO enrichment analysis of upregulated DEGs in down subpopulation of SMCs
	ID	Description	GeneRatio	BgRatio	pvalue	p.adjust	qvalue	geneID	Count
GO:0030198	GO:0030198	extracellular matrix organization	18/116	301/18723	4.22E-13	4.43E-10	3.17E-10	COL3A1/COL1A1/CYP1B1/COL1A2/CRISPLD2/MMP2/COL14A1/TGFBI/LAMC1/CST3/ADAMTS5/AGT/COL5A1/COL5A2/SOX9/LUM/GPM6B/ADAMTS4	18
GO:0043062	GO:0043062	extracellular structure organization	18/116	302/18723	4.46E-13	4.43E-10	3.17E-10	COL3A1/COL1A1/CYP1B1/COL1A2/CRISPLD2/MMP2/COL14A1/TGFBI/LAMC1/CST3/ADAMTS5/AGT/COL5A1/COL5A2/SOX9/LUM/GPM6B/ADAMTS4	18
GO:0045229	GO:0045229	external encapsulating structure organization	18/116	304/18723	4.99E-13	4.43E-10	3.17E-10	COL3A1/COL1A1/CYP1B1/COL1A2/CRISPLD2/MMP2/COL14A1/TGFBI/LAMC1/CST3/ADAMTS5/AGT/COL5A1/COL5A2/SOX9/LUM/GPM6B/ADAMTS4	18
GO:0070371	GO:0070371	ERK1 and ERK2 cascade	17/116	330/18723	2.14E-11	1.42E-08	1.02E-08	APOE/CAMK2N1/IGF1/TIMP3/CCL19/PDGFRB/MYC/AKAP12/CD44/AGT/CCL2/SOX9/CCL26/SPRY2/FGF10/CCL21/CCL8	17
GO:0030199	GO:0030199	collagen fibril organization	8/116	61/18723	3.81E-09	2.03E-06	1.45E-06	COL3A1/COL1A1/CYP1B1/COL1A2/COL14A1/COL5A1/COL5A2/LUM	8
GO:0070372	GO:0070372	regulation of ERK1 and ERK2 cascade	14/116	309/18723	7.41E-09	3.29E-06	2.35E-06	APOE/CAMK2N1/IGF1/TIMP3/CCL19/PDGFRB/AKAP12/CD44/CCL2/CCL26/SPRY2/FGF10/CCL21/CCL8	14
GO:0070374	GO:0070374	positive regulation of ERK1 and ERK2 cascade	12/116	217/18723	1.03E-08	3.93E-06	2.82E-06	APOE/IGF1/CCL19/PDGFRB/AKAP12/CD44/CCL2/CCL26/SPRY2/FGF10/CCL21/CCL8	12
GO:0040013	GO:0040013	negative regulation of locomotion	15/116	391/18723	1.94E-08	6.46E-06	4.63E-06	COL3A1/APOE/IGFBP5/CYP1B1/THY1/DCN/SEMA5A/CXCL12/ARHGDIB/ANGPT4/CYGB/CCL2/BMP5/CCL21/IGFBP3	15
GO:0030336	GO:0030336	negative regulation of cell migration	14/116	344/18723	2.87E-08	8.48E-06	6.07E-06	COL3A1/APOE/IGFBP5/CYP1B1/THY1/DCN/CXCL12/ARHGDIB/ANGPT4/CYGB/CCL2/BMP5/CCL21/IGFBP3	14
GO:2000146	GO:2000146	negative regulation of cell motility	14/116	359/18723	4.88E-08	1.30E-05	9.30E-06	COL3A1/APOE/IGFBP5/CYP1B1/THY1/DCN/CXCL12/ARHGDIB/ANGPT4/CYGB/CCL2/BMP5/CCL21/IGFBP3	14
GO:0051271	GO:0051271	negative regulation of cellular component movement	14/116	367/18723	6.41E-08	1.46E-05	1.05E-05	COL3A1/APOE/IGFBP5/CYP1B1/THY1/DCN/CXCL12/ARHGDIB/ANGPT4/CYGB/CCL2/BMP5/CCL21/IGFBP3	14
GO:0050679	GO:0050679	positive regulation of epithelial cell proliferation	11/116	207/18723	6.60E-08	1.46E-05	1.05E-05	IGF1/FGF7/SEMA5A/LAMC1/CXCL12/MYC/SOX9/CCL26/OSR2/BMP5/FGF10	11
GO:0050673	GO:0050673	epithelial cell proliferation	15/116	437/18723	8.37E-08	1.71E-05	1.23E-05	APOE/IGFBP5/SPARC/IGF1/FGF7/SEMA5A/LAMC1/CXCL12/MYC/CCL2/SOX9/CCL26/OSR2/BMP5/FGF10	15
GO:0050678	GO:0050678	regulation of epithelial cell proliferation	14/116	381/18723	1.02E-07	1.93E-05	1.39E-05	APOE/SPARC/IGF1/FGF7/SEMA5A/LAMC1/CXCL12/MYC/CCL2/SOX9/CCL26/OSR2/BMP5/FGF10	14
GO:0043567	GO:0043567	regulation of insulin-like growth factor receptor signaling pathway	5/116	24/18723	3.24E-07	5.75E-05	4.12E-05	IGFBP5/IGF1/IGFBP6/BMP5/IGFBP3	5
GO:0097048	GO:0097048	dendritic cell apoptotic process	4/116	11/18723	4.46E-07	6.99E-05	5.01E-05	CCL19/CXCL12/CCL21/AXL	4
GO:2000668	GO:2000668	regulation of dendritic cell apoptotic process	4/116	11/18723	4.46E-07	6.99E-05	5.01E-05	CCL19/CXCL12/CCL21/AXL	4
GO:0034368	GO:0034368	protein-lipid complex remodeling	5/116	30/18723	1.05E-06	0.000147664	0.000105804	APOE/PLTP/LPL/APOC1/AGT	5
GO:0034369	GO:0034369	plasma lipoprotein particle remodeling	5/116	30/18723	1.05E-06	0.000147664	0.000105804	APOE/PLTP/LPL/APOC1/AGT	5
GO:0001667	GO:0001667	ameboidal-type cell migration	14/116	475/18723	1.44E-06	0.000186935	0.000133942	APOE/SPARC/CYP1B1/DCN/FGF7/ZEB2/SEMA5A/ARHGDIB/AKAP12/ANGPT4/CYGB/AGT/SOX9/FGF10	14
GO:0034367	GO:0034367	protein-containing complex remodeling	5/116	32/18723	1.47E-06	0.000186935	0.000133942	APOE/PLTP/LPL/APOC1/AGT	5
GO:0015671	GO:0015671	oxygen transport	4/116	15/18723	1.81E-06	0.000219175	0.000157043	HBB/HBA1/MYC/CYGB	4
GO:0060485	GO:0060485	mesenchyme development	11/116	291/18723	1.96E-06	0.00022689	0.000162571	COL1A1/S100A4/SEMA5A/EPHA3/PDGFRB/MYC/EDNRA/SOX9/SPRY2/BMP5/FGF10	11
GO:0048009	GO:0048009	insulin-like growth factor receptor signaling pathway	5/116	37/18723	3.11E-06	0.000345421	0.0002475	IGFBP5/IGF1/IGFBP6/BMP5/IGFBP3	5
GO:0032963	GO:0032963	collagen metabolic process	7/116	104/18723	3.78E-06	0.000390612	0.00027988	COL1A1/COL1A2/MMP2/PDGFRB/CST3/CYGB/COL5A1	7
GO:0061448	GO:0061448	connective tissue development	10/116	252/18723	3.82E-06	0.000390612	0.00027988	COL1A1/TGFBI/PDGFRB/CD44/COL5A1/SOX9/OSR2/PRRX1/LUM/BMP5	10
GO:0002548	GO:0002548	monocyte chemotaxis	6/116	70/18723	4.71E-06	0.000464706	0.00033297	CCL19/CXCL12/CCL2/CCL26/CCL21/CCL8	6
GO:0048245	GO:0048245	eosinophil chemotaxis	4/116	19/18723	5.05E-06	0.00047972	0.000343728	CCL2/CCL26/CCL21/CCL8	4
GO:0015669	GO:0015669	gas transport	4/116	20/18723	6.28E-06	0.000570977	0.000409115	HBB/HBA1/MYC/CYGB	4
GO:0071347	GO:0071347	cellular response to interleukin-1	7/116	113/18723	6.56E-06	0.000570977	0.000409115	CCL19/AKAP12/CCL2/SOX9/CCL26/CCL21/CCL8	7
GO:0043491	GO:0043491	protein kinase B signaling	9/116	211/18723	6.65E-06	0.000570977	0.000409115	IGFBP5/IGF1/CCL19/SEMA5A/CCL2/SOX9/SPRY2/CCL21/AXL	9
GO:0001503	GO:0001503	ossification	12/116	408/18723	8.71E-06	0.000705943	0.00050582	COL1A1/IGFBP5/SPARC/COL1A2/IGF1/COL6A1/MMP2/COL5A2/SOX9/OSR2/BMP5/GPM6B	12
GO:0043410	GO:0043410	positive regulation of MAPK cascade	13/116	480/18723	8.75E-06	0.000705943	0.00050582	APOE/IGF1/CCL19/PDGFRB/AKAP12/CD44/IGFBP6/CCL2/CCL26/SPRY2/FGF10/CCL21/CCL8	13
GO:0016049	GO:0016049	cell growth	13/116	482/18723	9.15E-06	0.000712482	0.000510505	APOE/IGFBP5/IGF1/SEMA5A/CXCL12/AVPR1A/LTBP4/FAM107A/AGT/SOX9/DCLK1/MEG3/SPOCK1	13
GO:0071827	GO:0071827	plasma lipoprotein particle organization	5/116	46/18723	9.37E-06	0.000712482	0.000510505	APOE/PLTP/LPL/APOC1/AGT	5
GO:0071229	GO:0071229	cellular response to acid chemical	6/116	80/18723	1.03E-05	0.000759611	0.000544274	COL1A1/COL1A2/COL6A1/MMP2/AVPR1A/COL5A2	6
GO:0072677	GO:0072677	eosinophil migration	4/116	23/18723	1.13E-05	0.000811698	0.000581595	CCL2/CCL26/CCL21/CCL8	4
GO:0048146	GO:0048146	positive regulation of fibroblast proliferation	5/116	48/18723	1.16E-05	0.000811698	0.000581595	IGF1/PDGFRB/MYC/AGT/FGF10	5
GO:0042060	GO:0042060	wound healing	12/116	422/18723	1.22E-05	0.000833728	0.00059738	HBB/COL3A1/COL1A1/APOE/SPARC/IGF1/DCN/PDGFRB/CD44/COL5A1/FGF10/AXL	12
GO:0010631	GO:0010631	epithelial cell migration	11/116	357/18723	1.37E-05	0.000910623	0.000652477	APOE/SPARC/CYP1B1/DCN/FGF7/ZEB2/SEMA5A/ANGPT4/AGT/SOX9/FGF10	11
GO:0071825	GO:0071825	protein-lipid complex subunit organization	5/116	50/18723	1.42E-05	0.000915672	0.000656095	APOE/PLTP/LPL/APOC1/AGT	5
GO:0030324	GO:0030324	lung development	8/116	177/18723	1.45E-05	0.000915672	0.000656095	IGFBP5/SPARC/CRISPLD2/FGF7/PDGFRB/SOX9/SPRY2/FGF10	8
GO:0090132	GO:0090132	epithelium migration	11/116	360/18723	1.48E-05	0.000915672	0.000656095	APOE/SPARC/CYP1B1/DCN/FGF7/ZEB2/SEMA5A/ANGPT4/AGT/SOX9/FGF10	11
GO:0031589	GO:0031589	cell-substrate adhesion	11/116	363/18723	1.60E-05	0.000944151	0.0006765	COL3A1/COL1A1/THY1/LAMC1/EPHA3/FAM107A/CD44/GPM6B/CCL21/AXL/SPOCK1	11
GO:0002683	GO:0002683	negative regulation of immune system process	12/116	434/18723	1.61E-05	0.000944151	0.0006765	COL3A1/THY1/TMEM176A/TMEM176B/CXCL12/MYC/SAMHD1/CCL2/SOX9/BMP5/CCL21/AXL	12
GO:0048762	GO:0048762	mesenchymal cell differentiation	9/116	236/18723	1.63E-05	0.000944151	0.0006765	COL1A1/S100A4/SEMA5A/EPHA3/EDNRA/SOX9/SPRY2/BMP5/FGF10	9
GO:0090130	GO:0090130	tissue migration	11/116	365/18723	1.68E-05	0.000946615	0.000678266	APOE/SPARC/CYP1B1/DCN/FGF7/ZEB2/SEMA5A/ANGPT4/AGT/SOX9/FGF10	11
GO:0030323	GO:0030323	respiratory tube development	8/116	181/18723	1.71E-05	0.000946615	0.000678266	IGFBP5/SPARC/CRISPLD2/FGF7/PDGFRB/SOX9/SPRY2/FGF10	8
GO:0070098	GO:0070098	chemokine-mediated signaling pathway	6/116	88/18723	1.78E-05	0.000966802	0.00069273	CCL19/CXCL12/CCL2/CCL26/CCL21/CCL8	6
GO:0051216	GO:0051216	cartilage development	8/116	190/18723	2.42E-05	0.00127411	0.000912921	COL1A1/TGFBI/CD44/SOX9/OSR2/PRRX1/LUM/BMP5	8
GO:0060993	GO:0060993	kidney morphogenesis	6/116	93/18723	2.44E-05	0.00127411	0.000912921	SOX4/PDGFRB/MYC/AGT/SOX9/FGF10	6
GO:0050921	GO:0050921	positive regulation of chemotaxis	7/116	141/18723	2.78E-05	0.001425522	0.001021411	CCL19/SEMA5A/CXCL12/PDGFRB/CCL26/FGF10/CCL21	7
GO:0070555	GO:0070555	response to interleukin-1	7/116	143/18723	3.05E-05	0.001501167	0.001075612	CCL19/AKAP12/CCL2/SOX9/CCL26/CCL21/CCL8	7
GO:1990868	GO:1990868	response to chemokine	6/116	97/18723	3.10E-05	0.001501167	0.001075612	CCL19/CXCL12/CCL2/CCL26/CCL21/CCL8	6
GO:1990869	GO:1990869	cellular response to chemokine	6/116	97/18723	3.10E-05	0.001501167	0.001075612	CCL19/CXCL12/CCL2/CCL26/CCL21/CCL8	6
GO:0060174	GO:0060174	limb bud formation	3/116	11/18723	3.69E-05	0.001752901	0.001255984	SOX4/SOX9/FGF10	3
GO:0043588	GO:0043588	skin development	9/116	263/18723	3.82E-05	0.001782677	0.001277318	COL3A1/COL1A1/IGFBP5/COL1A2/FGF7/COL5A1/COL5A2/SOX9/FGF10	9
GO:0060541	GO:0060541	respiratory system development	8/116	203/18723	3.88E-05	0.001782677	0.001277318	IGFBP5/SPARC/CRISPLD2/FGF7/PDGFRB/SOX9/SPRY2/FGF10	8
GO:0045834	GO:0045834	positive regulation of lipid metabolic process	7/116	149/18723	3.97E-05	0.001789879	0.001282479	APOE/CCL19/APOC1/PDGFRB/AVPR1A/AGT/CCL21	7
GO:0022617	GO:0022617	extracellular matrix disassembly	5/116	63/18723	4.42E-05	0.001959837	0.001404257	MMP2/LAMC1/CST3/ADAMTS5/ADAMTS4	5
GO:0048247	GO:0048247	lymphocyte chemotaxis	5/116	64/18723	4.77E-05	0.002080801	0.001490929	CCL19/CCL2/CCL26/CCL21/CCL8	5
GO:0072537	GO:0072537	fibroblast activation	3/116	12/18723	4.89E-05	0.002086559	0.001495055	PDGFRB/AKAP12/CYGB	3
GO:0002685	GO:0002685	regulation of leukocyte migration	8/116	210/18723	4.94E-05	0.002086559	0.001495055	THY1/CCL19/CXCL12/CHST2/CCL2/BMP5/CCL21/CCL8	8
GO:0001558	GO:0001558	regulation of cell growth	11/116	414/18723	5.31E-05	0.002209379	0.001583058	APOE/IGFBP5/IGF1/SEMA5A/CXCL12/AVPR1A/LTBP4/FAM107A/AGT/MEG3/SPOCK1	11
GO:0050867	GO:0050867	positive regulation of cell activation	11/116	420/18723	6.04E-05	0.00247538	0.001773652	THY1/IGF1/CCL19/SOX4/PDGFRB/CTSC/CCL2/FGF10/CCL21/AXL/TRBC2	11
GO:0002691	GO:0002691	regulation of cellular extravasation	4/116	36/18723	7.07E-05	0.002835074	0.002031379	THY1/CXCL12/CHST2/CCL21	4
GO:0000302	GO:0000302	response to reactive oxygen species	8/116	222/18723	7.30E-05	0.002835074	0.002031379	HBB/COL1A1/APOE/CYP1B1/HBA1/MMP2/PDGFRB/AXL	8
GO:0044344	GO:0044344	cellular response to fibroblast growth factor stimulus	6/116	113/18723	7.32E-05	0.002835074	0.002031379	COL1A1/FGF7/CD44/CCL2/SPRY2/FGF10	6
GO:0045123	GO:0045123	cellular extravasation	5/116	70/18723	7.35E-05	0.002835074	0.002031379	THY1/CXCL12/CHST2/CCL2/CCL21	5
GO:0050920	GO:0050920	regulation of chemotaxis	8/116	223/18723	7.53E-05	0.002863662	0.002051863	CCL19/SEMA5A/CXCL12/PDGFRB/CCL2/CCL26/FGF10/CCL21	8
GO:0032956	GO:0032956	regulation of actin cytoskeleton organization	10/116	358/18723	7.80E-05	0.002908427	0.002083938	SEMA5A/CXCL12/ARHGDIB/EPHA3/PDGFRB/FAM107A/SYNPO2/CCL26/GPM6B/CCL21	10
GO:0071230	GO:0071230	cellular response to amino acid stimulus	5/116	71/18723	7.87E-05	0.002908427	0.002083938	COL1A1/COL1A2/COL6A1/MMP2/COL5A2	5
GO:0010872	GO:0010872	regulation of cholesterol esterification	3/116	14/18723	8.03E-05	0.002926457	0.002096856	APOE/APOC1/AGT	3
GO:0010632	GO:0010632	regulation of epithelial cell migration	9/116	292/18723	8.56E-05	0.003080777	0.002207429	APOE/SPARC/DCN/FGF7/SEMA5A/ANGPT4/AGT/SOX9/FGF10	9
GO:0072676	GO:0072676	lymphocyte migration	6/116	117/18723	8.88E-05	0.003151596	0.002258172	CCL19/CXCL12/CCL2/CCL26/CCL21/CCL8	6
GO:0010463	GO:0010463	mesenchymal cell proliferation	4/116	39/18723	9.73E-05	0.003408609	0.002442327	FGF7/MYC/SOX9/PRRX1	4
GO:0051897	GO:0051897	positive regulation of protein kinase B signaling	6/116	120/18723	0.000102155	0.003486381	0.002498052	IGFBP5/CCL19/SEMA5A/SPRY2/CCL21/AXL	6
GO:0071774	GO:0071774	response to fibroblast growth factor	6/116	120/18723	0.000102155	0.003486381	0.002498052	COL1A1/FGF7/CD44/CCL2/SPRY2/FGF10	6
GO:0010863	GO:0010863	positive regulation of phospholipase C activity	4/116	40/18723	0.000107614	0.003626178	0.002598219	PDGFRB/AVPR1A/AGT/EDNRA	4
GO:0072001	GO:0072001	renal system development	9/116	302/18723	0.000110606	0.003659589	0.002622158	DCN/SOX4/PDGFRB/MYC/AGT/SOX9/OSR2/FGF10/EMX2	9
GO:0007162	GO:0007162	negative regulation of cell adhesion	9/116	303/18723	0.000113407	0.003659589	0.002622158	COL1A1/CYP1B1/SEMA5A/TGFBI/CXCL12/ARHGDIB/FAM107A/CCL21/SPOCK1	9
GO:0010634	GO:0010634	positive regulation of epithelial cell migration	7/116	176/18723	0.000113469	0.003659589	0.002622158	SPARC/FGF7/SEMA5A/ANGPT4/AGT/SOX9/FGF10	7
GO:0018108	GO:0018108	peptidyl-tyrosine phosphorylation	10/116	375/18723	0.000114307	0.003659589	0.002622158	THY1/IGF1/FGF7/EPHA3/PDGFRB/ANGPT4/CD44/AGT/FGF10/AXL	10
GO:0007492	GO:0007492	endoderm development	5/116	77/18723	0.000115903	0.003659589	0.002622158	COL6A1/MMP2/LAMC1/COL5A1/COL5A2	5
GO:0035265	GO:0035265	organ growth	7/116	178/18723	0.000121736	0.003659589	0.002622158	IGF1/FGF7/PDGFRB/AGT/SOX9/SPRY2/FGF10	7
GO:1903039	GO:1903039	positive regulation of leukocyte cell-cell adhesion	8/116	239/18723	0.000121828	0.003659589	0.002622158	THY1/IGF1/CCL19/SOX4/CHST2/CD44/CCL2/CCL21	8
GO:0018212	GO:0018212	peptidyl-tyrosine modification	10/116	378/18723	0.000122005	0.003659589	0.002622158	THY1/IGF1/FGF7/EPHA3/PDGFRB/ANGPT4/CD44/AGT/FGF10/AXL	10
GO:0034375	GO:0034375	high-density lipoprotein particle remodeling	3/116	16/18723	0.000122353	0.003659589	0.002622158	APOE/PLTP/APOC1	3
GO:1903236	GO:1903236	regulation of leukocyte tethering or rolling	3/116	16/18723	0.000122353	0.003659589	0.002622158	CXCL12/CHST2/CCL21	3
GO:0048660	GO:0048660	regulation of smooth muscle cell proliferation	7/116	180/18723	0.000130486	0.003747281	0.002684991	APOE/IGFBP5/IGF1/MMP2/PDGFRB/AGT/IGFBP3	7
GO:0035019	GO:0035019	somatic stem cell population maintenance	4/116	42/18723	0.000130549	0.003747281	0.002684991	SOX4/MYC/SOX9/FGF10	4
GO:1900274	GO:1900274	regulation of phospholipase C activity	4/116	42/18723	0.000130549	0.003747281	0.002684991	PDGFRB/AVPR1A/AGT/EDNRA	4
GO:0014068	GO:0014068	positive regulation of phosphatidylinositol 3-kinase signaling	5/116	79/18723	0.000130916	0.003747281	0.002684991	IGF1/DCN/PDGFRB/AGT/SOX9	5
GO:0048145	GO:0048145	regulation of fibroblast proliferation	5/116	80/18723	0.000138958	0.003915675	0.002805648	IGF1/PDGFRB/MYC/AGT/FGF10	5
GO:0061138	GO:0061138	morphogenesis of a branching epithelium	7/116	182/18723	0.00013974	0.003915675	0.002805648	FGF7/MYC/AGT/EDNRA/SOX9/SPRY2/FGF10	7
GO:0048144	GO:0048144	fibroblast proliferation	5/116	81/18723	0.000147374	0.004086562	0.002928092	IGF1/PDGFRB/MYC/AGT/FGF10	5
GO:0048659	GO:0048659	smooth muscle cell proliferation	7/116	184/18723	0.00014952	0.004103333	0.002940108	APOE/IGFBP5/IGF1/MMP2/PDGFRB/AGT/IGFBP3	7
GO:0035987	GO:0035987	endodermal cell differentiation	4/116	45/18723	0.000171311	0.004488174	0.003215853	COL6A1/MMP2/COL5A1/COL5A2	4
GO:0085029	GO:0085029	extracellular matrix assembly	4/116	45/18723	0.000171311	0.004488174	0.003215853	COL1A2/AGT/SOX9/GPM6B	4
GO:0046578	GO:0046578	regulation of Ras protein signal transduction	7/116	189/18723	0.000176417	0.004488174	0.003215853	COL3A1/APOE/IGF1/ARHGDIB/PDGFRB/SPRY2/FGF10	7
GO:0034433	GO:0034433	steroid esterification	3/116	18/18723	0.000176681	0.004488174	0.003215853	APOE/APOC1/AGT	3
GO:0034434	GO:0034434	sterol esterification	3/116	18/18723	0.000176681	0.004488174	0.003215853	APOE/APOC1/AGT	3
GO:0034435	GO:0034435	cholesterol esterification	3/116	18/18723	0.000176681	0.004488174	0.003215853	APOE/APOC1/AGT	3
GO:0060602	GO:0060602	branch elongation of an epithelium	3/116	18/18723	0.000176681	0.004488174	0.003215853	SOX9/SPRY2/FGF10	3
GO:0060828	GO:0060828	regulation of canonical Wnt signaling pathway	8/116	253/18723	0.000180018	0.004488174	0.003215853	COL1A1/APOE/ZEB2/SEMA5A/SOX4/IGFBP6/SOX9/FGF10	8
GO:0032970	GO:0032970	regulation of actin filament-based process	10/116	397/18723	0.000181685	0.004488174	0.003215853	SEMA5A/CXCL12/ARHGDIB/EPHA3/PDGFRB/FAM107A/SYNPO2/CCL26/GPM6B/CCL21	10
GO:0001656	GO:0001656	metanephros development	5/116	85/18723	0.000185	0.004488174	0.003215853	PDGFRB/MYC/SOX9/OSR2/FGF10	5
GO:0097006	GO:0097006	regulation of plasma lipoprotein particle levels	5/116	85/18723	0.000185	0.004488174	0.003215853	APOE/PLTP/LPL/APOC1/AGT	5
GO:0001974	GO:0001974	blood vessel remodeling	4/116	46/18723	0.000186735	0.004488174	0.003215853	CST3/AGT/FGF10/AXL	4
GO:2000107	GO:2000107	negative regulation of leukocyte apoptotic process	4/116	46/18723	0.000186735	0.004488174	0.003215853	CCL19/CXCL12/CCL21/AXL	4
GO:0098727	GO:0098727	maintenance of cell number	6/116	134/18723	0.000187148	0.004488174	0.003215853	IGF1/SOX4/MYC/SOX9/PRRX1/FGF10	6
GO:0001101	GO:0001101	response to acid chemical	6/116	135/18723	0.000194874	0.004595342	0.003292641	COL1A1/COL1A2/COL6A1/MMP2/AVPR1A/COL5A2	6
GO:0090596	GO:0090596	sensory organ morphogenesis	8/116	256/18723	0.000195069	0.004595342	0.003292641	THY1/COL5A1/COL5A2/SOX9/SPRY2/OSR2/PRRX1/FGF10	8
GO:0014911	GO:0014911	positive regulation of smooth muscle cell migration	4/116	47/18723	0.000203135	0.004702129	0.003369156	IGFBP5/IGF1/PDGFRB/AGT	4
GO:0097028	GO:0097028	dendritic cell differentiation	4/116	47/18723	0.000203135	0.004702129	0.003369156	TMEM176A/CCL19/TMEM176B/AXL	4
GO:0007266	GO:0007266	Rho protein signal transduction	6/116	137/18723	0.000211082	0.004843962	0.003470781	COL3A1/APOE/COL1A2/ARHGDIB/PDGFRB/ARHGAP29	6
GO:0019216	GO:0019216	regulation of lipid metabolic process	9/116	331/18723	0.000219813	0.004892496	0.003505557	APOE/CCL19/APOC1/PDGFRB/AVPR1A/AGT/SOX9/BMP5/CCL21	9
GO:0001763	GO:0001763	morphogenesis of a branching structure	7/116	196/18723	0.000220524	0.004892496	0.003505557	FGF7/MYC/AGT/EDNRA/SOX9/SPRY2/FGF10	7
GO:0071674	GO:0071674	mononuclear cell migration	7/116	196/18723	0.000220524	0.004892496	0.003505557	CCL19/CXCL12/CCL2/CCL26/BMP5/CCL21/CCL8	7
GO:0002686	GO:0002686	negative regulation of leukocyte migration	4/116	48/18723	0.000220548	0.004892496	0.003505557	CXCL12/CCL2/BMP5/CCL21	4
GO:0014910	GO:0014910	regulation of smooth muscle cell migration	5/116	89/18723	0.000229547	0.005036002	0.003608381	IGFBP5/IGF1/PDGFRB/AGT/IGFBP3	5
GO:0002696	GO:0002696	positive regulation of leukocyte activation	10/116	409/18723	0.000230801	0.005036002	0.003608381	THY1/IGF1/CCL19/SOX4/CTSC/CCL2/FGF10/CCL21/AXL/TRBC2	10
GO:1904707	GO:1904707	positive regulation of vascular associated smooth muscle cell proliferation	4/116	49/18723	0.000239011	0.005172746	0.003706361	IGFBP5/IGF1/MMP2/AGT	4
GO:1903037	GO:1903037	regulation of leukocyte cell-cell adhesion	9/116	336/18723	0.000245591	0.005272289	0.003777685	THY1/IGF1/CCL19/CXCL12/SOX4/CHST2/CD44/CCL2/CCL21	9
GO:0007265	GO:0007265	Ras protein signal transduction	9/116	337/18723	0.000251037	0.005335562	0.003823021	COL3A1/APOE/COL1A2/IGF1/ARHGDIB/PDGFRB/SPRY2/FGF10/ARHGAP29	9
GO:0060191	GO:0060191	regulation of lipase activity	5/116	91/18723	0.000254668	0.005335562	0.003823021	APOC1/PDGFRB/AVPR1A/AGT/EDNRA	5
GO:0001655	GO:0001655	urogenital system development	9/116	338/18723	0.000256583	0.005335562	0.003823021	DCN/SOX4/PDGFRB/MYC/AGT/SOX9/OSR2/FGF10/EMX2	9
GO:0060425	GO:0060425	lung morphogenesis	4/116	50/18723	0.00025856	0.005335562	0.003823021	FGF7/SOX9/SPRY2/FGF10	4
GO:0060688	GO:0060688	regulation of morphogenesis of a branching structure	4/116	50/18723	0.00025856	0.005335562	0.003823021	FGF7/AGT/SOX9/FGF10	4
GO:0032964	GO:0032964	collagen biosynthetic process	4/116	51/18723	0.000279232	0.005717821	0.004096917	COL1A1/PDGFRB/CYGB/COL5A1	4
GO:1901888	GO:1901888	regulation of cell junction assembly	7/116	204/18723	0.000281408	0.005718373	0.004097312	THY1/CLSTN2/EPHA3/FAM107A/AGT/SLITRK4/GPM6B	7
GO:0042542	GO:0042542	response to hydrogen peroxide	6/116	146/18723	0.000297642	0.006002448	0.004300856	HBB/COL1A1/CYP1B1/HBA1/PDGFRB/AXL	6
GO:0007044	GO:0007044	cell-substrate junction assembly	5/116	95/18723	0.000311124	0.006182841	0.004430111	THY1/LAMC1/EPHA3/FAM107A/GPM6B	5
GO:0070482	GO:0070482	response to oxygen levels	9/116	347/18723	0.000311232	0.006182841	0.004430111	COL1A1/MMP2/CXCL12/PDGFRB/MYC/ANGPT4/CYGB/EDNRA/APOLD1	9
GO:0043087	GO:0043087	regulation of GTPase activity	9/116	348/18723	0.000317858	0.006267698	0.004490912	THY1/CCL19/EPHA3/CCL2/CCL26/SPRY2/CCL21/ARHGAP29/CCL8	9
GO:0032103	GO:0032103	positive regulation of response to external stimulus	10/116	427/18723	0.000325104	0.006271405	0.004493568	CCL19/SEMA5A/LPL/CXCL12/PDGFRB/CTSC/AGT/CCL26/FGF10/CCL21	10
GO:0001823	GO:0001823	mesonephros development	5/116	96/18723	0.000326612	0.006271405	0.004493568	MYC/AGT/SOX9/OSR2/FGF10	5
GO:0002053	GO:0002053	positive regulation of mesenchymal cell proliferation	3/116	22/18723	0.00032747	0.006271405	0.004493568	MYC/SOX9/PRRX1	3
GO:0090280	GO:0090280	positive regulation of calcium ion import	3/116	22/18723	0.00032747	0.006271405	0.004493568	CXCL12/PDGFRB/CCL2	3
GO:0014909	GO:0014909	smooth muscle cell migration	5/116	97/18723	0.000342677	0.006515762	0.004668655	IGFBP5/IGF1/PDGFRB/AGT/IGFBP3	5
GO:0001706	GO:0001706	endoderm formation	4/116	54/18723	0.00034836	0.006576848	0.004712424	COL6A1/MMP2/COL5A1/COL5A2	4
GO:0048754	GO:0048754	branching morphogenesis of an epithelial tube	6/116	151/18723	0.000356528	0.0066369	0.004755452	MYC/AGT/EDNRA/SOX9/SPRY2/FGF10	6
GO:2001236	GO:2001236	regulation of extrinsic apoptotic signaling pathway	6/116	151/18723	0.000356528	0.0066369	0.004755452	IGF1/TIMP3/SRPX/AGT/BMP5/FGF10	6
GO:0043583	GO:0043583	ear development	7/116	213/18723	0.000365356	0.006754013	0.004839366	SPARC/PDGFRB/SOX9/SPRY2/OSR2/PRRX1/FGF10	7
GO:2001233	GO:2001233	regulation of apoptotic signaling pathway	9/116	356/18723	0.000375192	0.006888016	0.004935381	IGF1/TIMP3/CXCL12/SRPX/CD44/CTSC/AGT/BMP5/FGF10	9
GO:0022409	GO:0022409	positive regulation of cell-cell adhesion	8/116	284/18723	0.000392169	0.007150367	0.00512336	THY1/IGF1/CCL19/SOX4/CHST2/CD44/CCL2/CCL21	8
GO:0010518	GO:0010518	positive regulation of phospholipase activity	4/116	56/18723	0.000400749	0.007257106	0.00519984	PDGFRB/AVPR1A/AGT/EDNRA	4
GO:0150115	GO:0150115	cell-substrate junction organization	5/116	101/18723	0.000412991	0.007428252	0.00532247	THY1/LAMC1/EPHA3/FAM107A/GPM6B	5
GO:0051251	GO:0051251	positive regulation of lymphocyte activation	9/116	362/18723	0.000423586	0.007567684	0.005422375	THY1/IGF1/CCL19/SOX4/CCL2/FGF10/CCL21/AXL/TRBC2	9
GO:0001837	GO:0001837	epithelial to mesenchymal transition	6/116	157/18723	0.000438825	0.007787685	0.005580009	COL1A1/S100A4/EPHA3/SOX9/SPRY2/BMP5	6
GO:0030593	GO:0030593	neutrophil chemotaxis	5/116	103/18723	0.000451981	0.007962568	0.005705316	CCL19/CCL2/CCL26/CCL21/CCL8	5
GO:0010810	GO:0010810	regulation of cell-substrate adhesion	7/116	221/18723	0.000455827	0.007962568	0.005705316	COL1A1/THY1/EPHA3/FAM107A/GPM6B/CCL21/SPOCK1	7
GO:0006979	GO:0006979	response to oxidative stress	10/116	446/18723	0.000457653	0.007962568	0.005705316	HBB/COL1A1/APOE/CYP1B1/HBA1/MMP2/PDGFRB/CYGB/AXL/CA3	10
GO:0048661	GO:0048661	positive regulation of smooth muscle cell proliferation	5/116	104/18723	0.000472486	0.008167263	0.005851983	IGFBP5/IGF1/MMP2/PDGFRB/AGT	5
GO:0001822	GO:0001822	kidney development	8/116	293/18723	0.00048223	0.008233444	0.005899403	DCN/SOX4/PDGFRB/MYC/AGT/SOX9/OSR2/FGF10	8
GO:0010560	GO:0010560	positive regulation of glycoprotein biosynthetic process	3/116	25/18723	0.000482501	0.008233444	0.005899403	IGF1/CCL19/CCL21	3
GO:0050900	GO:0050900	leukocyte migration	9/116	369/18723	0.000486437	0.008247741	0.005909647	THY1/CCL19/CXCL12/CHST2/CCL2/CCL26/BMP5/CCL21/CCL8	9
GO:0001654	GO:0001654	eye development	9/116	371/18723	0.000505741	0.00846718	0.006066879	CYP1B1/THY1/PDGFRB/COL5A1/COL5A2/SOX9/SPRY2/OSR2/FGF10	9
GO:0007159	GO:0007159	leukocyte cell-cell adhesion	9/116	371/18723	0.000505741	0.00846718	0.006066879	THY1/IGF1/CCL19/CXCL12/SOX4/CHST2/CD44/CCL2/CCL21	9
GO:0090263	GO:0090263	positive regulation of canonical Wnt signaling pathway	5/116	106/18723	0.000515591	0.008578139	0.006146383	COL1A1/ZEB2/SEMA5A/SOX4/FGF10	5
GO:0010875	GO:0010875	positive regulation of cholesterol efflux	3/116	26/18723	0.000542981	0.00897588	0.006431371	APOE/PLTP/ABCA8	3
GO:0150063	GO:0150063	visual system development	9/116	375/18723	0.000546241	0.00897588	0.006431371	CYP1B1/THY1/PDGFRB/COL5A1/COL5A2/SOX9/SPRY2/OSR2/FGF10	9
GO:0071356	GO:0071356	cellular response to tumor necrosis factor	7/116	229/18723	0.000563369	0.009200539	0.006592343	COL1A1/CCL19/AKAP12/CCL2/CCL26/CCL21/CCL8	7
GO:0055074	GO:0055074	calcium ion homeostasis	10/116	460/18723	0.000581816	0.009443872	0.006766695	APOE/CAMK2N1/THY1/CCL19/CXCL12/AVPR1A/AGT/EDNRA/CCL21/CCL8	10
GO:0051056	GO:0051056	regulation of small GTPase mediated signal transduction	8/116	302/18723	0.000588413	0.009451191	0.00677194	COL3A1/APOE/IGF1/ARHGDIB/PDGFRB/SPRY2/FGF10/ARHGAP29	8
GO:0030900	GO:0030900	forebrain development	9/116	379/18723	0.000589368	0.009451191	0.00677194	COL3A1/SEMA5A/CXCL12/SSTR2/AVPR1A/DCLK1/FGF10/AXL/EMX2	9
GO:0060070	GO:0060070	canonical Wnt signaling pathway	8/116	303/18723	0.000601295	0.009526487	0.006825891	COL1A1/APOE/ZEB2/SEMA5A/SOX4/IGFBP6/SOX9/FGF10	8
GO:0003401	GO:0003401	axis elongation	3/116	27/18723	0.000608105	0.009526487	0.006825891	SOX9/SPRY2/FGF10	3
GO:0007263	GO:0007263	nitric oxide mediated signal transduction	3/116	27/18723	0.000608105	0.009526487	0.006825891	APOE/RASD1/AGT	3
GO:0014812	GO:0014812	muscle cell migration	5/116	110/18723	0.000610603	0.009526487	0.006825891	IGFBP5/IGF1/PDGFRB/AGT/IGFBP3	5
GO:0048880	GO:0048880	sensory system development	9/116	381/18723	0.000611957	0.009526487	0.006825891	CYP1B1/THY1/PDGFRB/COL5A1/COL5A2/SOX9/SPRY2/OSR2/FGF10	9
GO:0007160	GO:0007160	cell-matrix adhesion	7/116	233/18723	0.000624232	0.00966108	0.006922329	COL3A1/THY1/EPHA3/FAM107A/CD44/GPM6B/CCL21	7
GO:0014066	GO:0014066	regulation of phosphatidylinositol 3-kinase signaling	5/116	111/18723	0.00063628	0.009738896	0.006978085	IGF1/DCN/PDGFRB/AGT/SOX9	5
GO:0048588	GO:0048588	developmental cell growth	7/116	234/18723	0.000640235	0.009738896	0.006978085	APOE/IGF1/SEMA5A/CXCL12/AGT/SOX9/DCLK1	7
GO:0060560	GO:0060560	developmental growth involved in morphogenesis	7/116	234/18723	0.000640235	0.009738896	0.006978085	APOE/SEMA5A/CXCL12/SOX9/DCLK1/SPRY2/FGF10	7
GO:0031214	GO:0031214	biomineral tissue development	6/116	169/18723	0.00064743	0.009792381	0.007016408	COL1A1/COL1A2/IGF1/SOX9/OSR2/GPM6B	6
GO:0046579	GO:0046579	positive regulation of Ras protein signal transduction	4/116	64/18723	0.000667383	0.009971669	0.007144871	COL3A1/IGF1/PDGFRB/FGF10	4
GO:1903018	GO:1903018	regulation of glycoprotein metabolic process	4/116	64/18723	0.000667383	0.009971669	0.007144871	IGF1/CCL19/CST3/CCL21	4
GO:0010464	GO:0010464	regulation of mesenchymal cell proliferation	3/116	28/18723	0.000678014	0.009971669	0.007144871	MYC/SOX9/PRRX1	3
GO:0060325	GO:0060325	face morphogenesis	3/116	28/18723	0.000678014	0.009971669	0.007144871	COL1A1/CRISPLD2/MMP2	3
GO:1903020	GO:1903020	positive regulation of glycoprotein metabolic process	3/116	28/18723	0.000678014	0.009971669	0.007144871	IGF1/CCL19/CCL21	3
GO:0110148	GO:0110148	biomineralization	6/116	171/18723	0.00068861	0.010071869	0.007216666	COL1A1/COL1A2/IGF1/SOX9/OSR2/GPM6B	6
GO:0060326	GO:0060326	cell chemotaxis	8/116	310/18723	0.000697998	0.010153394	0.00727508	CCL19/SEMA5A/CXCL12/PDGFRB/CCL2/CCL26/CCL21/CCL8	8
GO:1905330	GO:1905330	regulation of morphogenesis of an epithelium	4/116	65/18723	0.000707775	0.010239663	0.007336893	FGF7/AGT/SOX9/FGF10	4
GO:0042471	GO:0042471	ear morphogenesis	5/116	115/18723	0.000747158	0.010492528	0.007518076	SOX9/SPRY2/OSR2/PRRX1/FGF10	5
GO:0050918	GO:0050918	positive chemotaxis	4/116	66/18723	0.000749868	0.010492528	0.007518076	FGF7/SEMA5A/CXCL12/FGF10	4
GO:0051893	GO:0051893	regulation of focal adhesion assembly	4/116	66/18723	0.000749868	0.010492528	0.007518076	THY1/EPHA3/FAM107A/GPM6B	4
GO:0072678	GO:0072678	T cell migration	4/116	66/18723	0.000749868	0.010492528	0.007518076	CXCL12/CCL2/CCL26/CCL21	4
GO:0090109	GO:0090109	regulation of cell-substrate junction assembly	4/116	66/18723	0.000749868	0.010492528	0.007518076	THY1/EPHA3/FAM107A/GPM6B	4
GO:0031069	GO:0031069	hair follicle morphogenesis	3/116	29/18723	0.000752845	0.010492528	0.007518076	IGFBP5/FGF7/FGF10	3
GO:0060441	GO:0060441	epithelial tube branching involved in lung morphogenesis	3/116	29/18723	0.000752845	0.010492528	0.007518076	SOX9/SPRY2/FGF10	3
GO:0043200	GO:0043200	response to amino acid	5/116	116/18723	0.000777	0.010662269	0.007639697	COL1A1/COL1A2/COL6A1/MMP2/COL5A2	5
GO:1990748	GO:1990748	cellular detoxification	5/116	116/18723	0.000777	0.010662269	0.007639697	HBB/APOE/HBA1/CYGB/ALDH1A1	5
GO:0048771	GO:0048771	tissue remodeling	6/116	175/18723	0.00077704	0.010662269	0.007639697	IGFBP5/MMP2/CST3/AGT/FGF10/AXL	6
GO:0007187	GO:0007187	G protein-coupled receptor signaling pathway, coupled to cyclic nucleotide second messenger	4/116	67/18723	0.0007937	0.010779743	0.00772387	SSTR2/AGT/CCL2/VIPR1	4
GO:0010517	GO:0010517	regulation of phospholipase activity	4/116	67/18723	0.0007937	0.010779743	0.00772387	PDGFRB/AVPR1A/AGT/EDNRA	4
GO:0007202	GO:0007202	activation of phospholipase C activity	3/116	30/18723	0.000832733	0.011195637	0.008021865	AVPR1A/AGT/EDNRA	3
GO:0045940	GO:0045940	positive regulation of steroid metabolic process	3/116	30/18723	0.000832733	0.011195637	0.008021865	APOE/APOC1/AGT	3
GO:0071346	GO:0071346	cellular response to interferon-gamma	5/116	118/18723	0.000839345	0.011227818	0.008044923	CCL19/CCL2/CCL26/CCL21/CCL8	5
GO:0030282	GO:0030282	bone mineralization	5/116	119/18723	0.00087188	0.011575137	0.008293783	COL1A2/IGF1/SOX9/OSR2/GPM6B	5
GO:0001936	GO:0001936	regulation of endothelial cell proliferation	6/116	179/18723	0.000874005	0.011575137	0.008293783	APOE/SPARC/SEMA5A/CXCL12/CCL2/CCL26	6
GO:0033344	GO:0033344	cholesterol efflux	4/116	69/18723	0.000886741	0.011628107	0.008331737	APOE/PLTP/ABCA8/APOC1	4
GO:0060193	GO:0060193	positive regulation of lipase activity	4/116	69/18723	0.000886741	0.011628107	0.008331737	PDGFRB/AVPR1A/AGT/EDNRA	4
GO:0043409	GO:0043409	negative regulation of MAPK cascade	6/116	180/18723	0.000899644	0.01169364	0.008378692	APOE/CAMK2N1/TIMP3/MYC/AGT/SPRY2	6
GO:0033002	GO:0033002	muscle cell proliferation	7/116	248/18723	0.000900524	0.01169364	0.008378692	APOE/IGFBP5/IGF1/MMP2/PDGFRB/AGT/IGFBP3	7
GO:0090183	GO:0090183	regulation of kidney development	3/116	31/18723	0.000917811	0.011860254	0.008498074	MYC/AGT/SOX9	3
GO:1905952	GO:1905952	regulation of lipid localization	6/116	181/18723	0.000925859	0.011906454	0.008531177	APOE/PLTP/ABCA8/LPL/APOC1/AGT	6
GO:0071560	GO:0071560	cellular response to transforming growth factor beta stimulus	7/116	250/18723	0.000943679	0.012070204	0.008648507	COL3A1/COL1A1/COL1A2/ZEB2/LTBP4/SOX9/SPRY2	7
GO:0060562	GO:0060562	epithelial tube morphogenesis	8/116	325/18723	0.000947661	0.012070204	0.008648507	SOX4/MYC/AGT/EDNRA/SOX9/SPRY2/BMP5/FGF10	8
GO:1990266	GO:1990266	neutrophil migration	5/116	122/18723	0.000975138	0.012361038	0.008856895	CCL19/CCL2/CCL26/CCL21/CCL8	5
GO:0150116	GO:0150116	regulation of cell-substrate junction organization	4/116	71/18723	0.000987216	0.012454824	0.008924094	THY1/EPHA3/FAM107A/GPM6B	4
GO:0030111	GO:0030111	regulation of Wnt signaling pathway	8/116	328/18723	0.001005273	0.012523211	0.008973094	COL1A1/APOE/ZEB2/SEMA5A/SOX4/IGFBP6/SOX9/FGF10	8
GO:0003338	GO:0003338	metanephros morphogenesis	3/116	32/18723	0.001008206	0.012523211	0.008973094	PDGFRB/SOX9/FGF10	3
GO:0060323	GO:0060323	head morphogenesis	3/116	32/18723	0.001008206	0.012523211	0.008973094	COL1A1/CRISPLD2/MMP2	3
GO:0034612	GO:0034612	response to tumor necrosis factor	7/116	253/18723	0.001011454	0.012523211	0.008973094	COL1A1/CCL19/AKAP12/CCL2/CCL26/CCL21/CCL8	7
GO:0051896	GO:0051896	regulation of protein kinase B signaling	6/116	185/18723	0.001036653	0.012762128	0.009144283	IGFBP5/CCL19/SEMA5A/SPRY2/CCL21/AXL	6
GO:0051057	GO:0051057	positive regulation of small GTPase mediated signal transduction	4/116	72/18723	0.001040339	0.012762128	0.009144283	COL3A1/IGF1/PDGFRB/FGF10	4
GO:0097237	GO:0097237	cellular response to toxic substance	5/116	124/18723	0.001048854	0.012807564	0.009176838	HBB/APOE/HBA1/CYGB/ALDH1A1	5
GO:0043547	GO:0043547	positive regulation of GTPase activity	7/116	255/18723	0.001058727	0.012838792	0.009199214	THY1/CCL19/CCL2/CCL26/CCL21/ARHGAP29/CCL8	7
GO:0008217	GO:0008217	regulation of blood pressure	6/116	186/18723	0.00106588	0.012838792	0.009199214	HBB/CAMK2N1/COL1A2/AVPR1A/AGT/EDNRA	6
GO:0031345	GO:0031345	negative regulation of cell projection organization	6/116	186/18723	0.00106588	0.012838792	0.009199214	APOE/THY1/SEMA5A/SPRY2/CCL21/SPOCK1	6
GO:0071559	GO:0071559	response to transforming growth factor beta	7/116	256/18723	0.001083006	0.01292051	0.009257766	COL3A1/COL1A1/COL1A2/ZEB2/LTBP4/SOX9/SPRY2	7
GO:0071621	GO:0071621	granulocyte chemotaxis	5/116	125/18723	0.001087225	0.01292051	0.009257766	CCL19/CCL2/CCL26/CCL21/CCL8	5
GO:2000027	GO:2000027	regulation of animal organ morphogenesis	5/116	125/18723	0.001087225	0.01292051	0.009257766	FGF7/DAAM1/AGT/SOX9/FGF10	5
GO:0043552	GO:0043552	positive regulation of phosphatidylinositol 3-kinase activity	3/116	33/18723	0.001104044	0.012946985	0.009276736	CCL19/PDGFRB/CCL21	3
GO:0048730	GO:0048730	epidermis morphogenesis	3/116	33/18723	0.001104044	0.012946985	0.009276736	IGFBP5/FGF7/FGF10	3
GO:0050901	GO:0050901	leukocyte tethering or rolling	3/116	33/18723	0.001104044	0.012946985	0.009276736	CXCL12/CHST2/CCL21	3
GO:0048839	GO:0048839	inner ear development	6/116	188/18723	0.00112623	0.013149233	0.00942165	SPARC/PDGFRB/SOX9/SPRY2/PRRX1/FGF10	6
GO:0048844	GO:0048844	artery morphogenesis	4/116	74/18723	0.001152555	0.013397825	0.00959977	APOE/SOX4/PDGFRB/PRRX1	4
GO:0001952	GO:0001952	regulation of cell-matrix adhesion	5/116	128/18723	0.0012086	0.013988234	0.010022808	THY1/EPHA3/FAM107A/GPM6B/CCL21	5
GO:0034329	GO:0034329	cell junction assembly	9/116	420/18723	0.001215162	0.014003292	0.010033597	THY1/CLSTN2/GJC1/LAMC1/EPHA3/FAM107A/AGT/SLITRK4/GPM6B	9
GO:0009636	GO:0009636	response to toxic substance	7/116	262/18723	0.001238031	0.014205343	0.010178371	HBB/APOE/CYP1B1/HBA1/PDGFRB/CYGB/ALDH1A1	7
GO:0003018	GO:0003018	vascular process in circulatory system	7/116	263/18723	0.001265479	0.014422755	0.01033415	APOE/ABCC9/AKAP12/AVPR1A/AGT/EDNRA/SLC2A3	7
GO:0072028	GO:0072028	nephron morphogenesis	4/116	76/18723	0.001272995	0.014422755	0.01033415	PDGFRB/MYC/AGT/SOX9	4
GO:0001935	GO:0001935	endothelial cell proliferation	6/116	193/18723	0.001288593	0.014422755	0.01033415	APOE/SPARC/SEMA5A/CXCL12/CCL2/CCL26	6
GO:0050731	GO:0050731	positive regulation of peptidyl-tyrosine phosphorylation	6/116	193/18723	0.001288593	0.014422755	0.01033415	IGF1/FGF7/ANGPT4/CD44/AGT/FGF10	6
GO:0050730	GO:0050730	regulation of peptidyl-tyrosine phosphorylation	7/116	264/18723	0.001293401	0.014422755	0.01033415	THY1/IGF1/FGF7/ANGPT4/CD44/AGT/FGF10	7
GO:0006956	GO:0006956	complement activation	5/116	130/18723	0.001294905	0.014422755	0.01033415	CFH/C1S/CFD/C1R/TRBC2	5
GO:0042476	GO:0042476	odontogenesis	5/116	130/18723	0.001294905	0.014422755	0.01033415	COL1A1/COL1A2/ADAMTS5/OSR2/FGF10	5
GO:0031016	GO:0031016	pancreas development	4/116	77/18723	0.001336397	0.014798143	0.010603122	SOX4/SOX9/BMP5/FGF10	4
GO:0019827	GO:0019827	stem cell population maintenance	5/116	131/18723	0.001339727	0.014798143	0.010603122	SOX4/MYC/SOX9/PRRX1/FGF10	5
GO:0032371	GO:0032371	regulation of sterol transport	4/116	78/18723	0.001401974	0.015358247	0.011004446	APOE/PLTP/ABCA8/APOC1	4
GO:0032374	GO:0032374	regulation of cholesterol transport	4/116	78/18723	0.001401974	0.015358247	0.011004446	APOE/PLTP/ABCA8/APOC1	4
GO:0031099	GO:0031099	regeneration	6/116	198/18723	0.001468294	0.016018846	0.011477776	THY1/IGF1/CXCL12/PRRX1/FGF10/AXL	6
GO:0002687	GO:0002687	positive regulation of leukocyte migration	5/116	135/18723	0.001530544	0.016575752	0.011876809	THY1/CCL19/CXCL12/CCL21/CCL8	5
GO:0051954	GO:0051954	positive regulation of amine transport	3/116	37/18723	0.001544247	0.016575752	0.011876809	CXCL12/AVPR1A/AGT	3
GO:0060428	GO:0060428	lung epithelium development	3/116	37/18723	0.001544247	0.016575752	0.011876809	FGF7/SOX9/FGF10	3
GO:0090218	GO:0090218	positive regulation of lipid kinase activity	3/116	37/18723	0.001544247	0.016575752	0.011876809	CCL19/PDGFRB/CCL21	3
GO:0045785	GO:0045785	positive regulation of cell adhesion	9/116	437/18723	0.001597185	0.017029828	0.012202162	THY1/IGF1/CCL19/CXCL12/SOX4/CHST2/CD44/CCL2/CCL21	9
GO:0031346	GO:0031346	positive regulation of cell projection organization	8/116	353/18723	0.0016027	0.017029828	0.012202162	APOE/CCL19/SEMA5A/CXCL12/EPHA3/AGT/BMP5/CCL21	8
GO:0001942	GO:0001942	hair follicle development	4/116	81/18723	0.00161214	0.017029828	0.012202162	IGFBP5/FGF7/SOX9/FGF10	4
GO:2000106	GO:2000106	regulation of leukocyte apoptotic process	4/116	81/18723	0.00161214	0.017029828	0.012202162	CCL19/CXCL12/CCL21/AXL	4
GO:0071600	GO:0071600	otic vesicle morphogenesis	2/116	10/18723	0.001657795	0.017355926	0.012435817	SOX9/FGF10	2
GO:0072203	GO:0072203	cell proliferation involved in metanephros development	2/116	10/18723	0.001657795	0.017355926	0.012435817	PDGFRB/MYC	2
GO:0032373	GO:0032373	positive regulation of sterol transport	3/116	38/18723	0.00166909	0.017355926	0.012435817	APOE/PLTP/ABCA8	3
GO:0032376	GO:0032376	positive regulation of cholesterol transport	3/116	38/18723	0.00166909	0.017355926	0.012435817	APOE/PLTP/ABCA8	3
GO:0035107	GO:0035107	appendage morphogenesis	5/116	138/18723	0.001686259	0.017398533	0.012466346	SOX4/SOX9/OSR2/PRRX1/FGF10	5
GO:0035108	GO:0035108	limb morphogenesis	5/116	138/18723	0.001686259	0.017398533	0.012466346	SOX4/SOX9/OSR2/PRRX1/FGF10	5
GO:0043542	GO:0043542	endothelial cell migration	7/116	279/18723	0.001773176	0.018224684	0.013058297	APOE/SPARC/CYP1B1/DCN/SEMA5A/ANGPT4/AGT	7
GO:0016055	GO:0016055	Wnt signaling pathway	9/116	444/18723	0.001780191	0.018226418	0.01305954	COL1A1/APOE/ZEB2/SEMA5A/DAAM1/SOX4/IGFBP6/SOX9/FGF10	9
GO:0030177	GO:0030177	positive regulation of Wnt signaling pathway	5/116	140/18723	0.001796337	0.018315092	0.013123076	COL1A1/ZEB2/SEMA5A/SOX4/FGF10	5
GO:0010975	GO:0010975	regulation of neuron projection development	9/116	445/18723	0.001807655	0.018315092	0.013123076	APOE/THY1/SEMA5A/CXCL12/EPHA3/AGT/PRRX1/BMP5/SPOCK1	9
GO:0021700	GO:0021700	developmental maturation	7/116	280/18723	0.001809493	0.018315092	0.013123076	IGF1/MMP2/CCL19/IGSF21/LGI4/CCL21/AXL	7
GO:0198738	GO:0198738	cell-cell signaling by wnt	9/116	446/18723	0.001835459	0.018408618	0.013190089	COL1A1/APOE/ZEB2/SEMA5A/DAAM1/SOX4/IGFBP6/SOX9/FGF10	9
GO:0022404	GO:0022404	molting cycle process	4/116	84/18723	0.001843283	0.018408618	0.013190089	IGFBP5/FGF7/SOX9/FGF10	4
GO:0022405	GO:0022405	hair cycle process	4/116	84/18723	0.001843283	0.018408618	0.013190089	IGFBP5/FGF7/SOX9/FGF10	4
GO:0032355	GO:0032355	response to estradiol	5/116	141/18723	0.001853309	0.018408618	0.013190089	COL1A1/PDGFRB/SSTR2/AGT/FGF10	5
GO:0034341	GO:0034341	response to interferon-gamma	5/116	141/18723	0.001853309	0.018408618	0.013190089	CCL19/CCL2/CCL26/CCL21/CCL8	5
GO:0006874	GO:0006874	cellular calcium ion homeostasis	9/116	448/18723	0.001892094	0.018654648	0.013366374	APOE/THY1/CCL19/CXCL12/AVPR1A/AGT/EDNRA/CCL21/CCL8	9
GO:0022407	GO:0022407	regulation of cell-cell adhesion	9/116	448/18723	0.001892094	0.018654648	0.013366374	THY1/IGF1/CCL19/CXCL12/SOX4/CHST2/CD44/CCL2/CCL21	9
GO:0098773	GO:0098773	skin epidermis development	4/116	85/18723	0.001925173	0.018890422	0.01353531	IGFBP5/FGF7/SOX9/FGF10	4
GO:0045777	GO:0045777	positive regulation of blood pressure	3/116	40/18723	0.001937297	0.018890422	0.01353531	CAMK2N1/AVPR1A/AGT	3
GO:1904994	GO:1904994	regulation of leukocyte adhesion to vascular endothelial cell	3/116	40/18723	0.001937297	0.018890422	0.01353531	CXCL12/CHST2/CCL21	3
GO:0015850	GO:0015850	organic hydroxy compound transport	7/116	284/18723	0.001960582	0.0190477	0.013648002	APOE/PLTP/ABCA8/CXCL12/APOC1/AGT/GPM6B	7
GO:0035023	GO:0035023	regulation of Rho protein signal transduction	4/116	86/18723	0.00200955	0.019183188	0.013745082	COL3A1/APOE/ARHGDIB/PDGFRB	4
GO:0002604	GO:0002604	regulation of dendritic cell antigen processing and presentation	2/116	11/18723	0.002017999	0.019183188	0.013745082	CCL19/CCL21	2
GO:0014820	GO:0014820	tonic smooth muscle contraction	2/116	11/18723	0.002017999	0.019183188	0.013745082	AGT/EDNRA	2
GO:0034350	GO:0034350	regulation of glial cell apoptotic process	2/116	11/18723	0.002017999	0.019183188	0.013745082	AKAP12/CCL2	2
GO:0043589	GO:0043589	skin morphogenesis	2/116	11/18723	0.002017999	0.019183188	0.013745082	COL1A1/COL1A2	2
GO:0051386	GO:0051386	regulation of neurotrophin TRK receptor signaling pathway	2/116	11/18723	0.002017999	0.019183188	0.013745082	AGT/SPRY2	2
GO:0030100	GO:0030100	regulation of endocytosis	6/116	211/18723	0.002025226	0.019183188	0.013745082	APOE/CCL19/EPHA3/APOC1/CCL21/AXL	6
GO:0014065	GO:0014065	phosphatidylinositol 3-kinase signaling	5/116	144/18723	0.002032178	0.019183188	0.013745082	IGF1/DCN/PDGFRB/AGT/SOX9	5
GO:0030258	GO:0030258	lipid modification	6/116	212/18723	0.00207387	0.019507566	0.013977504	APOE/APOC1/CYGB/AGT/SOX9/INPP4B	6
GO:0048041	GO:0048041	focal adhesion assembly	4/116	87/18723	0.00209645	0.019581582	0.014030538	THY1/EPHA3/FAM107A/GPM6B	4
GO:0150104	GO:0150104	transport across blood-brain barrier	4/116	87/18723	0.00209645	0.019581582	0.014030538	APOE/ABCC9/AVPR1A/SLC2A3	4
GO:0010232	GO:0010232	vascular transport	4/116	88/18723	0.002185914	0.020345813	0.014578122	APOE/ABCC9/AVPR1A/SLC2A3	4
GO:0009612	GO:0009612	response to mechanical stimulus	6/116	216/18723	0.002277333	0.021049519	0.015082339	COL3A1/COL1A1/DCN/CXCL12/AGT/SOX9	6
GO:0050870	GO:0050870	positive regulation of T cell activation	6/116	216/18723	0.002277333	0.021049519	0.015082339	THY1/IGF1/CCL19/SOX4/CCL2/CCL21	6
GO:0097530	GO:0097530	granulocyte migration	5/116	148/18723	0.002289897	0.021092406	0.015113069	CCL19/CCL2/CCL26/CCL21/CCL8	5
GO:0016525	GO:0016525	negative regulation of angiogenesis	5/116	149/18723	0.00235788	0.021472366	0.015385317	SPARC/DCN/ANGPT4/AGT/SPRY2	5
GO:0032368	GO:0032368	regulation of lipid transport	5/116	149/18723	0.00235788	0.021472366	0.015385317	APOE/PLTP/ABCA8/APOC1/AGT	5
GO:1904705	GO:1904705	regulation of vascular associated smooth muscle cell proliferation	4/116	90/18723	0.002372681	0.021472366	0.015385317	IGFBP5/IGF1/MMP2/AGT	4
GO:0010171	GO:0010171	body morphogenesis	3/116	43/18723	0.00238747	0.021472366	0.015385317	COL1A1/CRISPLD2/MMP2	3
GO:0061383	GO:0061383	trabecula morphogenesis	3/116	43/18723	0.00238747	0.021472366	0.015385317	COL1A1/MMP2/BMP5	3
GO:0034370	GO:0034370	triglyceride-rich lipoprotein particle remodeling	2/116	12/18723	0.00241181	0.021472366	0.015385317	APOE/LPL	2
GO:0034372	GO:0034372	very-low-density lipoprotein particle remodeling	2/116	12/18723	0.00241181	0.021472366	0.015385317	APOE/LPL	2
GO:0043568	GO:0043568	positive regulation of insulin-like growth factor receptor signaling pathway	2/116	12/18723	0.00241181	0.021472366	0.015385317	IGFBP5/IGF1	2
GO:0051549	GO:0051549	positive regulation of keratinocyte migration	2/116	12/18723	0.00241181	0.021472366	0.015385317	FGF7/FGF10	2
GO:0061430	GO:0061430	bone trabecula morphogenesis	2/116	12/18723	0.00241181	0.021472366	0.015385317	COL1A1/MMP2	2
GO:0097191	GO:0097191	extrinsic apoptotic signaling pathway	6/116	219/18723	0.002439552	0.021646962	0.015510417	IGF1/TIMP3/SRPX/AGT/BMP5/FGF10	6
GO:1990874	GO:1990874	vascular associated smooth muscle cell proliferation	4/116	91/18723	0.002470061	0.021775526	0.015602536	IGFBP5/IGF1/MMP2/AGT	4
GO:0051346	GO:0051346	negative regulation of hydrolase activity	8/116	379/18723	0.002492952	0.021775526	0.015602536	COL6A3/TIMP3/APOC1/CST3/CD44/AGT/SPRY2/SPOCK1	8
GO:0044706	GO:0044706	multi-multicellular organism process	6/116	220/18723	0.002495513	0.021775526	0.015602536	IGFBP5/MMP2/TPPP3/ARHGDIB/AVPR1A/AGT	6
GO:0097529	GO:0097529	myeloid leukocyte migration	6/116	220/18723	0.002495513	0.021775526	0.015602536	CCL19/CXCL12/CCL2/CCL26/CCL21/CCL8	6
GO:2000181	GO:2000181	negative regulation of blood vessel morphogenesis	5/116	151/18723	0.002498239	0.021775526	0.015602536	SPARC/DCN/ANGPT4/AGT/SPRY2	5
GO:0033674	GO:0033674	positive regulation of kinase activity	9/116	467/18723	0.002503122	0.021775526	0.015602536	IGF1/CCL19/EPHA3/PDGFRB/ANGPT4/AGT/SPRY2/CCL21/AXL	9
GO:0060324	GO:0060324	face development	3/116	44/18723	0.002550688	0.022117041	0.015847237	COL1A1/CRISPLD2/MMP2	3
GO:0098754	GO:0098754	detoxification	5/116	152/18723	0.002570651	0.022145871	0.015867894	HBB/APOE/HBA1/CYGB/ALDH1A1	5
GO:1901343	GO:1901343	negative regulation of vasculature development	5/116	152/18723	0.002570651	0.022145871	0.015867894	SPARC/DCN/ANGPT4/AGT/SPRY2	5
GO:0019221	GO:0019221	cytokine-mediated signaling pathway	9/116	472/18723	0.002687531	0.023078093	0.016535847	CCL19/CXCL12/SAMHD1/CD44/CCL2/CCL26/CCL21/AXL/CCL8	9
GO:0042692	GO:0042692	muscle cell differentiation	8/116	384/18723	0.002701676	0.023124955	0.016569425	IGFBP5/IGF1/PDGFRB/AVPR1A/ADAMTS5/AGT/SOX9/FGF10	8
GO:0035272	GO:0035272	exocrine system development	3/116	45/18723	0.002720643	0.02321267	0.016632274	FGF7/SOX9/FGF10	3
GO:0001768	GO:0001768	establishment of T cell polarity	2/116	13/18723	0.002838804	0.023838789	0.017080899	CCL19/CCL21	2
GO:0033700	GO:0033700	phospholipid efflux	2/116	13/18723	0.002838804	0.023838789	0.017080899	APOE/APOC1	2
GO:1900272	GO:1900272	negative regulation of long-term synaptic potentiation	2/116	13/18723	0.002838804	0.023838789	0.017080899	APOE/FAM107A	2
GO:1904995	GO:1904995	negative regulation of leukocyte adhesion to vascular endothelial cell	2/116	13/18723	0.002838804	0.023838789	0.017080899	CXCL12/CCL21	2
GO:2001198	GO:2001198	regulation of dendritic cell differentiation	2/116	13/18723	0.002838804	0.023838789	0.017080899	TMEM176A/TMEM176B	2
GO:0001764	GO:0001764	neuron migration	5/116	156/18723	0.002875607	0.024071908	0.017247933	COL3A1/CXCL12/DCLK1/AXL/SPOCK1	5
GO:0031018	GO:0031018	endocrine pancreas development	3/116	46/18723	0.002897428	0.024178536	0.017324333	SOX4/SOX9/BMP5	3
GO:0042472	GO:0042472	inner ear morphogenesis	4/116	96/18723	0.002998425	0.024943151	0.017872193	SOX9/SPRY2/PRRX1/FGF10	4
GO:0001666	GO:0001666	response to hypoxia	7/116	307/18723	0.003028598	0.025115659	0.017995799	MMP2/CXCL12/MYC/ANGPT4/CYGB/EDNRA/APOLD1	7
GO:0071695	GO:0071695	anatomical structure maturation	6/116	229/18723	0.003043654	0.025162135	0.018029099	IGF1/MMP2/CCL19/LGI4/CCL21/AXL	6
GO:0010712	GO:0010712	regulation of collagen metabolic process	3/116	47/18723	0.00308113	0.025314713	0.018138424	PDGFRB/CST3/CYGB	3
GO:0090279	GO:0090279	regulation of calcium ion import	3/116	47/18723	0.00308113	0.025314713	0.018138424	CXCL12/PDGFRB/CCL2	3
GO:0030595	GO:0030595	leukocyte chemotaxis	6/116	230/18723	0.003109695	0.025470796	0.01825026	CCL19/CXCL12/CCL2/CCL26/CCL21/CCL8	6
GO:0035637	GO:0035637	multicellular organismal signaling	5/116	160/18723	0.003205933	0.026055708	0.01866936	ABCC9/GJC1/AVPR1A/KCNE4/AGT	5
GO:0061337	GO:0061337	cardiac conduction	4/116	98/18723	0.003229814	0.026055708	0.01866936	ABCC9/GJC1/KCNE4/AGT	4
GO:0010594	GO:0010594	regulation of endothelial cell migration	6/116	232/18723	0.003244986	0.026055708	0.01866936	APOE/SPARC/DCN/SEMA5A/ANGPT4/AGT	6
GO:0072503	GO:0072503	cellular divalent inorganic cation homeostasis	9/116	486/18723	0.00326182	0.026055708	0.01866936	APOE/THY1/CCL19/CXCL12/AVPR1A/AGT/EDNRA/CCL21/CCL8	9
GO:1903053	GO:1903053	regulation of extracellular matrix organization	3/116	48/18723	0.003271835	0.026055708	0.01866936	CST3/AGT/SOX9	3
GO:2001238	GO:2001238	positive regulation of extrinsic apoptotic signaling pathway	3/116	48/18723	0.003271835	0.026055708	0.01866936	TIMP3/SRPX/AGT	3
GO:0001767	GO:0001767	establishment of lymphocyte polarity	2/116	14/18723	0.003298563	0.026055708	0.01866936	CCL19/CCL21	2
GO:0001771	GO:0001771	immunological synapse formation	2/116	14/18723	0.003298563	0.026055708	0.01866936	CCL19/CCL21	2
GO:0010838	GO:0010838	positive regulation of keratinocyte proliferation	2/116	14/18723	0.003298563	0.026055708	0.01866936	FGF7/FGF10	2
GO:0035815	GO:0035815	positive regulation of renal sodium excretion	2/116	14/18723	0.003298563	0.026055708	0.01866936	AVPR1A/AGT	2
GO:0050930	GO:0050930	induction of positive chemotaxis	2/116	14/18723	0.003298563	0.026055708	0.01866936	CXCL12/FGF10	2
GO:0051547	GO:0051547	regulation of keratinocyte migration	2/116	14/18723	0.003298563	0.026055708	0.01866936	FGF7/FGF10	2
GO:0010717	GO:0010717	regulation of epithelial to mesenchymal transition	4/116	99/18723	0.003349949	0.026383327	0.018904104	COL1A1/EPHA3/SPRY2/BMP5	4
GO:0038084	GO:0038084	vascular endothelial growth factor signaling pathway	3/116	49/18723	0.003469628	0.027033262	0.019369794	DCN/PDGFRB/SPRY2	3
GO:0019218	GO:0019218	regulation of steroid metabolic process	4/116	100/18723	0.003473094	0.027033262	0.019369794	APOE/APOC1/AGT/BMP5	4
GO:0045807	GO:0045807	positive regulation of endocytosis	4/116	100/18723	0.003473094	0.027033262	0.019369794	APOE/CCL19/CCL21/AXL	4
GO:0060840	GO:0060840	artery development	4/116	100/18723	0.003473094	0.027033262	0.019369794	APOE/SOX4/PDGFRB/PRRX1	4
GO:0098869	GO:0098869	cellular oxidant detoxification	4/116	101/18723	0.003599284	0.027933799	0.020015043	HBB/APOE/HBA1/CYGB	4
GO:0060537	GO:0060537	muscle tissue development	8/116	403/18723	0.003622493	0.028032196	0.020085547	IGFBP5/IGF1/DCN/GJC1/PDGFRB/AGT/SOX9/BMP5	8
GO:0034308	GO:0034308	primary alcohol metabolic process	4/116	102/18723	0.003728554	0.028603491	0.020494889	CYP1B1/IGF1/BMP5/ALDH1A1	4
GO:0045833	GO:0045833	negative regulation of lipid metabolic process	4/116	102/18723	0.003728554	0.028603491	0.020494889	APOE/APOC1/SOX9/BMP5	4
GO:0062014	GO:0062014	negative regulation of small molecule metabolic process	4/116	102/18723	0.003728554	0.028603491	0.020494889	APOE/APOC1/SOX9/BMP5	4
GO:0002468	GO:0002468	dendritic cell antigen processing and presentation	2/116	15/18723	0.00379067	0.028748617	0.020598874	CCL19/CCL21	2
GO:0010713	GO:0010713	negative regulation of collagen metabolic process	2/116	15/18723	0.00379067	0.028748617	0.020598874	CST3/CYGB	2
GO:0071599	GO:0071599	otic vesicle development	2/116	15/18723	0.00379067	0.028748617	0.020598874	SOX9/FGF10	2
GO:0072075	GO:0072075	metanephric mesenchyme development	2/116	15/18723	0.00379067	0.028748617	0.020598874	PDGFRB/MYC	2
GO:0071496	GO:0071496	cellular response to external stimulus	7/116	320/18723	0.003803079	0.028760788	0.020607595	COL1A1/LPL/AVPR1A/FAM107A/AGT/SOX9/AXL	7
GO:0031960	GO:0031960	response to corticosteroid	5/116	167/18723	0.003848562	0.029022302	0.020794975	COL1A1/SPARC/SSTR2/AVPR1A/FAM107A	5
GO:0010874	GO:0010874	regulation of cholesterol efflux	3/116	51/18723	0.003886799	0.029227854	0.020942256	APOE/PLTP/ABCA8	3
GO:0036293	GO:0036293	response to decreased oxygen levels	7/116	322/18723	0.00393448	0.029420185	0.021080065	MMP2/CXCL12/MYC/ANGPT4/CYGB/EDNRA/APOLD1	7
GO:0043010	GO:0043010	camera-type eye development	7/116	322/18723	0.00393448	0.029420185	0.021080065	CYP1B1/THY1/PDGFRB/SOX9/SPRY2/OSR2/FGF10	7
GO:1901890	GO:1901890	positive regulation of cell junction assembly	4/116	104/18723	0.003996479	0.029800077	0.021352264	THY1/CLSTN2/AGT/SLITRK4	4
GO:0072132	GO:0072132	mesenchyme morphogenesis	3/116	52/18723	0.004106334	0.030533692	0.021877911	MYC/SOX9/BMP5	3
GO:0071887	GO:0071887	leukocyte apoptotic process	4/116	106/18723	0.004277149	0.03120554	0.022359302	CCL19/CXCL12/CCL21/AXL	4
GO:0003084	GO:0003084	positive regulation of systemic arterial blood pressure	2/116	16/18723	0.004314716	0.03120554	0.022359302	CAMK2N1/AVPR1A	2
GO:0030540	GO:0030540	female genitalia development	2/116	16/18723	0.004314716	0.03120554	0.022359302	FGF10/AXL	2
GO:0034116	GO:0034116	positive regulation of heterotypic cell-cell adhesion	2/116	16/18723	0.004314716	0.03120554	0.022359302	THY1/CD44	2
GO:0034374	GO:0034374	low-density lipoprotein particle remodeling	2/116	16/18723	0.004314716	0.03120554	0.022359302	APOE/AGT	2
GO:0051770	GO:0051770	positive regulation of nitric-oxide synthase biosynthetic process	2/116	16/18723	0.004314716	0.03120554	0.022359302	AKAP12/CCL2	2
GO:0051969	GO:0051969	regulation of transmission of nerve impulse	2/116	16/18723	0.004314716	0.03120554	0.022359302	AVPR1A/AGT	2
GO:1900747	GO:1900747	negative regulation of vascular endothelial growth factor signaling pathway	2/116	16/18723	0.004314716	0.03120554	0.022359302	DCN/SPRY2	2
GO:1901201	GO:1901201	regulation of extracellular matrix assembly	2/116	16/18723	0.004314716	0.03120554	0.022359302	AGT/SOX9	2
GO:1902931	GO:1902931	negative regulation of alcohol biosynthetic process	2/116	16/18723	0.004314716	0.03120554	0.022359302	APOE/BMP5	2
GO:0007566	GO:0007566	embryo implantation	3/116	53/18723	0.004333269	0.03120554	0.022359302	MMP2/TPPP3/ARHGDIB	3
GO:0007219	GO:0007219	Notch signaling pathway	5/116	172/18723	0.004360804	0.03120554	0.022359302	CFD/NOTCH3/ANGPT4/SOX9/FGF10	5
GO:0048736	GO:0048736	appendage development	5/116	172/18723	0.004360804	0.03120554	0.022359302	SOX4/SOX9/OSR2/PRRX1/FGF10	5
GO:0060173	GO:0060173	limb development	5/116	172/18723	0.004360804	0.03120554	0.022359302	SOX4/SOX9/OSR2/PRRX1/FGF10	5
GO:0032526	GO:0032526	response to retinoic acid	4/116	107/18723	0.00442235	0.031392792	0.022493471	COL1A1/EPHA3/PDGFRB/SOX9	4
GO:0042303	GO:0042303	molting cycle	4/116	107/18723	0.00442235	0.031392792	0.022493471	IGFBP5/FGF7/SOX9/FGF10	4
GO:0042633	GO:0042633	hair cycle	4/116	107/18723	0.00442235	0.031392792	0.022493471	IGFBP5/FGF7/SOX9/FGF10	4
GO:0007409	GO:0007409	axonogenesis	8/116	418/18723	0.004508166	0.031916859	0.022868974	APOE/THY1/SEMA5A/CXCL12/EPHA3/NOTCH3/SLITRK4/DCLK1	8
GO:0006816	GO:0006816	calcium ion transport	8/116	422/18723	0.00477038	0.033683692	0.02413494	THY1/CCL19/CXCL12/PDGFRB/AGT/CCL2/CCL21/CCL8	8
GO:0010951	GO:0010951	negative regulation of endopeptidase activity	6/116	252/18723	0.004851264	0.033902812	0.024291944	COL6A3/TIMP3/CST3/CD44/AGT/SPOCK1	6
GO:0016264	GO:0016264	gap junction assembly	2/116	17/18723	0.004870291	0.033902812	0.024291944	GJC1/AGT	2
GO:0034349	GO:0034349	glial cell apoptotic process	2/116	17/18723	0.004870291	0.033902812	0.024291944	AKAP12/CCL2	2
GO:0061298	GO:0061298	retina vasculature development in camera-type eye	2/116	17/18723	0.004870291	0.033902812	0.024291944	CYP1B1/PDGFRB	2
GO:0070206	GO:0070206	protein trimerization	2/116	17/18723	0.004870291	0.033902812	0.024291944	STEAP4/COL1A2	2
GO:1905954	GO:1905954	positive regulation of lipid localization	4/116	110/18723	0.004877828	0.033902812	0.024291944	APOE/PLTP/ABCA8/LPL	4
GO:0043405	GO:0043405	regulation of MAP kinase activity	5/116	177/18723	0.004919963	0.034106621	0.024437976	APOE/CCL19/PDGFRB/AGT/SPRY2	5
GO:0048015	GO:0048015	phosphatidylinositol-mediated signaling	5/116	178/18723	0.005037623	0.034831566	0.024957411	IGF1/DCN/PDGFRB/AGT/SOX9	5
GO:0001658	GO:0001658	branching involved in ureteric bud morphogenesis	3/116	56/18723	0.005059183	0.03489001	0.024999287	MYC/AGT/SOX9	3
GO:0002011	GO:0002011	morphogenesis of an epithelial sheet	3/116	57/18723	0.005316418	0.03647501	0.026134967	CD44/COL5A1/BMP5	3
GO:0061756	GO:0061756	leukocyte adhesion to vascular endothelial cell	3/116	57/18723	0.005316418	0.03647501	0.026134967	CXCL12/CHST2/CCL21	3
GO:0032640	GO:0032640	tumor necrosis factor production	5/116	181/18723	0.00540258	0.036775983	0.02635062	IGF1/CCL19/LPL/AKAP12/AXL	5
GO:0032680	GO:0032680	regulation of tumor necrosis factor production	5/116	181/18723	0.00540258	0.036775983	0.02635062	IGF1/CCL19/LPL/AKAP12/AXL	5
GO:0045765	GO:0045765	regulation of angiogenesis	7/116	342/18723	0.005446318	0.036775983	0.02635062	SPARC/CYP1B1/DCN/SEMA5A/ANGPT4/AGT/SPRY2	7
GO:0006957	GO:0006957	complement activation, alternative pathway	2/116	18/18723	0.005456992	0.036775983	0.02635062	CFH/CFD	2
GO:0072189	GO:0072189	ureter development	2/116	18/18723	0.005456992	0.036775983	0.02635062	SOX9/EMX2	2
GO:0090190	GO:0090190	positive regulation of branching involved in ureteric bud morphogenesis	2/116	18/18723	0.005456992	0.036775983	0.02635062	AGT/SOX9	2
GO:1902548	GO:1902548	negative regulation of cellular response to vascular endothelial growth factor stimulus	2/116	18/18723	0.005456992	0.036775983	0.02635062	DCN/SPRY2	2
GO:0048017	GO:0048017	inositol lipid-mediated signaling	5/116	182/18723	0.005528284	0.037162354	0.026627461	IGF1/DCN/PDGFRB/AGT/SOX9	5
GO:0010559	GO:0010559	regulation of glycoprotein biosynthetic process	3/116	58/18723	0.005581393	0.037424857	0.026815549	IGF1/CCL19/CCL21	3
GO:0071675	GO:0071675	regulation of mononuclear cell migration	4/116	115/18723	0.005705206	0.038158939	0.027341531	CXCL12/CCL2/BMP5/CCL21	4
GO:0010466	GO:0010466	negative regulation of peptidase activity	6/116	262/18723	0.005844437	0.038669482	0.027707344	COL6A3/TIMP3/CST3/CD44/AGT/SPOCK1	6
GO:0021885	GO:0021885	forebrain cell migration	3/116	59/18723	0.00585417	0.038669482	0.027707344	CXCL12/AXL/EMX2	3
GO:0043407	GO:0043407	negative regulation of MAP kinase activity	3/116	59/18723	0.00585417	0.038669482	0.027707344	APOE/AGT/SPRY2	3
GO:0043551	GO:0043551	regulation of phosphatidylinositol 3-kinase activity	3/116	59/18723	0.00585417	0.038669482	0.027707344	CCL19/PDGFRB/CCL21	3
GO:0051055	GO:0051055	negative regulation of lipid biosynthetic process	3/116	59/18723	0.00585417	0.038669482	0.027707344	APOE/APOC1/BMP5	3
GO:1901342	GO:1901342	regulation of vasculature development	7/116	348/18723	0.005975252	0.039247826	0.028121737	SPARC/CYP1B1/DCN/SEMA5A/ANGPT4/AGT/SPRY2	7
GO:0071706	GO:0071706	tumor necrosis factor superfamily cytokine production	5/116	186/18723	0.006051829	0.039247826	0.028121737	IGF1/CCL19/LPL/AKAP12/AXL	5
GO:1903555	GO:1903555	regulation of tumor necrosis factor superfamily cytokine production	5/116	186/18723	0.006051829	0.039247826	0.028121737	IGF1/CCL19/LPL/AKAP12/AXL	5
GO:0030301	GO:0030301	cholesterol transport	4/116	117/18723	0.006060806	0.039247826	0.028121737	APOE/PLTP/ABCA8/APOC1	4
GO:0010744	GO:0010744	positive regulation of macrophage derived foam cell differentiation	2/116	19/18723	0.006074419	0.039247826	0.028121737	LPL/AGT	2
GO:0042474	GO:0042474	middle ear morphogenesis	2/116	19/18723	0.006074419	0.039247826	0.028121737	OSR2/PRRX1	2
GO:0051546	GO:0051546	keratinocyte migration	2/116	19/18723	0.006074419	0.039247826	0.028121737	FGF7/FGF10	2
GO:0051957	GO:0051957	positive regulation of amino acid transport	2/116	19/18723	0.006074419	0.039247826	0.028121737	AVPR1A/AGT	2
GO:0072074	GO:0072074	kidney mesenchyme development	2/116	19/18723	0.006074419	0.039247826	0.028121737	PDGFRB/MYC	2
GO:0006081	GO:0006081	cellular aldehyde metabolic process	3/116	60/18723	0.006134809	0.039542039	0.028332546	CYP1B1/BMP5/ALDH1A1	3
GO:0022612	GO:0022612	gland morphogenesis	4/116	118/18723	0.006244015	0.040017763	0.02867341	IGFBP5/FGF7/SOX9/FGF10	4
GO:0030203	GO:0030203	glycosaminoglycan metabolic process	4/116	118/18723	0.006244015	0.040017763	0.02867341	DCN/PDGFRB/CHST2/CD44	4
GO:0045861	GO:0045861	negative regulation of proteolysis	7/116	351/18723	0.006253715	0.040017763	0.02867341	CAMK2N1/COL6A3/TIMP3/CST3/CD44/AGT/SPOCK1	7
GO:0022411	GO:0022411	cellular component disassembly	8/116	443/18723	0.006344752	0.040502947	0.029021053	MMP2/SEMA5A/LAMC1/MYC/CST3/ADAMTS5/NCKAP5/ADAMTS4	8
GO:2000401	GO:2000401	regulation of lymphocyte migration	3/116	61/18723	0.006423368	0.040906709	0.029310355	CXCL12/CCL2/CCL21	3
GO:0048675	GO:0048675	axon extension	4/116	120/18723	0.006621407	0.042067268	0.030141916	APOE/SEMA5A/CXCL12/DCLK1	4
GO:0007178	GO:0007178	transmembrane receptor protein serine/threonine kinase signaling pathway	7/116	355/18723	0.006639957	0.042084679	0.030154391	COL3A1/COL1A2/ZEB2/LTBP4/SPRY2/BMP5/FGF10	7
GO:0060675	GO:0060675	ureteric bud morphogenesis	3/116	62/18723	0.006719901	0.042203848	0.030239777	MYC/AGT/SOX9	3
GO:0002577	GO:0002577	regulation of antigen processing and presentation	2/116	20/18723	0.006722176	0.042203848	0.030239777	CCL19/CCL21	2
GO:0031645	GO:0031645	negative regulation of nervous system process	2/116	20/18723	0.006722176	0.042203848	0.030239777	AVPR1A/CTSC	2
GO:0034104	GO:0034104	negative regulation of tissue remodeling	2/116	20/18723	0.006722176	0.042203848	0.030239777	CST3/AGT	2
GO:0001704	GO:0001704	formation of primary germ layer	4/116	121/18723	0.006815651	0.042690033	0.030588137	COL6A1/MMP2/COL5A1/COL5A2	4
GO:0002688	GO:0002688	regulation of leukocyte chemotaxis	4/116	122/18723	0.007013635	0.043689537	0.031304299	CCL19/CXCL12/CCL2/CCL21	4
GO:0051928	GO:0051928	positive regulation of calcium ion transport	4/116	122/18723	0.007013635	0.043689537	0.031304299	THY1/CXCL12/PDGFRB/CCL2	4
GO:0072171	GO:0072171	mesonephric tubule morphogenesis	3/116	63/18723	0.007024464	0.043689537	0.031304299	MYC/AGT/SOX9	3
GO:0007565	GO:0007565	female pregnancy	5/116	193/18723	0.007050531	0.043749448	0.031347226	IGFBP5/MMP2/TPPP3/ARHGDIB/AGT	5
GO:0030168	GO:0030168	platelet activation	4/116	123/18723	0.007215387	0.044668282	0.032005586	HBB/COL3A1/APOE/AXL	4
GO:0043270	GO:0043270	positive regulation of ion transport	6/116	275/18723	0.007348198	0.045076543	0.032298112	THY1/CXCL12/PDGFRB/AVPR1A/AGT/CCL2	6
GO:0035813	GO:0035813	regulation of renal sodium excretion	2/116	21/18723	0.007399868	0.045076543	0.032298112	AVPR1A/AGT	2
GO:0051767	GO:0051767	nitric-oxide synthase biosynthetic process	2/116	21/18723	0.007399868	0.045076543	0.032298112	AKAP12/CCL2	2
GO:0051769	GO:0051769	regulation of nitric-oxide synthase biosynthetic process	2/116	21/18723	0.007399868	0.045076543	0.032298112	AKAP12/CCL2	2
GO:0060445	GO:0060445	branching involved in salivary gland morphogenesis	2/116	21/18723	0.007399868	0.045076543	0.032298112	FGF7/FGF10	2
GO:0072111	GO:0072111	cell proliferation involved in kidney development	2/116	21/18723	0.007399868	0.045076543	0.032298112	PDGFRB/MYC	2
GO:0090189	GO:0090189	regulation of branching involved in ureteric bud morphogenesis	2/116	21/18723	0.007399868	0.045076543	0.032298112	AGT/SOX9	2
GO:0007179	GO:0007179	transforming growth factor beta receptor signaling pathway	5/116	198/18723	0.007830926	0.047561591	0.034078691	COL3A1/COL1A2/ZEB2/LTBP4/SPRY2	5
GO:2001235	GO:2001235	positive regulation of apoptotic signaling pathway	4/116	126/18723	0.007843553	0.047561591	0.034078691	TIMP3/SRPX/CTSC/AGT	4
GO:1902105	GO:1902105	regulation of leukocyte differentiation	6/116	279/18723	0.007862555	0.04756846	0.034083613	TMEM176A/CCL19/TMEM176B/SOX4/MYC/AXL	6
GO:0071300	GO:0071300	cellular response to retinoic acid	3/116	66/18723	0.007986834	0.048101701	0.03446569	COL1A1/EPHA3/SOX9	3
GO:2000573	GO:2000573	positive regulation of DNA biosynthetic process	3/116	66/18723	0.007986834	0.048101701	0.03446569	PDGFRB/MYC/PARM1	3
GO:0035270	GO:0035270	endocrine system development	4/116	127/18723	0.008060674	0.048279915	0.034593383	SOX4/SOX9/BMP5/FGF10	4
GO:0007413	GO:0007413	axonal fasciculation	2/116	22/18723	0.008107108	0.048279915	0.034593383	SEMA5A/EPHA3	2
GO:0055093	GO:0055093	response to hyperoxia	2/116	22/18723	0.008107108	0.048279915	0.034593383	COL1A1/PDGFRB	2
GO:0060343	GO:0060343	trabecula formation	2/116	22/18723	0.008107108	0.048279915	0.034593383	COL1A1/MMP2	2
GO:0106030	GO:0106030	neuron projection fasciculation	2/116	22/18723	0.008107108	0.048279915	0.034593383	SEMA5A/EPHA3	2
GO:1903532	GO:1903532	positive regulation of secretion by cell	6/116	282/18723	0.008265028	0.049110498	0.03518851	CAMK2N1/IGF1/CXCL12/SOX4/AVPR1A/AGT	6
GO:0006879	GO:0006879	cellular iron ion homeostasis	3/116	67/18723	0.008324012	0.049350824	0.035360708	STEAP4/MYC/SLC40A1	3
GO:0051146	GO:0051146	striated muscle cell differentiation	6/116	283/18723	0.008402423	0.049705002	0.035614482	IGFBP5/IGF1/PDGFRB/AVPR1A/ADAMTS5/AGT	6
GO:0006022	GO:0006022	aminoglycan metabolic process	4/116	129/18723	0.008506685	0.050210189	0.035976457	DCN/PDGFRB/CHST2/CD44	4
GO:0061564	GO:0061564	axon development	8/116	467/18723	0.008597115	0.050631682	0.036278464	APOE/THY1/SEMA5A/CXCL12/EPHA3/NOTCH3/SLITRK4/DCLK1	8
GO:0010812	GO:0010812	negative regulation of cell-substrate adhesion	3/116	68/18723	0.00866946	0.050832824	0.036422585	COL1A1/FAM107A/SPOCK1	3
GO:0034394	GO:0034394	protein localization to cell surface	3/116	68/18723	0.00866946	0.050832824	0.036422585	FGF7/FGF10/GPM6B	3
GO:0015918	GO:0015918	sterol transport	4/116	130/18723	0.00873563	0.051108237	0.036619924	APOE/PLTP/ABCA8/APOC1	4
GO:0034695	GO:0034695	response to prostaglandin E	2/116	23/18723	0.008843509	0.051400485	0.036829325	CCL19/CCL21	2
GO:0035812	GO:0035812	renal sodium excretion	2/116	23/18723	0.008843509	0.051400485	0.036829325	AVPR1A/AGT	2
GO:0060487	GO:0060487	lung epithelial cell differentiation	2/116	23/18723	0.008843509	0.051400485	0.036829325	SOX9/FGF10	2
GO:0046683	GO:0046683	response to organophosphorus	4/116	131/18723	0.008968572	0.052013811	0.037268783	COL1A1/IGFBP5/SPARC/ABCC9	4
GO:0008016	GO:0008016	regulation of heart contraction	5/116	206/18723	0.00920158	0.053156487	0.03808753	ABCC9/GJC1/AVPR1A/KCNE4/AGT	5
GO:0072175	GO:0072175	epithelial tube formation	4/116	132/18723	0.009205537	0.053156487	0.03808753	SOX4/SOX9/BMP5/FGF10	4
GO:0010565	GO:0010565	regulation of cellular ketone metabolic process	4/116	133/18723	0.009446553	0.054312578	0.038915889	APOC1/AVPR1A/SOX9/BMP5	4
GO:0010595	GO:0010595	positive regulation of endothelial cell migration	4/116	133/18723	0.009446553	0.054312578	0.038915889	SPARC/SEMA5A/ANGPT4/AGT	4
GO:0044062	GO:0044062	regulation of excretion	2/116	24/18723	0.00960869	0.054421986	0.038994282	AVPR1A/AGT	2
GO:0048011	GO:0048011	neurotrophin TRK receptor signaling pathway	2/116	24/18723	0.00960869	0.054421986	0.038994282	AGT/SPRY2	2
GO:0051043	GO:0051043	regulation of membrane protein ectodomain proteolysis	2/116	24/18723	0.00960869	0.054421986	0.038994282	APOE/TIMP3	2
GO:0060479	GO:0060479	lung cell differentiation	2/116	24/18723	0.00960869	0.054421986	0.038994282	SOX9/FGF10	2
GO:0060571	GO:0060571	morphogenesis of an epithelial fold	2/116	24/18723	0.00960869	0.054421986	0.038994282	BMP5/FGF10	2
GO:0071676	GO:0071676	negative regulation of mononuclear cell migration	2/116	24/18723	0.00960869	0.054421986	0.038994282	CCL2/BMP5	2
GO:0090023	GO:0090023	positive regulation of neutrophil chemotaxis	2/116	24/18723	0.00960869	0.054421986	0.038994282	CCL19/CCL21	2
GO:1902905	GO:1902905	positive regulation of supramolecular fiber organization	5/116	209/18723	0.009755735	0.054904948	0.039340332	APOE/SEMA5A/SYNPO2/CCL26/CCL21	5
GO:0043550	GO:0043550	regulation of lipid kinase activity	3/116	71/18723	0.009755838	0.054904948	0.039340332	CCL19/PDGFRB/CCL21	3
GO:0072078	GO:0072078	nephron tubule morphogenesis	3/116	71/18723	0.009755838	0.054904948	0.039340332	MYC/AGT/SOX9	3
GO:0014743	GO:0014743	regulation of muscle hypertrophy	3/116	72/18723	0.010134773	0.056917225	0.040782163	IGFBP5/IGF1/AGT	3
GO:0045860	GO:0045860	positive regulation of protein kinase activity	7/116	386/18723	0.010263352	0.057517985	0.041212617	IGF1/CCL19/PDGFRB/ANGPT4/AGT/SPRY2/CCL21	7
GO:0006469	GO:0006469	negative regulation of protein kinase activity	5/116	212/18723	0.010332466	0.05756933	0.041249407	APOE/CAMK2N1/THY1/AGT/SPRY2	5
GO:0050927	GO:0050927	positive regulation of positive chemotaxis	2/116	25/18723	0.010402272	0.05756933	0.041249407	CXCL12/FGF10	2
GO:0060740	GO:0060740	prostate gland epithelium morphogenesis	2/116	25/18723	0.010402272	0.05756933	0.041249407	SOX9/FGF10	2
GO:1901623	GO:1901623	regulation of lymphocyte chemotaxis	2/116	25/18723	0.010402272	0.05756933	0.041249407	CCL2/CCL21	2
GO:1903055	GO:1903055	positive regulation of extracellular matrix organization	2/116	25/18723	0.010402272	0.05756933	0.041249407	AGT/SOX9	2
GO:1904754	GO:1904754	positive regulation of vascular associated smooth muscle cell migration	2/116	25/18723	0.010402272	0.05756933	0.041249407	IGFBP5/AGT	2
GO:0010977	GO:0010977	negative regulation of neuron projection development	4/116	137/18723	0.010451635	0.057722516	0.041359167	APOE/THY1/SEMA5A/SPOCK1	4
GO:0035924	GO:0035924	cellular response to vascular endothelial growth factor stimulus	3/116	73/18723	0.010522173	0.057871949	0.041466239	DCN/PDGFRB/SPRY2	3
GO:0072088	GO:0072088	nephron epithelium morphogenesis	3/116	73/18723	0.010522173	0.057871949	0.041466239	MYC/AGT/SOX9	3
GO:0006631	GO:0006631	fatty acid metabolic process	7/116	390/18723	0.01081883	0.059380876	0.042547411	CYP1B1/LPL/APOC1/AVPR1A/PTGDS/CYGB/SOX9	7
GO:0007601	GO:0007601	visual perception	5/116	215/18723	0.010932194	0.059879631	0.042904777	COL1A1/TIMP3/TGFBI/GJC1/LUM	5
GO:0002407	GO:0002407	dendritic cell chemotaxis	2/116	26/18723	0.01122388	0.060727576	0.043512344	CCL19/CCL21	2
GO:0014829	GO:0014829	vascular associated smooth muscle contraction	2/116	26/18723	0.01122388	0.060727576	0.043512344	AGT/EDNRA	2
GO:0034114	GO:0034114	regulation of heterotypic cell-cell adhesion	2/116	26/18723	0.01122388	0.060727576	0.043512344	THY1/CD44	2
GO:0050926	GO:0050926	regulation of positive chemotaxis	2/116	26/18723	0.01122388	0.060727576	0.043512344	CXCL12/FGF10	2
GO:0060219	GO:0060219	camera-type eye photoreceptor cell differentiation	2/116	26/18723	0.01122388	0.060727576	0.043512344	THY1/SOX9	2
GO:0072273	GO:0072273	metanephric nephron morphogenesis	2/116	26/18723	0.01122388	0.060727576	0.043512344	PDGFRB/SOX9	2
GO:0048662	GO:0048662	negative regulation of smooth muscle cell proliferation	3/116	75/18723	0.011322503	0.061013164	0.043716973	APOE/IGFBP5/IGFBP3	3
GO:0061333	GO:0061333	renal tubule morphogenesis	3/116	75/18723	0.011322503	0.061013164	0.043716973	MYC/AGT/SOX9	3
GO:0035296	GO:0035296	regulation of tube diameter	4/116	141/18723	0.01152356	0.061846201	0.044313858	APOE/AVPR1A/AGT/EDNRA	4
GO:0097746	GO:0097746	blood vessel diameter maintenance	4/116	141/18723	0.01152356	0.061846201	0.044313858	APOE/AVPR1A/AGT/EDNRA	4
GO:0008154	GO:0008154	actin polymerization or depolymerization	5/116	218/18723	0.011555333	0.061891943	0.044346633	SEMA5A/CXCL12/FAM107A/CCL26/CCL21	5
GO:0090287	GO:0090287	regulation of cellular response to growth factor stimulus	6/116	304/18723	0.011681892	0.06233605	0.044664844	DCN/ZEB2/LTBP4/AGT/SPRY2/FGF10	6
GO:0001937	GO:0001937	negative regulation of endothelial cell proliferation	3/116	76/18723	0.011735496	0.06233605	0.044664844	APOE/SPARC/CCL2	3
GO:0006809	GO:0006809	nitric oxide biosynthetic process	3/116	76/18723	0.011735496	0.06233605	0.044664844	HBB/CYP1B1/AGT	3
GO:0050953	GO:0050953	sensory perception of light stimulus	5/116	219/18723	0.011768318	0.06233605	0.044664844	COL1A1/TIMP3/TGFBI/GJC1/LUM	5
GO:0035150	GO:0035150	regulation of tube size	4/116	142/18723	0.011802167	0.06233605	0.044664844	APOE/AVPR1A/AGT/EDNRA	4
GO:0072006	GO:0072006	nephron development	4/116	142/18723	0.011802167	0.06233605	0.044664844	PDGFRB/MYC/AGT/SOX9	4
GO:2000045	GO:2000045	regulation of G1/S transition of mitotic cell cycle	4/116	142/18723	0.011802167	0.06233605	0.044664844	SOX4/FAM107A/CCL2/FGF10	4
GO:0048705	GO:0048705	skeletal system morphogenesis	5/116	220/18723	0.011983965	0.062955896	0.045108974	COL1A1/MMP2/SOX9/OSR2/PRRX1	5
GO:0010894	GO:0010894	negative regulation of steroid biosynthetic process	2/116	27/18723	0.012073142	0.062955896	0.045108974	APOE/BMP5	2
GO:0034377	GO:0034377	plasma lipoprotein particle assembly	2/116	27/18723	0.012073142	0.062955896	0.045108974	APOE/APOC1	2
GO:0060512	GO:0060512	prostate gland morphogenesis	2/116	27/18723	0.012073142	0.062955896	0.045108974	SOX9/FGF10	2
GO:0071624	GO:0071624	positive regulation of granulocyte chemotaxis	2/116	27/18723	0.012073142	0.062955896	0.045108974	CCL19/CCL21	2
GO:1900746	GO:1900746	regulation of vascular endothelial growth factor signaling pathway	2/116	27/18723	0.012073142	0.062955896	0.045108974	DCN/SPRY2	2
GO:0030010	GO:0030010	establishment of cell polarity	4/116	143/18723	0.012085072	0.062955896	0.045108974	CCL19/SPRY2/FGF10/CCL21	4
GO:0007193	GO:0007193	adenylate cyclase-inhibiting G protein-coupled receptor signaling pathway	3/116	78/18723	0.012587286	0.065189407	0.046709322	AKAP12/SSTR2/EDNRA	3
GO:0030500	GO:0030500	regulation of bone mineralization	3/116	78/18723	0.012587286	0.065189407	0.046709322	SOX9/OSR2/GPM6B	3
GO:0070373	GO:0070373	negative regulation of ERK1 and ERK2 cascade	3/116	78/18723	0.012587286	0.065189407	0.046709322	CAMK2N1/TIMP3/SPRY2	3
GO:0051047	GO:0051047	positive regulation of secretion	6/116	310/18723	0.012764838	0.065980579	0.047276211	CAMK2N1/IGF1/CXCL12/SOX4/AVPR1A/AGT	6
GO:2001234	GO:2001234	negative regulation of apoptotic signaling pathway	5/116	224/18723	0.012873455	0.066413058	0.047586089	IGF1/CXCL12/CD44/BMP5/FGF10	5
GO:0010818	GO:0010818	T cell chemotaxis	2/116	28/18723	0.01294969	0.066548406	0.047683068	CCL26/CCL21	2
GO:1902624	GO:1902624	positive regulation of neutrophil migration	2/116	28/18723	0.01294969	0.066548406	0.047683068	CCL19/CCL21	2
GO:0008037	GO:0008037	cell recognition	5/116	225/18723	0.013102626	0.067075367	0.048060645	CCL19/SEMA5A/EPHA3/CCL21/TRBC2	5
GO:0034284	GO:0034284	response to monosaccharide	5/116	225/18723	0.013102626	0.067075367	0.048060645	CAMK2N1/SPARC/LPL/SOX4/COL6A2	5
GO:0019932	GO:0019932	second-messenger-mediated signaling	6/116	312/18723	0.013141009	0.067142736	0.048108916	APOE/IGF1/AVPR1A/RASD1/AGT/SOX9	6
GO:0016331	GO:0016331	morphogenesis of embryonic epithelium	4/116	147/18723	0.01326012	0.067492236	0.048359339	SOX4/SOX9/BMP5/FGF10	4
GO:0060041	GO:0060041	retina development in camera-type eye	4/116	147/18723	0.01326012	0.067492236	0.048359339	CYP1B1/THY1/PDGFRB/SOX9	4
GO:0014074	GO:0014074	response to purine-containing compound	4/116	148/18723	0.013564848	0.068541324	0.049111028	COL1A1/IGFBP5/SPARC/ABCC9	4
GO:0035148	GO:0035148	tube formation	4/116	148/18723	0.013564848	0.068541324	0.049111028	SOX4/SOX9/BMP5/FGF10	4
GO:0051384	GO:0051384	response to glucocorticoid	4/116	148/18723	0.013564848	0.068541324	0.049111028	SPARC/SSTR2/AVPR1A/FAM107A	4
GO:0098657	GO:0098657	import into cell	5/116	227/18723	0.013569225	0.068541324	0.049111028	STEAP4/ABCC9/AGT/SLC2A3/GPM6B	5
GO:1902230	GO:1902230	negative regulation of intrinsic apoptotic signaling pathway in response to DNA damage	2/116	29/18723	0.01385316	0.069440647	0.049755409	CXCL12/CD44	2
GO:1902430	GO:1902430	negative regulation of amyloid-beta formation	2/116	29/18723	0.01385316	0.069440647	0.049755409	APOE/IGF1	2
GO:1902547	GO:1902547	regulation of cellular response to vascular endothelial growth factor stimulus	2/116	29/18723	0.01385316	0.069440647	0.049755409	DCN/SPRY2	2
GO:2000406	GO:2000406	positive regulation of T cell migration	2/116	29/18723	0.01385316	0.069440647	0.049755409	CXCL12/CCL21	2
GO:0014032	GO:0014032	neural crest cell development	3/116	81/18723	0.013929867	0.069440647	0.049755409	SEMA5A/EDNRA/SOX9	3
GO:0046209	GO:0046209	nitric oxide metabolic process	3/116	81/18723	0.013929867	0.069440647	0.049755409	HBB/CYP1B1/AGT	3
GO:0071260	GO:0071260	cellular response to mechanical stimulus	3/116	81/18723	0.013929867	0.069440647	0.049755409	COL1A1/AGT/SOX9	3
GO:0001649	GO:0001649	osteoblast differentiation	5/116	229/18723	0.014046928	0.069893312	0.050079751	COL1A1/IGFBP5/IGF1/COL6A1/SOX9	5
GO:0006959	GO:0006959	humoral immune response	6/116	317/18723	0.014115397	0.070102962	0.050229968	CFH/C1S/CFD/C1R/CCL2/TRBC2	6
GO:0008543	GO:0008543	fibroblast growth factor receptor signaling pathway	3/116	82/18723	0.014394793	0.071224795	0.051033781	FGF7/SPRY2/FGF10	3
GO:2001057	GO:2001057	reactive nitrogen species metabolic process	3/116	82/18723	0.014394793	0.071224795	0.051033781	HBB/CYP1B1/AGT	3
GO:0048592	GO:0048592	eye morphogenesis	4/116	151/18723	0.014505692	0.071572983	0.051283264	THY1/COL5A1/COL5A2/SOX9	4
GO:0007204	GO:0007204	positive regulation of cytosolic calcium ion concentration	6/116	319/18723	0.014518937	0.071572983	0.051283264	THY1/CCL19/AVPR1A/AGT/EDNRA/CCL21	6
GO:0000132	GO:0000132	establishment of mitotic spindle orientation	2/116	30/18723	0.01478319	0.072074821	0.051642839	SPRY2/FGF10	2
GO:0034694	GO:0034694	response to prostaglandin	2/116	30/18723	0.01478319	0.072074821	0.051642839	CCL19/CCL21	2
GO:0036296	GO:0036296	response to increased oxygen levels	2/116	30/18723	0.01478319	0.072074821	0.051642839	COL1A1/PDGFRB	2
GO:0044788	GO:0044788	modulation by host of viral process	2/116	30/18723	0.01478319	0.072074821	0.051642839	APOE/CCL8	2
GO:0045939	GO:0045939	negative regulation of steroid metabolic process	2/116	30/18723	0.01478319	0.072074821	0.051642839	APOE/BMP5	2
GO:0060351	GO:0060351	cartilage development involved in endochondral bone morphogenesis	2/116	30/18723	0.01478319	0.072074821	0.051642839	COL1A1/SOX9	2
GO:0120254	GO:0120254	olefinic compound metabolic process	4/116	153/18723	0.01515534	0.073754139	0.052846099	CYP1B1/PTGDS/BMP5/ALDH1A1	4
GO:0015844	GO:0015844	monoamine transport	3/116	84/18723	0.015350868	0.074029004	0.053043044	CXCL12/AGT/GPM6B	3
GO:0032370	GO:0032370	positive regulation of lipid transport	3/116	84/18723	0.015350868	0.074029004	0.053043044	APOE/PLTP/ABCA8	3
GO:0042310	GO:0042310	vasoconstriction	3/116	84/18723	0.015350868	0.074029004	0.053043044	AVPR1A/AGT/EDNRA	3
GO:0045445	GO:0045445	myoblast differentiation	3/116	84/18723	0.015350868	0.074029004	0.053043044	IGF1/SOX9/IGFBP3	3
GO:2000134	GO:2000134	negative regulation of G1/S transition of mitotic cell cycle	3/116	84/18723	0.015350868	0.074029004	0.053043044	SOX4/FAM107A/CCL2	3
GO:0001516	GO:0001516	prostaglandin biosynthetic process	2/116	31/18723	0.015739423	0.075492513	0.054091674	AVPR1A/PTGDS	2
GO:0046457	GO:0046457	prostanoid biosynthetic process	2/116	31/18723	0.015739423	0.075492513	0.054091674	AVPR1A/PTGDS	2
GO:0065005	GO:0065005	protein-lipid complex assembly	2/116	31/18723	0.015739423	0.075492513	0.054091674	APOE/APOC1	2
GO:0048738	GO:0048738	cardiac muscle tissue development	5/116	236/18723	0.015807903	0.07557624	0.054151665	IGF1/GJC1/PDGFRB/AGT/BMP5	5
GO:0055013	GO:0055013	cardiac muscle cell development	3/116	85/18723	0.015842052	0.07557624	0.054151665	IGF1/PDGFRB/AGT	3
GO:0055072	GO:0055072	iron ion homeostasis	3/116	85/18723	0.015842052	0.07557624	0.054151665	STEAP4/MYC/SLC40A1	3
GO:0033673	GO:0033673	negative regulation of kinase activity	5/116	237/18723	0.016070952	0.076531082	0.054835826	APOE/CAMK2N1/THY1/AGT/SPRY2	5
GO:0014031	GO:0014031	mesenchymal cell development	3/116	86/18723	0.016342022	0.077406516	0.055463089	SEMA5A/EDNRA/SOX9	3
GO:0048864	GO:0048864	stem cell development	3/116	86/18723	0.016342022	0.077406516	0.055463089	SEMA5A/EDNRA/SOX9	3
GO:1903510	GO:1903510	mucopolysaccharide metabolic process	3/116	86/18723	0.016342022	0.077406516	0.055463089	DCN/CHST2/CD44	3
GO:0048608	GO:0048608	reproductive structure development	7/116	424/18723	0.016458365	0.077819127	0.055758733	DCN/TPPP3/PDGFRB/SOX9/BMP5/FGF10/AXL	7
GO:0051403	GO:0051403	stress-activated MAPK cascade	5/116	239/18723	0.016605791	0.077955595	0.055856514	CCL19/MYC/IGFBP6/AGT/CCL21	5
GO:0072593	GO:0072593	reactive oxygen species metabolic process	5/116	239/18723	0.016605791	0.077955595	0.055856514	HBB/CYP1B1/HBA1/PDGFRB/AGT	5
GO:0050863	GO:0050863	regulation of T cell activation	6/116	329/18723	0.016657965	0.077955595	0.055856514	THY1/IGF1/CCL19/SOX4/CCL2/CCL21	6
GO:0007435	GO:0007435	salivary gland morphogenesis	2/116	32/18723	0.016721505	0.077955595	0.055856514	FGF7/FGF10	2
GO:0010743	GO:0010743	regulation of macrophage derived foam cell differentiation	2/116	32/18723	0.016721505	0.077955595	0.055856514	LPL/AGT	2
GO:0042744	GO:0042744	hydrogen peroxide catabolic process	2/116	32/18723	0.016721505	0.077955595	0.055856514	HBB/HBA1	2
GO:0048841	GO:0048841	regulation of axon extension involved in axon guidance	2/116	32/18723	0.016721505	0.077955595	0.055856514	SEMA5A/CXCL12	2
GO:0090022	GO:0090022	regulation of neutrophil chemotaxis	2/116	32/18723	0.016721505	0.077955595	0.055856514	CCL19/CCL21	2
GO:0061458	GO:0061458	reproductive system development	7/116	427/18723	0.017040082	0.07930192	0.056821179	DCN/TPPP3/PDGFRB/SOX9/BMP5/FGF10/AXL	7
GO:0071214	GO:0071214	cellular response to abiotic stimulus	6/116	331/18723	0.017110546	0.079352391	0.056857342	COL1A1/MMP2/MYC/AVPR1A/AGT/SOX9	6
GO:0104004	GO:0104004	cellular response to environmental stimulus	6/116	331/18723	0.017110546	0.079352391	0.056857342	COL1A1/MMP2/MYC/AVPR1A/AGT/SOX9	6
GO:0060047	GO:0060047	heart contraction	5/116	241/18723	0.017152367	0.079408003	0.056897189	ABCC9/GJC1/AVPR1A/KCNE4/AGT	5
GO:0035025	GO:0035025	positive regulation of Rho protein signal transduction	2/116	33/18723	0.017729083	0.081370376	0.058303263	COL3A1/PDGFRB	2
GO:0036336	GO:0036336	dendritic cell migration	2/116	33/18723	0.017729083	0.081370376	0.058303263	CCL19/CCL21	2
GO:0070570	GO:0070570	regulation of neuron projection regeneration	2/116	33/18723	0.017729083	0.081370376	0.058303263	THY1/PRRX1	2
GO:0110110	GO:0110110	positive regulation of animal organ morphogenesis	2/116	33/18723	0.017729083	0.081370376	0.058303263	SOX9/FGF10	2
GO:1902992	GO:1902992	negative regulation of amyloid precursor protein catabolic process	2/116	33/18723	0.017729083	0.081370376	0.058303263	APOE/IGF1	2
GO:0062012	GO:0062012	regulation of small molecule metabolic process	6/116	334/18723	0.017805236	0.081579239	0.058452917	APOE/IGF1/APOC1/AVPR1A/SOX9/BMP5	6
GO:0052548	GO:0052548	regulation of endopeptidase activity	7/116	432/18723	0.018041794	0.082521058	0.059127746	COL6A3/TIMP3/MYC/CST3/CD44/AGT/SPOCK1	7
GO:0031668	GO:0031668	cellular response to extracellular stimulus	5/116	246/18723	0.018570808	0.084364759	0.060448789	COL1A1/LPL/AVPR1A/FAM107A/AXL	5
GO:0006633	GO:0006633	fatty acid biosynthetic process	4/116	163/18723	0.018678257	0.084364759	0.060448789	LPL/APOC1/AVPR1A/PTGDS	4
GO:0010976	GO:0010976	positive regulation of neuron projection development	4/116	163/18723	0.018678257	0.084364759	0.060448789	APOE/EPHA3/AGT/BMP5	4
GO:0007431	GO:0007431	salivary gland development	2/116	34/18723	0.01876181	0.084364759	0.060448789	FGF7/FGF10	2
GO:0031128	GO:0031128	developmental induction	2/116	34/18723	0.01876181	0.084364759	0.060448789	SOX9/FGF10	2
GO:0035909	GO:0035909	aorta morphogenesis	2/116	34/18723	0.01876181	0.084364759	0.060448789	SOX4/PDGFRB	2
GO:0044319	GO:0044319	wound healing, spreading of cells	2/116	34/18723	0.01876181	0.084364759	0.060448789	CD44/COL5A1	2
GO:0051973	GO:0051973	positive regulation of telomerase activity	2/116	34/18723	0.01876181	0.084364759	0.060448789	MYC/PARM1	2
GO:0055094	GO:0055094	response to lipoprotein particle	2/116	34/18723	0.01876181	0.084364759	0.060448789	APOE/LPL	2
GO:0090505	GO:0090505	epiboly involved in wound healing	2/116	34/18723	0.01876181	0.084364759	0.060448789	CD44/COL5A1	2
GO:0031098	GO:0031098	stress-activated protein kinase signaling cascade	5/116	247/18723	0.018863506	0.084463391	0.060519461	CCL19/MYC/IGFBP6/AGT/CCL21	5
GO:0001657	GO:0001657	ureteric bud development	3/116	91/18723	0.01897412	0.084463391	0.060519461	MYC/AGT/SOX9	3
GO:0014033	GO:0014033	neural crest cell differentiation	3/116	91/18723	0.01897412	0.084463391	0.060519461	SEMA5A/EDNRA/SOX9	3
GO:0051952	GO:0051952	regulation of amine transport	3/116	91/18723	0.01897412	0.084463391	0.060519461	CXCL12/AVPR1A/AGT	3
GO:0055006	GO:0055006	cardiac cell development	3/116	91/18723	0.01897412	0.084463391	0.060519461	IGF1/PDGFRB/AGT	3
GO:0072080	GO:0072080	nephron tubule development	3/116	91/18723	0.01897412	0.084463391	0.060519461	MYC/AGT/SOX9	3
GO:0050680	GO:0050680	negative regulation of epithelial cell proliferation	4/116	164/18723	0.019056144	0.084545757	0.060578477	APOE/SPARC/CCL2/SOX9	4
GO:0050806	GO:0050806	positive regulation of synaptic transmission	4/116	164/18723	0.019056144	0.084545757	0.060578477	APOE/CLSTN2/FAM107A/CCL2	4
GO:0070509	GO:0070509	calcium ion import	3/116	92/18723	0.019527063	0.08581633	0.061488865	CXCL12/PDGFRB/CCL2	3
GO:0072163	GO:0072163	mesonephric epithelium development	3/116	92/18723	0.019527063	0.08581633	0.061488865	MYC/AGT/SOX9	3
GO:0072164	GO:0072164	mesonephric tubule development	3/116	92/18723	0.019527063	0.08581633	0.061488865	MYC/AGT/SOX9	3
GO:0001933	GO:0001933	negative regulation of protein phosphorylation	6/116	342/18723	0.019752188	0.08581633	0.061488865	APOE/CAMK2N1/THY1/AGT/SPRY2/IGFBP3	6
GO:0003298	GO:0003298	physiological muscle hypertrophy	2/116	35/18723	0.019819341	0.08581633	0.061488865	IGF1/AGT	2
GO:0003301	GO:0003301	physiological cardiac muscle hypertrophy	2/116	35/18723	0.019819341	0.08581633	0.061488865	IGF1/AGT	2
GO:0010837	GO:0010837	regulation of keratinocyte proliferation	2/116	35/18723	0.019819341	0.08581633	0.061488865	FGF7/FGF10	2
GO:0018149	GO:0018149	peptide cross-linking	2/116	35/18723	0.019819341	0.08581633	0.061488865	COL3A1/DCN	2
GO:0040001	GO:0040001	establishment of mitotic spindle localization	2/116	35/18723	0.019819341	0.08581633	0.061488865	SPRY2/FGF10	2
GO:0045922	GO:0045922	negative regulation of fatty acid metabolic process	2/116	35/18723	0.019819341	0.08581633	0.061488865	APOC1/SOX9	2
GO:0061049	GO:0061049	cell growth involved in cardiac muscle cell development	2/116	35/18723	0.019819341	0.08581633	0.061488865	IGF1/AGT	2
GO:0090504	GO:0090504	epiboly	2/116	35/18723	0.019819341	0.08581633	0.061488865	CD44/COL5A1	2
GO:0098801	GO:0098801	regulation of renal system process	2/116	35/18723	0.019819341	0.08581633	0.061488865	AVPR1A/AGT	2
GO:2000403	GO:2000403	positive regulation of lymphocyte migration	2/116	35/18723	0.019819341	0.08581633	0.061488865	CXCL12/CCL21	2
GO:0030307	GO:0030307	positive regulation of cell growth	4/116	166/18723	0.019826087	0.08581633	0.061488865	IGF1/SEMA5A/CXCL12/AVPR1A	4
GO:0045936	GO:0045936	negative regulation of phosphate metabolic process	7/116	441/18723	0.019948544	0.085975173	0.061602679	APOE/CAMK2N1/THY1/APOC1/AGT/SPRY2/IGFBP3	7
GO:0032496	GO:0032496	response to lipopolysaccharide	6/116	343/18723	0.020005367	0.085975173	0.061602679	SPARC/DCN/AKAP12/CCL2/FGF10/AXL	6
GO:0003015	GO:0003015	heart process	5/116	251/18723	0.020064719	0.085975173	0.061602679	ABCC9/GJC1/AVPR1A/KCNE4/AGT	5
GO:0019217	GO:0019217	regulation of fatty acid metabolic process	3/116	93/18723	0.020088865	0.085975173	0.061602679	APOC1/AVPR1A/SOX9	3
GO:0051591	GO:0051591	response to cAMP	3/116	93/18723	0.020088865	0.085975173	0.061602679	COL1A1/IGFBP5/SPARC	3
GO:0060349	GO:0060349	bone morphogenesis	3/116	93/18723	0.020088865	0.085975173	0.061602679	COL1A1/SOX9/OSR2	3
GO:1902807	GO:1902807	negative regulation of cell cycle G1/S phase transition	3/116	93/18723	0.020088865	0.085975173	0.061602679	SOX4/FAM107A/CCL2	3
GO:0010563	GO:0010563	negative regulation of phosphorus metabolic process	7/116	442/18723	0.02016879	0.086178682	0.061748496	APOE/CAMK2N1/THY1/APOC1/AGT/SPRY2/IGFBP3	7
GO:0051960	GO:0051960	regulation of nervous system development	7/116	443/18723	0.020390736	0.086987401	0.062327957	THY1/CLSTN2/SEMA5A/CXCL12/CTSC/SLITRK4/LGI4	7
GO:1902806	GO:1902806	regulation of cell cycle G1/S phase transition	4/116	168/18723	0.020615022	0.087535934	0.06272099	SOX4/FAM107A/CCL2/FGF10	4
GO:0002690	GO:0002690	positive regulation of leukocyte chemotaxis	3/116	94/18723	0.020659532	0.087535934	0.06272099	CCL19/CXCL12/CCL21	3
GO:0061326	GO:0061326	renal tubule development	3/116	94/18723	0.020659532	0.087535934	0.06272099	MYC/AGT/SOX9	3
GO:0009743	GO:0009743	response to carbohydrate	5/116	253/18723	0.020683735	0.087535934	0.06272099	CAMK2N1/SPARC/LPL/SOX4/COL6A2	5
GO:0097305	GO:0097305	response to alcohol	5/116	253/18723	0.020683735	0.087535934	0.06272099	SPARC/CCL19/AVPR1A/CCL21/CA3	5
GO:0003203	GO:0003203	endocardial cushion morphogenesis	2/116	36/18723	0.020901336	0.087621032	0.062781965	SOX9/BMP5	2
GO:0010762	GO:0010762	regulation of fibroblast migration	2/116	36/18723	0.020901336	0.087621032	0.062781965	AKAP12/CYGB	2
GO:0038179	GO:0038179	neurotrophin signaling pathway	2/116	36/18723	0.020901336	0.087621032	0.062781965	AGT/SPRY2	2
GO:0051955	GO:0051955	regulation of amino acid transport	2/116	36/18723	0.020901336	0.087621032	0.062781965	AVPR1A/AGT	2
GO:0071402	GO:0071402	cellular response to lipoprotein particle stimulus	2/116	36/18723	0.020901336	0.087621032	0.062781965	APOE/LPL	2
GO:1902229	GO:1902229	regulation of intrinsic apoptotic signaling pathway in response to DNA damage	2/116	36/18723	0.020901336	0.087621032	0.062781965	CXCL12/CD44	2
GO:0030516	GO:0030516	regulation of axon extension	3/116	95/18723	0.021239067	0.088896851	0.063696111	APOE/SEMA5A/CXCL12	3
GO:0051924	GO:0051924	regulation of calcium ion transport	5/116	255/18723	0.021315141	0.089075203	0.063823903	THY1/CXCL12/PDGFRB/AGT/CCL2	5
GO:0007259	GO:0007259	receptor signaling pathway via JAK-STAT	4/116	170/18723	0.021423063	0.089385884	0.064046511	CYP1B1/IGF1/AGT/CCL2	4
GO:0010876	GO:0010876	lipid localization	7/116	448/18723	0.02152617	0.089675532	0.064254048	APOE/PLTP/ABCA8/LPL/APOC1/AGT/APOLD1	7
GO:0090092	GO:0090092	regulation of transmembrane receptor protein serine/threonine kinase signaling pathway	5/116	256/18723	0.021635516	0.089849834	0.064378939	ZEB2/LTBP4/SPRY2/BMP5/FGF10	5
GO:1903522	GO:1903522	regulation of blood circulation	5/116	256/18723	0.021635516	0.089849834	0.064378939	ABCC9/GJC1/AVPR1A/KCNE4/AGT	5
GO:0003073	GO:0003073	regulation of systemic arterial blood pressure	3/116	96/18723	0.021827475	0.090112959	0.064567473	CAMK2N1/AVPR1A/AGT	3
GO:0015914	GO:0015914	phospholipid transport	3/116	96/18723	0.021827475	0.090112959	0.064567473	APOE/PLTP/APOC1	3
GO:0046890	GO:0046890	regulation of lipid biosynthetic process	4/116	171/18723	0.021834282	0.090112959	0.064567473	APOE/APOC1/AVPR1A/BMP5	4
GO:0048469	GO:0048469	cell maturation	4/116	171/18723	0.021834282	0.090112959	0.064567473	CCL19/LGI4/CCL21/AXL	4
GO:0001990	GO:0001990	regulation of systemic arterial blood pressure by hormone	2/116	37/18723	0.022007455	0.090128993	0.064578961	AVPR1A/AGT	2
GO:0048846	GO:0048846	axon extension involved in axon guidance	2/116	37/18723	0.022007455	0.090128993	0.064578961	SEMA5A/CXCL12	2
GO:0051294	GO:0051294	establishment of spindle orientation	2/116	37/18723	0.022007455	0.090128993	0.064578961	SPRY2/FGF10	2
GO:1902284	GO:1902284	neuron projection extension involved in neuron projection guidance	2/116	37/18723	0.022007455	0.090128993	0.064578961	SEMA5A/CXCL12	2
GO:1905332	GO:1905332	positive regulation of morphogenesis of an epithelium	2/116	37/18723	0.022007455	0.090128993	0.064578961	AGT/SOX9	2
GO:1901136	GO:1901136	carbohydrate derivative catabolic process	4/116	172/18723	0.022250317	0.090844087	0.065091338	SAMHD1/CST3/CD44/ALDH1A1	4
GO:1990138	GO:1990138	neuron projection extension	4/116	172/18723	0.022250317	0.090844087	0.065091338	APOE/SEMA5A/CXCL12/DCLK1	4
GO:0010596	GO:0010596	negative regulation of endothelial cell migration	3/116	97/18723	0.022424757	0.09113695	0.06530118	APOE/DCN/ANGPT4	3
GO:0070167	GO:0070167	regulation of biomineral tissue development	3/116	97/18723	0.022424757	0.09113695	0.06530118	SOX9/OSR2/GPM6B	3
GO:2001237	GO:2001237	negative regulation of extrinsic apoptotic signaling pathway	3/116	97/18723	0.022424757	0.09113695	0.06530118	IGF1/BMP5/FGF10	3
GO:0003012	GO:0003012	muscle system process	7/116	452/18723	0.022465725	0.091164267	0.065320753	IGFBP5/IGF1/GJC1/SSTR2/KCNE4/AGT/EDNRA	7
GO:0006066	GO:0006066	alcohol metabolic process	6/116	353/18723	0.022659899	0.09167272	0.065685068	APOE/CYP1B1/IGF1/BMP5/ALDH1A1/INPP4B	6
GO:0051480	GO:0051480	regulation of cytosolic calcium ion concentration	6/116	353/18723	0.022659899	0.09167272	0.065685068	THY1/CCL19/AVPR1A/AGT/EDNRA/CCL21	6
GO:0043502	GO:0043502	regulation of muscle adaptation	3/116	98/18723	0.023030913	0.092898437	0.066563315	IGFBP5/IGF1/AGT	3
GO:0010613	GO:0010613	positive regulation of cardiac muscle hypertrophy	2/116	38/18723	0.023137364	0.092898437	0.066563315	IGF1/AGT	2
GO:0010719	GO:0010719	negative regulation of epithelial to mesenchymal transition	2/116	38/18723	0.023137364	0.092898437	0.066563315	SPRY2/BMP5	2
GO:0010742	GO:0010742	macrophage derived foam cell differentiation	2/116	38/18723	0.023137364	0.092898437	0.066563315	LPL/AGT	2
GO:0090077	GO:0090077	foam cell differentiation	2/116	38/18723	0.023137364	0.092898437	0.066563315	LPL/AGT	2
GO:0015837	GO:0015837	amine transport	3/116	99/18723	0.023645943	0.094654888	0.067821842	CXCL12/AVPR1A/AGT	3
GO:0110149	GO:0110149	regulation of biomineralization	3/116	99/18723	0.023645943	0.094654888	0.067821842	SOX9/OSR2/GPM6B	3
GO:0006641	GO:0006641	triglyceride metabolic process	3/116	100/18723	0.024269846	0.096944418	0.06946233	APOE/LPL/APOC1	3
GO:0014742	GO:0014742	positive regulation of muscle hypertrophy	2/116	39/18723	0.024290731	0.096944418	0.06946233	IGF1/AGT	2
GO:0071900	GO:0071900	regulation of protein serine/threonine kinase activity	6/116	359/18723	0.024361839	0.097082658	0.069561381	APOE/THY1/CCL19/PDGFRB/AGT/SPRY2	6
GO:0052547	GO:0052547	regulation of peptidase activity	7/116	461/18723	0.024683195	0.098216242	0.070373614	COL6A3/TIMP3/MYC/CST3/CD44/AGT/SPOCK1	7
GO:0030501	GO:0030501	positive regulation of bone mineralization	2/116	40/18723	0.025467228	0.100441374	0.071967958	OSR2/GPM6B	2
GO:0032892	GO:0032892	positive regulation of organic acid transport	2/116	40/18723	0.025467228	0.100441374	0.071967958	AVPR1A/AGT	2
GO:0045429	GO:0045429	positive regulation of nitric oxide biosynthetic process	2/116	40/18723	0.025467228	0.100441374	0.071967958	HBB/AGT	2
GO:0072210	GO:0072210	metanephric nephron development	2/116	40/18723	0.025467228	0.100441374	0.071967958	PDGFRB/SOX9	2
GO:0150077	GO:0150077	regulation of neuroinflammatory response	2/116	40/18723	0.025467228	0.100441374	0.071967958	IGF1/CTSC	2
GO:0002237	GO:0002237	response to molecule of bacterial origin	6/116	363/18723	0.025542966	0.100441374	0.071967958	SPARC/DCN/AKAP12/CCL2/FGF10/AXL	6
GO:0014897	GO:0014897	striated muscle hypertrophy	3/116	102/18723	0.025544256	0.100441374	0.071967958	IGFBP5/IGF1/AGT	3
GO:1902106	GO:1902106	negative regulation of leukocyte differentiation	3/116	102/18723	0.025544256	0.100441374	0.071967958	TMEM176A/TMEM176B/MYC	3
GO:0051348	GO:0051348	negative regulation of transferase activity	5/116	268/18723	0.025726934	0.101010471	0.072375726	APOE/CAMK2N1/THY1/AGT/SPRY2	5
GO:0002027	GO:0002027	regulation of heart rate	3/116	103/18723	0.026194756	0.102466781	0.073419197	AVPR1A/KCNE4/AGT	3
GO:0032760	GO:0032760	positive regulation of tumor necrosis factor production	3/116	103/18723	0.026194756	0.102466781	0.073419197	CCL19/LPL/AKAP12	3
GO:0097696	GO:0097696	receptor signaling pathway via STAT	4/116	181/18723	0.026213328	0.102466781	0.073419197	CYP1B1/IGF1/AGT/CCL2	4
GO:0048286	GO:0048286	lung alveolus development	2/116	41/18723	0.026666528	0.103781138	0.074360956	IGFBP5/FGF10	2
GO:1902622	GO:1902622	regulation of neutrophil migration	2/116	41/18723	0.026666528	0.103781138	0.074360956	CCL19/CCL21	2
GO:1904407	GO:1904407	positive regulation of nitric oxide metabolic process	2/116	41/18723	0.026666528	0.103781138	0.074360956	HBB/AGT	2
GO:0009615	GO:0009615	response to virus	6/116	367/18723	0.02676182	0.103848344	0.07440911	ABCC9/CCL19/CXCL12/SAMHD1/DCLK1/CCL8	6
GO:1903706	GO:1903706	regulation of hemopoiesis	6/116	367/18723	0.02676182	0.103848344	0.07440911	TMEM176A/CCL19/TMEM176B/SOX4/MYC/AXL	6
GO:0014896	GO:0014896	muscle hypertrophy	3/116	104/18723	0.02685411	0.103903549	0.074448666	IGFBP5/IGF1/AGT	3
GO:0045621	GO:0045621	positive regulation of lymphocyte differentiation	3/116	104/18723	0.02685411	0.103903549	0.074448666	CCL19/SOX4/AXL	3
GO:0006040	GO:0006040	amino sugar metabolic process	2/116	42/18723	0.02788831	0.106664771	0.076427128	CHST2/ALDH1A1	2
GO:0014912	GO:0014912	negative regulation of smooth muscle cell migration	2/116	42/18723	0.02788831	0.106664771	0.076427128	IGFBP5/IGFBP3	2
GO:0030574	GO:0030574	collagen catabolic process	2/116	42/18723	0.02788831	0.106664771	0.076427128	MMP2/CST3	2
GO:0032965	GO:0032965	regulation of collagen biosynthetic process	2/116	42/18723	0.02788831	0.106664771	0.076427128	PDGFRB/CYGB	2
GO:0045773	GO:0045773	positive regulation of axon extension	2/116	42/18723	0.02788831	0.106664771	0.076427128	SEMA5A/CXCL12	2
GO:0055090	GO:0055090	acylglycerol homeostasis	2/116	42/18723	0.02788831	0.106664771	0.076427128	APOE/LPL	2
GO:0070328	GO:0070328	triglyceride homeostasis	2/116	42/18723	0.02788831	0.106664771	0.076427128	APOE/LPL	2
GO:2000404	GO:2000404	regulation of T cell migration	2/116	42/18723	0.02788831	0.106664771	0.076427128	CXCL12/CCL21	2
GO:0007369	GO:0007369	gastrulation	4/116	185/18723	0.028102305	0.107238127	0.076837947	COL6A1/MMP2/COL5A1/COL5A2	4
GO:0002062	GO:0002062	chondrocyte differentiation	3/116	106/18723	0.028199357	0.107238127	0.076837947	TGFBI/SOX9/OSR2	3
GO:1903707	GO:1903707	negative regulation of hemopoiesis	3/116	106/18723	0.028199357	0.107238127	0.076837947	TMEM176A/TMEM176B/MYC	3
GO:2000278	GO:2000278	regulation of DNA biosynthetic process	3/116	106/18723	0.028199357	0.107238127	0.076837947	PDGFRB/MYC/PARM1	3
GO:0031532	GO:0031532	actin cytoskeleton reorganization	3/116	107/18723	0.028885232	0.109533459	0.078482592	FGF7/ARHGDIB/FGF10	3
GO:1903557	GO:1903557	positive regulation of tumor necrosis factor superfamily cytokine production	3/116	107/18723	0.028885232	0.109533459	0.078482592	CCL19/LPL/AKAP12	3
GO:0006509	GO:0006509	membrane protein ectodomain proteolysis	2/116	43/18723	0.029132253	0.109688908	0.078593974	APOE/TIMP3	2
GO:0045840	GO:0045840	positive regulation of mitotic nuclear division	2/116	43/18723	0.029132253	0.109688908	0.078593974	IGF1/PDGFRB	2
GO:0060443	GO:0060443	mammary gland morphogenesis	2/116	43/18723	0.029132253	0.109688908	0.078593974	IGFBP5/FGF10	2
GO:1903793	GO:1903793	positive regulation of anion transport	2/116	43/18723	0.029132253	0.109688908	0.078593974	AVPR1A/AGT	2
GO:2001239	GO:2001239	regulation of extrinsic apoptotic signaling pathway in absence of ligand	2/116	43/18723	0.029132253	0.109688908	0.078593974	SRPX/FGF10	2
GO:0002253	GO:0002253	activation of immune response	6/116	375/18723	0.029314421	0.110218911	0.078973731	THY1/CFH/C1S/CFD/C1R/TRBC2	6
GO:0110053	GO:0110053	regulation of actin filament organization	5/116	278/18723	0.029492448	0.11073187	0.079341274	SEMA5A/CXCL12/SYNPO2/CCL26/CCL21	5
GO:0008064	GO:0008064	regulation of actin polymerization or depolymerization	4/116	188/18723	0.029571096	0.110747921	0.079352775	SEMA5A/CXCL12/CCL26/CCL21	4
GO:0006958	GO:0006958	complement activation, classical pathway	3/116	108/18723	0.029579929	0.110747921	0.079352775	C1S/C1R/TRBC2	3
GO:0030832	GO:0030832	regulation of actin filament length	4/116	189/18723	0.030070649	0.112427063	0.080555909	SEMA5A/CXCL12/CCL26/CCL21	4
GO:0072009	GO:0072009	nephron epithelium development	3/116	109/18723	0.030283437	0.11285856	0.080865084	MYC/AGT/SOX9	3
GO:0031295	GO:0031295	T cell costimulation	2/116	44/18723	0.030398042	0.11285856	0.080865084	CCL19/CCL21	2
GO:0046427	GO:0046427	positive regulation of receptor signaling pathway via JAK-STAT	2/116	44/18723	0.030398042	0.11285856	0.080865084	CYP1B1/AGT	2
GO:0048806	GO:0048806	genitalia development	2/116	44/18723	0.030398042	0.11285856	0.080865084	FGF10/AXL	2
GO:0150076	GO:0150076	neuroinflammatory response	2/116	44/18723	0.030398042	0.11285856	0.080865084	IGF1/CTSC	2
GO:0003014	GO:0003014	renal system process	3/116	110/18723	0.030995744	0.113965014	0.081657877	HBB/AVPR1A/AGT	3
GO:0006939	GO:0006939	smooth muscle contraction	3/116	110/18723	0.030995744	0.113965014	0.081657877	SSTR2/AGT/EDNRA	3
GO:0032611	GO:0032611	interleukin-1 beta production	3/116	110/18723	0.030995744	0.113965014	0.081657877	IGF1/CCL19/LPL	3
GO:0032651	GO:0032651	regulation of interleukin-1 beta production	3/116	110/18723	0.030995744	0.113965014	0.081657877	IGF1/CCL19/LPL	3
GO:0048259	GO:0048259	regulation of receptor-mediated endocytosis	3/116	110/18723	0.030995744	0.113965014	0.081657877	CCL19/APOC1/CCL21	3
GO:0061387	GO:0061387	regulation of extent of cell growth	3/116	110/18723	0.030995744	0.113965014	0.081657877	APOE/SEMA5A/CXCL12	3
GO:1904659	GO:1904659	glucose transmembrane transport	3/116	110/18723	0.030995744	0.113965014	0.081657877	IGF1/EDNRA/SLC2A3	3
GO:0032872	GO:0032872	regulation of stress-activated MAPK cascade	4/116	192/18723	0.031599274	0.115499617	0.082757446	CCL19/MYC/IGFBP6/CCL21	4
GO:0003197	GO:0003197	endocardial cushion development	2/116	45/18723	0.031685363	0.115499617	0.082757446	SOX9/BMP5	2
GO:0030850	GO:0030850	prostate gland development	2/116	45/18723	0.031685363	0.115499617	0.082757446	SOX9/FGF10	2
GO:0031670	GO:0031670	cellular response to nutrient	2/116	45/18723	0.031685363	0.115499617	0.082757446	COL1A1/LPL	2
GO:0071364	GO:0071364	cellular response to epidermal growth factor stimulus	2/116	45/18723	0.031685363	0.115499617	0.082757446	COL1A1/SOX9	2
GO:0001938	GO:0001938	positive regulation of endothelial cell proliferation	3/116	111/18723	0.031716837	0.115499617	0.082757446	SEMA5A/CXCL12/CCL26	3
GO:0090288	GO:0090288	negative regulation of cellular response to growth factor stimulus	3/116	111/18723	0.031716837	0.115499617	0.082757446	DCN/AGT/SPRY2	3
GO:0042110	GO:0042110	T cell activation	7/116	487/18723	0.0319264	0.11610393	0.083190447	THY1/IGF1/CCL19/SOX4/CD44/CCL2/CCL21	7
GO:1902903	GO:1902903	regulation of supramolecular fiber organization	6/116	383/18723	0.032022903	0.116295998	0.083328067	APOE/SEMA5A/CXCL12/SYNPO2/CCL26/CCL21	6
GO:0048562	GO:0048562	embryonic organ morphogenesis	5/116	285/18723	0.03232559	0.117235315	0.084001103	SOX9/SPRY2/OSR2/PRRX1/FGF10	5
GO:0014706	GO:0014706	striated muscle tissue development	6/116	384/18723	0.032372574	0.117245977	0.084008743	IGF1/DCN/GJC1/PDGFRB/AGT/BMP5	6
GO:0010633	GO:0010633	negative regulation of epithelial cell migration	3/116	112/18723	0.032446703	0.117354786	0.084086707	APOE/DCN/ANGPT4	3
GO:0042326	GO:0042326	negative regulation of phosphorylation	6/116	385/18723	0.032724734	0.118199787	0.084692164	APOE/CAMK2N1/THY1/AGT/SPRY2/IGFBP3	6
GO:0031294	GO:0031294	lymphocyte costimulation	2/116	46/18723	0.032993905	0.118688887	0.085042612	CCL19/CCL21	2
GO:0043616	GO:0043616	keratinocyte proliferation	2/116	46/18723	0.032993905	0.118688887	0.085042612	FGF7/FGF10	2
GO:1900271	GO:1900271	regulation of long-term synaptic potentiation	2/116	46/18723	0.032993905	0.118688887	0.085042612	APOE/FAM107A	2
GO:0070302	GO:0070302	regulation of stress-activated protein kinase signaling cascade	4/116	195/18723	0.033172971	0.119171994	0.085388767	CCL19/MYC/IGFBP6/CCL21	4
GO:0009100	GO:0009100	glycoprotein metabolic process	6/116	387/18723	0.03343654	0.119956967	0.085951214	IGF1/DCN/CCL19/PHLDA1/CST3/CCL21	6
GO:0008645	GO:0008645	hexose transmembrane transport	3/116	114/18723	0.033932694	0.12150105	0.087057576	IGF1/EDNRA/SLC2A3	3
GO:0001754	GO:0001754	eye photoreceptor cell differentiation	2/116	47/18723	0.034323362	0.12150105	0.087057576	THY1/SOX9	2
GO:0003044	GO:0003044	regulation of systemic arterial blood pressure mediated by a chemical signal	2/116	47/18723	0.034323362	0.12150105	0.087057576	AVPR1A/AGT	2
GO:0010761	GO:0010761	fibroblast migration	2/116	47/18723	0.034323362	0.12150105	0.087057576	AKAP12/CYGB	2
GO:0031641	GO:0031641	regulation of myelination	2/116	47/18723	0.034323362	0.12150105	0.087057576	CTSC/LGI4	2
GO:0042311	GO:0042311	vasodilation	2/116	47/18723	0.034323362	0.12150105	0.087057576	APOE/AGT	2
GO:0043114	GO:0043114	regulation of vascular permeability	2/116	47/18723	0.034323362	0.12150105	0.087057576	APOE/AKAP12	2
GO:0048483	GO:0048483	autonomic nervous system development	2/116	47/18723	0.034323362	0.12150105	0.087057576	SOX4/EDNRA	2
GO:0051972	GO:0051972	regulation of telomerase activity	2/116	47/18723	0.034323362	0.12150105	0.087057576	MYC/PARM1	2
GO:0120163	GO:0120163	negative regulation of cold-induced thermogenesis	2/116	47/18723	0.034323362	0.12150105	0.087057576	ADAMTS5/ALDH1A1	2
GO:0030278	GO:0030278	regulation of ossification	3/116	115/18723	0.034688787	0.122306691	0.087634831	SOX9/OSR2/GPM6B	3
GO:0046916	GO:0046916	cellular transition metal ion homeostasis	3/116	115/18723	0.034688787	0.122306691	0.087634831	STEAP4/MYC/SLC40A1	3
GO:0051209	GO:0051209	release of sequestered calcium ion into cytosol	3/116	115/18723	0.034688787	0.122306691	0.087634831	THY1/CCL19/CCL21	3
GO:0015749	GO:0015749	monosaccharide transmembrane transport	3/116	116/18723	0.03545359	0.124508518	0.089212478	IGF1/EDNRA/SLC2A3	3
GO:0033559	GO:0033559	unsaturated fatty acid metabolic process	3/116	116/18723	0.03545359	0.124508518	0.089212478	CYP1B1/AVPR1A/PTGDS	3
GO:0051283	GO:0051283	negative regulation of sequestering of calcium ion	3/116	116/18723	0.03545359	0.124508518	0.089212478	THY1/CCL19/CCL21	3
GO:0033628	GO:0033628	regulation of cell adhesion mediated by integrin	2/116	48/18723	0.035673428	0.124786684	0.089411788	CYP1B1/CCL21	2
GO:0120009	GO:0120009	intermembrane lipid transfer	2/116	48/18723	0.035673428	0.124786684	0.089411788	APOE/PLTP	2
GO:1902003	GO:1902003	regulation of amyloid-beta formation	2/116	48/18723	0.035673428	0.124786684	0.089411788	APOE/IGF1	2
GO:0014902	GO:0014902	myotube differentiation	3/116	117/18723	0.036227084	0.126557085	0.090680311	IGF1/AVPR1A/ADAMTS5	3
GO:0051054	GO:0051054	positive regulation of DNA metabolic process	4/116	201/18723	0.036456101	0.126911974	0.090934595	PDGFRB/MYC/PARM1/FGF10	4
GO:0034219	GO:0034219	carbohydrate transmembrane transport	3/116	118/18723	0.037009251	0.126911974	0.090934595	IGF1/EDNRA/SLC2A3	3
GO:0051282	GO:0051282	regulation of sequestering of calcium ion	3/116	118/18723	0.037009251	0.126911974	0.090934595	THY1/CCL19/CCL21	3
GO:0006692	GO:0006692	prostanoid metabolic process	2/116	49/18723	0.037043803	0.126911974	0.090934595	AVPR1A/PTGDS	2
GO:0006693	GO:0006693	prostaglandin metabolic process	2/116	49/18723	0.037043803	0.126911974	0.090934595	AVPR1A/PTGDS	2
GO:0008038	GO:0008038	neuron recognition	2/116	49/18723	0.037043803	0.126911974	0.090934595	SEMA5A/EPHA3	2
GO:0030857	GO:0030857	negative regulation of epithelial cell differentiation	2/116	49/18723	0.037043803	0.126911974	0.090934595	SOX9/SPRY2	2
GO:0042304	GO:0042304	regulation of fatty acid biosynthetic process	2/116	49/18723	0.037043803	0.126911974	0.090934595	APOC1/AVPR1A	2
GO:0045778	GO:0045778	positive regulation of ossification	2/116	49/18723	0.037043803	0.126911974	0.090934595	OSR2/GPM6B	2
GO:0048168	GO:0048168	regulation of neuronal synaptic plasticity	2/116	49/18723	0.037043803	0.126911974	0.090934595	APOE/AGT	2
GO:0070169	GO:0070169	positive regulation of biomineral tissue development	2/116	49/18723	0.037043803	0.126911974	0.090934595	OSR2/GPM6B	2
GO:0070849	GO:0070849	response to epidermal growth factor	2/116	49/18723	0.037043803	0.126911974	0.090934595	COL1A1/SOX9	2
GO:1902041	GO:1902041	regulation of extrinsic apoptotic signaling pathway via death domain receptors	2/116	49/18723	0.037043803	0.126911974	0.090934595	TIMP3/BMP5	2
GO:1904752	GO:1904752	regulation of vascular associated smooth muscle cell migration	2/116	49/18723	0.037043803	0.126911974	0.090934595	IGFBP5/AGT	2
GO:1904894	GO:1904894	positive regulation of receptor signaling pathway via STAT	2/116	49/18723	0.037043803	0.126911974	0.090934595	CYP1B1/AGT	2
GO:0006869	GO:0006869	lipid transport	6/116	398/18723	0.0375316	0.12841789	0.092013609	APOE/PLTP/ABCA8/APOC1/AGT/APOLD1	6
GO:0042572	GO:0042572	retinol metabolic process	2/116	50/18723	0.038434187	0.130833511	0.093744443	CYP1B1/ALDH1A1	2
GO:0110151	GO:0110151	positive regulation of biomineralization	2/116	50/18723	0.038434187	0.130833511	0.093744443	OSR2/GPM6B	2
GO:1902930	GO:1902930	regulation of alcohol biosynthetic process	2/116	50/18723	0.038434187	0.130833511	0.093744443	APOE/BMP5	2
GO:1904738	GO:1904738	vascular associated smooth muscle cell migration	2/116	50/18723	0.038434187	0.130833511	0.093744443	IGFBP5/AGT	2
GO:0071901	GO:0071901	negative regulation of protein serine/threonine kinase activity	3/116	120/18723	0.038599524	0.131228524	0.094027476	APOE/AGT/SPRY2	3
GO:0060348	GO:0060348	bone development	4/116	205/18723	0.038745712	0.131557506	0.094263198	COL1A1/IGF1/SOX9/OSR2	4
GO:0001838	GO:0001838	embryonic epithelial tube formation	3/116	121/18723	0.039407589	0.13301521	0.095307667	SOX4/SOX9/BMP5	3
GO:0002455	GO:0002455	humoral immune response mediated by circulating immunoglobulin	3/116	121/18723	0.039407589	0.13301521	0.095307667	C1S/C1R/TRBC2	3
GO:0043500	GO:0043500	muscle adaptation	3/116	121/18723	0.039407589	0.13301521	0.095307667	IGFBP5/IGF1/AGT	3
GO:0048706	GO:0048706	embryonic skeletal system development	3/116	121/18723	0.039407589	0.13301521	0.095307667	COL1A1/OSR2/PRRX1	3
GO:0042063	GO:0042063	gliogenesis	5/116	301/18723	0.039424869	0.13301521	0.095307667	SOX4/CCL2/SOX9/LGI4/FGF10	5
GO:0006636	GO:0006636	unsaturated fatty acid biosynthetic process	2/116	51/18723	0.039844284	0.133248096	0.095474535	AVPR1A/PTGDS	2
GO:0014009	GO:0014009	glial cell proliferation	2/116	51/18723	0.039844284	0.133248096	0.095474535	SOX4/LGI4	2
GO:0045661	GO:0045661	regulation of myoblast differentiation	2/116	51/18723	0.039844284	0.133248096	0.095474535	SOX9/IGFBP3	2
GO:0045668	GO:0045668	negative regulation of osteoblast differentiation	2/116	51/18723	0.039844284	0.133248096	0.095474535	IGFBP5/SOX9	2
GO:0048013	GO:0048013	ephrin receptor signaling pathway	2/116	51/18723	0.039844284	0.133248096	0.095474535	MMP2/EPHA3	2
GO:0051293	GO:0051293	establishment of spindle localization	2/116	51/18723	0.039844284	0.133248096	0.095474535	SPRY2/FGF10	2
GO:0071622	GO:0071622	regulation of granulocyte chemotaxis	2/116	51/18723	0.039844284	0.133248096	0.095474535	CCL19/CCL21	2
GO:0051208	GO:0051208	sequestering of calcium ion	3/116	122/18723	0.040224243	0.134349982	0.096264055	THY1/CCL19/CCL21	3
GO:0010959	GO:0010959	regulation of metal ion transport	6/116	406/18723	0.040703818	0.135781408	0.097289695	THY1/CXCL12/PDGFRB/KCNE4/AGT/CCL2	6
GO:0006690	GO:0006690	icosanoid metabolic process	3/116	123/18723	0.041049465	0.136763048	0.097993057	CYP1B1/AVPR1A/PTGDS	3
GO:0043277	GO:0043277	apoptotic cell clearance	2/116	52/18723	0.041273802	0.137167118	0.098282581	CCL2/AXL	2
GO:0048260	GO:0048260	positive regulation of receptor-mediated endocytosis	2/116	52/18723	0.041273802	0.137167118	0.098282581	CCL19/CCL21	2
GO:0042180	GO:0042180	cellular ketone metabolic process	4/116	211/18723	0.042331745	0.140332634	0.100550726	APOC1/AVPR1A/SOX9/BMP5	4
GO:0050807	GO:0050807	regulation of synapse organization	4/116	211/18723	0.042331745	0.140332634	0.100550726	APOE/SPARC/CLSTN2/SLITRK4	4
GO:0034381	GO:0034381	plasma lipoprotein particle clearance	2/116	53/18723	0.042722451	0.14093596	0.10098302	APOE/APOC1	2
GO:0043113	GO:0043113	receptor clustering	2/116	53/18723	0.042722451	0.14093596	0.10098302	APOE/THY1	2
GO:0045806	GO:0045806	negative regulation of endocytosis	2/116	53/18723	0.042722451	0.14093596	0.10098302	EPHA3/APOC1	2
GO:0055007	GO:0055007	cardiac muscle cell differentiation	3/116	125/18723	0.042725515	0.14093596	0.10098302	IGF1/PDGFRB/AGT	3
GO:0009749	GO:0009749	response to glucose	4/116	212/18723	0.042947116	0.141491611	0.101381153	CAMK2N1/LPL/SOX4/COL6A2	4
GO:0032874	GO:0032874	positive regulation of stress-activated MAPK cascade	3/116	126/18723	0.043576294	0.143387015	0.102739243	CCL19/IGFBP6/CCL21	3
GO:0043434	GO:0043434	response to peptide hormone	6/116	414/18723	0.04404183	0.144168913	0.103299486	COL1A1/IGFBP5/SPARC/LPL/CXCL12/AGT	6
GO:0060350	GO:0060350	endochondral bone morphogenesis	2/116	54/18723	0.044189942	0.144168913	0.103299486	COL1A1/SOX9	2
GO:0070839	GO:0070839	metal ion export	2/116	54/18723	0.044189942	0.144168913	0.103299486	KCNE4/SLC40A1	2
GO:0086002	GO:0086002	cardiac muscle cell action potential involved in contraction	2/116	54/18723	0.044189942	0.144168913	0.103299486	GJC1/KCNE4	2
GO:0000082	GO:0000082	G1/S transition of mitotic cell cycle	4/116	214/18723	0.044193025	0.144168913	0.103299486	SOX4/FAM107A/CCL2/FGF10	4
GO:0051651	GO:0051651	maintenance of location in cell	4/116	214/18723	0.044193025	0.144168913	0.103299486	APOE/THY1/CCL19/CCL21	4
GO:0072330	GO:0072330	monocarboxylic acid biosynthetic process	4/116	214/18723	0.044193025	0.144168913	0.103299486	LPL/APOC1/AVPR1A/PTGDS	4
GO:0006639	GO:0006639	acylglycerol metabolic process	3/116	128/18723	0.045303235	0.146890635	0.105249647	APOE/LPL/APOC1	3
GO:0017015	GO:0017015	regulation of transforming growth factor beta receptor signaling pathway	3/116	128/18723	0.045303235	0.146890635	0.105249647	ZEB2/LTBP4/SPRY2	3
GO:0032612	GO:0032612	interleukin-1 production	3/116	128/18723	0.045303235	0.146890635	0.105249647	IGF1/CCL19/LPL	3
GO:0032652	GO:0032652	regulation of interleukin-1 production	3/116	128/18723	0.045303235	0.146890635	0.105249647	IGF1/CCL19/LPL	3
GO:0070304	GO:0070304	positive regulation of stress-activated protein kinase signaling cascade	3/116	128/18723	0.045303235	0.146890635	0.105249647	CCL19/IGFBP6/CCL21	3
GO:0003179	GO:0003179	heart valve morphogenesis	2/116	55/18723	0.045675992	0.147560061	0.105729301	SOX4/SOX9	2
GO:0046164	GO:0046164	alcohol catabolic process	2/116	55/18723	0.045675992	0.147560061	0.105729301	APOE/INPP4B	2
GO:1902991	GO:1902991	regulation of amyloid precursor protein catabolic process	2/116	55/18723	0.045675992	0.147560061	0.105729301	APOE/IGF1	2
GO:0046394	GO:0046394	carboxylic acid biosynthetic process	5/116	314/18723	0.04584317	0.14792063	0.105987655	LPL/APOC1/AVPR1A/PTGDS/ALDH1A1	5
GO:0007596	GO:0007596	blood coagulation	4/116	217/18723	0.046099794	0.148568586	0.106451927	HBB/COL3A1/APOE/AXL	4
GO:0006638	GO:0006638	neutral lipid metabolic process	3/116	129/18723	0.046179343	0.148644996	0.106506676	APOE/LPL/APOC1	3
GO:0007163	GO:0007163	establishment or maintenance of cell polarity	4/116	218/18723	0.046745485	0.150104319	0.107552306	CCL19/SPRY2/FGF10/CCL21	4
GO:0050803	GO:0050803	regulation of synapse structure or activity	4/116	218/18723	0.046745485	0.150104319	0.107552306	APOE/SPARC/CLSTN2/SLITRK4	4
GO:0016053	GO:0016053	organic acid biosynthetic process	5/116	316/18723	0.046882908	0.150232065	0.107643838	LPL/APOC1/AVPR1A/PTGDS/ALDH1A1	5
GO:0046456	GO:0046456	icosanoid biosynthetic process	2/116	56/18723	0.047180318	0.150232065	0.107643838	AVPR1A/PTGDS	2
GO:0050433	GO:0050433	regulation of catecholamine secretion	2/116	56/18723	0.047180318	0.150232065	0.107643838	CXCL12/AGT	2
GO:0051653	GO:0051653	spindle localization	2/116	56/18723	0.047180318	0.150232065	0.107643838	SPRY2/FGF10	2
GO:0055078	GO:0055078	sodium ion homeostasis	2/116	56/18723	0.047180318	0.150232065	0.107643838	AVPR1A/AGT	2
GO:0071385	GO:0071385	cellular response to glucocorticoid stimulus	2/116	56/18723	0.047180318	0.150232065	0.107643838	SSTR2/FAM107A	2
GO:1904645	GO:1904645	response to amyloid-beta	2/116	56/18723	0.047180318	0.150232065	0.107643838	IGF1/MMP2	2
GO:0009746	GO:0009746	response to hexose	4/116	219/18723	0.047396223	0.150379911	0.107749772	CAMK2N1/LPL/SOX4/COL6A2	4
GO:0034764	GO:0034764	positive regulation of transmembrane transport	4/116	219/18723	0.047396223	0.150379911	0.107749772	THY1/IGF1/AGT/CCL2	4
GO:2001020	GO:2001020	regulation of response to DNA damage stimulus	4/116	219/18723	0.047396223	0.150379911	0.107749772	CXCL12/MYC/CD44/FGF10	4
GO:1903844	GO:1903844	regulation of cellular response to transforming growth factor beta stimulus	3/116	131/18723	0.047956698	0.151977061	0.108894157	ZEB2/LTBP4/SPRY2	3
GO:0008202	GO:0008202	steroid metabolic process	5/116	319/18723	0.048468782	0.153417238	0.109926069	APOE/CYP1B1/APOC1/AGT/BMP5	5
GO:0033619	GO:0033619	membrane protein proteolysis	2/116	57/18723	0.048702642	0.15342773	0.109933587	APOE/TIMP3	2
GO:0034205	GO:0034205	amyloid-beta formation	2/116	57/18723	0.048702642	0.15342773	0.109933587	APOE/IGF1	2
GO:0051785	GO:0051785	positive regulation of nuclear division	2/116	57/18723	0.048702642	0.15342773	0.109933587	IGF1/PDGFRB	2
GO:0060042	GO:0060042	retina morphogenesis in camera-type eye	2/116	57/18723	0.048702642	0.15342773	0.109933587	THY1/SOX9	2
GO:0045667	GO:0045667	regulation of osteoblast differentiation	3/116	132/18723	0.048857888	0.153734868	0.110153656	IGFBP5/IGF1/SOX9	3
GO:1903131	GO:1903131	mononuclear cell differentiation	6/116	426/18723	0.049363628	0.154824593	0.110934463	TMEM176A/CCL19/TMEM176B/SOX4/MYC/AXL	6
GO:0007599	GO:0007599	hemostasis	4/116	222/18723	0.049378693	0.154824593	0.110934463	HBB/COL3A1/APOE/AXL	4
GO:0050817	GO:0050817	coagulation	4/116	222/18723	0.049378693	0.154824593	0.110934463	HBB/COL3A1/APOE/AXL	4
GO:0048568	GO:0048568	embryonic organ development	6/116	427/18723	0.049824296	0.156037971	0.111803869	SOX9/SPRY2/OSR2/PRRX1/BMP5/FGF10	6
GO:0001954	GO:0001954	positive regulation of cell-matrix adhesion	2/116	58/18723	0.050242686	0.156428106	0.112083407	THY1/CCL21	2
GO:0006826	GO:0006826	iron ion transport	2/116	58/18723	0.050242686	0.156428106	0.112083407	STEAP4/SLC40A1	2
GO:0035904	GO:0035904	aorta development	2/116	58/18723	0.050242686	0.156428106	0.112083407	SOX4/PDGFRB	2
GO:0042743	GO:0042743	hydrogen peroxide metabolic process	2/116	58/18723	0.050242686	0.156428106	0.112083407	HBB/HBA1	2
GO:0050432	GO:0050432	catecholamine secretion	2/116	58/18723	0.050242686	0.156428106	0.112083407	CXCL12/AGT	2
GO:0032147	GO:0032147	activation of protein kinase activity	3/116	134/18723	0.050685145	0.157621329	0.112938371	IGF1/ANGPT4/AGT	3
GO:0010001	GO:0010001	glial cell differentiation	4/116	225/18723	0.051406478	0.159677998	0.11441201	SOX4/SOX9/LGI4/FGF10	4
GO:0042157	GO:0042157	lipoprotein metabolic process	3/116	135/18723	0.051611152	0.159967603	0.114619517	APOE/APOC1/APOLD1	3
GO:0019369	GO:0019369	arachidonic acid metabolic process	2/116	59/18723	0.051800178	0.159967603	0.114619517	CYP1B1/PTGDS	2
GO:0048010	GO:0048010	vascular endothelial growth factor receptor signaling pathway	2/116	59/18723	0.051800178	0.159967603	0.114619517	FGF10/AXL	2
GO:0051353	GO:0051353	positive regulation of oxidoreductase activity	2/116	59/18723	0.051800178	0.159967603	0.114619517	APOE/AGT	2
GO:2000351	GO:2000351	regulation of endothelial cell apoptotic process	2/116	59/18723	0.051800178	0.159967603	0.114619517	SEMA5A/CCL2	2
GO:0051495	GO:0051495	positive regulation of cytoskeleton organization	4/116	226/18723	0.052092459	0.160683807	0.115132689	SEMA5A/SYNPO2/CCL26/CCL21	4
GO:0072073	GO:0072073	kidney epithelium development	3/116	136/18723	0.05254537	0.161893259	0.115999282	MYC/AGT/SOX9	3
GO:0007411	GO:0007411	axon guidance	4/116	227/18723	0.052783458	0.162438805	0.116390175	SEMA5A/CXCL12/EPHA3/NOTCH3	4
GO:0051235	GO:0051235	maintenance of location	5/116	327/18723	0.05285218	0.162462476	0.116407136	APOE/THY1/CCL19/LPL/CCL21	5
GO:0031102	GO:0031102	neuron projection regeneration	2/116	60/18723	0.053374846	0.162725071	0.11659529	THY1/PRRX1	2
GO:0051851	GO:0051851	modulation by host of symbiont process	2/116	60/18723	0.053374846	0.162725071	0.11659529	APOE/CCL8	2
GO:0051965	GO:0051965	positive regulation of synapse assembly	2/116	60/18723	0.053374846	0.162725071	0.11659529	CLSTN2/SLITRK4	2
GO:0097485	GO:0097485	neuron projection guidance	4/116	228/18723	0.053479472	0.162725071	0.11659529	SEMA5A/CXCL12/EPHA3/NOTCH3	4
GO:0030879	GO:0030879	mammary gland development	3/116	137/18723	0.053487767	0.162725071	0.11659529	IGFBP5/SOX9/FGF10	3
GO:0034754	GO:0034754	cellular hormone metabolic process	3/116	137/18723	0.053487767	0.162725071	0.11659529	CYP1B1/BMP5/ALDH1A1	3
GO:0050671	GO:0050671	positive regulation of lymphocyte proliferation	3/116	137/18723	0.053487767	0.162725071	0.11659529	IGF1/CCL19/FGF10	3
GO:0050714	GO:0050714	positive regulation of protein secretion	3/116	137/18723	0.053487767	0.162725071	0.11659529	CAMK2N1/IGF1/SOX4	3
GO:0090090	GO:0090090	negative regulation of canonical Wnt signaling pathway	3/116	137/18723	0.053487767	0.162725071	0.11659529	APOE/IGFBP6/SOX9	3
GO:0032273	GO:0032273	positive regulation of protein polymerization	3/116	138/18723	0.054438311	0.165051008	0.118261863	TPPP3/CCL26/CCL21	3
GO:0032946	GO:0032946	positive regulation of mononuclear cell proliferation	3/116	138/18723	0.054438311	0.165051008	0.118261863	IGF1/CCL19/FGF10	3
GO:0055076	GO:0055076	transition metal ion homeostasis	3/116	138/18723	0.054438311	0.165051008	0.118261863	STEAP4/MYC/SLC40A1	3
GO:0019748	GO:0019748	secondary metabolic process	2/116	61/18723	0.054966422	0.166084692	0.119002516	CYP1B1/ZEB2	2
GO:0034113	GO:0034113	heterotypic cell-cell adhesion	2/116	61/18723	0.054966422	0.166084692	0.119002516	THY1/CD44	2
GO:0071384	GO:0071384	cellular response to corticosteroid stimulus	2/116	61/18723	0.054966422	0.166084692	0.119002516	SSTR2/FAM107A	2
GO:0050804	GO:0050804	modulation of chemical synaptic transmission	6/116	439/18723	0.055560048	0.167688036	0.120151339	APOE/CLSTN2/AKAP12/FAM107A/AGT/CCL2	6
GO:0099177	GO:0099177	regulation of trans-synaptic signaling	6/116	440/18723	0.056055394	0.168991461	0.121085265	APOE/CLSTN2/AKAP12/FAM107A/AGT/CCL2	6
GO:0015748	GO:0015748	organophosphate ester transport	3/116	140/18723	0.056363708	0.169728724	0.121613527	APOE/PLTP/APOC1	3
GO:0007588	GO:0007588	excretion	2/116	62/18723	0.056574639	0.169787699	0.121655783	AVPR1A/AGT	2
GO:0032731	GO:0032731	positive regulation of interleukin-1 beta production	2/116	62/18723	0.056574639	0.169787699	0.121655783	CCL19/LPL	2
GO:0045428	GO:0045428	regulation of nitric oxide biosynthetic process	2/116	62/18723	0.056574639	0.169787699	0.121655783	HBB/AGT	2
GO:0007188	GO:0007188	adenylate cyclase-modulating G protein-coupled receptor signaling pathway	4/116	233/18723	0.057034569	0.170841488	0.122410841	AKAP12/SSTR2/EDNRA/VIPR1	4
GO:0007015	GO:0007015	actin filament organization	6/116	442/18723	0.057054126	0.170841488	0.122410841	SEMA5A/CXCL12/FAM107A/SYNPO2/CCL26/CCL21	6
GO:2000242	GO:2000242	negative regulation of reproductive process	2/116	63/18723	0.058199235	0.17152491	0.122900525	IGF1/ARHGDIB	2
GO:0050729	GO:0050729	positive regulation of inflammatory response	3/116	142/18723	0.058321293	0.17152491	0.122900525	LPL/CTSC/AGT	3
GO:0097553	GO:0097553	calcium ion transmembrane import into cytosol	3/116	142/18723	0.058321293	0.17152491	0.122900525	THY1/CCL19/CCL21	3
GO:0046530	GO:0046530	photoreceptor cell differentiation	2/116	64/18723	0.059839949	0.17152491	0.122900525	THY1/SOX9	2
GO:0050771	GO:0050771	negative regulation of axonogenesis	2/116	64/18723	0.059839949	0.17152491	0.122900525	THY1/SEMA5A	2
GO:0070542	GO:0070542	response to fatty acid	2/116	64/18723	0.059839949	0.17152491	0.122900525	LPL/SOX9	2
GO:0080164	GO:0080164	regulation of nitric oxide metabolic process	2/116	64/18723	0.059839949	0.17152491	0.122900525	HBB/AGT	2
GO:1900076	GO:1900076	regulation of cellular response to insulin stimulus	2/116	64/18723	0.059839949	0.17152491	0.122900525	LPL/AGT	2
GO:0007568	GO:0007568	aging	5/116	339/18723	0.059849077	0.17152491	0.122900525	IGFBP5/DCN/PDGFRB/CTSC/AGT	5
GO:0048545	GO:0048545	response to steroid hormone	5/116	339/18723	0.059849077	0.17152491	0.122900525	COL1A1/SPARC/SSTR2/AVPR1A/FAM107A	5
GO:1901617	GO:1901617	organic hydroxy compound biosynthetic process	4/116	237/18723	0.059968319	0.17152491	0.122900525	APOE/PLTP/ZEB2/BMP5	4
GO:0003183	GO:0003183	mitral valve morphogenesis	1/116	10/18723	0.060270861	0.17152491	0.122900525	SOX4	1
GO:0003330	GO:0003330	regulation of extracellular matrix constituent secretion	1/116	10/18723	0.060270861	0.17152491	0.122900525	AGT	1
GO:0030214	GO:0030214	hyaluronan catabolic process	1/116	10/18723	0.060270861	0.17152491	0.122900525	CD44	1
GO:0031642	GO:0031642	negative regulation of myelination	1/116	10/18723	0.060270861	0.17152491	0.122900525	CTSC	1
GO:0031943	GO:0031943	regulation of glucocorticoid metabolic process	1/116	10/18723	0.060270861	0.17152491	0.122900525	BMP5	1
GO:0032342	GO:0032342	aldosterone biosynthetic process	1/116	10/18723	0.060270861	0.17152491	0.122900525	BMP5	1
GO:0034651	GO:0034651	cortisol biosynthetic process	1/116	10/18723	0.060270861	0.17152491	0.122900525	BMP5	1
GO:0035747	GO:0035747	natural killer cell chemotaxis	1/116	10/18723	0.060270861	0.17152491	0.122900525	CCL2	1
GO:0042711	GO:0042711	maternal behavior	1/116	10/18723	0.060270861	0.17152491	0.122900525	AVPR1A	1
GO:0042756	GO:0042756	drinking behavior	1/116	10/18723	0.060270861	0.17152491	0.122900525	AGT	1
GO:0043084	GO:0043084	penile erection	1/116	10/18723	0.060270861	0.17152491	0.122900525	AVPR1A	1
GO:0045625	GO:0045625	regulation of T-helper 1 cell differentiation	1/116	10/18723	0.060270861	0.17152491	0.122900525	CCL19	1
GO:0060068	GO:0060068	vagina development	1/116	10/18723	0.060270861	0.17152491	0.122900525	AXL	1
GO:0060272	GO:0060272	embryonic skeletal joint morphogenesis	1/116	10/18723	0.060270861	0.17152491	0.122900525	OSR2	1
GO:0060513	GO:0060513	prostatic bud formation	1/116	10/18723	0.060270861	0.17152491	0.122900525	FGF10	1
GO:0060736	GO:0060736	prostate gland growth	1/116	10/18723	0.060270861	0.17152491	0.122900525	SOX9	1
GO:0061140	GO:0061140	lung secretory cell differentiation	1/116	10/18723	0.060270861	0.17152491	0.122900525	FGF10	1
GO:0061299	GO:0061299	retina vasculature morphogenesis in camera-type eye	1/116	10/18723	0.060270861	0.17152491	0.122900525	CYP1B1	1
GO:0090209	GO:0090209	negative regulation of triglyceride metabolic process	1/116	10/18723	0.060270861	0.17152491	0.122900525	APOE	1
GO:0097250	GO:0097250	mitochondrial respirasome assembly	1/116	10/18723	0.060270861	0.17152491	0.122900525	HIGD1B	1
GO:0097278	GO:0097278	complement-dependent cytotoxicity	1/116	10/18723	0.060270861	0.17152491	0.122900525	CFH	1
GO:0150172	GO:0150172	regulation of phosphatidylcholine metabolic process	1/116	10/18723	0.060270861	0.17152491	0.122900525	APOC1	1
GO:1901203	GO:1901203	positive regulation of extracellular matrix assembly	1/116	10/18723	0.060270861	0.17152491	0.122900525	SOX9	1
GO:1902023	GO:1902023	L-arginine transport	1/116	10/18723	0.060270861	0.17152491	0.122900525	AGT	1
GO:1902645	GO:1902645	tertiary alcohol biosynthetic process	1/116	10/18723	0.060270861	0.17152491	0.122900525	BMP5	1
GO:1903826	GO:1903826	arginine transmembrane transport	1/116	10/18723	0.060270861	0.17152491	0.122900525	AGT	1
GO:1903867	GO:1903867	extraembryonic membrane development	1/116	10/18723	0.060270861	0.17152491	0.122900525	BMP5	1
GO:1903980	GO:1903980	positive regulation of microglial cell activation	1/116	10/18723	0.060270861	0.17152491	0.122900525	CTSC	1
GO:1905941	GO:1905941	positive regulation of gonad development	1/116	10/18723	0.060270861	0.17152491	0.122900525	SOX9	1
GO:2000018	GO:2000018	regulation of male gonad development	1/116	10/18723	0.060270861	0.17152491	0.122900525	SOX9	1
GO:2000425	GO:2000425	regulation of apoptotic cell clearance	1/116	10/18723	0.060270861	0.17152491	0.122900525	CCL2	1
GO:2000510	GO:2000510	positive regulation of dendritic cell chemotaxis	1/116	10/18723	0.060270861	0.17152491	0.122900525	CCL21	1
GO:2001223	GO:2001223	negative regulation of neuron migration	1/116	10/18723	0.060270861	0.17152491	0.122900525	COL3A1	1
GO:2001241	GO:2001241	positive regulation of extrinsic apoptotic signaling pathway in absence of ligand	1/116	10/18723	0.060270861	0.17152491	0.122900525	SRPX	1
GO:0001890	GO:0001890	placenta development	3/116	144/18723	0.060310787	0.17152491	0.122900525	DCN/TPPP3/BMP5	3
GO:0031644	GO:0031644	regulation of nervous system process	3/116	144/18723	0.060310787	0.17152491	0.122900525	AVPR1A/CTSC/AGT	3
GO:0051259	GO:0051259	protein complex oligomerization	4/116	238/18723	0.060714155	0.172487813	0.123590461	STEAP4/COL1A2/SAMHD1/KCTD12	4
GO:0043524	GO:0043524	negative regulation of neuron apoptotic process	3/116	145/18723	0.061317412	0.173414981	0.124254793	APOE/CCL2/AXL	3
GO:0003170	GO:0003170	heart valve development	2/116	65/18723	0.061496522	0.173414981	0.124254793	SOX4/SOX9	2
GO:0038034	GO:0038034	signal transduction in absence of ligand	2/116	65/18723	0.061496522	0.173414981	0.124254793	SRPX/FGF10	2
GO:0046503	GO:0046503	glycerolipid catabolic process	2/116	65/18723	0.061496522	0.173414981	0.124254793	LPL/APOC1	2
GO:0071677	GO:0071677	positive regulation of mononuclear cell migration	2/116	65/18723	0.061496522	0.173414981	0.124254793	CXCL12/CCL21	2
GO:0072577	GO:0072577	endothelial cell apoptotic process	2/116	65/18723	0.061496522	0.173414981	0.124254793	SEMA5A/CCL2	2
GO:0097192	GO:0097192	extrinsic apoptotic signaling pathway in absence of ligand	2/116	65/18723	0.061496522	0.173414981	0.124254793	SRPX/FGF10	2
GO:0044843	GO:0044843	cell cycle G1/S phase transition	4/116	241/18723	0.062981299	0.177188261	0.126958412	SOX4/FAM107A/CCL2/FGF10	4
GO:0019229	GO:0019229	regulation of vasoconstriction	2/116	66/18723	0.0631687	0.177188261	0.126958412	AVPR1A/AGT	2
GO:0050922	GO:0050922	negative regulation of chemotaxis	2/116	66/18723	0.0631687	0.177188261	0.126958412	SEMA5A/CCL2	2
GO:0006936	GO:0006936	muscle contraction	5/116	347/18723	0.064794671	0.177188261	0.126958412	GJC1/SSTR2/KCNE4/AGT/EDNRA	5
GO:0032890	GO:0032890	regulation of organic acid transport	2/116	67/18723	0.064856229	0.177188261	0.126958412	AVPR1A/AGT	2
GO:0050435	GO:0050435	amyloid-beta metabolic process	2/116	67/18723	0.064856229	0.177188261	0.126958412	APOE/IGF1	2
GO:0007346	GO:0007346	regulation of mitotic cell cycle	6/116	457/18723	0.064886998	0.177188261	0.126958412	IGF1/SOX4/PDGFRB/FAM107A/CCL2/FGF10	6
GO:0006898	GO:0006898	receptor-mediated endocytosis	4/116	244/18723	0.065292726	0.177188261	0.126958412	APOE/CCL19/APOC1/CCL21	4
GO:0070663	GO:0070663	regulation of leukocyte proliferation	4/116	245/18723	0.066073001	0.177188261	0.126958412	IGF1/CCL19/FGF10/CCL8	4
GO:0003174	GO:0003174	mitral valve development	1/116	11/18723	0.066096147	0.177188261	0.126958412	SOX4	1
GO:0006705	GO:0006705	mineralocorticoid biosynthetic process	1/116	11/18723	0.066096147	0.177188261	0.126958412	BMP5	1
GO:0006707	GO:0006707	cholesterol catabolic process	1/116	11/18723	0.066096147	0.177188261	0.126958412	APOE	1
GO:0009155	GO:0009155	purine deoxyribonucleotide catabolic process	1/116	11/18723	0.066096147	0.177188261	0.126958412	SAMHD1	1
GO:0010739	GO:0010739	positive regulation of protein kinase A signaling	1/116	11/18723	0.066096147	0.177188261	0.126958412	AKAP12	1
GO:0016127	GO:0016127	sterol catabolic process	1/116	11/18723	0.066096147	0.177188261	0.126958412	APOE	1
GO:0030432	GO:0030432	peristalsis	1/116	11/18723	0.066096147	0.177188261	0.126958412	SSTR2	1
GO:0032341	GO:0032341	aldosterone metabolic process	1/116	11/18723	0.066096147	0.177188261	0.126958412	BMP5	1
GO:0032351	GO:0032351	negative regulation of hormone metabolic process	1/116	11/18723	0.066096147	0.177188261	0.126958412	BMP5	1
GO:0033197	GO:0033197	response to vitamin E	1/116	11/18723	0.066096147	0.177188261	0.126958412	COL1A1	1
GO:0033860	GO:0033860	regulation of NAD(P)H oxidase activity	1/116	11/18723	0.066096147	0.177188261	0.126958412	AGT	1
GO:0034379	GO:0034379	very-low-density lipoprotein particle assembly	1/116	11/18723	0.066096147	0.177188261	0.126958412	APOC1	1
GO:0034650	GO:0034650	cortisol metabolic process	1/116	11/18723	0.066096147	0.177188261	0.126958412	BMP5	1
GO:0035457	GO:0035457	cellular response to interferon-alpha	1/116	11/18723	0.066096147	0.177188261	0.126958412	AXL	1
GO:0042670	GO:0042670	retinal cone cell differentiation	1/116	11/18723	0.066096147	0.177188261	0.126958412	THY1	1
GO:0046549	GO:0046549	retinal cone cell development	1/116	11/18723	0.066096147	0.177188261	0.126958412	THY1	1
GO:0046643	GO:0046643	regulation of gamma-delta T cell activation	1/116	11/18723	0.066096147	0.177188261	0.126958412	SOX4	1
GO:0051610	GO:0051610	serotonin uptake	1/116	11/18723	0.066096147	0.177188261	0.126958412	GPM6B	1
GO:0060312	GO:0060312	regulation of blood vessel remodeling	1/116	11/18723	0.066096147	0.177188261	0.126958412	CST3	1
GO:0060433	GO:0060433	bronchus development	1/116	11/18723	0.066096147	0.177188261	0.126958412	SOX9	1
GO:0060746	GO:0060746	parental behavior	1/116	11/18723	0.066096147	0.177188261	0.126958412	AVPR1A	1
GO:0060767	GO:0060767	epithelial cell proliferation involved in prostate gland development	1/116	11/18723	0.066096147	0.177188261	0.126958412	SOX9	1
GO:0061029	GO:0061029	eyelid development in camera-type eye	1/116	11/18723	0.066096147	0.177188261	0.126958412	OSR2	1
GO:0070341	GO:0070341	fat cell proliferation	1/116	11/18723	0.066096147	0.177188261	0.126958412	FGF10	1
GO:0070344	GO:0070344	regulation of fat cell proliferation	1/116	11/18723	0.066096147	0.177188261	0.126958412	FGF10	1
GO:0070471	GO:0070471	uterine smooth muscle contraction	1/116	11/18723	0.066096147	0.177188261	0.126958412	AGT	1
GO:0071492	GO:0071492	cellular response to UV-A	1/116	11/18723	0.066096147	0.177188261	0.126958412	MMP2	1
GO:0072110	GO:0072110	glomerular mesangial cell proliferation	1/116	11/18723	0.066096147	0.177188261	0.126958412	PDGFRB	1
GO:0072173	GO:0072173	metanephric tubule morphogenesis	1/116	11/18723	0.066096147	0.177188261	0.126958412	SOX9	1
GO:0072497	GO:0072497	mesenchymal stem cell differentiation	1/116	11/18723	0.066096147	0.177188261	0.126958412	SOX9	1
GO:0086070	GO:0086070	SA node cell to atrial cardiac muscle cell communication	1/116	11/18723	0.066096147	0.177188261	0.126958412	GJC1	1
GO:0090030	GO:0090030	regulation of steroid hormone biosynthetic process	1/116	11/18723	0.066096147	0.177188261	0.126958412	BMP5	1
GO:1901862	GO:1901862	negative regulation of muscle tissue development	1/116	11/18723	0.066096147	0.177188261	0.126958412	IGFBP5	1
GO:1903238	GO:1903238	positive regulation of leukocyte tethering or rolling	1/116	11/18723	0.066096147	0.177188261	0.126958412	CHST2	1
GO:1903961	GO:1903961	positive regulation of anion transmembrane transport	1/116	11/18723	0.066096147	0.177188261	0.126958412	AGT	1
GO:1904181	GO:1904181	positive regulation of membrane depolarization	1/116	11/18723	0.066096147	0.177188261	0.126958412	DCN	1
GO:2000343	GO:2000343	positive regulation of chemokine (C-X-C motif) ligand 2 production	1/116	11/18723	0.066096147	0.177188261	0.126958412	LPL	1
GO:2000392	GO:2000392	regulation of lamellipodium morphogenesis	1/116	11/18723	0.066096147	0.177188261	0.126958412	CD44	1
GO:2000644	GO:2000644	regulation of receptor catabolic process	1/116	11/18723	0.066096147	0.177188261	0.126958412	APOE	1
GO:2001053	GO:2001053	regulation of mesenchymal cell apoptotic process	1/116	11/18723	0.066096147	0.177188261	0.126958412	SOX9	1
GO:0070665	GO:0070665	positive regulation of leukocyte proliferation	3/116	150/18723	0.066467851	0.177712819	0.127334267	IGF1/CCL19/FGF10	3
GO:0009988	GO:0009988	cell-cell recognition	2/116	68/18723	0.066558858	0.177712819	0.127334267	CCL19/CCL21	2
GO:0042987	GO:0042987	amyloid precursor protein catabolic process	2/116	68/18723	0.066558858	0.177712819	0.127334267	APOE/IGF1	2
GO:0060411	GO:0060411	cardiac septum morphogenesis	2/116	68/18723	0.066558858	0.177712819	0.127334267	SOX4/BMP5	2
GO:0003007	GO:0003007	heart morphogenesis	4/116	246/18723	0.066858161	0.178333092	0.127778703	SOX4/COL5A1/SOX9/BMP5	4
GO:1904064	GO:1904064	positive regulation of cation transmembrane transport	3/116	151/18723	0.067521138	0.17992119	0.128916602	THY1/AGT/CCL2	3
GO:0009410	GO:0009410	response to xenobiotic stimulus	6/116	462/18723	0.067632424	0.180037512	0.12899995	COL1A1/CYP1B1/LPL/MYC/AOX1/EMX2	6
GO:0010611	GO:0010611	regulation of cardiac muscle hypertrophy	2/116	69/18723	0.06827634	0.181207993	0.129838619	IGF1/AGT	2
GO:0019226	GO:0019226	transmission of nerve impulse	2/116	69/18723	0.06827634	0.181207993	0.129838619	AVPR1A/AGT	2
GO:0050810	GO:0050810	regulation of steroid biosynthetic process	2/116	69/18723	0.06827634	0.181207993	0.129838619	APOE/BMP5	2
GO:0021537	GO:0021537	telencephalon development	4/116	248/18723	0.068443098	0.181469648	0.130026099	COL3A1/CXCL12/AVPR1A/EMX2	4
GO:0008643	GO:0008643	carbohydrate transport	3/116	152/18723	0.068582068	0.18165718	0.130160469	IGF1/EDNRA/SLC2A3	3
GO:0045926	GO:0045926	negative regulation of growth	4/116	249/18723	0.069242854	0.183119189	0.131208023	IGFBP5/SEMA5A/AGT/MEG3	4
GO:0003407	GO:0003407	neural retina development	2/116	70/18723	0.070008428	0.183119189	0.131208023	THY1/SOX9	2
GO:0001819	GO:0001819	positive regulation of cytokine production	6/116	467/18723	0.070445092	0.183119189	0.131208023	CYP1B1/CCL19/LPL/AKAP12/AGT/LUM	6
GO:0002460	GO:0002460	adaptive immune response based on somatic recombination of immune receptors built from immunoglobulin superfamily domains	5/116	356/18723	0.070626077	0.183119189	0.131208023	C1S/CCL19/C1R/CTSC/TRBC2	5
GO:0030856	GO:0030856	regulation of epithelial cell differentiation	3/116	154/18723	0.070726702	0.183119189	0.131208023	SOX9/SPRY2/APOLD1	3
GO:0050770	GO:0050770	regulation of axonogenesis	3/116	154/18723	0.070726702	0.183119189	0.131208023	THY1/SEMA5A/CXCL12	3
GO:0090257	GO:0090257	regulation of muscle system process	4/116	252/18723	0.071671155	0.183119189	0.131208023	IGFBP5/IGF1/SSTR2/AGT	4
GO:0008344	GO:0008344	adult locomotory behavior	2/116	71/18723	0.07175488	0.183119189	0.131208023	CXCL12/LGI4	2
GO:0050795	GO:0050795	regulation of behavior	2/116	71/18723	0.07175488	0.183119189	0.131208023	APOE/PTGDS	2
GO:0034614	GO:0034614	cellular response to reactive oxygen species	3/116	155/18723	0.071810325	0.183119189	0.131208023	CYP1B1/MMP2/AXL	3
GO:0046434	GO:0046434	organophosphate catabolic process	3/116	155/18723	0.071810325	0.183119189	0.131208023	APOC1/SAMHD1/INPP4B	3
GO:0001976	GO:0001976	nervous system process involved in regulation of systemic arterial blood pressure	1/116	12/18723	0.071885632	0.183119189	0.131208023	AGT	1
GO:0002328	GO:0002328	pro-B cell differentiation	1/116	12/18723	0.071885632	0.183119189	0.131208023	SOX4	1
GO:0003207	GO:0003207	cardiac chamber formation	1/116	12/18723	0.071885632	0.183119189	0.131208023	SOX4	1
GO:0007320	GO:0007320	insemination	1/116	12/18723	0.071885632	0.183119189	0.131208023	AVPR1A	1
GO:0008212	GO:0008212	mineralocorticoid metabolic process	1/116	12/18723	0.071885632	0.183119189	0.131208023	BMP5	1
GO:0021781	GO:0021781	glial cell fate commitment	1/116	12/18723	0.071885632	0.183119189	0.131208023	SOX9	1
GO:0021978	GO:0021978	telencephalon regionalization	1/116	12/18723	0.071885632	0.183119189	0.131208023	EMX2	1
GO:0030238	GO:0030238	male sex determination	1/116	12/18723	0.071885632	0.183119189	0.131208023	SOX9	1
GO:0032823	GO:0032823	regulation of natural killer cell differentiation	1/116	12/18723	0.071885632	0.183119189	0.131208023	AXL	1
GO:0032908	GO:0032908	regulation of transforming growth factor beta1 production	1/116	12/18723	0.071885632	0.183119189	0.131208023	LUM	1
GO:0033629	GO:0033629	negative regulation of cell adhesion mediated by integrin	1/116	12/18723	0.071885632	0.183119189	0.131208023	CYP1B1	1
GO:0034392	GO:0034392	negative regulation of smooth muscle cell apoptotic process	1/116	12/18723	0.071885632	0.183119189	0.131208023	IGF1	1
GO:0035112	GO:0035112	genitalia morphogenesis	1/116	12/18723	0.071885632	0.183119189	0.131208023	FGF10	1
GO:0038063	GO:0038063	collagen-activated tyrosine kinase receptor signaling pathway	1/116	12/18723	0.071885632	0.183119189	0.131208023	COL1A1	1
GO:0042118	GO:0042118	endothelial cell activation	1/116	12/18723	0.071885632	0.183119189	0.131208023	APOLD1	1
GO:0046322	GO:0046322	negative regulation of fatty acid oxidation	1/116	12/18723	0.071885632	0.183119189	0.131208023	SOX9	1
GO:0046541	GO:0046541	saliva secretion	1/116	12/18723	0.071885632	0.183119189	0.131208023	FGF10	1
GO:0048548	GO:0048548	regulation of pinocytosis	1/116	12/18723	0.071885632	0.183119189	0.131208023	AXL	1
GO:0060009	GO:0060009	Sertoli cell development	1/116	12/18723	0.071885632	0.183119189	0.131208023	SOX9	1
GO:0060019	GO:0060019	radial glial cell differentiation	1/116	12/18723	0.071885632	0.183119189	0.131208023	FGF10	1
GO:0060221	GO:0060221	retinal rod cell differentiation	1/116	12/18723	0.071885632	0.183119189	0.131208023	SOX9	1
GO:0060601	GO:0060601	lateral sprouting from an epithelium	1/116	12/18723	0.071885632	0.183119189	0.131208023	FGF10	1
GO:0061051	GO:0061051	positive regulation of cell growth involved in cardiac muscle cell development	1/116	12/18723	0.071885632	0.183119189	0.131208023	IGF1	1
GO:0072683	GO:0072683	T cell extravasation	1/116	12/18723	0.071885632	0.183119189	0.131208023	CCL2	1
GO:0086067	GO:0086067	AV node cell to bundle of His cell communication	1/116	12/18723	0.071885632	0.183119189	0.131208023	GJC1	1
GO:0097152	GO:0097152	mesenchymal cell apoptotic process	1/116	12/18723	0.071885632	0.183119189	0.131208023	SOX9	1
GO:1902950	GO:1902950	regulation of dendritic spine maintenance	1/116	12/18723	0.071885632	0.183119189	0.131208023	APOE	1
GO:2000009	GO:2000009	negative regulation of protein localization to cell surface	1/116	12/18723	0.071885632	0.183119189	0.131208023	GPM6B	1
GO:2000508	GO:2000508	regulation of dendritic cell chemotaxis	1/116	12/18723	0.071885632	0.183119189	0.131208023	CCL21	1
GO:0035051	GO:0035051	cardiocyte differentiation	3/116	156/18723	0.072901433	0.185529269	0.132934887	IGF1/PDGFRB/AGT	3
GO:0030330	GO:0030330	DNA damage response, signal transduction by p53 class mediator	2/116	72/18723	0.073515455	0.186556855	0.13367117	SOX4/CD44	2
GO:0033627	GO:0033627	cell adhesion mediated by integrin	2/116	72/18723	0.073515455	0.186556855	0.13367117	CYP1B1/CCL21	2
GO:0042246	GO:0042246	tissue regeneration	2/116	72/18723	0.073515455	0.186556855	0.13367117	IGF1/FGF10	2
GO:1902107	GO:1902107	positive regulation of leukocyte differentiation	3/116	157/18723	0.073999984	0.187250911	0.134168473	CCL19/SOX4/AXL	3
GO:1903708	GO:1903708	positive regulation of hemopoiesis	3/116	157/18723	0.073999984	0.187250911	0.134168473	CCL19/SOX4/AXL	3
GO:2000377	GO:2000377	regulation of reactive oxygen species metabolic process	3/116	157/18723	0.073999984	0.187250911	0.134168473	CYP1B1/PDGFRB/AGT	3
GO:0031667	GO:0031667	response to nutrient levels	6/116	474/18723	0.074495665	0.188326173	0.134938916	COL1A1/APOE/SPARC/LPL/SSTR2/FAM107A	6
GO:0032732	GO:0032732	positive regulation of interleukin-1 production	2/116	73/18723	0.075289913	0.189613765	0.135861498	CCL19/LPL	2
GO:0051145	GO:0051145	smooth muscle cell differentiation	2/116	73/18723	0.075289913	0.189613765	0.135861498	SOX9/FGF10	2
GO:0051937	GO:0051937	catecholamine transport	2/116	73/18723	0.075289913	0.189613765	0.135861498	CXCL12/AGT	2
GO:0086003	GO:0086003	cardiac muscle cell contraction	2/116	73/18723	0.075289913	0.189613765	0.135861498	GJC1/KCNE4	2
GO:0045165	GO:0045165	cell fate commitment	4/116	258/18723	0.076657414	0.189959964	0.136109555	SOX9/SPRY2/PRRX1/FGF10	4
GO:0046323	GO:0046323	glucose import	2/116	74/18723	0.07707802	0.189959964	0.136109555	IGF1/SLC2A3	2
GO:0060402	GO:0060402	calcium ion transport into cytosol	3/116	160/18723	0.077339886	0.189959964	0.136109555	THY1/CCL19/CCL21	3
GO:0045927	GO:0045927	positive regulation of growth	4/116	259/18723	0.077505131	0.189959964	0.136109555	IGF1/SEMA5A/CXCL12/AVPR1A	4
GO:0009143	GO:0009143	nucleoside triphosphate catabolic process	1/116	13/18723	0.077639534	0.189959964	0.136109555	SAMHD1	1
GO:0010958	GO:0010958	regulation of amino acid import across plasma membrane	1/116	13/18723	0.077639534	0.189959964	0.136109555	AGT	1
GO:0014029	GO:0014029	neural crest formation	1/116	13/18723	0.077639534	0.189959964	0.136109555	SOX9	1
GO:0014745	GO:0014745	negative regulation of muscle adaptation	1/116	13/18723	0.077639534	0.189959964	0.136109555	IGFBP5	1
GO:0015809	GO:0015809	arginine transport	1/116	13/18723	0.077639534	0.189959964	0.136109555	AGT	1
GO:0030836	GO:0030836	positive regulation of actin filament depolymerization	1/116	13/18723	0.077639534	0.189959964	0.136109555	SEMA5A	1
GO:0031272	GO:0031272	regulation of pseudopodium assembly	1/116	13/18723	0.077639534	0.189959964	0.136109555	CCL21	1
GO:0031274	GO:0031274	positive regulation of pseudopodium assembly	1/116	13/18723	0.077639534	0.189959964	0.136109555	CCL21	1
GO:0031392	GO:0031392	regulation of prostaglandin biosynthetic process	1/116	13/18723	0.077639534	0.189959964	0.136109555	AVPR1A	1
GO:0032905	GO:0032905	transforming growth factor beta1 production	1/116	13/18723	0.077639534	0.189959964	0.136109555	LUM	1
GO:0034309	GO:0034309	primary alcohol biosynthetic process	1/116	13/18723	0.077639534	0.189959964	0.136109555	BMP5	1
GO:0036462	GO:0036462	TRAIL-activated apoptotic signaling pathway	1/116	13/18723	0.077639534	0.189959964	0.136109555	TIMP3	1
GO:0042362	GO:0042362	fat-soluble vitamin biosynthetic process	1/116	13/18723	0.077639534	0.189959964	0.136109555	PLTP	1
GO:0042492	GO:0042492	gamma-delta T cell differentiation	1/116	13/18723	0.077639534	0.189959964	0.136109555	SOX4	1
GO:0042769	GO:0042769	DNA damage response, detection of DNA damage	1/116	13/18723	0.077639534	0.189959964	0.136109555	SOX4	1
GO:0044794	GO:0044794	positive regulation by host of viral process	1/116	13/18723	0.077639534	0.189959964	0.136109555	APOE	1
GO:0048070	GO:0048070	regulation of developmental pigmentation	1/116	13/18723	0.077639534	0.189959964	0.136109555	ZEB2	1
GO:0070486	GO:0070486	leukocyte aggregation	1/116	13/18723	0.077639534	0.189959964	0.136109555	CD44	1
GO:0072578	GO:0072578	neurotransmitter-gated ion channel clustering	1/116	13/18723	0.077639534	0.189959964	0.136109555	APOE	1
GO:0110096	GO:0110096	cellular response to aldehyde	1/116	13/18723	0.077639534	0.189959964	0.136109555	ALDH1A1	1
GO:0120305	GO:0120305	regulation of pigmentation	1/116	13/18723	0.077639534	0.189959964	0.136109555	ZEB2	1
GO:1902043	GO:1902043	positive regulation of extrinsic apoptotic signaling pathway via death domain receptors	1/116	13/18723	0.077639534	0.189959964	0.136109555	TIMP3	1
GO:1902260	GO:1902260	negative regulation of delayed rectifier potassium channel activity	1/116	13/18723	0.077639534	0.189959964	0.136109555	KCNE4	1
GO:1903054	GO:1903054	negative regulation of extracellular matrix organization	1/116	13/18723	0.077639534	0.189959964	0.136109555	CST3	1
GO:1903789	GO:1903789	regulation of amino acid transmembrane transport	1/116	13/18723	0.077639534	0.189959964	0.136109555	AGT	1
GO:1905907	GO:1905907	negative regulation of amyloid fibril formation	1/116	13/18723	0.077639534	0.189959964	0.136109555	APOE	1
GO:1905939	GO:1905939	regulation of gonad development	1/116	13/18723	0.077639534	0.189959964	0.136109555	SOX9	1
GO:0006024	GO:0006024	glycosaminoglycan biosynthetic process	2/116	75/18723	0.078879541	0.192816656	0.138156424	PDGFRB/CHST2	2
GO:0021953	GO:0021953	central nervous system neuron differentiation	3/116	162/18723	0.079602943	0.194406454	0.139295541	SOX4/DCLK1/SPOCK1	3
GO:0021536	GO:0021536	diencephalon development	2/116	76/18723	0.080694245	0.195992774	0.140432167	SEMA5A/FGF10	2
GO:0031100	GO:0031100	animal organ regeneration	2/116	76/18723	0.080694245	0.195992774	0.140432167	CXCL12/AXL	2
GO:0032720	GO:0032720	negative regulation of tumor necrosis factor production	2/116	76/18723	0.080694245	0.195992774	0.140432167	IGF1/AXL	2
GO:0086001	GO:0086001	cardiac muscle cell action potential	2/116	76/18723	0.080694245	0.195992774	0.140432167	GJC1/KCNE4	2
GO:0140115	GO:0140115	export across plasma membrane	2/116	76/18723	0.080694245	0.195992774	0.140432167	KCNE4/SLC40A1	2
GO:2000379	GO:2000379	positive regulation of reactive oxygen species metabolic process	2/116	76/18723	0.080694245	0.195992774	0.140432167	PDGFRB/AGT	2
GO:0010827	GO:0010827	regulation of glucose transmembrane transport	2/116	77/18723	0.082521903	0.197771109	0.141706374	IGF1/EDNRA	2
GO:0046661	GO:0046661	male sex differentiation	3/116	165/18723	0.083051361	0.197771109	0.141706374	PDGFRB/SOX9/FGF10	3
GO:0003188	GO:0003188	heart valve formation	1/116	14/18723	0.083358071	0.197771109	0.141706374	SOX9	1
GO:0003413	GO:0003413	chondrocyte differentiation involved in endochondral bone morphogenesis	1/116	14/18723	0.083358071	0.197771109	0.141706374	SOX9	1
GO:0007171	GO:0007171	activation of transmembrane receptor protein tyrosine kinase activity	1/116	14/18723	0.083358071	0.197771109	0.141706374	ANGPT4	1
GO:0014874	GO:0014874	response to stimulus involved in regulation of muscle adaptation	1/116	14/18723	0.083358071	0.197771109	0.141706374	AGT	1
GO:0032966	GO:0032966	negative regulation of collagen biosynthetic process	1/116	14/18723	0.083358071	0.197771109	0.141706374	CYGB	1
GO:0033212	GO:0033212	iron import into cell	1/116	14/18723	0.083358071	0.197771109	0.141706374	STEAP4	1
GO:0033605	GO:0033605	positive regulation of catecholamine secretion	1/116	14/18723	0.083358071	0.197771109	0.141706374	CXCL12	1
GO:0035630	GO:0035630	bone mineralization involved in bone maturation	1/116	14/18723	0.083358071	0.197771109	0.141706374	IGF1	1
GO:0035641	GO:0035641	locomotory exploration behavior	1/116	14/18723	0.083358071	0.197771109	0.141706374	APOE	1
GO:0035791	GO:0035791	platelet-derived growth factor receptor-beta signaling pathway	1/116	14/18723	0.083358071	0.197771109	0.141706374	PDGFRB	1
GO:0043455	GO:0043455	regulation of secondary metabolic process	1/116	14/18723	0.083358071	0.197771109	0.141706374	ZEB2	1
GO:0046348	GO:0046348	amino sugar catabolic process	1/116	14/18723	0.083358071	0.197771109	0.141706374	ALDH1A1	1
GO:0048021	GO:0048021	regulation of melanin biosynthetic process	1/116	14/18723	0.083358071	0.197771109	0.141706374	ZEB2	1
GO:0050872	GO:0050872	white fat cell differentiation	1/116	14/18723	0.083358071	0.197771109	0.141706374	FGF10	1
GO:0050966	GO:0050966	detection of mechanical stimulus involved in sensory perception of pain	1/116	14/18723	0.083358071	0.197771109	0.141706374	CXCL12	1
GO:0051589	GO:0051589	negative regulation of neurotransmitter transport	1/116	14/18723	0.083358071	0.197771109	0.141706374	GPM6B	1
GO:0070141	GO:0070141	response to UV-A	1/116	14/18723	0.083358071	0.197771109	0.141706374	MMP2	1
GO:0070278	GO:0070278	extracellular matrix constituent secretion	1/116	14/18723	0.083358071	0.197771109	0.141706374	AGT	1
GO:0072498	GO:0072498	embryonic skeletal joint development	1/116	14/18723	0.083358071	0.197771109	0.141706374	OSR2	1
GO:1900376	GO:1900376	regulation of secondary metabolite biosynthetic process	1/116	14/18723	0.083358071	0.197771109	0.141706374	ZEB2	1
GO:1901722	GO:1901722	regulation of cell proliferation involved in kidney development	1/116	14/18723	0.083358071	0.197771109	0.141706374	MYC	1
GO:1902166	GO:1902166	negative regulation of intrinsic apoptotic signaling pathway in response to DNA damage by p53 class mediator	1/116	14/18723	0.083358071	0.197771109	0.141706374	CD44	1
GO:1905049	GO:1905049	negative regulation of metallopeptidase activity	1/116	14/18723	0.083358071	0.197771109	0.141706374	TIMP3	1
GO:2001140	GO:2001140	positive regulation of phospholipid transport	1/116	14/18723	0.083358071	0.197771109	0.141706374	APOE	1
GO:0032024	GO:0032024	positive regulation of insulin secretion	2/116	78/18723	0.084362287	0.199442637	0.142904052	CAMK2N1/SOX4	2
GO:0043537	GO:0043537	negative regulation of blood vessel endothelial cell migration	2/116	78/18723	0.084362287	0.199442637	0.142904052	APOE/ANGPT4	2
GO:1901616	GO:1901616	organic hydroxy compound catabolic process	2/116	78/18723	0.084362287	0.199442637	0.142904052	APOE/INPP4B	2
GO:1903556	GO:1903556	negative regulation of tumor necrosis factor superfamily cytokine production	2/116	78/18723	0.084362287	0.199442637	0.142904052	IGF1/AXL	2
GO:0050708	GO:0050708	regulation of protein secretion	4/116	268/18723	0.085345973	0.201504173	0.144381178	APOE/CAMK2N1/IGF1/SOX4	4
GO:0034767	GO:0034767	positive regulation of ion transmembrane transport	3/116	167/18723	0.08538569	0.201504173	0.144381178	THY1/AGT/CCL2	3
GO:0006023	GO:0006023	aminoglycan biosynthetic process	2/116	79/18723	0.086215174	0.201898089	0.144663426	PDGFRB/CHST2	2
GO:0006029	GO:0006029	proteoglycan metabolic process	2/116	79/18723	0.086215174	0.201898089	0.144663426	IGF1/DCN	2
GO:0050772	GO:0050772	positive regulation of axonogenesis	2/116	79/18723	0.086215174	0.201898089	0.144663426	SEMA5A/CXCL12	2
GO:2000241	GO:2000241	regulation of reproductive process	3/116	168/18723	0.086563339	0.201898089	0.144663426	IGF1/ARHGDIB/SOX9	3
GO:0050878	GO:0050878	regulation of body fluid levels	5/116	379/18723	0.086800716	0.201898089	0.144663426	HBB/COL3A1/APOE/FGF10/AXL	5
GO:0001570	GO:0001570	vasculogenesis	2/116	80/18723	0.088080342	0.201898089	0.144663426	GJC1/PDGFRB	2
GO:0030178	GO:0030178	negative regulation of Wnt signaling pathway	3/116	170/18723	0.088939382	0.201898089	0.144663426	APOE/IGFBP6/SOX9	3
GO:0051962	GO:0051962	positive regulation of nervous system development	4/116	272/18723	0.088951297	0.201898089	0.144663426	CLSTN2/SEMA5A/CXCL12/SLITRK4	4
GO:0006684	GO:0006684	sphingomyelin metabolic process	1/116	15/18723	0.089041456	0.201898089	0.144663426	ABCA8	1
GO:0006704	GO:0006704	glucocorticoid biosynthetic process	1/116	15/18723	0.089041456	0.201898089	0.144663426	BMP5	1
GO:0006825	GO:0006825	copper ion transport	1/116	15/18723	0.089041456	0.201898089	0.144663426	STEAP4	1
GO:0010763	GO:0010763	positive regulation of fibroblast migration	1/116	15/18723	0.089041456	0.201898089	0.144663426	AKAP12	1
GO:0010820	GO:0010820	positive regulation of T cell chemotaxis	1/116	15/18723	0.089041456	0.201898089	0.144663426	CCL21	1
GO:0010889	GO:0010889	regulation of sequestering of triglyceride	1/116	15/18723	0.089041456	0.201898089	0.144663426	LPL	1
GO:0014048	GO:0014048	regulation of glutamate secretion	1/116	15/18723	0.089041456	0.201898089	0.144663426	AVPR1A	1
GO:0014733	GO:0014733	regulation of skeletal muscle adaptation	1/116	15/18723	0.089041456	0.201898089	0.144663426	IGFBP5	1
GO:0016446	GO:0016446	somatic hypermutation of immunoglobulin genes	1/116	15/18723	0.089041456	0.201898089	0.144663426	SAMHD1	1
GO:0018146	GO:0018146	keratan sulfate biosynthetic process	1/116	15/18723	0.089041456	0.201898089	0.144663426	CHST2	1
GO:0021542	GO:0021542	dentate gyrus development	1/116	15/18723	0.089041456	0.201898089	0.144663426	EMX2	1
GO:0030252	GO:0030252	growth hormone secretion	1/116	15/18723	0.089041456	0.201898089	0.144663426	LTBP4	1
GO:0031269	GO:0031269	pseudopodium assembly	1/116	15/18723	0.089041456	0.201898089	0.144663426	CCL21	1
GO:0032488	GO:0032488	Cdc42 protein signal transduction	1/116	15/18723	0.089041456	0.201898089	0.144663426	APOE	1
GO:0034380	GO:0034380	high-density lipoprotein particle assembly	1/116	15/18723	0.089041456	0.201898089	0.144663426	APOE	1
GO:0034384	GO:0034384	high-density lipoprotein particle clearance	1/116	15/18723	0.089041456	0.201898089	0.144663426	APOE	1
GO:0034638	GO:0034638	phosphatidylcholine catabolic process	1/116	15/18723	0.089041456	0.201898089	0.144663426	APOC1	1
GO:0035627	GO:0035627	ceramide transport	1/116	15/18723	0.089041456	0.201898089	0.144663426	PLTP	1
GO:0042159	GO:0042159	lipoprotein catabolic process	1/116	15/18723	0.089041456	0.201898089	0.144663426	APOE	1
GO:0042976	GO:0042976	activation of Janus kinase activity	1/116	15/18723	0.089041456	0.201898089	0.144663426	AGT	1
GO:0043518	GO:0043518	negative regulation of DNA damage response, signal transduction by p53 class mediator	1/116	15/18723	0.089041456	0.201898089	0.144663426	CD44	1
GO:0044793	GO:0044793	negative regulation by host of viral process	1/116	15/18723	0.089041456	0.201898089	0.144663426	CCL8	1
GO:0045725	GO:0045725	positive regulation of glycogen biosynthetic process	1/116	15/18723	0.089041456	0.201898089	0.144663426	IGF1	1
GO:0046184	GO:0046184	aldehyde biosynthetic process	1/116	15/18723	0.089041456	0.201898089	0.144663426	BMP5	1
GO:0048484	GO:0048484	enteric nervous system development	1/116	15/18723	0.089041456	0.201898089	0.144663426	EDNRA	1
GO:0051775	GO:0051775	response to redox state	1/116	15/18723	0.089041456	0.201898089	0.144663426	ARHGDIB	1
GO:0060413	GO:0060413	atrial septum morphogenesis	1/116	15/18723	0.089041456	0.201898089	0.144663426	SOX4	1
GO:0070207	GO:0070207	protein homotrimerization	1/116	15/18723	0.089041456	0.201898089	0.144663426	STEAP4	1
GO:0070886	GO:0070886	positive regulation of calcineurin-NFAT signaling cascade	1/116	15/18723	0.089041456	0.201898089	0.144663426	IGF1	1
GO:0072224	GO:0072224	metanephric glomerulus development	1/116	15/18723	0.089041456	0.201898089	0.144663426	PDGFRB	1
GO:0106058	GO:0106058	positive regulation of calcineurin-mediated signaling	1/116	15/18723	0.089041456	0.201898089	0.144663426	IGF1	1
GO:1905288	GO:1905288	vascular associated smooth muscle cell apoptotic process	1/116	15/18723	0.089041456	0.201898089	0.144663426	IGF1	1
GO:1905459	GO:1905459	regulation of vascular associated smooth muscle cell apoptotic process	1/116	15/18723	0.089041456	0.201898089	0.144663426	IGF1	1
GO:1990822	GO:1990822	basic amino acid transmembrane transport	1/116	15/18723	0.089041456	0.201898089	0.144663426	AGT	1
GO:2000402	GO:2000402	negative regulation of lymphocyte migration	1/116	15/18723	0.089041456	0.201898089	0.144663426	CCL2	1
GO:2001028	GO:2001028	positive regulation of endothelial cell chemotaxis	1/116	15/18723	0.089041456	0.201898089	0.144663426	SEMA5A	1
GO:2001138	GO:2001138	regulation of phospholipid transport	1/116	15/18723	0.089041456	0.201898089	0.144663426	APOE	1
GO:2001279	GO:2001279	regulation of unsaturated fatty acid biosynthetic process	1/116	15/18723	0.089041456	0.201898089	0.144663426	AVPR1A	1
GO:0006644	GO:0006644	phospholipid metabolic process	5/116	383/18723	0.089797523	0.202938176	0.145408666	ABCA8/LPL/APOC1/PDGFRB/INPP4B	5
GO:0032535	GO:0032535	regulation of cellular component size	5/116	383/18723	0.089797523	0.202938176	0.145408666	APOE/SEMA5A/CXCL12/CCL26/CCL21	5
GO:0001523	GO:0001523	retinoid metabolic process	2/116	81/18723	0.089957569	0.202938176	0.145408666	CYP1B1/ALDH1A1	2
GO:0008589	GO:0008589	regulation of smoothened signaling pathway	2/116	81/18723	0.089957569	0.202938176	0.145408666	PRRX1/FGF10	2
GO:0051817	GO:0051817	modulation of process of other organism involved in symbiotic interaction	2/116	81/18723	0.089957569	0.202938176	0.145408666	APOE/CCL8	2
GO:2001021	GO:2001021	negative regulation of response to DNA damage stimulus	2/116	81/18723	0.089957569	0.202938176	0.145408666	CXCL12/CD44	2
GO:0008625	GO:0008625	extrinsic apoptotic signaling pathway via death domain receptors	2/116	82/18723	0.091846638	0.206849197	0.148210979	TIMP3/BMP5	2
GO:0046889	GO:0046889	positive regulation of lipid biosynthetic process	2/116	82/18723	0.091846638	0.206849197	0.148210979	APOE/AVPR1A	2
GO:0050727	GO:0050727	regulation of inflammatory response	5/116	386/18723	0.092080294	0.207200121	0.148462422	APOE/IGF1/LPL/CTSC/AGT	5
GO:0007548	GO:0007548	sex differentiation	4/116	276/18723	0.092629486	0.207974034	0.149016944	PDGFRB/SOX9/FGF10/AXL	4
GO:0031397	GO:0031397	negative regulation of protein ubiquitination	2/116	83/18723	0.093747334	0.207974034	0.149016944	SOX4/SPRY2	2
GO:0050886	GO:0050886	endocrine process	2/116	83/18723	0.093747334	0.207974034	0.149016944	AVPR1A/AGT	2
GO:0007584	GO:0007584	response to nutrient	3/116	174/18723	0.093773197	0.207974034	0.149016944	COL1A1/SPARC/LPL	3
GO:0045619	GO:0045619	regulation of lymphocyte differentiation	3/116	174/18723	0.093773197	0.207974034	0.149016944	CCL19/SOX4/AXL	3
GO:0048639	GO:0048639	positive regulation of developmental growth	3/116	174/18723	0.093773197	0.207974034	0.149016944	IGF1/SEMA5A/CXCL12	3
GO:0001845	GO:0001845	phagolysosome assembly	1/116	16/18723	0.094689906	0.207974034	0.149016944	SRPX	1
GO:0002566	GO:0002566	somatic diversification of immune receptors via somatic mutation	1/116	16/18723	0.094689906	0.207974034	0.149016944	SAMHD1	1
GO:0002693	GO:0002693	positive regulation of cellular extravasation	1/116	16/18723	0.094689906	0.207974034	0.149016944	THY1	1
GO:0009415	GO:0009415	response to water	1/116	16/18723	0.094689906	0.207974034	0.149016944	AVPR1A	1
GO:0010819	GO:0010819	regulation of T cell chemotaxis	1/116	16/18723	0.094689906	0.207974034	0.149016944	CCL21	1
GO:0014061	GO:0014061	regulation of norepinephrine secretion	1/116	16/18723	0.094689906	0.207974034	0.149016944	AGT	1
GO:0030949	GO:0030949	positive regulation of vascular endothelial growth factor receptor signaling pathway	1/116	16/18723	0.094689906	0.207974034	0.149016944	FGF10	1
GO:0031268	GO:0031268	pseudopodium organization	1/116	16/18723	0.094689906	0.207974034	0.149016944	CCL21	1
GO:0042574	GO:0042574	retinal metabolic process	1/116	16/18723	0.094689906	0.207974034	0.149016944	CYP1B1	1
GO:0048557	GO:0048557	embryonic digestive tract morphogenesis	1/116	16/18723	0.094689906	0.207974034	0.149016944	FGF10	1
GO:0050965	GO:0050965	detection of temperature stimulus involved in sensory perception of pain	1/116	16/18723	0.094689906	0.207974034	0.149016944	CXCL12	1
GO:0051044	GO:0051044	positive regulation of membrane protein ectodomain proteolysis	1/116	16/18723	0.094689906	0.207974034	0.149016944	APOE	1
GO:0055089	GO:0055089	fatty acid homeostasis	1/116	16/18723	0.094689906	0.207974034	0.149016944	APOE	1
GO:0060572	GO:0060572	morphogenesis of an epithelial bud	1/116	16/18723	0.094689906	0.207974034	0.149016944	FGF10	1
GO:0061684	GO:0061684	chaperone-mediated autophagy	1/116	16/18723	0.094689906	0.207974034	0.149016944	SYNPO2	1
GO:0070571	GO:0070571	negative regulation of neuron projection regeneration	1/116	16/18723	0.094689906	0.207974034	0.149016944	THY1	1
GO:0072109	GO:0072109	glomerular mesangium development	1/116	16/18723	0.094689906	0.207974034	0.149016944	PDGFRB	1
GO:0098915	GO:0098915	membrane repolarization during ventricular cardiac muscle cell action potential	1/116	16/18723	0.094689906	0.207974034	0.149016944	KCNE4	1
GO:1901163	GO:1901163	regulation of trophoblast cell migration	1/116	16/18723	0.094689906	0.207974034	0.149016944	ARHGDIB	1
GO:1902165	GO:1902165	regulation of intrinsic apoptotic signaling pathway in response to DNA damage by p53 class mediator	1/116	16/18723	0.094689906	0.207974034	0.149016944	CD44	1
GO:1904683	GO:1904683	regulation of metalloendopeptidase activity	1/116	16/18723	0.094689906	0.207974034	0.149016944	TIMP3	1
GO:1905906	GO:1905906	regulation of amyloid fibril formation	1/116	16/18723	0.094689906	0.207974034	0.149016944	APOE	1
GO:2000846	GO:2000846	regulation of corticosteroid hormone secretion	1/116	16/18723	0.094689906	0.207974034	0.149016944	AGT	1
GO:0050954	GO:0050954	sensory perception of mechanical stimulus	3/116	175/18723	0.094998414	0.208479619	0.149379205	COL1A1/CXCL12/SPRY2	3
GO:0006112	GO:0006112	energy reserve metabolic process	2/116	84/18723	0.095659443	0.209584722	0.150171029	IGF1/MYC	2
GO:0010660	GO:0010660	regulation of muscle cell apoptotic process	2/116	84/18723	0.095659443	0.209584722	0.150171029	IGF1/AGT	2
GO:0042176	GO:0042176	regulation of protein catabolic process	5/116	391/18723	0.095951382	0.210051462	0.150505457	APOE/TIMP3/CST3/CTSC/SOX9	5
GO:0046486	GO:0046486	glycerolipid metabolic process	5/116	392/18723	0.096735509	0.211594021	0.151610727	APOE/LPL/APOC1/PDGFRB/INPP4B	5
GO:0071466	GO:0071466	cellular response to xenobiotic stimulus	3/116	177/18723	0.097468642	0.212847847	0.152509114	CYP1B1/MYC/AOX1	3
GO:0098739	GO:0098739	import across plasma membrane	3/116	177/18723	0.097468642	0.212847847	0.152509114	ABCC9/AGT/SLC2A3	3
GO:0060021	GO:0060021	roof of mouth development	2/116	85/18723	0.097582754	0.212922369	0.15256251	OSR2/PRRX1	2
GO:0009266	GO:0009266	response to temperature stimulus	3/116	178/18723	0.098713562	0.213948932	0.153298061	IGF1/LPL/CXCL12	3
GO:0034103	GO:0034103	regulation of tissue remodeling	2/116	86/18723	0.099517057	0.213948932	0.153298061	CST3/AGT	2
GO:0007626	GO:0007626	locomotory behavior	3/116	179/18723	0.099964956	0.213948932	0.153298061	APOE/CXCL12/LGI4	3
GO:1901991	GO:1901991	negative regulation of mitotic cell cycle phase transition	3/116	179/18723	0.099964956	0.213948932	0.153298061	SOX4/FAM107A/CCL2	3
GO:0001780	GO:0001780	neutrophil homeostasis	1/116	17/18723	0.100303632	0.213948932	0.153298061	AXL	1
GO:0006474	GO:0006474	N-terminal protein amino acid acetylation	1/116	17/18723	0.100303632	0.213948932	0.153298061	SOX4	1
GO:0007625	GO:0007625	grooming behavior	1/116	17/18723	0.100303632	0.213948932	0.153298061	AVPR1A	1
GO:0009151	GO:0009151	purine deoxyribonucleotide metabolic process	1/116	17/18723	0.100303632	0.213948932	0.153298061	SAMHD1	1
GO:0009200	GO:0009200	deoxyribonucleoside triphosphate metabolic process	1/116	17/18723	0.100303632	0.213948932	0.153298061	SAMHD1	1
GO:0010566	GO:0010566	regulation of ketone biosynthetic process	1/116	17/18723	0.100303632	0.213948932	0.153298061	BMP5	1
GO:0010715	GO:0010715	regulation of extracellular matrix disassembly	1/116	17/18723	0.100303632	0.213948932	0.153298061	CST3	1
GO:0030903	GO:0030903	notochord development	1/116	17/18723	0.100303632	0.213948932	0.153298061	SOX9	1
GO:0036092	GO:0036092	phosphatidylinositol-3-phosphate biosynthetic process	1/116	17/18723	0.100303632	0.213948932	0.153298061	INPP4B	1
GO:0038065	GO:0038065	collagen-activated signaling pathway	1/116	17/18723	0.100303632	0.213948932	0.153298061	COL1A1	1
GO:0042339	GO:0042339	keratan sulfate metabolic process	1/116	17/18723	0.100303632	0.213948932	0.153298061	CHST2	1
GO:0043117	GO:0043117	positive regulation of vascular permeability	1/116	17/18723	0.100303632	0.213948932	0.153298061	APOE	1
GO:0046855	GO:0046855	inositol phosphate dephosphorylation	1/116	17/18723	0.100303632	0.213948932	0.153298061	INPP4B	1
GO:0048243	GO:0048243	norepinephrine secretion	1/116	17/18723	0.100303632	0.213948932	0.153298061	AGT	1
GO:0051580	GO:0051580	regulation of neurotransmitter uptake	1/116	17/18723	0.100303632	0.213948932	0.153298061	GPM6B	1
GO:0055003	GO:0055003	cardiac myofibril assembly	1/116	17/18723	0.100303632	0.213948932	0.153298061	PDGFRB	1
GO:0060977	GO:0060977	coronary vasculature morphogenesis	1/116	17/18723	0.100303632	0.213948932	0.153298061	PDGFRB	1
GO:0061450	GO:0061450	trophoblast cell migration	1/116	17/18723	0.100303632	0.213948932	0.153298061	ARHGDIB	1
GO:0070293	GO:0070293	renal absorption	1/116	17/18723	0.100303632	0.213948932	0.153298061	HBB	1
GO:0070875	GO:0070875	positive regulation of glycogen metabolic process	1/116	17/18723	0.100303632	0.213948932	0.153298061	IGF1	1
GO:0072673	GO:0072673	lamellipodium morphogenesis	1/116	17/18723	0.100303632	0.213948932	0.153298061	CD44	1
GO:0090036	GO:0090036	regulation of protein kinase C signaling	1/116	17/18723	0.100303632	0.213948932	0.153298061	AKAP12	1
GO:0090136	GO:0090136	epithelial cell-cell adhesion	1/116	17/18723	0.100303632	0.213948932	0.153298061	CYP1B1	1
GO:1902894	GO:1902894	negative regulation of pri-miRNA transcription by RNA polymerase II	1/116	17/18723	0.100303632	0.213948932	0.153298061	SOX9	1
GO:0010721	GO:0010721	negative regulation of cell development	3/116	180/18723	0.101222778	0.215556449	0.154449874	THY1/IGF1/SEMA5A	3
GO:0071897	GO:0071897	DNA biosynthetic process	3/116	180/18723	0.101222778	0.215556449	0.154449874	PDGFRB/MYC/PARM1	3
GO:0016101	GO:0016101	diterpenoid metabolic process	2/116	87/18723	0.101462145	0.215556449	0.154449874	CYP1B1/ALDH1A1	2
GO:0019915	GO:0019915	lipid storage	2/116	87/18723	0.101462145	0.215556449	0.154449874	APOE/LPL	2
GO:0044070	GO:0044070	regulation of anion transport	2/116	87/18723	0.101462145	0.215556449	0.154449874	AVPR1A/AGT	2
GO:0008361	GO:0008361	regulation of cell size	3/116	181/18723	0.102486983	0.217213653	0.155637288	APOE/SEMA5A/CXCL12	3
GO:0045766	GO:0045766	positive regulation of angiogenesis	3/116	181/18723	0.102486983	0.217213653	0.155637288	CYP1B1/SEMA5A/ANGPT4	3
GO:1904018	GO:1904018	positive regulation of vasculature development	3/116	181/18723	0.102486983	0.217213653	0.155637288	CYP1B1/SEMA5A/ANGPT4	3
GO:0051260	GO:0051260	protein homooligomerization	3/116	182/18723	0.103757522	0.219346409	0.157165445	STEAP4/SAMHD1/KCTD12	3
GO:0060401	GO:0060401	cytosolic calcium ion transport	3/116	182/18723	0.103757522	0.219346409	0.157165445	THY1/CCL19/CCL21	3
GO:0010657	GO:0010657	muscle cell apoptotic process	2/116	89/18723	0.105383861	0.219346409	0.157165445	IGF1/AGT	2
GO:0046330	GO:0046330	positive regulation of JNK cascade	2/116	89/18723	0.105383861	0.219346409	0.157165445	CCL19/CCL21	2
GO:0003417	GO:0003417	growth plate cartilage development	1/116	18/18723	0.105882846	0.219346409	0.157165445	SOX9	1
GO:0009404	GO:0009404	toxin metabolic process	1/116	18/18723	0.105882846	0.219346409	0.157165445	CYP1B1	1
GO:0010663	GO:0010663	positive regulation of striated muscle cell apoptotic process	1/116	18/18723	0.105882846	0.219346409	0.157165445	AGT	1
GO:0010666	GO:0010666	positive regulation of cardiac muscle cell apoptotic process	1/116	18/18723	0.105882846	0.219346409	0.157165445	AGT	1
GO:0010985	GO:0010985	negative regulation of lipoprotein particle clearance	1/116	18/18723	0.105882846	0.219346409	0.157165445	APOC1	1
GO:0030730	GO:0030730	sequestering of triglyceride	1/116	18/18723	0.105882846	0.219346409	0.157165445	LPL	1
GO:0035930	GO:0035930	corticosteroid hormone secretion	1/116	18/18723	0.105882846	0.219346409	0.157165445	AGT	1
GO:0042693	GO:0042693	muscle cell fate commitment	1/116	18/18723	0.105882846	0.219346409	0.157165445	FGF10	1
GO:0043116	GO:0043116	negative regulation of vascular permeability	1/116	18/18723	0.105882846	0.219346409	0.157165445	AKAP12	1
GO:0045187	GO:0045187	regulation of circadian sleep/wake cycle, sleep	1/116	18/18723	0.105882846	0.219346409	0.157165445	PTGDS	1
GO:0046838	GO:0046838	phosphorylated carbohydrate dephosphorylation	1/116	18/18723	0.105882846	0.219346409	0.157165445	INPP4B	1
GO:0051782	GO:0051782	negative regulation of cell division	1/116	18/18723	0.105882846	0.219346409	0.157165445	MYC	1
GO:0051895	GO:0051895	negative regulation of focal adhesion assembly	1/116	18/18723	0.105882846	0.219346409	0.157165445	FAM107A	1
GO:0060008	GO:0060008	Sertoli cell differentiation	1/116	18/18723	0.105882846	0.219346409	0.157165445	SOX9	1
GO:0060192	GO:0060192	negative regulation of lipase activity	1/116	18/18723	0.105882846	0.219346409	0.157165445	APOC1	1
GO:0060438	GO:0060438	trachea development	1/116	18/18723	0.105882846	0.219346409	0.157165445	SOX9	1
GO:0060973	GO:0060973	cell migration involved in heart development	1/116	18/18723	0.105882846	0.219346409	0.157165445	PDGFRB	1
GO:0061484	GO:0061484	hematopoietic stem cell homeostasis	1/116	18/18723	0.105882846	0.219346409	0.157165445	SOX4	1
GO:0072079	GO:0072079	nephron tubule formation	1/116	18/18723	0.105882846	0.219346409	0.157165445	SOX9	1
GO:0072234	GO:0072234	metanephric nephron tubule development	1/116	18/18723	0.105882846	0.219346409	0.157165445	SOX9	1
GO:0150078	GO:0150078	positive regulation of neuroinflammatory response	1/116	18/18723	0.105882846	0.219346409	0.157165445	CTSC	1
GO:0150079	GO:0150079	negative regulation of neuroinflammatory response	1/116	18/18723	0.105882846	0.219346409	0.157165445	IGF1	1
GO:0150118	GO:0150118	negative regulation of cell-substrate junction organization	1/116	18/18723	0.105882846	0.219346409	0.157165445	FAM107A	1
GO:1900006	GO:1900006	positive regulation of dendrite development	1/116	18/18723	0.105882846	0.219346409	0.157165445	BMP5	1
GO:2000136	GO:2000136	regulation of cell proliferation involved in heart morphogenesis	1/116	18/18723	0.105882846	0.219346409	0.157165445	SOX9	1
GO:0034504	GO:0034504	protein localization to nucleus	4/116	290/18723	0.106062538	0.219547804	0.157309748	COL1A1/AGT/SOX9/DCLK1	4
GO:0055001	GO:0055001	muscle cell development	3/116	184/18723	0.106317415	0.219904397	0.157565253	IGF1/PDGFRB/AGT	3
GO:0034644	GO:0034644	cellular response to UV	2/116	90/18723	0.107360085	0.221716482	0.158863642	MMP2/MYC	2
GO:0061097	GO:0061097	regulation of protein tyrosine kinase activity	2/116	90/18723	0.107360085	0.221716482	0.158863642	THY1/AGT	2
GO:0043123	GO:0043123	positive regulation of I-kappaB kinase/NF-kappaB signaling	3/116	186/18723	0.108902081	0.22471056	0.161008951	S100A4/CCL19/CCL21	3
GO:0002065	GO:0002065	columnar/cuboidal epithelial cell differentiation	2/116	91/18723	0.109346286	0.22471056	0.161008951	SOX4/BMP5	2
GO:0019935	GO:0019935	cyclic-nucleotide-mediated signaling	2/116	91/18723	0.109346286	0.22471056	0.161008951	APOE/SOX9	2
GO:0045582	GO:0045582	positive regulation of T cell differentiation	2/116	91/18723	0.109346286	0.22471056	0.161008951	CCL19/SOX4	2
GO:0046879	GO:0046879	hormone secretion	4/116	295/18723	0.111064866	0.22471056	0.161008951	CAMK2N1/SOX4/LTBP4/AGT	4
GO:0006044	GO:0006044	N-acetylglucosamine metabolic process	1/116	19/18723	0.111427758	0.22471056	0.161008951	CHST2	1
GO:0006977	GO:0006977	DNA damage response, signal transduction by p53 class mediator resulting in cell cycle arrest	1/116	19/18723	0.111427758	0.22471056	0.161008951	SOX4	1
GO:0007530	GO:0007530	sex determination	1/116	19/18723	0.111427758	0.22471056	0.161008951	SOX9	1
GO:0010544	GO:0010544	negative regulation of platelet activation	1/116	19/18723	0.111427758	0.22471056	0.161008951	APOE	1
GO:0010738	GO:0010738	regulation of protein kinase A signaling	1/116	19/18723	0.111427758	0.22471056	0.161008951	AKAP12	1
GO:0010885	GO:0010885	regulation of cholesterol storage	1/116	19/18723	0.111427758	0.22471056	0.161008951	LPL	1
GO:0015802	GO:0015802	basic amino acid transport	1/116	19/18723	0.111427758	0.22471056	0.161008951	AGT	1
GO:0019373	GO:0019373	epoxygenase P450 pathway	1/116	19/18723	0.111427758	0.22471056	0.161008951	CYP1B1	1
GO:0035313	GO:0035313	wound healing, spreading of epidermal cells	1/116	19/18723	0.111427758	0.22471056	0.161008951	COL5A1	1
GO:0044827	GO:0044827	modulation by host of viral genome replication	1/116	19/18723	0.111427758	0.22471056	0.161008951	CCL8	1
GO:0045821	GO:0045821	positive regulation of glycolytic process	1/116	19/18723	0.111427758	0.22471056	0.161008951	IGF1	1
GO:0050961	GO:0050961	detection of temperature stimulus involved in sensory perception	1/116	19/18723	0.111427758	0.22471056	0.161008951	CXCL12	1
GO:0060039	GO:0060039	pericardium development	1/116	19/18723	0.111427758	0.22471056	0.161008951	BMP5	1
GO:0061323	GO:0061323	cell proliferation involved in heart morphogenesis	1/116	19/18723	0.111427758	0.22471056	0.161008951	SOX9	1
GO:0071545	GO:0071545	inositol phosphate catabolic process	1/116	19/18723	0.111427758	0.22471056	0.161008951	INPP4B	1
GO:0072077	GO:0072077	renal vesicle morphogenesis	1/116	19/18723	0.111427758	0.22471056	0.161008951	SOX9	1
GO:0086014	GO:0086014	atrial cardiac muscle cell action potential	1/116	19/18723	0.111427758	0.22471056	0.161008951	GJC1	1
GO:0086026	GO:0086026	atrial cardiac muscle cell to AV node cell signaling	1/116	19/18723	0.111427758	0.22471056	0.161008951	GJC1	1
GO:0086066	GO:0086066	atrial cardiac muscle cell to AV node cell communication	1/116	19/18723	0.111427758	0.22471056	0.161008951	GJC1	1
GO:0097623	GO:0097623	potassium ion export across plasma membrane	1/116	19/18723	0.111427758	0.22471056	0.161008951	KCNE4	1
GO:0140131	GO:0140131	positive regulation of lymphocyte chemotaxis	1/116	19/18723	0.111427758	0.22471056	0.161008951	CCL21	1
GO:1900221	GO:1900221	regulation of amyloid-beta clearance	1/116	19/18723	0.111427758	0.22471056	0.161008951	APOE	1
GO:1901881	GO:1901881	positive regulation of protein depolymerization	1/116	19/18723	0.111427758	0.22471056	0.161008951	SEMA5A	1
GO:1903978	GO:1903978	regulation of microglial cell activation	1/116	19/18723	0.111427758	0.22471056	0.161008951	CTSC	1
GO:2000738	GO:2000738	positive regulation of stem cell differentiation	1/116	19/18723	0.111427758	0.22471056	0.161008951	SOX9	1
GO:2000831	GO:2000831	regulation of steroid hormone secretion	1/116	19/18723	0.111427758	0.22471056	0.161008951	AGT	1
GO:0030308	GO:0030308	negative regulation of cell growth	3/116	188/18723	0.111511138	0.22471056	0.161008951	SEMA5A/AGT/MEG3	3
GO:0051258	GO:0051258	protein polymerization	4/116	297/18723	0.113095118	0.227730109	0.163172509	TPPP3/FAM107A/CCL26/CCL21	4
GO:0033273	GO:0033273	response to vitamin	2/116	93/18723	0.113347838	0.228066474	0.16341352	COL1A1/SPARC	2
GO:1901990	GO:1901990	regulation of mitotic cell cycle phase transition	4/116	299/18723	0.115141904	0.23024445	0.164974077	SOX4/FAM107A/CCL2/FGF10	4
GO:0048704	GO:0048704	embryonic skeletal system morphogenesis	2/116	94/18723	0.115362801	0.23024445	0.164974077	OSR2/PRRX1	2
GO:0051702	GO:0051702	biological process involved in interaction with symbiont	2/116	94/18723	0.115362801	0.23024445	0.164974077	APOE/CCL8	2
GO:0030041	GO:0030041	actin filament polymerization	3/116	191/18723	0.115469622	0.23024445	0.164974077	FAM107A/CCL26/CCL21	3
GO:0001832	GO:0001832	blastocyst growth	1/116	20/18723	0.116938579	0.23024445	0.164974077	IGF1	1
GO:0003215	GO:0003215	cardiac right ventricle morphogenesis	1/116	20/18723	0.116938579	0.23024445	0.164974077	SOX4	1
GO:0006700	GO:0006700	C21-steroid hormone biosynthetic process	1/116	20/18723	0.116938579	0.23024445	0.164974077	BMP5	1
GO:0006837	GO:0006837	serotonin transport	1/116	20/18723	0.116938579	0.23024445	0.164974077	GPM6B	1
GO:0006883	GO:0006883	cellular sodium ion homeostasis	1/116	20/18723	0.116938579	0.23024445	0.164974077	AGT	1
GO:0007620	GO:0007620	copulation	1/116	20/18723	0.116938579	0.23024445	0.164974077	AVPR1A	1
GO:0009110	GO:0009110	vitamin biosynthetic process	1/116	20/18723	0.116938579	0.23024445	0.164974077	PLTP	1
GO:0010801	GO:0010801	negative regulation of peptidyl-threonine phosphorylation	1/116	20/18723	0.116938579	0.23024445	0.164974077	SPRY2	1
GO:0014047	GO:0014047	glutamate secretion	1/116	20/18723	0.116938579	0.23024445	0.164974077	AVPR1A	1
GO:0032332	GO:0032332	positive regulation of chondrocyte differentiation	1/116	20/18723	0.116938579	0.23024445	0.164974077	SOX9	1
GO:0032930	GO:0032930	positive regulation of superoxide anion generation	1/116	20/18723	0.116938579	0.23024445	0.164974077	AGT	1
GO:0032986	GO:0032986	protein-DNA complex disassembly	1/116	20/18723	0.116938579	0.23024445	0.164974077	MYC	1
GO:0043691	GO:0043691	reverse cholesterol transport	1/116	20/18723	0.116938579	0.23024445	0.164974077	APOE	1
GO:0045063	GO:0045063	T-helper 1 cell differentiation	1/116	20/18723	0.116938579	0.23024445	0.164974077	CCL19	1
GO:0046629	GO:0046629	gamma-delta T cell activation	1/116	20/18723	0.116938579	0.23024445	0.164974077	SOX4	1
GO:0051004	GO:0051004	regulation of lipoprotein lipase activity	1/116	20/18723	0.116938579	0.23024445	0.164974077	APOC1	1
GO:0051900	GO:0051900	regulation of mitochondrial depolarization	1/116	20/18723	0.116938579	0.23024445	0.164974077	DCN	1
GO:0060339	GO:0060339	negative regulation of type I interferon-mediated signaling pathway	1/116	20/18723	0.116938579	0.23024445	0.164974077	SAMHD1	1
GO:0071731	GO:0071731	response to nitric oxide	1/116	20/18723	0.116938579	0.23024445	0.164974077	CCL19	1
GO:0072087	GO:0072087	renal vesicle development	1/116	20/18723	0.116938579	0.23024445	0.164974077	SOX9	1
GO:0072567	GO:0072567	chemokine (C-X-C motif) ligand 2 production	1/116	20/18723	0.116938579	0.23024445	0.164974077	LPL	1
GO:0090201	GO:0090201	negative regulation of release of cytochrome c from mitochondria	1/116	20/18723	0.116938579	0.23024445	0.164974077	IGF1	1
GO:0097150	GO:0097150	neuronal stem cell population maintenance	1/116	20/18723	0.116938579	0.23024445	0.164974077	PRRX1	1
GO:1903817	GO:1903817	negative regulation of voltage-gated potassium channel activity	1/116	20/18723	0.116938579	0.23024445	0.164974077	KCNE4	1
GO:2000341	GO:2000341	regulation of chemokine (C-X-C motif) ligand 2 production	1/116	20/18723	0.116938579	0.23024445	0.164974077	LPL	1
GO:0042886	GO:0042886	amide transport	4/116	301/18723	0.117205075	0.230598603	0.165227834	CAMK2N1/PLTP/SOX4/LTBP4	4
GO:0042982	GO:0042982	amyloid precursor protein metabolic process	2/116	95/18723	0.117386968	0.230615578	0.165239996	APOE/IGF1	2
GO:1903321	GO:1903321	negative regulation of protein modification by small protein conjugation or removal	2/116	95/18723	0.117386968	0.230615578	0.165239996	SOX4/SPRY2	2
GO:0042632	GO:0042632	cholesterol homeostasis	2/116	96/18723	0.119420148	0.234038241	0.167692393	APOE/LPL	2
GO:0055017	GO:0055017	cardiac muscle tissue growth	2/116	96/18723	0.119420148	0.234038241	0.167692393	IGF1/AGT	2
GO:1904035	GO:1904035	regulation of epithelial cell apoptotic process	2/116	96/18723	0.119420148	0.234038241	0.167692393	SEMA5A/CCL2	2
GO:1901654	GO:1901654	response to ketone	3/116	194/18723	0.11948083	0.234038241	0.167692393	CCL19/AVPR1A/CCL21	3
GO:0032102	GO:0032102	negative regulation of response to external stimulus	5/116	420/18723	0.119996789	0.234811576	0.168246501	APOE/IGF1/SEMA5A/SAMHD1/CCL2	5
GO:0006721	GO:0006721	terpenoid metabolic process	2/116	97/18723	0.121462156	0.234811576	0.168246501	CYP1B1/ALDH1A1	2
GO:0055092	GO:0055092	sterol homeostasis	2/116	97/18723	0.121462156	0.234811576	0.168246501	APOE/LPL	2
GO:0070252	GO:0070252	actin-mediated cell contraction	2/116	97/18723	0.121462156	0.234811576	0.168246501	GJC1/KCNE4	2
GO:0001502	GO:0001502	cartilage condensation	1/116	21/18723	0.122415514	0.234811576	0.168246501	SOX9	1
GO:0002689	GO:0002689	negative regulation of leukocyte chemotaxis	1/116	21/18723	0.122415514	0.234811576	0.168246501	CCL2	1
GO:0007617	GO:0007617	mating behavior	1/116	21/18723	0.122415514	0.234811576	0.168246501	AVPR1A	1
GO:0010878	GO:0010878	cholesterol storage	1/116	21/18723	0.122415514	0.234811576	0.168246501	LPL	1
GO:0030449	GO:0030449	regulation of complement activation	1/116	21/18723	0.122415514	0.234811576	0.168246501	CFH	1
GO:0030502	GO:0030502	negative regulation of bone mineralization	1/116	21/18723	0.122415514	0.234811576	0.168246501	SOX9	1
GO:0032516	GO:0032516	positive regulation of phosphoprotein phosphatase activity	1/116	21/18723	0.122415514	0.234811576	0.168246501	PDGFRB	1
GO:0033630	GO:0033630	positive regulation of cell adhesion mediated by integrin	1/116	21/18723	0.122415514	0.234811576	0.168246501	CCL21	1
GO:0035455	GO:0035455	response to interferon-alpha	1/116	21/18723	0.122415514	0.234811576	0.168246501	AXL	1
GO:0044342	GO:0044342	type B pancreatic cell proliferation	1/116	21/18723	0.122415514	0.234811576	0.168246501	IGFBP5	1
GO:0045655	GO:0045655	regulation of monocyte differentiation	1/116	21/18723	0.122415514	0.234811576	0.168246501	MYC	1
GO:0045717	GO:0045717	negative regulation of fatty acid biosynthetic process	1/116	21/18723	0.122415514	0.234811576	0.168246501	APOC1	1
GO:0046885	GO:0046885	regulation of hormone biosynthetic process	1/116	21/18723	0.122415514	0.234811576	0.168246501	BMP5	1
GO:0048485	GO:0048485	sympathetic nervous system development	1/116	21/18723	0.122415514	0.234811576	0.168246501	SOX4	1
GO:0048745	GO:0048745	smooth muscle tissue development	1/116	21/18723	0.122415514	0.234811576	0.168246501	SOX9	1
GO:0050802	GO:0050802	circadian sleep/wake cycle, sleep	1/116	21/18723	0.122415514	0.234811576	0.168246501	PTGDS	1
GO:0072170	GO:0072170	metanephric tubule development	1/116	21/18723	0.122415514	0.234811576	0.168246501	SOX9	1
GO:0072243	GO:0072243	metanephric nephron epithelium development	1/116	21/18723	0.122415514	0.234811576	0.168246501	SOX9	1
GO:0090026	GO:0090026	positive regulation of monocyte chemotaxis	1/116	21/18723	0.122415514	0.234811576	0.168246501	CXCL12	1
GO:0090141	GO:0090141	positive regulation of mitochondrial fission	1/116	21/18723	0.122415514	0.234811576	0.168246501	DCN	1
GO:0097062	GO:0097062	dendritic spine maintenance	1/116	21/18723	0.122415514	0.234811576	0.168246501	APOE	1
GO:1902254	GO:1902254	negative regulation of intrinsic apoptotic signaling pathway by p53 class mediator	1/116	21/18723	0.122415514	0.234811576	0.168246501	CD44	1
GO:1902259	GO:1902259	regulation of delayed rectifier potassium channel activity	1/116	21/18723	0.122415514	0.234811576	0.168246501	KCNE4	1
GO:1902644	GO:1902644	tertiary alcohol metabolic process	1/116	21/18723	0.122415514	0.234811576	0.168246501	BMP5	1
GO:0009914	GO:0009914	hormone transport	4/116	306/18723	0.122433684	0.234811576	0.168246501	CAMK2N1/SOX4/LTBP4/AGT	4
GO:0070301	GO:0070301	cellular response to hydrogen peroxide	2/116	98/18723	0.123512807	0.236540355	0.1694852	CYP1B1/AXL	2
GO:2001243	GO:2001243	negative regulation of intrinsic apoptotic signaling pathway	2/116	98/18723	0.123512807	0.236540355	0.1694852	CXCL12/CD44	2
GO:0006909	GO:0006909	phagocytosis	4/116	308/18723	0.124552994	0.238360942	0.170789682	SRPX/CCL2/AXL/TRBC2	4
GO:0048167	GO:0048167	regulation of synaptic plasticity	3/116	198/18723	0.124908866	0.238870259	0.171154617	APOE/FAM107A/AGT	3
GO:0050808	GO:0050808	synapse organization	5/116	426/18723	0.125299163	0.239278773	0.171447323	APOE/SPARC/CLSTN2/IGSF21/SLITRK4	5
GO:0003300	GO:0003300	cardiac muscle hypertrophy	2/116	99/18723	0.125571918	0.239278773	0.171447323	IGF1/AGT	2
GO:0008630	GO:0008630	intrinsic apoptotic signaling pathway in response to DNA damage	2/116	99/18723	0.125571918	0.239278773	0.171447323	CXCL12/CD44	2
GO:0030838	GO:0030838	positive regulation of actin filament polymerization	2/116	99/18723	0.125571918	0.239278773	0.171447323	CCL26/CCL21	2
GO:0060291	GO:0060291	long-term synaptic potentiation	2/116	99/18723	0.125571918	0.239278773	0.171447323	APOE/FAM107A	2
GO:0043254	GO:0043254	regulation of protein-containing complex assembly	5/116	428/18723	0.127090647	0.239690176	0.171742101	APOE/TPPP3/SOX9/CCL26/CCL21	5
GO:0071902	GO:0071902	positive regulation of protein serine/threonine kinase activity	3/116	200/18723	0.127656192	0.239690176	0.171742101	CCL19/PDGFRB/SPRY2	3
GO:0002320	GO:0002320	lymphoid progenitor cell differentiation	1/116	22/18723	0.127858772	0.239690176	0.171742101	SOX4	1
GO:0006907	GO:0006907	pinocytosis	1/116	22/18723	0.127858772	0.239690176	0.171742101	AXL	1
GO:0008211	GO:0008211	glucocorticoid metabolic process	1/116	22/18723	0.127858772	0.239690176	0.171742101	BMP5	1
GO:0014821	GO:0014821	phasic smooth muscle contraction	1/116	22/18723	0.127858772	0.239690176	0.171742101	SSTR2	1
GO:0030277	GO:0030277	maintenance of gastrointestinal epithelium	1/116	22/18723	0.127858772	0.239690176	0.171742101	SOX9	1
GO:0032816	GO:0032816	positive regulation of natural killer cell activation	1/116	22/18723	0.127858772	0.239690176	0.171742101	AXL	1
GO:0034755	GO:0034755	iron ion transmembrane transport	1/116	22/18723	0.127858772	0.239690176	0.171742101	SLC40A1	1
GO:0036120	GO:0036120	cellular response to platelet-derived growth factor stimulus	1/116	22/18723	0.127858772	0.239690176	0.171742101	PDGFRB	1
GO:0042749	GO:0042749	regulation of circadian sleep/wake cycle	1/116	22/18723	0.127858772	0.239690176	0.171742101	PTGDS	1
GO:0044346	GO:0044346	fibroblast apoptotic process	1/116	22/18723	0.127858772	0.239690176	0.171742101	MYC	1
GO:0045540	GO:0045540	regulation of cholesterol biosynthetic process	1/116	22/18723	0.127858772	0.239690176	0.171742101	APOE	1
GO:0045624	GO:0045624	positive regulation of T-helper cell differentiation	1/116	22/18723	0.127858772	0.239690176	0.171742101	CCL19	1
GO:0045663	GO:0045663	positive regulation of myoblast differentiation	1/116	22/18723	0.127858772	0.239690176	0.171742101	IGFBP3	1
GO:0046628	GO:0046628	positive regulation of insulin receptor signaling pathway	1/116	22/18723	0.127858772	0.239690176	0.171742101	AGT	1
GO:0048169	GO:0048169	regulation of long-term neuronal synaptic plasticity	1/116	22/18723	0.127858772	0.239690176	0.171742101	AGT	1
GO:0050860	GO:0050860	negative regulation of T cell receptor signaling pathway	1/116	22/18723	0.127858772	0.239690176	0.171742101	THY1	1
GO:0051412	GO:0051412	response to corticosterone	1/116	22/18723	0.127858772	0.239690176	0.171742101	AVPR1A	1
GO:0060563	GO:0060563	neuroepithelial cell differentiation	1/116	22/18723	0.127858772	0.239690176	0.171742101	SOX4	1
GO:0060713	GO:0060713	labyrinthine layer morphogenesis	1/116	22/18723	0.127858772	0.239690176	0.171742101	BMP5	1
GO:0071404	GO:0071404	cellular response to low-density lipoprotein particle stimulus	1/116	22/18723	0.127858772	0.239690176	0.171742101	LPL	1
GO:0106118	GO:0106118	regulation of sterol biosynthetic process	1/116	22/18723	0.127858772	0.239690176	0.171742101	APOE	1
GO:0042102	GO:0042102	positive regulation of T cell proliferation	2/116	101/18723	0.129714796	0.242827557	0.173990088	IGF1/CCL19	2
GO:0051963	GO:0051963	regulation of synapse assembly	2/116	101/18723	0.129714796	0.242827557	0.173990088	CLSTN2/SLITRK4	2
GO:0001841	GO:0001841	neural tube formation	2/116	102/18723	0.131798207	0.246020039	0.176277556	SOX4/BMP5	2
GO:0001759	GO:0001759	organ induction	1/116	23/18723	0.133268556	0.246020039	0.176277556	FGF10	1
GO:0003081	GO:0003081	regulation of systemic arterial blood pressure by renin-angiotensin	1/116	23/18723	0.133268556	0.246020039	0.176277556	AGT	1
GO:0003283	GO:0003283	atrial septum development	1/116	23/18723	0.133268556	0.246020039	0.176277556	SOX4	1
GO:0003323	GO:0003323	type B pancreatic cell development	1/116	23/18723	0.133268556	0.246020039	0.176277556	BMP5	1
GO:0021871	GO:0021871	forebrain regionalization	1/116	23/18723	0.133268556	0.246020039	0.176277556	EMX2	1
GO:0030539	GO:0030539	male genitalia development	1/116	23/18723	0.133268556	0.246020039	0.176277556	FGF10	1
GO:0035640	GO:0035640	exploration behavior	1/116	23/18723	0.133268556	0.246020039	0.176277556	APOE	1
GO:0035929	GO:0035929	steroid hormone secretion	1/116	23/18723	0.133268556	0.246020039	0.176277556	AGT	1
GO:0035988	GO:0035988	chondrocyte proliferation	1/116	23/18723	0.133268556	0.246020039	0.176277556	SOX9	1
GO:0036119	GO:0036119	response to platelet-derived growth factor	1/116	23/18723	0.133268556	0.246020039	0.176277556	PDGFRB	1
GO:0042438	GO:0042438	melanin biosynthetic process	1/116	23/18723	0.133268556	0.246020039	0.176277556	ZEB2	1
GO:0043931	GO:0043931	ossification involved in bone maturation	1/116	23/18723	0.133268556	0.246020039	0.176277556	IGF1	1
GO:0045662	GO:0045662	negative regulation of myoblast differentiation	1/116	23/18723	0.133268556	0.246020039	0.176277556	SOX9	1
GO:0045723	GO:0045723	positive regulation of fatty acid biosynthetic process	1/116	23/18723	0.133268556	0.246020039	0.176277556	AVPR1A	1
GO:0051882	GO:0051882	mitochondrial depolarization	1/116	23/18723	0.133268556	0.246020039	0.176277556	DCN	1
GO:0060307	GO:0060307	regulation of ventricular cardiac muscle cell membrane repolarization	1/116	23/18723	0.133268556	0.246020039	0.176277556	KCNE4	1
GO:0061050	GO:0061050	regulation of cell growth involved in cardiac muscle cell development	1/116	23/18723	0.133268556	0.246020039	0.176277556	IGF1	1
GO:0071636	GO:0071636	positive regulation of transforming growth factor beta production	1/116	23/18723	0.133268556	0.246020039	0.176277556	LUM	1
GO:0090103	GO:0090103	cochlea morphogenesis	1/116	23/18723	0.133268556	0.246020039	0.176277556	SOX9	1
GO:0003279	GO:0003279	cardiac septum development	2/116	103/18723	0.133889364	0.246141911	0.176364879	SOX4/BMP5	2
GO:0019233	GO:0019233	sensory perception of pain	2/116	103/18723	0.133889364	0.246141911	0.176364879	CXCL12/CCL2	2
GO:0019395	GO:0019395	fatty acid oxidation	2/116	103/18723	0.133889364	0.246141911	0.176364879	CYGB/SOX9	2
GO:0030004	GO:0030004	cellular monovalent inorganic cation homeostasis	2/116	103/18723	0.133889364	0.246141911	0.176364879	AVPR1A/AGT	2
GO:0046425	GO:0046425	regulation of receptor signaling pathway via JAK-STAT	2/116	103/18723	0.133889364	0.246141911	0.176364879	CYP1B1/AGT	2
GO:0090277	GO:0090277	positive regulation of peptide hormone secretion	2/116	103/18723	0.133889364	0.246141911	0.176364879	CAMK2N1/SOX4	2
GO:0009101	GO:0009101	glycoprotein biosynthetic process	4/116	317/18723	0.134281702	0.246522683	0.176637708	IGF1/CCL19/PHLDA1/CCL21	4
GO:0019058	GO:0019058	viral life cycle	4/116	317/18723	0.134281702	0.246522683	0.176637708	APOE/CCL2/AXL/CCL8	4
GO:0070661	GO:0070661	leukocyte proliferation	4/116	318/18723	0.135381639	0.248370725	0.177961862	IGF1/CCL19/FGF10/CCL8	4
GO:0022600	GO:0022600	digestive system process	2/116	104/18723	0.135988095	0.249039293	0.178440903	SOX9/FGF10	2
GO:0060419	GO:0060419	heart growth	2/116	104/18723	0.135988095	0.249039293	0.178440903	IGF1/AGT	2
GO:0048863	GO:0048863	stem cell differentiation	3/116	206/18723	0.136026721	0.249039293	0.178440903	SEMA5A/EDNRA/SOX9	3
GO:0016064	GO:0016064	immunoglobulin mediated immune response	3/116	207/18723	0.137440043	0.249880286	0.179043488	C1S/C1R/TRBC2	3
GO:0016042	GO:0016042	lipid catabolic process	4/116	320/18723	0.137592647	0.249880286	0.179043488	APOE/CYP1B1/LPL/APOC1	4
GO:0002443	GO:0002443	leukocyte mediated immunity	5/116	440/18723	0.138086031	0.249880286	0.179043488	C1S/C1R/PTGDS/CTSC/TRBC2	5
GO:0000041	GO:0000041	transition metal ion transport	2/116	105/18723	0.138094226	0.249880286	0.179043488	STEAP4/SLC40A1	2
GO:0120034	GO:0120034	positive regulation of plasma membrane bounded cell projection assembly	2/116	105/18723	0.138094226	0.249880286	0.179043488	CCL19/CCL21	2
GO:2001022	GO:2001022	positive regulation of response to DNA damage stimulus	2/116	105/18723	0.138094226	0.249880286	0.179043488	MYC/FGF10	2
GO:0001779	GO:0001779	natural killer cell differentiation	1/116	24/18723	0.138645072	0.249880286	0.179043488	AXL	1
GO:0002021	GO:0002021	response to dietary excess	1/116	24/18723	0.138645072	0.249880286	0.179043488	APOE	1
GO:0003181	GO:0003181	atrioventricular valve morphogenesis	1/116	24/18723	0.138645072	0.249880286	0.179043488	SOX4	1
GO:0006582	GO:0006582	melanin metabolic process	1/116	24/18723	0.138645072	0.249880286	0.179043488	ZEB2	1
GO:0010288	GO:0010288	response to lead ion	1/116	24/18723	0.138645072	0.249880286	0.179043488	SPARC	1
GO:0016048	GO:0016048	detection of temperature stimulus	1/116	24/18723	0.138645072	0.249880286	0.179043488	CXCL12	1
GO:0022410	GO:0022410	circadian sleep/wake cycle process	1/116	24/18723	0.138645072	0.249880286	0.179043488	PTGDS	1
GO:0030878	GO:0030878	thyroid gland development	1/116	24/18723	0.138645072	0.249880286	0.179043488	FGF10	1
GO:0032928	GO:0032928	regulation of superoxide anion generation	1/116	24/18723	0.138645072	0.249880286	0.179043488	AGT	1
GO:0040037	GO:0040037	negative regulation of fibroblast growth factor receptor signaling pathway	1/116	24/18723	0.138645072	0.249880286	0.179043488	SPRY2	1
GO:0051000	GO:0051000	positive regulation of nitric-oxide synthase activity	1/116	24/18723	0.138645072	0.249880286	0.179043488	APOE	1
GO:0098743	GO:0098743	cell aggregation	1/116	24/18723	0.138645072	0.249880286	0.179043488	SOX9	1
GO:0120255	GO:0120255	olefinic compound biosynthetic process	1/116	24/18723	0.138645072	0.249880286	0.179043488	BMP5	1
GO:2000310	GO:2000310	regulation of NMDA receptor activity	1/116	24/18723	0.138645072	0.249880286	0.179043488	CCL2	1
GO:2000353	GO:2000353	positive regulation of endothelial cell apoptotic process	1/116	24/18723	0.138645072	0.249880286	0.179043488	CCL2	1
GO:2000679	GO:2000679	positive regulation of transcription regulatory region DNA binding	1/116	24/18723	0.138645072	0.249880286	0.179043488	IGF1	1
GO:2001026	GO:2001026	regulation of endothelial cell chemotaxis	1/116	24/18723	0.138645072	0.249880286	0.179043488	SEMA5A	1
GO:1901215	GO:1901215	negative regulation of neuron death	3/116	208/18723	0.138858444	0.25009552	0.179197707	APOE/CCL2/AXL	3
GO:0002793	GO:0002793	positive regulation of peptide secretion	2/116	106/18723	0.140207589	0.251843861	0.180450424	CAMK2N1/SOX4	2
GO:0006766	GO:0006766	vitamin metabolic process	2/116	106/18723	0.140207589	0.251843861	0.180450424	PLTP/SLC2A3	2
GO:0019882	GO:0019882	antigen processing and presentation	2/116	106/18723	0.140207589	0.251843861	0.180450424	CCL19/CCL21	2
GO:0035821	GO:0035821	modulation of process of other organism	2/116	106/18723	0.140207589	0.251843861	0.180450424	APOE/CCL8	2
GO:0019724	GO:0019724	B cell mediated immunity	3/116	210/18723	0.141710287	0.253336051	0.181519603	C1S/C1R/TRBC2	3
GO:0031396	GO:0031396	regulation of protein ubiquitination	3/116	210/18723	0.141710287	0.253336051	0.181519603	SOX4/FAM107A/SPRY2	3
GO:0050866	GO:0050866	negative regulation of cell activation	3/116	210/18723	0.141710287	0.253336051	0.181519603	APOE/CYGB/AXL	3
GO:0008544	GO:0008544	epidermis development	4/116	324/18723	0.142058613	0.253336051	0.181519603	IGFBP5/FGF7/SOX9/FGF10	4
GO:0007229	GO:0007229	integrin-mediated signaling pathway	2/116	107/18723	0.142328015	0.253336051	0.181519603	COL3A1/THY1	2
GO:0051341	GO:0051341	regulation of oxidoreductase activity	2/116	107/18723	0.142328015	0.253336051	0.181519603	APOE/AGT	2
GO:0003071	GO:0003071	renal system process involved in regulation of systemic arterial blood pressure	1/116	25/18723	0.143988522	0.253336051	0.181519603	AGT	1
GO:0015874	GO:0015874	norepinephrine transport	1/116	25/18723	0.143988522	0.253336051	0.181519603	AGT	1
GO:0021846	GO:0021846	cell proliferation in forebrain	1/116	25/18723	0.143988522	0.253336051	0.181519603	EMX2	1
GO:0030318	GO:0030318	melanocyte differentiation	1/116	25/18723	0.143988522	0.253336051	0.181519603	ZEB2	1
GO:0032331	GO:0032331	negative regulation of chondrocyte differentiation	1/116	25/18723	0.143988522	0.253336051	0.181519603	SOX9	1
GO:0032925	GO:0032925	regulation of activin receptor signaling pathway	1/116	25/18723	0.143988522	0.253336051	0.181519603	FGF10	1
GO:0033622	GO:0033622	integrin activation	1/116	25/18723	0.143988522	0.253336051	0.181519603	CXCL12	1
GO:0044550	GO:0044550	secondary metabolite biosynthetic process	1/116	25/18723	0.143988522	0.253336051	0.181519603	ZEB2	1
GO:0050951	GO:0050951	sensory perception of temperature stimulus	1/116	25/18723	0.143988522	0.253336051	0.181519603	CXCL12	1
GO:0050995	GO:0050995	negative regulation of lipid catabolic process	1/116	25/18723	0.143988522	0.253336051	0.181519603	APOC1	1
GO:0051291	GO:0051291	protein heterooligomerization	1/116	25/18723	0.143988522	0.253336051	0.181519603	COL1A2	1
GO:0051450	GO:0051450	myoblast proliferation	1/116	25/18723	0.143988522	0.253336051	0.181519603	IGF1	1
GO:0060074	GO:0060074	synapse maturation	1/116	25/18723	0.143988522	0.253336051	0.181519603	IGSF21	1
GO:0062149	GO:0062149	detection of stimulus involved in sensory perception of pain	1/116	25/18723	0.143988522	0.253336051	0.181519603	CXCL12	1
GO:0072012	GO:0072012	glomerulus vasculature development	1/116	25/18723	0.143988522	0.253336051	0.181519603	PDGFRB	1
GO:0072207	GO:0072207	metanephric epithelium development	1/116	25/18723	0.143988522	0.253336051	0.181519603	SOX9	1
GO:0086013	GO:0086013	membrane repolarization during cardiac muscle cell action potential	1/116	25/18723	0.143988522	0.253336051	0.181519603	KCNE4	1
GO:0086064	GO:0086064	cell communication by electrical coupling involved in cardiac conduction	1/116	25/18723	0.143988522	0.253336051	0.181519603	GJC1	1
GO:0090382	GO:0090382	phagosome maturation	1/116	25/18723	0.143988522	0.253336051	0.181519603	SRPX	1
GO:1900078	GO:1900078	positive regulation of cellular response to insulin stimulus	1/116	25/18723	0.143988522	0.253336051	0.181519603	AGT	1
GO:1903959	GO:1903959	regulation of anion transmembrane transport	1/116	25/18723	0.143988522	0.253336051	0.181519603	AGT	1
GO:1904385	GO:1904385	cellular response to angiotensin	1/116	25/18723	0.143988522	0.253336051	0.181519603	AGT	1
GO:1904996	GO:1904996	positive regulation of leukocyte adhesion to vascular endothelial cell	1/116	25/18723	0.143988522	0.253336051	0.181519603	CHST2	1
GO:1905048	GO:1905048	regulation of metallopeptidase activity	1/116	25/18723	0.143988522	0.253336051	0.181519603	TIMP3	1
GO:1905563	GO:1905563	negative regulation of vascular endothelial cell proliferation	1/116	25/18723	0.143988522	0.253336051	0.181519603	CCL2	1
GO:0007173	GO:0007173	epidermal growth factor receptor signaling pathway	2/116	108/18723	0.144455337	0.253487217	0.181627916	AGT/SOX9	2
GO:0033138	GO:0033138	positive regulation of peptidyl-serine phosphorylation	2/116	108/18723	0.144455337	0.253487217	0.181627916	CD44/SPRY2	2
GO:0034440	GO:0034440	lipid oxidation	2/116	108/18723	0.144455337	0.253487217	0.181627916	CYGB/SOX9	2
GO:0034446	GO:0034446	substrate adhesion-dependent cell spreading	2/116	108/18723	0.144455337	0.253487217	0.181627916	LAMC1/AXL	2
GO:0043523	GO:0043523	regulation of neuron apoptotic process	3/116	212/18723	0.144581859	0.253542101	0.181667241	APOE/CCL2/AXL	3
GO:0044242	GO:0044242	cellular lipid catabolic process	3/116	214/18723	0.147472768	0.258441414	0.185177683	CYP1B1/LPL/APOC1	3
GO:0007088	GO:0007088	regulation of mitotic nuclear division	2/116	110/18723	0.148730015	0.259083589	0.185637812	IGF1/PDGFRB	2
GO:0009408	GO:0009408	response to heat	2/116	110/18723	0.148730015	0.259083589	0.185637812	IGF1/CXCL12	2
GO:0048638	GO:0048638	regulation of developmental growth	4/116	330/18723	0.148864892	0.259083589	0.185637812	APOE/IGF1/SEMA5A/CXCL12	4
GO:0031669	GO:0031669	cellular response to nutrient levels	3/116	215/18723	0.148925351	0.259083589	0.185637812	COL1A1/LPL/FAM107A	3
GO:0003416	GO:0003416	endochondral bone growth	1/116	26/18723	0.149299108	0.259083589	0.185637812	SOX9	1
GO:0006027	GO:0006027	glycosaminoglycan catabolic process	1/116	26/18723	0.149299108	0.259083589	0.185637812	CD44	1
GO:0006706	GO:0006706	steroid catabolic process	1/116	26/18723	0.149299108	0.259083589	0.185637812	APOE	1
GO:0021952	GO:0021952	central nervous system projection neuron axonogenesis	1/116	26/18723	0.149299108	0.259083589	0.185637812	DCLK1	1
GO:0043501	GO:0043501	skeletal muscle adaptation	1/116	26/18723	0.149299108	0.259083589	0.185637812	IGFBP5	1
GO:0046697	GO:0046697	decidualization	1/116	26/18723	0.149299108	0.259083589	0.185637812	TPPP3	1
GO:0048843	GO:0048843	negative regulation of axon extension involved in axon guidance	1/116	26/18723	0.149299108	0.259083589	0.185637812	SEMA5A	1
GO:0060037	GO:0060037	pharyngeal system development	1/116	26/18723	0.149299108	0.259083589	0.185637812	BMP5	1
GO:0060669	GO:0060669	embryonic placenta morphogenesis	1/116	26/18723	0.149299108	0.259083589	0.185637812	BMP5	1
GO:0070977	GO:0070977	bone maturation	1/116	26/18723	0.149299108	0.259083589	0.185637812	IGF1	1
GO:1901071	GO:1901071	glucosamine-containing compound metabolic process	1/116	26/18723	0.149299108	0.259083589	0.185637812	CHST2	1
GO:0006805	GO:0006805	xenobiotic metabolic process	2/116	111/18723	0.150877045	0.261651267	0.187477597	CYP1B1/AOX1	2
GO:0001676	GO:0001676	long-chain fatty acid metabolic process	2/116	112/18723	0.153030324	0.264449905	0.189482869	CYP1B1/PTGDS	2
GO:0043406	GO:0043406	positive regulation of MAP kinase activity	2/116	112/18723	0.153030324	0.264449905	0.189482869	CCL19/PDGFRB	2
GO:0042445	GO:0042445	hormone metabolic process	3/116	218/18723	0.153311028	0.264449905	0.189482869	CYP1B1/BMP5/ALDH1A1	3
GO:0001958	GO:0001958	endochondral ossification	1/116	27/18723	0.15457703	0.264449905	0.189482869	COL1A1	1
GO:0002825	GO:0002825	regulation of T-helper 1 type immune response	1/116	27/18723	0.15457703	0.264449905	0.189482869	CCL19	1
GO:0003171	GO:0003171	atrioventricular valve development	1/116	27/18723	0.15457703	0.264449905	0.189482869	SOX4	1
GO:0003272	GO:0003272	endocardial cushion formation	1/116	27/18723	0.15457703	0.264449905	0.189482869	BMP5	1
GO:0014850	GO:0014850	response to muscle activity	1/116	27/18723	0.15457703	0.264449905	0.189482869	AGT	1
GO:0032781	GO:0032781	positive regulation of ATPase activity	1/116	27/18723	0.15457703	0.264449905	0.189482869	FGF10	1
GO:0032967	GO:0032967	positive regulation of collagen biosynthetic process	1/116	27/18723	0.15457703	0.264449905	0.189482869	PDGFRB	1
GO:0034505	GO:0034505	tooth mineralization	1/116	27/18723	0.15457703	0.264449905	0.189482869	COL1A1	1
GO:0035116	GO:0035116	embryonic hindlimb morphogenesis	1/116	27/18723	0.15457703	0.264449905	0.189482869	OSR2	1
GO:0036075	GO:0036075	replacement ossification	1/116	27/18723	0.15457703	0.264449905	0.189482869	COL1A1	1
GO:0042104	GO:0042104	positive regulation of activated T cell proliferation	1/116	27/18723	0.15457703	0.264449905	0.189482869	IGF1	1
GO:0042745	GO:0042745	circadian sleep/wake cycle	1/116	27/18723	0.15457703	0.264449905	0.189482869	PTGDS	1
GO:0046174	GO:0046174	polyol catabolic process	1/116	27/18723	0.15457703	0.264449905	0.189482869	INPP4B	1
GO:0048873	GO:0048873	homeostasis of number of cells within a tissue	1/116	27/18723	0.15457703	0.264449905	0.189482869	SOX9	1
GO:0061437	GO:0061437	renal system vasculature development	1/116	27/18723	0.15457703	0.264449905	0.189482869	PDGFRB	1
GO:0061440	GO:0061440	kidney vasculature development	1/116	27/18723	0.15457703	0.264449905	0.189482869	PDGFRB	1
GO:0099625	GO:0099625	ventricular cardiac muscle cell membrane repolarization	1/116	27/18723	0.15457703	0.264449905	0.189482869	KCNE4	1
GO:1903319	GO:1903319	positive regulation of protein maturation	1/116	27/18723	0.15457703	0.264449905	0.189482869	SOX4	1
GO:0001578	GO:0001578	microtubule bundle formation	2/116	113/18723	0.155189694	0.26532753	0.190111703	TPPP3/NCKAP5	2
GO:0021987	GO:0021987	cerebral cortex development	2/116	114/18723	0.157354997	0.268168376	0.192147217	COL3A1/EMX2	2
GO:0046660	GO:0046660	female sex differentiation	2/116	114/18723	0.157354997	0.268168376	0.192147217	FGF10/AXL	2
GO:0051261	GO:0051261	protein depolymerization	2/116	114/18723	0.157354997	0.268168376	0.192147217	SEMA5A/NCKAP5	2
GO:0090100	GO:0090100	positive regulation of transmembrane receptor protein serine/threonine kinase signaling pathway	2/116	114/18723	0.157354997	0.268168376	0.192147217	ZEB2/BMP5	2
GO:1904892	GO:1904892	regulation of receptor signaling pathway via STAT	2/116	114/18723	0.157354997	0.268168376	0.192147217	CYP1B1/AGT	2
GO:0018209	GO:0018209	peptidyl-serine modification	4/116	338/18723	0.158133022	0.269321884	0.192973726	DCN/CD44/DCLK1/SPRY2	4
GO:0090630	GO:0090630	activation of GTPase activity	2/116	115/18723	0.159526081	0.269441076	0.193059128	CCL21/ARHGAP29	2
GO:0003156	GO:0003156	regulation of animal organ formation	1/116	28/18723	0.159822487	0.269441076	0.193059128	FGF10	1
GO:0006516	GO:0006516	glycoprotein catabolic process	1/116	28/18723	0.159822487	0.269441076	0.193059128	CST3	1
GO:0007271	GO:0007271	synaptic transmission, cholinergic	1/116	28/18723	0.159822487	0.269441076	0.193059128	APOE	1
GO:0010460	GO:0010460	positive regulation of heart rate	1/116	28/18723	0.159822487	0.269441076	0.193059128	AVPR1A	1
GO:0010575	GO:0010575	positive regulation of vascular endothelial growth factor production	1/116	28/18723	0.159822487	0.269441076	0.193059128	CYP1B1	1
GO:0010714	GO:0010714	positive regulation of collagen metabolic process	1/116	28/18723	0.159822487	0.269441076	0.193059128	PDGFRB	1
GO:0010884	GO:0010884	positive regulation of lipid storage	1/116	28/18723	0.159822487	0.269441076	0.193059128	LPL	1
GO:0019098	GO:0019098	reproductive behavior	1/116	28/18723	0.159822487	0.269441076	0.193059128	AVPR1A	1
GO:0032438	GO:0032438	melanosome organization	1/116	28/18723	0.159822487	0.269441076	0.193059128	ZEB2	1
GO:0032801	GO:0032801	receptor catabolic process	1/116	28/18723	0.159822487	0.269441076	0.193059128	APOE	1
GO:0051894	GO:0051894	positive regulation of focal adhesion assembly	1/116	28/18723	0.159822487	0.269441076	0.193059128	THY1	1
GO:0086011	GO:0086011	membrane repolarization during action potential	1/116	28/18723	0.159822487	0.269441076	0.193059128	KCNE4	1
GO:0099623	GO:0099623	regulation of cardiac muscle cell membrane repolarization	1/116	28/18723	0.159822487	0.269441076	0.193059128	KCNE4	1
GO:1903779	GO:1903779	regulation of cardiac conduction	1/116	28/18723	0.159822487	0.269441076	0.193059128	AGT	1
GO:1990776	GO:1990776	response to angiotensin	1/116	28/18723	0.159822487	0.269441076	0.193059128	AGT	1
GO:0023061	GO:0023061	signal release	5/116	463/18723	0.160286626	0.27005253	0.193497245	CAMK2N1/CXCL12/SOX4/LTBP4/AGT	5
GO:0006720	GO:0006720	isoprenoid metabolic process	2/116	116/18723	0.161702791	0.271750524	0.194713887	CYP1B1/ALDH1A1	2
GO:0021782	GO:0021782	glial cell development	2/116	116/18723	0.161702791	0.271750524	0.194713887	SOX4/LGI4	2
GO:0030326	GO:0030326	embryonic limb morphogenesis	2/116	116/18723	0.161702791	0.271750524	0.194713887	OSR2/PRRX1	2
GO:0035113	GO:0035113	embryonic appendage morphogenesis	2/116	116/18723	0.161702791	0.271750524	0.194713887	OSR2/PRRX1	2
GO:0032984	GO:0032984	protein-containing complex disassembly	3/116	224/18723	0.162203665	0.272420288	0.195193784	SEMA5A/MYC/NCKAP5	3
GO:0050670	GO:0050670	regulation of lymphocyte proliferation	3/116	225/18723	0.163700924	0.273893374	0.196249276	IGF1/CCL19/FGF10	3
GO:1903828	GO:1903828	negative regulation of cellular protein localization	2/116	117/18723	0.163884977	0.273893374	0.196249276	DCLK1/GPM6B	2
GO:0002068	GO:0002068	glandular epithelial cell development	1/116	29/18723	0.165035677	0.273893374	0.196249276	BMP5	1
GO:0003209	GO:0003209	cardiac atrium morphogenesis	1/116	29/18723	0.165035677	0.273893374	0.196249276	SOX4	1
GO:0003309	GO:0003309	type B pancreatic cell differentiation	1/116	29/18723	0.165035677	0.273893374	0.196249276	BMP5	1
GO:0005979	GO:0005979	regulation of glycogen biosynthetic process	1/116	29/18723	0.165035677	0.273893374	0.196249276	IGF1	1
GO:0010962	GO:0010962	regulation of glucan biosynthetic process	1/116	29/18723	0.165035677	0.273893374	0.196249276	IGF1	1
GO:0019433	GO:0019433	triglyceride catabolic process	1/116	29/18723	0.165035677	0.273893374	0.196249276	LPL	1
GO:0021522	GO:0021522	spinal cord motor neuron differentiation	1/116	29/18723	0.165035677	0.273893374	0.196249276	SOX4	1
GO:0022011	GO:0022011	myelination in peripheral nervous system	1/116	29/18723	0.165035677	0.273893374	0.196249276	LGI4	1
GO:0032292	GO:0032292	peripheral nervous system axon ensheathment	1/116	29/18723	0.165035677	0.273893374	0.196249276	LGI4	1
GO:0032372	GO:0032372	negative regulation of sterol transport	1/116	29/18723	0.165035677	0.273893374	0.196249276	APOC1	1
GO:0032375	GO:0032375	negative regulation of cholesterol transport	1/116	29/18723	0.165035677	0.273893374	0.196249276	APOC1	1
GO:0048753	GO:0048753	pigment granule organization	1/116	29/18723	0.165035677	0.273893374	0.196249276	ZEB2	1
GO:0090025	GO:0090025	regulation of monocyte chemotaxis	1/116	29/18723	0.165035677	0.273893374	0.196249276	CXCL12	1
GO:0098868	GO:0098868	bone growth	1/116	29/18723	0.165035677	0.273893374	0.196249276	SOX9	1
GO:1901017	GO:1901017	negative regulation of potassium ion transmembrane transporter activity	1/116	29/18723	0.165035677	0.273893374	0.196249276	KCNE4	1
GO:1902253	GO:1902253	regulation of intrinsic apoptotic signaling pathway by p53 class mediator	1/116	29/18723	0.165035677	0.273893374	0.196249276	CD44	1
GO:1903902	GO:1903902	positive regulation of viral life cycle	1/116	29/18723	0.165035677	0.273893374	0.196249276	AXL	1
GO:0032944	GO:0032944	regulation of mononuclear cell proliferation	3/116	227/18723	0.166707994	0.276496374	0.19811437	IGF1/CCL19/FGF10	3
GO:0051051	GO:0051051	negative regulation of transport	5/116	470/18723	0.167319828	0.277338345	0.198717656	APOE/EPHA3/APOC1/KCNE4/GPM6B	5
GO:0045444	GO:0045444	fat cell differentiation	3/116	229/18723	0.169731476	0.278841301	0.19979455	STEAP4/LPL/FGF10	3
GO:0009264	GO:0009264	deoxyribonucleotide catabolic process	1/116	30/18723	0.170216797	0.278841301	0.19979455	SAMHD1	1
GO:0010669	GO:0010669	epithelial structure maintenance	1/116	30/18723	0.170216797	0.278841301	0.19979455	SOX9	1
GO:0030204	GO:0030204	chondroitin sulfate metabolic process	1/116	30/18723	0.170216797	0.278841301	0.19979455	DCN	1
GO:0031365	GO:0031365	N-terminal protein amino acid modification	1/116	30/18723	0.170216797	0.278841301	0.19979455	SOX4	1
GO:0031571	GO:0031571	mitotic G1 DNA damage checkpoint signaling	1/116	30/18723	0.170216797	0.278841301	0.19979455	SOX4	1
GO:0034390	GO:0034390	smooth muscle cell apoptotic process	1/116	30/18723	0.170216797	0.278841301	0.19979455	IGF1	1
GO:0034391	GO:0034391	regulation of smooth muscle cell apoptotic process	1/116	30/18723	0.170216797	0.278841301	0.19979455	IGF1	1
GO:0043032	GO:0043032	positive regulation of macrophage activation	1/116	30/18723	0.170216797	0.278841301	0.19979455	CTSC	1
GO:0044030	GO:0044030	regulation of DNA methylation	1/116	30/18723	0.170216797	0.278841301	0.19979455	MYC	1
GO:0048147	GO:0048147	negative regulation of fibroblast proliferation	1/116	30/18723	0.170216797	0.278841301	0.19979455	MYC	1
GO:0048799	GO:0048799	animal organ maturation	1/116	30/18723	0.170216797	0.278841301	0.19979455	IGF1	1
GO:0050858	GO:0050858	negative regulation of antigen receptor-mediated signaling pathway	1/116	30/18723	0.170216797	0.278841301	0.19979455	THY1	1
GO:0051491	GO:0051491	positive regulation of filopodium assembly	1/116	30/18723	0.170216797	0.278841301	0.19979455	CCL21	1
GO:0051968	GO:0051968	positive regulation of synaptic transmission, glutamatergic	1/116	30/18723	0.170216797	0.278841301	0.19979455	CCL2	1
GO:0060603	GO:0060603	mammary gland duct morphogenesis	1/116	30/18723	0.170216797	0.278841301	0.19979455	FGF10	1
GO:0061384	GO:0061384	heart trabecula morphogenesis	1/116	30/18723	0.170216797	0.278841301	0.19979455	BMP5	1
GO:0070168	GO:0070168	negative regulation of biomineral tissue development	1/116	30/18723	0.170216797	0.278841301	0.19979455	SOX9	1
GO:1903019	GO:1903019	negative regulation of glycoprotein metabolic process	1/116	30/18723	0.170216797	0.278841301	0.19979455	CST3	1
GO:0048593	GO:0048593	camera-type eye morphogenesis	2/116	120/18723	0.170462904	0.279072724	0.199960369	THY1/SOX9	2
GO:0002449	GO:0002449	lymphocyte mediated immunity	4/116	350/18723	0.172426038	0.281811494	0.201922744	C1S/C1R/CTSC/TRBC2	4
GO:0003206	GO:0003206	cardiac chamber morphogenesis	2/116	121/18723	0.172665514	0.281811494	0.201922744	SOX4/BMP5	2
GO:0038127	GO:0038127	ERBB signaling pathway	2/116	121/18723	0.172665514	0.281811494	0.201922744	AGT/SOX9	2
GO:0042177	GO:0042177	negative regulation of protein catabolic process	2/116	121/18723	0.172665514	0.281811494	0.201922744	TIMP3/CST3	2
GO:1904019	GO:1904019	epithelial cell apoptotic process	2/116	121/18723	0.172665514	0.281811494	0.201922744	SEMA5A/CCL2	2
GO:0045732	GO:0045732	positive regulation of protein catabolic process	3/116	231/18723	0.172770984	0.281811494	0.201922744	APOE/CTSC/SOX9	3
GO:0031109	GO:0031109	microtubule polymerization or depolymerization	2/116	122/18723	0.174872868	0.283611425	0.203212425	TPPP3/NCKAP5	2
GO:0002063	GO:0002063	chondrocyte development	1/116	31/18723	0.175366043	0.283611425	0.203212425	SOX9	1
GO:0007190	GO:0007190	activation of adenylate cyclase activity	1/116	31/18723	0.175366043	0.283611425	0.203212425	EDNRA	1
GO:0030212	GO:0030212	hyaluronan metabolic process	1/116	31/18723	0.175366043	0.283611425	0.203212425	CD44	1
GO:0032148	GO:0032148	activation of protein kinase B activity	1/116	31/18723	0.175366043	0.283611425	0.203212425	IGF1	1
GO:0035115	GO:0035115	embryonic forelimb morphogenesis	1/116	31/18723	0.175366043	0.283611425	0.203212425	OSR2	1
GO:0044819	GO:0044819	mitotic G1/S transition checkpoint signaling	1/116	31/18723	0.175366043	0.283611425	0.203212425	SOX4	1
GO:0046386	GO:0046386	deoxyribose phosphate catabolic process	1/116	31/18723	0.175366043	0.283611425	0.203212425	SAMHD1	1
GO:0048566	GO:0048566	embryonic digestive tract development	1/116	31/18723	0.175366043	0.283611425	0.203212425	FGF10	1
GO:0061099	GO:0061099	negative regulation of protein tyrosine kinase activity	1/116	31/18723	0.175366043	0.283611425	0.203212425	THY1	1
GO:0070528	GO:0070528	protein kinase C signaling	1/116	31/18723	0.175366043	0.283611425	0.203212425	AKAP12	1
GO:0110150	GO:0110150	negative regulation of biomineralization	1/116	31/18723	0.175366043	0.283611425	0.203212425	SOX9	1
GO:1901797	GO:1901797	negative regulation of signal transduction by p53 class mediator	1/116	31/18723	0.175366043	0.283611425	0.203212425	CD44	1
GO:1902042	GO:1902042	negative regulation of extrinsic apoptotic signaling pathway via death domain receptors	1/116	31/18723	0.175366043	0.283611425	0.203212425	BMP5	1
GO:0032271	GO:0032271	regulation of protein polymerization	3/116	233/18723	0.175826132	0.284182855	0.203621865	TPPP3/CCL26/CCL21	3
GO:0010811	GO:0010811	positive regulation of cell-substrate adhesion	2/116	123/18723	0.177084826	0.285870107	0.204830809	THY1/CCL21	2
GO:0071482	GO:0071482	cellular response to light stimulus	2/116	123/18723	0.177084826	0.285870107	0.204830809	MMP2/MYC	2
GO:0045930	GO:0045930	negative regulation of mitotic cell cycle	3/116	235/18723	0.178896536	0.287348903	0.205890392	SOX4/FAM107A/CCL2	3
GO:0030072	GO:0030072	peptide hormone secretion	3/116	236/18723	0.18043734	0.287348903	0.205890392	CAMK2N1/SOX4/LTBP4	3
GO:0090068	GO:0090068	positive regulation of cell cycle process	3/116	236/18723	0.18043734	0.287348903	0.205890392	IGF1/PDGFRB/FGF10	3
GO:0003180	GO:0003180	aortic valve morphogenesis	1/116	32/18723	0.180483609	0.287348903	0.205890392	SOX9	1
GO:0006026	GO:0006026	aminoglycan catabolic process	1/116	32/18723	0.180483609	0.287348903	0.205890392	CD44	1
GO:0009954	GO:0009954	proximal/distal pattern formation	1/116	32/18723	0.180483609	0.287348903	0.205890392	FGF10	1
GO:0010644	GO:0010644	cell communication by electrical coupling	1/116	32/18723	0.180483609	0.287348903	0.205890392	GJC1	1
GO:0014044	GO:0014044	Schwann cell development	1/116	32/18723	0.180483609	0.287348903	0.205890392	LGI4	1
GO:0019934	GO:0019934	cGMP-mediated signaling	1/116	32/18723	0.180483609	0.287348903	0.205890392	APOE	1
GO:0030431	GO:0030431	sleep	1/116	32/18723	0.180483609	0.287348903	0.205890392	PTGDS	1
GO:0030511	GO:0030511	positive regulation of transforming growth factor beta receptor signaling pathway	1/116	32/18723	0.180483609	0.287348903	0.205890392	ZEB2	1
GO:0033687	GO:0033687	osteoblast proliferation	1/116	32/18723	0.180483609	0.287348903	0.205890392	OSR2	1
GO:0035767	GO:0035767	endothelial cell chemotaxis	1/116	32/18723	0.180483609	0.287348903	0.205890392	SEMA5A	1
GO:0035883	GO:0035883	enteroendocrine cell differentiation	1/116	32/18723	0.180483609	0.287348903	0.205890392	BMP5	1
GO:0043372	GO:0043372	positive regulation of CD4-positive, alpha-beta T cell differentiation	1/116	32/18723	0.180483609	0.287348903	0.205890392	CCL19	1
GO:0046475	GO:0046475	glycerophospholipid catabolic process	1/116	32/18723	0.180483609	0.287348903	0.205890392	APOC1	1
GO:0046856	GO:0046856	phosphatidylinositol dephosphorylation	1/116	32/18723	0.180483609	0.287348903	0.205890392	INPP4B	1
GO:0050850	GO:0050850	positive regulation of calcium-mediated signaling	1/116	32/18723	0.180483609	0.287348903	0.205890392	IGF1	1
GO:0061036	GO:0061036	positive regulation of cartilage development	1/116	32/18723	0.180483609	0.287348903	0.205890392	SOX9	1
GO:0061037	GO:0061037	negative regulation of cartilage development	1/116	32/18723	0.180483609	0.287348903	0.205890392	SOX9	1
GO:0090140	GO:0090140	regulation of mitochondrial fission	1/116	32/18723	0.180483609	0.287348903	0.205890392	DCN	1
GO:1901889	GO:1901889	negative regulation of cell junction assembly	1/116	32/18723	0.180483609	0.287348903	0.205890392	FAM107A	1
GO:1903846	GO:1903846	positive regulation of cellular response to transforming growth factor beta stimulus	1/116	32/18723	0.180483609	0.287348903	0.205890392	ZEB2	1
GO:1904062	GO:1904062	regulation of cation transmembrane transport	4/116	357/18723	0.180966749	0.287945897	0.206318149	THY1/KCNE4/AGT/CCL2	4
GO:0031334	GO:0031334	positive regulation of protein-containing complex assembly	3/116	237/18723	0.181981815	0.289388047	0.207351474	TPPP3/CCL26/CCL21	3
GO:0009306	GO:0009306	protein secretion	4/116	359/18723	0.183433006	0.291347651	0.208755563	APOE/CAMK2N1/IGF1/SOX4	4
GO:0051052	GO:0051052	regulation of DNA metabolic process	4/116	359/18723	0.183433006	0.291347651	0.208755563	PDGFRB/MYC/PARM1/FGF10	4
GO:0035592	GO:0035592	establishment of protein localization to extracellular region	4/116	360/18723	0.184670363	0.291609509	0.208943189	APOE/CAMK2N1/IGF1/SOX4	4
GO:0010737	GO:0010737	protein kinase A signaling	1/116	33/18723	0.185569688	0.291609509	0.208943189	AKAP12	1
GO:0010984	GO:0010984	regulation of lipoprotein particle clearance	1/116	33/18723	0.185569688	0.291609509	0.208943189	APOC1	1
GO:0030947	GO:0030947	regulation of vascular endothelial growth factor receptor signaling pathway	1/116	33/18723	0.185569688	0.291609509	0.208943189	FGF10	1
GO:0033198	GO:0033198	response to ATP	1/116	33/18723	0.185569688	0.291609509	0.208943189	ABCC9	1
GO:0046320	GO:0046320	regulation of fatty acid oxidation	1/116	33/18723	0.185569688	0.291609509	0.208943189	SOX9	1
GO:0050974	GO:0050974	detection of mechanical stimulus involved in sensory perception	1/116	33/18723	0.185569688	0.291609509	0.208943189	CXCL12	1
GO:0071295	GO:0071295	cellular response to vitamin	1/116	33/18723	0.185569688	0.291609509	0.208943189	COL1A1	1
GO:0099174	GO:0099174	regulation of presynapse organization	1/116	33/18723	0.185569688	0.291609509	0.208943189	SLITRK4	1
GO:0120033	GO:0120033	negative regulation of plasma membrane bounded cell projection assembly	1/116	33/18723	0.185569688	0.291609509	0.208943189	CCL21	1
GO:0150117	GO:0150117	positive regulation of cell-substrate junction organization	1/116	33/18723	0.185569688	0.291609509	0.208943189	THY1	1
GO:1900181	GO:1900181	negative regulation of protein localization to nucleus	1/116	33/18723	0.185569688	0.291609509	0.208943189	DCLK1	1
GO:1901099	GO:1901099	negative regulation of signal transduction in absence of ligand	1/116	33/18723	0.185569688	0.291609509	0.208943189	FGF10	1
GO:1901380	GO:1901380	negative regulation of potassium ion transmembrane transport	1/116	33/18723	0.185569688	0.291609509	0.208943189	KCNE4	1
GO:1904030	GO:1904030	negative regulation of cyclin-dependent protein kinase activity	1/116	33/18723	0.185569688	0.291609509	0.208943189	CAMK2N1	1
GO:1905606	GO:1905606	regulation of presynapse assembly	1/116	33/18723	0.185569688	0.291609509	0.208943189	SLITRK4	1
GO:2000036	GO:2000036	regulation of stem cell population maintenance	1/116	33/18723	0.185569688	0.291609509	0.208943189	MYC	1
GO:2001240	GO:2001240	negative regulation of extrinsic apoptotic signaling pathway in absence of ligand	1/116	33/18723	0.185569688	0.291609509	0.208943189	FGF10	1
GO:0030048	GO:0030048	actin filament-based movement	2/116	127/18723	0.185975901	0.292075427	0.209277027	GJC1/KCNE4	2
GO:0002790	GO:0002790	peptide secretion	3/116	242/18723	0.189757587	0.296230206	0.212253997	CAMK2N1/SOX4/LTBP4	3
GO:1903320	GO:1903320	regulation of protein modification by small protein conjugation or removal	3/116	242/18723	0.189757587	0.296230206	0.212253997	SOX4/FAM107A/SPRY2	3
GO:0009896	GO:0009896	positive regulation of catabolic process	5/116	492/18723	0.190194625	0.296230206	0.212253997	APOE/IGF1/DCN/CTSC/SOX9	5
GO:0001662	GO:0001662	behavioral fear response	1/116	34/18723	0.190624472	0.296230206	0.212253997	APOE	1
GO:0007616	GO:0007616	long-term memory	1/116	34/18723	0.190624472	0.296230206	0.212253997	APOE	1
GO:0010661	GO:0010661	positive regulation of muscle cell apoptotic process	1/116	34/18723	0.190624472	0.296230206	0.212253997	AGT	1
GO:0010922	GO:0010922	positive regulation of phosphatase activity	1/116	34/18723	0.190624472	0.296230206	0.212253997	PDGFRB	1
GO:0032770	GO:0032770	positive regulation of monooxygenase activity	1/116	34/18723	0.190624472	0.296230206	0.212253997	APOE	1
GO:0035137	GO:0035137	hindlimb morphogenesis	1/116	34/18723	0.190624472	0.296230206	0.212253997	OSR2	1
GO:0043516	GO:0043516	regulation of DNA damage response, signal transduction by p53 class mediator	1/116	34/18723	0.190624472	0.296230206	0.212253997	CD44	1
GO:0048261	GO:0048261	negative regulation of receptor-mediated endocytosis	1/116	34/18723	0.190624472	0.296230206	0.212253997	APOC1	1
GO:0048536	GO:0048536	spleen development	1/116	34/18723	0.190624472	0.296230206	0.212253997	FGF10	1
GO:0050931	GO:0050931	pigment cell differentiation	1/116	34/18723	0.190624472	0.296230206	0.212253997	ZEB2	1
GO:0070884	GO:0070884	regulation of calcineurin-NFAT signaling cascade	1/116	34/18723	0.190624472	0.296230206	0.212253997	IGF1	1
GO:0086019	GO:0086019	cell-cell signaling involved in cardiac conduction	1/116	34/18723	0.190624472	0.296230206	0.212253997	GJC1	1
GO:1990000	GO:1990000	amyloid fibril formation	1/116	34/18723	0.190624472	0.296230206	0.212253997	APOE	1
GO:2000352	GO:2000352	negative regulation of endothelial cell apoptotic process	1/116	34/18723	0.190624472	0.296230206	0.212253997	SEMA5A	1
GO:2000758	GO:2000758	positive regulation of peptidyl-lysine acetylation	1/116	34/18723	0.190624472	0.296230206	0.212253997	SOX4	1
GO:0016358	GO:0016358	dendrite development	3/116	243/18723	0.19132309	0.297142395	0.212907596	APOE/DCLK1/BMP5	3
GO:0030534	GO:0030534	adult behavior	2/116	130/18723	0.192685823	0.299084351	0.214299041	CXCL12/LGI4	2
GO:0071692	GO:0071692	protein localization to extracellular region	4/116	368/18723	0.194667626	0.30000886	0.214961467	APOE/CAMK2N1/IGF1/SOX4	4
GO:0019079	GO:0019079	viral genome replication	2/116	131/18723	0.194929686	0.30000886	0.214961467	CCL2/CCL8	2
GO:0001569	GO:0001569	branching involved in blood vessel morphogenesis	1/116	35/18723	0.195648152	0.30000886	0.214961467	EDNRA	1
GO:0001893	GO:0001893	maternal placenta development	1/116	35/18723	0.195648152	0.30000886	0.214961467	TPPP3	1
GO:0002209	GO:0002209	behavioral defense response	1/116	35/18723	0.195648152	0.30000886	0.214961467	APOE	1
GO:0019068	GO:0019068	virion assembly	1/116	35/18723	0.195648152	0.30000886	0.214961467	APOE	1
GO:0021955	GO:0021955	central nervous system neuron axonogenesis	1/116	35/18723	0.195648152	0.30000886	0.214961467	DCLK1	1
GO:0031076	GO:0031076	embryonic camera-type eye development	1/116	35/18723	0.195648152	0.30000886	0.214961467	FGF10	1
GO:0032350	GO:0032350	regulation of hormone metabolic process	1/116	35/18723	0.195648152	0.30000886	0.214961467	BMP5	1
GO:0032814	GO:0032814	regulation of natural killer cell activation	1/116	35/18723	0.195648152	0.30000886	0.214961467	AXL	1
GO:0034405	GO:0034405	response to fluid shear stress	1/116	35/18723	0.195648152	0.30000886	0.214961467	PDGFRB	1
GO:0035633	GO:0035633	maintenance of blood-brain barrier	1/116	35/18723	0.195648152	0.30000886	0.214961467	LAMC1	1
GO:0042462	GO:0042462	eye photoreceptor cell development	1/116	35/18723	0.195648152	0.30000886	0.214961467	THY1	1
GO:0043243	GO:0043243	positive regulation of protein-containing complex disassembly	1/116	35/18723	0.195648152	0.30000886	0.214961467	SEMA5A	1
GO:0045880	GO:0045880	positive regulation of smoothened signaling pathway	1/116	35/18723	0.195648152	0.30000886	0.214961467	PRRX1	1
GO:0045907	GO:0045907	positive regulation of vasoconstriction	1/116	35/18723	0.195648152	0.30000886	0.214961467	AVPR1A	1
GO:0050654	GO:0050654	chondroitin sulfate proteoglycan metabolic process	1/116	35/18723	0.195648152	0.30000886	0.214961467	DCN	1
GO:0086005	GO:0086005	ventricular cardiac muscle cell action potential	1/116	35/18723	0.195648152	0.30000886	0.214961467	KCNE4	1
GO:0090181	GO:0090181	regulation of cholesterol metabolic process	1/116	35/18723	0.195648152	0.30000886	0.214961467	APOE	1
GO:0098810	GO:0098810	neurotransmitter reuptake	1/116	35/18723	0.195648152	0.30000886	0.214961467	GPM6B	1
GO:0106056	GO:0106056	regulation of calcineurin-mediated signaling	1/116	35/18723	0.195648152	0.30000886	0.214961467	IGF1	1
GO:0051402	GO:0051402	neuron apoptotic process	3/116	246/18723	0.19603945	0.300435817	0.215267389	APOE/CCL2/AXL	3
GO:0046328	GO:0046328	regulation of JNK cascade	2/116	133/18723	0.199427472	0.304032206	0.217844263	CCL19/CCL21	2
GO:0046887	GO:0046887	positive regulation of hormone secretion	2/116	133/18723	0.199427472	0.304032206	0.217844263	CAMK2N1/SOX4	2
GO:0003230	GO:0003230	cardiac atrium development	1/116	36/18723	0.200640918	0.304032206	0.217844263	SOX4	1
GO:0008207	GO:0008207	C21-steroid hormone metabolic process	1/116	36/18723	0.200640918	0.304032206	0.217844263	BMP5	1
GO:0010092	GO:0010092	specification of animal organ identity	1/116	36/18723	0.200640918	0.304032206	0.217844263	FGF10	1
GO:0014046	GO:0014046	dopamine secretion	1/116	36/18723	0.200640918	0.304032206	0.217844263	CXCL12	1
GO:0014059	GO:0014059	regulation of dopamine secretion	1/116	36/18723	0.200640918	0.304032206	0.217844263	CXCL12	1
GO:0014741	GO:0014741	negative regulation of muscle hypertrophy	1/116	36/18723	0.200640918	0.304032206	0.217844263	IGFBP5	1
GO:0030224	GO:0030224	monocyte differentiation	1/116	36/18723	0.200640918	0.304032206	0.217844263	MYC	1
GO:0035774	GO:0035774	positive regulation of insulin secretion involved in cellular response to glucose stimulus	1/116	36/18723	0.200640918	0.304032206	0.217844263	CAMK2N1	1
GO:0044060	GO:0044060	regulation of endocrine process	1/116	36/18723	0.200640918	0.304032206	0.217844263	AGT	1
GO:0045742	GO:0045742	positive regulation of epidermal growth factor receptor signaling pathway	1/116	36/18723	0.200640918	0.304032206	0.217844263	AGT	1
GO:0046466	GO:0046466	membrane lipid catabolic process	1/116	36/18723	0.200640918	0.304032206	0.217844263	CYP1B1	1
GO:0051385	GO:0051385	response to mineralocorticoid	1/116	36/18723	0.200640918	0.304032206	0.217844263	AVPR1A	1
GO:0060338	GO:0060338	regulation of type I interferon-mediated signaling pathway	1/116	36/18723	0.200640918	0.304032206	0.217844263	SAMHD1	1
GO:0070306	GO:0070306	lens fiber cell differentiation	1/116	36/18723	0.200640918	0.304032206	0.217844263	SPRY2	1
GO:0070873	GO:0070873	regulation of glycogen metabolic process	1/116	36/18723	0.200640918	0.304032206	0.217844263	IGF1	1
GO:0090322	GO:0090322	regulation of superoxide metabolic process	1/116	36/18723	0.200640918	0.304032206	0.217844263	AGT	1
GO:0043122	GO:0043122	regulation of I-kappaB kinase/NF-kappaB signaling	3/116	249/18723	0.200784605	0.304032206	0.217844263	S100A4/CCL19/CCL21	3
GO:0046883	GO:0046883	regulation of hormone secretion	3/116	249/18723	0.200784605	0.304032206	0.217844263	CAMK2N1/SOX4/AGT	3
GO:1901988	GO:1901988	negative regulation of cell cycle phase transition	3/116	249/18723	0.200784605	0.304032206	0.217844263	SOX4/FAM107A/CCL2	3
GO:0001508	GO:0001508	action potential	2/116	134/18723	0.201681143	0.30504273	0.218568321	GJC1/KCNE4	2
GO:0042552	GO:0042552	myelination	2/116	134/18723	0.201681143	0.30504273	0.218568321	CTSC/LGI4	2
GO:0003176	GO:0003176	aortic valve development	1/116	37/18723	0.205602959	0.309392355	0.221684902	SOX9	1
GO:0014904	GO:0014904	myotube cell development	1/116	37/18723	0.205602959	0.309392355	0.221684902	IGF1	1
GO:0032885	GO:0032885	regulation of polysaccharide biosynthetic process	1/116	37/18723	0.205602959	0.309392355	0.221684902	IGF1	1
GO:0034260	GO:0034260	negative regulation of GTPase activity	1/116	37/18723	0.205602959	0.309392355	0.221684902	SPRY2	1
GO:0040036	GO:0040036	regulation of fibroblast growth factor receptor signaling pathway	1/116	37/18723	0.205602959	0.309392355	0.221684902	SPRY2	1
GO:0043403	GO:0043403	skeletal muscle tissue regeneration	1/116	37/18723	0.205602959	0.309392355	0.221684902	IGF1	1
GO:0060306	GO:0060306	regulation of membrane repolarization	1/116	37/18723	0.205602959	0.309392355	0.221684902	KCNE4	1
GO:0060416	GO:0060416	response to growth hormone	1/116	37/18723	0.205602959	0.309392355	0.221684902	IGFBP5	1
GO:1900077	GO:1900077	negative regulation of cellular response to insulin stimulus	1/116	37/18723	0.205602959	0.309392355	0.221684902	LPL	1
GO:0007272	GO:0007272	ensheathment of neurons	2/116	136/18723	0.206197424	0.309761593	0.221949467	CTSC/LGI4	2
GO:0008366	GO:0008366	axon ensheathment	2/116	136/18723	0.206197424	0.309761593	0.221949467	CTSC/LGI4	2
GO:0043624	GO:0043624	cellular protein complex disassembly	2/116	136/18723	0.206197424	0.309761593	0.221949467	SEMA5A/NCKAP5	2
GO:0007586	GO:0007586	digestion	2/116	137/18723	0.208459789	0.312630963	0.224005419	SOX9/FGF10	2
GO:0045471	GO:0045471	response to ethanol	2/116	137/18723	0.208459789	0.312630963	0.224005419	SPARC/CA3	2
GO:0060048	GO:0060048	cardiac muscle contraction	2/116	137/18723	0.208459789	0.312630963	0.224005419	GJC1/KCNE4	2
GO:0008210	GO:0008210	estrogen metabolic process	1/116	38/18723	0.210534461	0.313271513	0.224464384	CYP1B1	1
GO:0009595	GO:0009595	detection of biotic stimulus	1/116	38/18723	0.210534461	0.313271513	0.224464384	SRPX	1
GO:0030279	GO:0030279	negative regulation of ossification	1/116	38/18723	0.210534461	0.313271513	0.224464384	SOX9	1
GO:0032941	GO:0032941	secretion by tissue	1/116	38/18723	0.210534461	0.313271513	0.224464384	FGF10	1
GO:0035136	GO:0035136	forelimb morphogenesis	1/116	38/18723	0.210534461	0.313271513	0.224464384	OSR2	1
GO:0042596	GO:0042596	fear response	1/116	38/18723	0.210534461	0.313271513	0.224464384	APOE	1
GO:0048246	GO:0048246	macrophage chemotaxis	1/116	38/18723	0.210534461	0.313271513	0.224464384	CCL2	1
GO:0071392	GO:0071392	cellular response to estradiol stimulus	1/116	38/18723	0.210534461	0.313271513	0.224464384	SSTR2	1
GO:0071398	GO:0071398	cellular response to fatty acid	1/116	38/18723	0.210534461	0.313271513	0.224464384	LPL	1
GO:0097242	GO:0097242	amyloid-beta clearance	1/116	38/18723	0.210534461	0.313271513	0.224464384	APOE	1
GO:0099622	GO:0099622	cardiac muscle cell membrane repolarization	1/116	38/18723	0.210534461	0.313271513	0.224464384	KCNE4	1
GO:1901186	GO:1901186	positive regulation of ERBB signaling pathway	1/116	38/18723	0.210534461	0.313271513	0.224464384	AGT	1
GO:1903580	GO:1903580	positive regulation of ATP metabolic process	1/116	38/18723	0.210534461	0.313271513	0.224464384	IGF1	1
GO:1903725	GO:1903725	regulation of phospholipid metabolic process	1/116	38/18723	0.210534461	0.313271513	0.224464384	APOC1	1
GO:0007224	GO:0007224	smoothened signaling pathway	2/116	138/18723	0.210724811	0.313379579	0.224541816	PRRX1/FGF10	2
GO:0051783	GO:0051783	regulation of nuclear division	2/116	139/18723	0.212992371	0.316574925	0.226831336	IGF1/PDGFRB	2
GO:0031348	GO:0031348	negative regulation of defense response	3/116	258/18723	0.215180368	0.317020232	0.227150405	APOE/IGF1/SAMHD1	3
GO:0042593	GO:0042593	glucose homeostasis	3/116	258/18723	0.215180368	0.317020232	0.227150405	IGFBP5/CAMK2N1/SOX4	3
GO:0046165	GO:0046165	alcohol biosynthetic process	2/116	140/18723	0.215262351	0.317020232	0.227150405	APOE/BMP5	2
GO:0050768	GO:0050768	negative regulation of neurogenesis	2/116	140/18723	0.215262351	0.317020232	0.227150405	THY1/SEMA5A	2
GO:0001941	GO:0001941	postsynaptic membrane organization	1/116	39/18723	0.215435612	0.317020232	0.227150405	APOE	1
GO:0007618	GO:0007618	mating	1/116	39/18723	0.215435612	0.317020232	0.227150405	AVPR1A	1
GO:0043267	GO:0043267	negative regulation of potassium ion transport	1/116	39/18723	0.215435612	0.317020232	0.227150405	KCNE4	1
GO:0045622	GO:0045622	regulation of T-helper cell differentiation	1/116	39/18723	0.215435612	0.317020232	0.227150405	CCL19	1
GO:0045823	GO:0045823	positive regulation of heart contraction	1/116	39/18723	0.215435612	0.317020232	0.227150405	AVPR1A	1
GO:0045923	GO:0045923	positive regulation of fatty acid metabolic process	1/116	39/18723	0.215435612	0.317020232	0.227150405	AVPR1A	1
GO:0046326	GO:0046326	positive regulation of glucose import	1/116	39/18723	0.215435612	0.317020232	0.227150405	IGF1	1
GO:0046461	GO:0046461	neutral lipid catabolic process	1/116	39/18723	0.215435612	0.317020232	0.227150405	LPL	1
GO:0046464	GO:0046464	acylglycerol catabolic process	1/116	39/18723	0.215435612	0.317020232	0.227150405	LPL	1
GO:0086091	GO:0086091	regulation of heart rate by cardiac conduction	1/116	39/18723	0.215435612	0.317020232	0.227150405	KCNE4	1
GO:0090207	GO:0090207	regulation of triglyceride metabolic process	1/116	39/18723	0.215435612	0.317020232	0.227150405	APOE	1
GO:1901861	GO:1901861	regulation of muscle tissue development	1/116	39/18723	0.215435612	0.317020232	0.227150405	IGFBP5	1
GO:2000249	GO:2000249	regulation of actin cytoskeleton reorganization	1/116	39/18723	0.215435612	0.317020232	0.227150405	ARHGDIB	1
GO:2000516	GO:2000516	positive regulation of CD4-positive, alpha-beta T cell activation	1/116	39/18723	0.215435612	0.317020232	0.227150405	CCL19	1
GO:0045786	GO:0045786	negative regulation of cell cycle	4/116	385/18723	0.216450034	0.318337011	0.2280939	CAMK2N1/SOX4/FAM107A/CCL2	4
GO:0033500	GO:0033500	carbohydrate homeostasis	3/116	259/18723	0.216793749	0.318666461	0.228329957	IGFBP5/CAMK2N1/SOX4	3
GO:0008584	GO:0008584	male gonad development	2/116	141/18723	0.217534637	0.31940276	0.228857528	PDGFRB/SOX9	2
GO:1903038	GO:1903038	negative regulation of leukocyte cell-cell adhesion	2/116	141/18723	0.217534637	0.31940276	0.228857528	CXCL12/CCL21	2
GO:0046546	GO:0046546	development of primary male sexual characteristics	2/116	142/18723	0.219809114	0.32187495	0.230628894	PDGFRB/SOX9	2
GO:0006730	GO:0006730	one-carbon metabolic process	1/116	40/18723	0.220306596	0.32187495	0.230628894	CA3	1
GO:0009394	GO:0009394	2'-deoxyribonucleotide metabolic process	1/116	40/18723	0.220306596	0.32187495	0.230628894	SAMHD1	1
GO:0010543	GO:0010543	regulation of platelet activation	1/116	40/18723	0.220306596	0.32187495	0.230628894	APOE	1
GO:0014037	GO:0014037	Schwann cell differentiation	1/116	40/18723	0.220306596	0.32187495	0.230628894	LGI4	1
GO:0031297	GO:0031297	replication fork processing	1/116	40/18723	0.220306596	0.32187495	0.230628894	SAMHD1	1
GO:0051281	GO:0051281	positive regulation of release of sequestered calcium ion into cytosol	1/116	40/18723	0.220306596	0.32187495	0.230628894	THY1	1
GO:0060412	GO:0060412	ventricular septum morphogenesis	1/116	40/18723	0.220306596	0.32187495	0.230628894	SOX4	1
GO:0071526	GO:0071526	semaphorin-plexin signaling pathway	1/116	40/18723	0.220306596	0.32187495	0.230628894	SEMA5A	1
GO:0031330	GO:0031330	negative regulation of cellular catabolic process	3/116	262/18723	0.221649344	0.323659108	0.231907273	TIMP3/APOC1/CST3	3
GO:0006865	GO:0006865	amino acid transport	2/116	143/18723	0.222085667	0.323940847	0.232109145	AVPR1A/AGT	2
GO:0062013	GO:0062013	positive regulation of small molecule metabolic process	2/116	143/18723	0.222085667	0.323940847	0.232109145	IGF1/AVPR1A	2
GO:1901987	GO:1901987	regulation of cell cycle phase transition	4/116	390/18723	0.222983148	0.325071819	0.232919505	SOX4/FAM107A/CCL2/FGF10	4
GO:0010821	GO:0010821	regulation of mitochondrion organization	2/116	144/18723	0.224364187	0.32572984	0.233390988	IGF1/DCN	2
GO:0033135	GO:0033135	regulation of peptidyl-serine phosphorylation	2/116	144/18723	0.224364187	0.32572984	0.233390988	CD44/SPRY2	2
GO:0106106	GO:0106106	cold-induced thermogenesis	2/116	144/18723	0.224364187	0.32572984	0.233390988	ADAMTS5/ALDH1A1	2
GO:0120161	GO:0120161	regulation of cold-induced thermogenesis	2/116	144/18723	0.224364187	0.32572984	0.233390988	ADAMTS5/ALDH1A1	2
GO:0015833	GO:0015833	peptide transport	3/116	264/18723	0.224898835	0.32572984	0.233390988	CAMK2N1/SOX4/LTBP4	3
GO:0001953	GO:0001953	negative regulation of cell-matrix adhesion	1/116	41/18723	0.225147598	0.32572984	0.233390988	FAM107A	1
GO:0010907	GO:0010907	positive regulation of glucose metabolic process	1/116	41/18723	0.225147598	0.32572984	0.233390988	IGF1	1
GO:0032735	GO:0032735	positive regulation of interleukin-12 production	1/116	41/18723	0.225147598	0.32572984	0.233390988	CCL19	1
GO:0050856	GO:0050856	regulation of T cell receptor signaling pathway	1/116	41/18723	0.225147598	0.32572984	0.233390988	THY1	1
GO:0055023	GO:0055023	positive regulation of cardiac muscle tissue growth	1/116	41/18723	0.225147598	0.32572984	0.233390988	IGF1	1
GO:0071634	GO:0071634	regulation of transforming growth factor beta production	1/116	41/18723	0.225147598	0.32572984	0.233390988	LUM	1
GO:1903524	GO:1903524	positive regulation of blood circulation	1/116	41/18723	0.225147598	0.32572984	0.233390988	AVPR1A	1
GO:1905314	GO:1905314	semi-lunar valve development	1/116	41/18723	0.225147598	0.32572984	0.233390988	SOX9	1
GO:2000008	GO:2000008	regulation of protein localization to cell surface	1/116	41/18723	0.225147598	0.32572984	0.233390988	GPM6B	1
GO:0051961	GO:0051961	negative regulation of nervous system development	2/116	145/18723	0.226644561	0.327717448	0.234815143	THY1/SEMA5A	2
GO:0007043	GO:0007043	cell-cell junction assembly	2/116	146/18723	0.228926681	0.330000176	0.236450757	GJC1/AGT	2
GO:0045580	GO:0045580	regulation of T cell differentiation	2/116	146/18723	0.228926681	0.330000176	0.236450757	CCL19/SOX4	2
GO:0000266	GO:0000266	mitochondrial fission	1/116	42/18723	0.2299588	0.330000176	0.236450757	DCN	1
GO:0007520	GO:0007520	myoblast fusion	1/116	42/18723	0.2299588	0.330000176	0.236450757	ADAMTS5	1
GO:0019432	GO:0019432	triglyceride biosynthetic process	1/116	42/18723	0.2299588	0.330000176	0.236450757	LPL	1
GO:0019692	GO:0019692	deoxyribose phosphate metabolic process	1/116	42/18723	0.2299588	0.330000176	0.236450757	SAMHD1	1
GO:0032689	GO:0032689	negative regulation of interferon-gamma production	1/116	42/18723	0.2299588	0.330000176	0.236450757	AXL	1
GO:0032691	GO:0032691	negative regulation of interleukin-1 beta production	1/116	42/18723	0.2299588	0.330000176	0.236450757	IGF1	1
GO:0043507	GO:0043507	positive regulation of JUN kinase activity	1/116	42/18723	0.2299588	0.330000176	0.236450757	CCL19	1
GO:0051452	GO:0051452	intracellular pH reduction	1/116	42/18723	0.2299588	0.330000176	0.236450757	AVPR1A	1
GO:0051602	GO:0051602	response to electrical stimulus	1/116	42/18723	0.2299588	0.330000176	0.236450757	AKAP12	1
GO:0060999	GO:0060999	positive regulation of dendritic spine development	1/116	42/18723	0.2299588	0.330000176	0.236450757	APOE	1
GO:1904037	GO:1904037	positive regulation of epithelial cell apoptotic process	1/116	42/18723	0.2299588	0.330000176	0.236450757	CCL2	1
GO:2001222	GO:2001222	regulation of neuron migration	1/116	42/18723	0.2299588	0.330000176	0.236450757	COL3A1	1
GO:1902850	GO:1902850	microtubule cytoskeleton organization involved in mitosis	2/116	147/18723	0.231210439	0.331617559	0.237609639	SPRY2/FGF10	2
GO:0001894	GO:0001894	tissue homeostasis	3/116	268/18723	0.231426055	0.331748066	0.23770315	LAMC1/SOX9/ALDH1A1	3
GO:0070507	GO:0070507	regulation of microtubule cytoskeleton organization	2/116	148/18723	0.233495728	0.333981242	0.239303259	EPHA3/FAM107A	2
GO:0001504	GO:0001504	neurotransmitter uptake	1/116	43/18723	0.234740385	0.333981242	0.239303259	GPM6B	1
GO:0001709	GO:0001709	cell fate determination	1/116	43/18723	0.234740385	0.333981242	0.239303259	PRRX1	1
GO:0021983	GO:0021983	pituitary gland development	1/116	43/18723	0.234740385	0.333981242	0.239303259	FGF10	1
GO:0030517	GO:0030517	negative regulation of axon extension	1/116	43/18723	0.234740385	0.333981242	0.239303259	SEMA5A	1
GO:0033173	GO:0033173	calcineurin-NFAT signaling cascade	1/116	43/18723	0.234740385	0.333981242	0.239303259	IGF1	1
GO:0042088	GO:0042088	T-helper 1 type immune response	1/116	43/18723	0.234740385	0.333981242	0.239303259	CCL19	1
GO:0042181	GO:0042181	ketone biosynthetic process	1/116	43/18723	0.234740385	0.333981242	0.239303259	BMP5	1
GO:0042771	GO:0042771	intrinsic apoptotic signaling pathway in response to DNA damage by p53 class mediator	1/116	43/18723	0.234740385	0.333981242	0.239303259	CD44	1
GO:0045981	GO:0045981	positive regulation of nucleotide metabolic process	1/116	43/18723	0.234740385	0.333981242	0.239303259	IGF1	1
GO:0071604	GO:0071604	transforming growth factor beta production	1/116	43/18723	0.234740385	0.333981242	0.239303259	LUM	1
GO:0120178	GO:0120178	steroid hormone biosynthetic process	1/116	43/18723	0.234740385	0.333981242	0.239303259	BMP5	1
GO:0140353	GO:0140353	lipid export from cell	1/116	43/18723	0.234740385	0.333981242	0.239303259	AGT	1
GO:1900544	GO:1900544	positive regulation of purine nucleotide metabolic process	1/116	43/18723	0.234740385	0.333981242	0.239303259	IGF1	1
GO:0009411	GO:0009411	response to UV	2/116	149/18723	0.235782442	0.335284648	0.240237171	MMP2/MYC	2
GO:0048872	GO:0048872	homeostasis of number of cells	3/116	272/18723	0.237988593	0.337674322	0.241949414	SOX4/SOX9/AXL	3
GO:0001959	GO:0001959	regulation of cytokine-mediated signaling pathway	2/116	150/18723	0.238070477	0.337674322	0.241949414	SAMHD1/AXL	2
GO:0002066	GO:0002066	columnar/cuboidal epithelial cell development	1/116	44/18723	0.239492532	0.337674322	0.241949414	BMP5	1
GO:0005978	GO:0005978	glycogen biosynthetic process	1/116	44/18723	0.239492532	0.337674322	0.241949414	IGF1	1
GO:0006775	GO:0006775	fat-soluble vitamin metabolic process	1/116	44/18723	0.239492532	0.337674322	0.241949414	PLTP	1
GO:0009250	GO:0009250	glucan biosynthetic process	1/116	44/18723	0.239492532	0.337674322	0.241949414	IGF1	1
GO:0009262	GO:0009262	deoxyribonucleotide metabolic process	1/116	44/18723	0.239492532	0.337674322	0.241949414	SAMHD1	1
GO:0021517	GO:0021517	ventral spinal cord development	1/116	44/18723	0.239492532	0.337674322	0.241949414	SOX4	1
GO:0032881	GO:0032881	regulation of polysaccharide metabolic process	1/116	44/18723	0.239492532	0.337674322	0.241949414	IGF1	1
GO:0042554	GO:0042554	superoxide anion generation	1/116	44/18723	0.239492532	0.337674322	0.241949414	AGT	1
GO:0044058	GO:0044058	regulation of digestive system process	1/116	44/18723	0.239492532	0.337674322	0.241949414	FGF10	1
GO:0046006	GO:0046006	regulation of activated T cell proliferation	1/116	44/18723	0.239492532	0.337674322	0.241949414	IGF1	1
GO:0048066	GO:0048066	developmental pigmentation	1/116	44/18723	0.239492532	0.337674322	0.241949414	ZEB2	1
GO:0050999	GO:0050999	regulation of nitric-oxide synthase activity	1/116	44/18723	0.239492532	0.337674322	0.241949414	APOE	1
GO:0060711	GO:0060711	labyrinthine layer development	1/116	44/18723	0.239492532	0.337674322	0.241949414	BMP5	1
GO:0089718	GO:0089718	amino acid import across plasma membrane	1/116	44/18723	0.239492532	0.337674322	0.241949414	AGT	1
GO:0034249	GO:0034249	negative regulation of cellular amide metabolic process	3/116	273/18723	0.239634421	0.337695516	0.241964599	APOE/IGFBP5/IGF1	3
GO:0030902	GO:0030902	hindbrain development	2/116	151/18723	0.24035973	0.337823443	0.242056261	SSTR2/BMP5	2
GO:0043535	GO:0043535	regulation of blood vessel endothelial cell migration	2/116	151/18723	0.24035973	0.337823443	0.242056261	APOE/ANGPT4	2
GO:0055067	GO:0055067	monovalent inorganic cation homeostasis	2/116	151/18723	0.24035973	0.337823443	0.242056261	AVPR1A/AGT	2
GO:0071333	GO:0071333	cellular response to glucose stimulus	2/116	151/18723	0.24035973	0.337823443	0.242056261	CAMK2N1/SOX4	2
GO:0071456	GO:0071456	cellular response to hypoxia	2/116	151/18723	0.24035973	0.337823443	0.242056261	MYC/ANGPT4	2
GO:0016125	GO:0016125	sterol metabolic process	2/116	152/18723	0.242650099	0.340189144	0.243751326	APOE/CYP1B1	2
GO:0021915	GO:0021915	neural tube development	2/116	152/18723	0.242650099	0.340189144	0.243751326	SOX4/BMP5	2
GO:0002920	GO:0002920	regulation of humoral immune response	1/116	45/18723	0.244215422	0.340189144	0.243751326	CFH	1
GO:0003254	GO:0003254	regulation of membrane depolarization	1/116	45/18723	0.244215422	0.340189144	0.243751326	DCN	1
GO:0006110	GO:0006110	regulation of glycolytic process	1/116	45/18723	0.244215422	0.340189144	0.243751326	IGF1	1
GO:0008631	GO:0008631	intrinsic apoptotic signaling pathway in response to oxidative stress	1/116	45/18723	0.244215422	0.340189144	0.243751326	CYP1B1	1
GO:0035307	GO:0035307	positive regulation of protein dephosphorylation	1/116	45/18723	0.244215422	0.340189144	0.243751326	PDGFRB	1
GO:0042551	GO:0042551	neuron maturation	1/116	45/18723	0.244215422	0.340189144	0.243751326	LGI4	1
GO:0046189	GO:0046189	phenol-containing compound biosynthetic process	1/116	45/18723	0.244215422	0.340189144	0.243751326	ZEB2	1
GO:0048538	GO:0048538	thymus development	1/116	45/18723	0.244215422	0.340189144	0.243751326	FGF10	1
GO:0048546	GO:0048546	digestive tract morphogenesis	1/116	45/18723	0.244215422	0.340189144	0.243751326	FGF10	1
GO:0048599	GO:0048599	oocyte development	1/116	45/18723	0.244215422	0.340189144	0.243751326	IGF1	1
GO:0051180	GO:0051180	vitamin transport	1/116	45/18723	0.244215422	0.340189144	0.243751326	SLC2A3	1
GO:0060421	GO:0060421	positive regulation of heart growth	1/116	45/18723	0.244215422	0.340189144	0.243751326	IGF1	1
GO:1901985	GO:1901985	positive regulation of protein acetylation	1/116	45/18723	0.244215422	0.340189144	0.243751326	SOX4	1
GO:1904646	GO:1904646	cellular response to amyloid-beta	1/116	45/18723	0.244215422	0.340189144	0.243751326	IGF1	1
GO:2000273	GO:2000273	positive regulation of signaling receptor activity	1/116	45/18723	0.244215422	0.340189144	0.243751326	CCL2	1
GO:0071331	GO:0071331	cellular response to hexose stimulus	2/116	153/18723	0.244941483	0.341022085	0.244348143	CAMK2N1/SOX4	2
GO:0007605	GO:0007605	sensory perception of sound	2/116	154/18723	0.247233783	0.343848667	0.246373437	COL1A1/SPRY2	2
GO:0071326	GO:0071326	cellular response to monosaccharide stimulus	2/116	154/18723	0.247233783	0.343848667	0.246373437	CAMK2N1/SOX4	2
GO:0031349	GO:0031349	positive regulation of defense response	3/116	278/18723	0.24789259	0.343848667	0.246373437	LPL/CTSC/AGT	3
GO:0006195	GO:0006195	purine nucleotide catabolic process	1/116	46/18723	0.248909234	0.343848667	0.246373437	SAMHD1	1
GO:0007019	GO:0007019	microtubule depolymerization	1/116	46/18723	0.248909234	0.343848667	0.246373437	NCKAP5	1
GO:0007157	GO:0007157	heterophilic cell-cell adhesion via plasma membrane cell adhesion molecules	1/116	46/18723	0.248909234	0.343848667	0.246373437	IGSF21	1
GO:0010828	GO:0010828	positive regulation of glucose transmembrane transport	1/116	46/18723	0.248909234	0.343848667	0.246373437	IGF1	1
GO:0032924	GO:0032924	activin receptor signaling pathway	1/116	46/18723	0.248909234	0.343848667	0.246373437	FGF10	1
GO:0043462	GO:0043462	regulation of ATPase activity	1/116	46/18723	0.248909234	0.343848667	0.246373437	FGF10	1
GO:0045851	GO:0045851	pH reduction	1/116	46/18723	0.248909234	0.343848667	0.246373437	AVPR1A	1
GO:0046839	GO:0046839	phospholipid dephosphorylation	1/116	46/18723	0.248909234	0.343848667	0.246373437	INPP4B	1
GO:0048701	GO:0048701	embryonic cranial skeleton morphogenesis	1/116	46/18723	0.248909234	0.343848667	0.246373437	PRRX1	1
GO:0050919	GO:0050919	negative chemotaxis	1/116	46/18723	0.248909234	0.343848667	0.246373437	SEMA5A	1
GO:0060976	GO:0060976	coronary vasculature development	1/116	46/18723	0.248909234	0.343848667	0.246373437	PDGFRB	1
GO:1900087	GO:1900087	positive regulation of G1/S transition of mitotic cell cycle	1/116	46/18723	0.248909234	0.343848667	0.246373437	FGF10	1
GO:1903364	GO:1903364	positive regulation of cellular protein catabolic process	2/116	155/18723	0.2495269	0.344523136	0.246856706	APOE/CTSC	2
GO:0007249	GO:0007249	I-kappaB kinase/NF-kappaB signaling	3/116	281/18723	0.252869197	0.348124998	0.249437501	S100A4/CCL19/CCL21	3
GO:0001774	GO:0001774	microglial cell activation	1/116	47/18723	0.253574144	0.348124998	0.249437501	CTSC	1
GO:0010799	GO:0010799	regulation of peptidyl-threonine phosphorylation	1/116	47/18723	0.253574144	0.348124998	0.249437501	SPRY2	1
GO:0032369	GO:0032369	negative regulation of lipid transport	1/116	47/18723	0.253574144	0.348124998	0.249437501	APOC1	1
GO:0045601	GO:0045601	regulation of endothelial cell differentiation	1/116	47/18723	0.253574144	0.348124998	0.249437501	APOLD1	1
GO:0045747	GO:0045747	positive regulation of Notch signaling pathway	1/116	47/18723	0.253574144	0.348124998	0.249437501	FGF10	1
GO:0048512	GO:0048512	circadian behavior	1/116	47/18723	0.253574144	0.348124998	0.249437501	PTGDS	1
GO:0050798	GO:0050798	activated T cell proliferation	1/116	47/18723	0.253574144	0.348124998	0.249437501	IGF1	1
GO:0051489	GO:0051489	regulation of filopodium assembly	1/116	47/18723	0.253574144	0.348124998	0.249437501	CCL21	1
GO:0101023	GO:0101023	vascular endothelial cell proliferation	1/116	47/18723	0.253574144	0.348124998	0.249437501	CCL2	1
GO:1905562	GO:1905562	regulation of vascular endothelial cell proliferation	1/116	47/18723	0.253574144	0.348124998	0.249437501	CCL2	1
GO:0051017	GO:0051017	actin filament bundle assembly	2/116	157/18723	0.254115198	0.348508324	0.249712161	FAM107A/SYNPO2	2
GO:1990845	GO:1990845	adaptive thermogenesis	2/116	157/18723	0.254115198	0.348508324	0.249712161	ADAMTS5/ALDH1A1	2
GO:0016032	GO:0016032	viral process	4/116	415/18723	0.256375318	0.35142693	0.251803391	APOE/CCL2/AXL/CCL8	4
GO:0042908	GO:0042908	xenobiotic transport	1/116	48/18723	0.25821033	0.353033332	0.252954406	ABCA8	1
GO:0043303	GO:0043303	mast cell degranulation	1/116	48/18723	0.25821033	0.353033332	0.252954406	PTGDS	1
GO:0045005	GO:0045005	DNA-dependent DNA replication maintenance of fidelity	1/116	48/18723	0.25821033	0.353033332	0.252954406	SAMHD1	1
GO:0090199	GO:0090199	regulation of release of cytochrome c from mitochondria	1/116	48/18723	0.25821033	0.353033332	0.252954406	IGF1	1
GO:0097720	GO:0097720	calcineurin-mediated signaling	1/116	48/18723	0.25821033	0.353033332	0.252954406	IGF1	1
GO:0046488	GO:0046488	phosphatidylinositol metabolic process	2/116	159/18723	0.258705615	0.353528925	0.253309507	PDGFRB/INPP4B	2
GO:0043271	GO:0043271	negative regulation of ion transport	2/116	160/18723	0.261001383	0.355860338	0.254980004	KCNE4/GPM6B	2
GO:0001913	GO:0001913	T cell mediated cytotoxicity	1/116	49/18723	0.262817966	0.355860338	0.254980004	CTSC	1
GO:0002279	GO:0002279	mast cell activation involved in immune response	1/116	49/18723	0.262817966	0.355860338	0.254980004	PTGDS	1
GO:0002762	GO:0002762	negative regulation of myeloid leukocyte differentiation	1/116	49/18723	0.262817966	0.355860338	0.254980004	MYC	1
GO:0007622	GO:0007622	rhythmic behavior	1/116	49/18723	0.262817966	0.355860338	0.254980004	PTGDS	1
GO:0009395	GO:0009395	phospholipid catabolic process	1/116	49/18723	0.262817966	0.355860338	0.254980004	APOC1	1
GO:0009409	GO:0009409	response to cold	1/116	49/18723	0.262817966	0.355860338	0.254980004	LPL	1
GO:0009994	GO:0009994	oocyte differentiation	1/116	49/18723	0.262817966	0.355860338	0.254980004	IGF1	1
GO:0010823	GO:0010823	negative regulation of mitochondrion organization	1/116	49/18723	0.262817966	0.355860338	0.254980004	IGF1	1
GO:0010862	GO:0010862	positive regulation of pathway-restricted SMAD protein phosphorylation	1/116	49/18723	0.262817966	0.355860338	0.254980004	BMP5	1
GO:0021515	GO:0021515	cell differentiation in spinal cord	1/116	49/18723	0.262817966	0.355860338	0.254980004	SOX4	1
GO:0030195	GO:0030195	negative regulation of blood coagulation	1/116	49/18723	0.262817966	0.355860338	0.254980004	APOE	1
GO:0032692	GO:0032692	negative regulation of interleukin-1 production	1/116	49/18723	0.262817966	0.355860338	0.254980004	IGF1	1
GO:0042461	GO:0042461	photoreceptor cell development	1/116	49/18723	0.262817966	0.355860338	0.254980004	THY1	1
GO:0046580	GO:0046580	negative regulation of Ras protein signal transduction	1/116	49/18723	0.262817966	0.355860338	0.254980004	SPRY2	1
GO:0060986	GO:0060986	endocrine hormone secretion	1/116	49/18723	0.262817966	0.355860338	0.254980004	AGT	1
GO:0086009	GO:0086009	membrane repolarization	1/116	49/18723	0.262817966	0.355860338	0.254980004	KCNE4	1
GO:1990573	GO:1990573	potassium ion import across plasma membrane	1/116	49/18723	0.262817966	0.355860338	0.254980004	ABCC9	1
GO:0003205	GO:0003205	cardiac chamber development	2/116	161/18723	0.263297403	0.355966322	0.255055943	SOX4/BMP5	2
GO:0036294	GO:0036294	cellular response to decreased oxygen levels	2/116	161/18723	0.263297403	0.355966322	0.255055943	MYC/ANGPT4	2
GO:0061572	GO:0061572	actin filament bundle organization	2/116	161/18723	0.263297403	0.355966322	0.255055943	FAM107A/SYNPO2	2
GO:0034599	GO:0034599	cellular response to oxidative stress	3/116	288/18723	0.264537329	0.357098565	0.255867215	CYP1B1/MMP2/AXL	3
GO:0046651	GO:0046651	lymphocyte proliferation	3/116	288/18723	0.264537329	0.357098565	0.255867215	IGF1/CCL19/FGF10	3
GO:0097193	GO:0097193	intrinsic apoptotic signaling pathway	3/116	288/18723	0.264537329	0.357098565	0.255867215	CYP1B1/CXCL12/CD44	3
GO:0060759	GO:0060759	regulation of response to cytokine stimulus	2/116	162/18723	0.265593584	0.358342687	0.256758649	SAMHD1/AXL	2
GO:0001961	GO:0001961	positive regulation of cytokine-mediated signaling pathway	1/116	50/18723	0.267397226	0.358414611	0.256810184	AXL	1
GO:0002448	GO:0002448	mast cell mediated immunity	1/116	50/18723	0.267397226	0.358414611	0.256810184	PTGDS	1
GO:0010665	GO:0010665	regulation of cardiac muscle cell apoptotic process	1/116	50/18723	0.267397226	0.358414611	0.256810184	AGT	1
GO:0015872	GO:0015872	dopamine transport	1/116	50/18723	0.267397226	0.358414611	0.256810184	CXCL12	1
GO:0046460	GO:0046460	neutral lipid biosynthetic process	1/116	50/18723	0.267397226	0.358414611	0.256810184	LPL	1
GO:0046463	GO:0046463	acylglycerol biosynthetic process	1/116	50/18723	0.267397226	0.358414611	0.256810184	LPL	1
GO:0046638	GO:0046638	positive regulation of alpha-beta T cell differentiation	1/116	50/18723	0.267397226	0.358414611	0.256810184	CCL19	1
GO:0060337	GO:0060337	type I interferon signaling pathway	1/116	50/18723	0.267397226	0.358414611	0.256810184	SAMHD1	1
GO:0090102	GO:0090102	cochlea development	1/116	50/18723	0.267397226	0.358414611	0.256810184	SOX9	1
GO:0099054	GO:0099054	presynapse assembly	1/116	50/18723	0.267397226	0.358414611	0.256810184	SLITRK4	1
GO:1900047	GO:1900047	negative regulation of hemostasis	1/116	50/18723	0.267397226	0.358414611	0.256810184	APOE	1
GO:1904036	GO:1904036	negative regulation of epithelial cell apoptotic process	1/116	50/18723	0.267397226	0.358414611	0.256810184	SEMA5A	1
GO:2000677	GO:2000677	regulation of transcription regulatory region DNA binding	1/116	50/18723	0.267397226	0.358414611	0.256810184	IGF1	1
GO:0044403	GO:0044403	biological process involved in symbiotic interaction	3/116	290/18723	0.267884028	0.358533305	0.256895231	APOE/AXL/CCL8	3
GO:0071322	GO:0071322	cellular response to carbohydrate stimulus	2/116	163/18723	0.267889836	0.358533305	0.256895231	CAMK2N1/SOX4	2
GO:0072331	GO:0072331	signal transduction by p53 class mediator	2/116	163/18723	0.267889836	0.358533305	0.256895231	SOX4/CD44	2
GO:0044772	GO:0044772	mitotic cell cycle phase transition	4/116	424/18723	0.268647408	0.359366533	0.257492253	SOX4/FAM107A/CCL2/FGF10	4
GO:0032943	GO:0032943	mononuclear cell proliferation	3/116	291/18723	0.269559335	0.360405299	0.258236546	IGF1/CCL19/FGF10	3
GO:2001242	GO:2001242	regulation of intrinsic apoptotic signaling pathway	2/116	164/18723	0.270186072	0.361061909	0.258707019	CXCL12/CD44	2
GO:0010656	GO:0010656	negative regulation of muscle cell apoptotic process	1/116	51/18723	0.271948285	0.362506928	0.259742399	IGF1	1
GO:0032873	GO:0032873	negative regulation of stress-activated MAPK cascade	1/116	51/18723	0.271948285	0.362506928	0.259742399	MYC	1
GO:0043370	GO:0043370	regulation of CD4-positive, alpha-beta T cell differentiation	1/116	51/18723	0.271948285	0.362506928	0.259742399	CCL19	1
GO:0050982	GO:0050982	detection of mechanical stimulus	1/116	51/18723	0.271948285	0.362506928	0.259742399	CXCL12	1
GO:0070303	GO:0070303	negative regulation of stress-activated protein kinase signaling cascade	1/116	51/18723	0.271948285	0.362506928	0.259742399	MYC	1
GO:0050796	GO:0050796	regulation of insulin secretion	2/116	165/18723	0.272482203	0.362673812	0.259861975	CAMK2N1/SOX4	2
[truncated: 664 more rows]
