# Supplementary material for: Single-cell RNA sequencing reveals critical modulators of extracellular matrix of penile cavernous cells in erectile dysfunction
Source: Sci Rep. 2024 Mar 11;14:5886. doi: 10.1038/s41598-024-56428-0 (PMC10928087; doi:10.1038/s41598-024-56428-0)
Supplement: Supplementary file 14 — Supplementary Table S13. [file 41598_2024_56428_MOESM14_ESM.csv]

Table S13 GO enrichment analysis of downregulated DEGs in up subpopulation in SMCs
	ID	Description	GeneRatio	BgRatio	pvalue	p.adjust	qvalue	geneID	Count
GO:0003012	GO:0003012	muscle system process	16/82	452/18723	9.90E-11	1.67E-07	1.42E-07	LMOD1/SMTN/FBXO32/MYL9/FLNA/SULF1/PPP1R12B/SYNM/KCNA5/TPM2/CASQ2/TPM1/MYH11/CNN1/SORBS2/PLN	16
GO:0006936	GO:0006936	muscle contraction	14/82	347/18723	3.06E-10	2.58E-07	2.19E-07	LMOD1/SMTN/MYL9/FLNA/SULF1/PPP1R12B/SYNM/KCNA5/TPM2/CASQ2/TPM1/MYH11/CNN1/PLN	14
GO:0031032	GO:0031032	actomyosin structure organization	9/82	196/18723	1.90E-07	8.65E-05	7.33E-05	LIMCH1/CCDC88A/LMOD1/CSRP2/LDB3/CSRP1/TPM1/MYH11/CNN1	9
GO:0030239	GO:0030239	myofibril assembly	6/82	63/18723	3.26E-07	8.65E-05	7.33E-05	LMOD1/CSRP2/LDB3/CSRP1/TPM1/MYH11	6
GO:0032233	GO:0032233	positive regulation of actin filament bundle assembly	6/82	63/18723	3.26E-07	8.65E-05	7.33E-05	LIMCH1/CX3CL1/CCDC88A/FLNA/SYNPO/TPM1	6
GO:1902905	GO:1902905	positive regulation of supramolecular fiber organization	9/82	209/18723	3.28E-07	8.65E-05	7.33E-05	LIMCH1/CX3CL1/CCDC88A/LMOD1/FLNA/DSTN/SYNPO/TPM1/CLU	9
GO:0055002	GO:0055002	striated muscle cell development	6/82	64/18723	3.59E-07	8.65E-05	7.33E-05	LMOD1/CSRP2/LDB3/CSRP1/TPM1/MYH11	6
GO:0010038	GO:0010038	response to metal ion	11/82	373/18723	6.69E-07	0.000141078	0.000119542	FIBIN/AQP1/MT1G/MT1X/MEF2C/MT1E/DUSP1/SOD3/KCNMB1/CASQ2/PLN	11
GO:0046688	GO:0046688	response to copper ion	5/82	42/18723	1.07E-06	0.000199973	0.000169446	AQP1/MT1G/MT1X/MT1E/SOD3	5
GO:0071280	GO:0071280	cellular response to copper ion	4/82	28/18723	6.46E-06	0.000938823	0.000795509	AQP1/MT1G/MT1X/MT1E	4
GO:0051495	GO:0051495	positive regulation of cytoskeleton organization	8/82	226/18723	6.59E-06	0.000938823	0.000795509	LIMCH1/CX3CL1/CCDC88A/LMOD1/FLNA/DSTN/SYNPO/TPM1	8
GO:0032231	GO:0032231	regulation of actin filament bundle assembly	6/82	105/18723	6.68E-06	0.000938823	0.000795509	LIMCH1/CX3CL1/CCDC88A/FLNA/SYNPO/TPM1	6
GO:0010927	GO:0010927	cellular component assembly involved in morphogenesis	6/82	107/18723	7.45E-06	0.00096643	0.000818901	LMOD1/CSRP2/LDB3/CSRP1/TPM1/MYH11	6
GO:0048251	GO:0048251	elastic fiber assembly	3/82	10/18723	9.50E-06	0.001145165	0.000970352	MFAP4/THSD4/MYH11	3
GO:0055001	GO:0055001	muscle cell development	7/82	184/18723	1.61E-05	0.001814204	0.00153726	LMOD1/CSRP2/LDB3/CSRP1/TPM1/MYH11/SORBS2	7
GO:0030048	GO:0030048	actin filament-based movement	6/82	127/18723	1.99E-05	0.002095225	0.001775382	LIMCH1/FLNA/SYNE2/KCNA5/TPM1/PLN	6
GO:1901654	GO:1901654	response to ketone	7/82	194/18723	2.27E-05	0.002134457	0.001808625	FIBIN/AQP1/TNC/KLF2/FBXO32/DUSP1/PLN	7
GO:0007015	GO:0007015	actin filament organization	10/82	442/18723	2.28E-05	0.002134457	0.001808625	LIMCH1/CX3CL1/CCDC88A/LMOD1/FLNA/DSTN/SYNPO/TPM2/TPM1/SORBS2	10
GO:0110053	GO:0110053	regulation of actin filament organization	8/82	278/18723	2.94E-05	0.002601508	0.002204379	LIMCH1/CX3CL1/CCDC88A/LMOD1/FLNA/DSTN/SYNPO/TPM1	8
GO:0051146	GO:0051146	striated muscle cell differentiation	8/82	283/18723	3.34E-05	0.002601508	0.002204379	LMOD1/MEF2C/CSRP2/LDB3/CSRP1/TPM1/MYH11/SORBS2	8
GO:0045214	GO:0045214	sarcomere organization	4/82	42/18723	3.37E-05	0.002601508	0.002204379	CSRP2/LDB3/CSRP1/TPM1	4
GO:0010273	GO:0010273	detoxification of copper ion	3/82	15/18723	3.55E-05	0.002601508	0.002204379	MT1G/MT1X/MT1E	3
GO:1990169	GO:1990169	stress response to copper ion	3/82	15/18723	3.55E-05	0.002601508	0.002204379	MT1G/MT1X/MT1E	3
GO:1902903	GO:1902903	regulation of supramolecular fiber organization	9/82	383/18723	4.49E-05	0.003152688	0.00267142	LIMCH1/CX3CL1/CCDC88A/LMOD1/FLNA/DSTN/SYNPO/TPM1/CLU	9
GO:0000302	GO:0000302	response to reactive oxygen species	7/82	222/18723	5.36E-05	0.003617708	0.003065452	AQP1/KLF2/DUSP1/SOD3/KCNA5/TPM1/NET1	7
GO:0032970	GO:0032970	regulation of actin filament-based process	9/82	397/18723	5.92E-05	0.003839345	0.003253256	LIMCH1/CX3CL1/CCDC88A/LMOD1/FLNA/DSTN/SYNPO/TPM1/PLN	9
GO:0061687	GO:0061687	detoxification of inorganic compound	3/82	18/18723	6.30E-05	0.003895106	0.003300505	MT1G/MT1X/MT1E	3
GO:0051017	GO:0051017	actin filament bundle assembly	6/82	157/18723	6.54E-05	0.003895106	0.003300505	LIMCH1/CX3CL1/CCDC88A/FLNA/SYNPO/TPM1	6
GO:0070252	GO:0070252	actin-mediated cell contraction	5/82	97/18723	6.70E-05	0.003895106	0.003300505	LIMCH1/FLNA/KCNA5/TPM1/PLN	5
GO:0097501	GO:0097501	stress response to metal ion	3/82	19/18723	7.46E-05	0.004092385	0.003467668	MT1G/MT1X/MT1E	3
GO:0061572	GO:0061572	actin filament bundle organization	6/82	161/18723	7.52E-05	0.004092385	0.003467668	LIMCH1/CX3CL1/CCDC88A/FLNA/SYNPO/TPM1	6
GO:0006937	GO:0006937	regulation of muscle contraction	6/82	169/18723	9.83E-05	0.005181537	0.004390558	MYL9/PPP1R12B/CASQ2/TPM1/CNN1/PLN	6
GO:0090257	GO:0090257	regulation of muscle system process	7/82	252/18723	0.000118564	0.006009329	0.005091984	FBXO32/MYL9/PPP1R12B/CASQ2/TPM1/CNN1/PLN	7
GO:0010043	GO:0010043	response to zinc ion	4/82	58/18723	0.000121113	0.006009329	0.005091984	MT1G/MT1X/MT1E/PLN	4
GO:0006941	GO:0006941	striated muscle contraction	6/82	179/18723	0.000134719	0.006493466	0.005502216	FLNA/SYNM/KCNA5/CASQ2/TPM1/PLN	6
GO:0071294	GO:0071294	cellular response to zinc ion	3/82	24/18723	0.000153349	0.007186092	0.00608911	MT1G/MT1X/MT1E	3
GO:0032956	GO:0032956	regulation of actin cytoskeleton organization	8/82	358/18723	0.000171898	0.007711826	0.006534589	LIMCH1/CX3CL1/CCDC88A/LMOD1/FLNA/DSTN/SYNPO/TPM1	8
GO:0003094	GO:0003094	glomerular filtration	3/82	25/18723	0.00017371	0.007711826	0.006534589	MCAM/SULF1/CD34	3
GO:0097205	GO:0097205	renal filtration	3/82	26/18723	0.000195749	0.008467401	0.007174823	MCAM/SULF1/CD34	3
GO:0042692	GO:0042692	muscle cell differentiation	8/82	384/18723	0.000276355	0.011655271	0.009876054	LMOD1/MEF2C/CSRP2/LDB3/CSRP1/TPM1/MYH11/SORBS2	8
GO:0060055	GO:0060055	angiogenesis involved in wound healing	3/82	31/18723	0.000333121	0.013600961	0.011524728	CX3CL1/MCAM/CD34	3
GO:0060048	GO:0060048	cardiac muscle contraction	5/82	137/18723	0.000338613	0.013600961	0.011524728	FLNA/KCNA5/CASQ2/TPM1/PLN	5
GO:0060537	GO:0060537	muscle tissue development	8/82	403/18723	0.000381724	0.014976006	0.012689867	MEF2C/CSRP2/BTG2/CSRP1/TPM1/MYH11/SORBS2/PLN	8
GO:0086019	GO:0086019	cell-cell signaling involved in cardiac conduction	3/82	34/18723	0.000439293	0.016842883	0.014271759	FLNA/KCNA5/CASQ2	3
GO:0042542	GO:0042542	response to hydrogen peroxide	5/82	146/18723	0.000453468	0.01700002	0.014404909	AQP1/KLF2/DUSP1/KCNA5/NET1	5
GO:0042060	GO:0042060	wound healing	8/82	422/18723	0.000517809	0.018990067	0.016091168	CX3CL1/TNC/MCAM/MYL9/FLNA/CSRP1/TPM1/CD34	8
GO:0060306	GO:0060306	regulation of membrane repolarization	3/82	37/18723	0.000565036	0.020281178	0.017185187	FLNA/KCNA5/CASQ2	3
GO:0034614	GO:0034614	cellular response to reactive oxygen species	5/82	155/18723	0.00059552	0.020930051	0.017735008	AQP1/KLF2/SOD3/TPM1/NET1	5
GO:0006882	GO:0006882	cellular zinc ion homeostasis	3/82	38/18723	0.000611537	0.02105435	0.017840331	MT1G/MT1X/MT1E	3
GO:0071548	GO:0071548	response to dexamethasone	3/82	39/18723	0.000660414	0.02228238	0.018880899	FIBIN/AQP1/FBXO32	3
GO:0035637	GO:0035637	multicellular organismal signaling	5/82	160/18723	0.000687608	0.022654047	0.019195829	NFASC/FLNA/KCNA5/CASQ2/PLN	5
GO:0055069	GO:0055069	zinc ion homeostasis	3/82	40/18723	0.000711716	0.022654047	0.019195829	MT1G/MT1X/MT1E	3
GO:0071276	GO:0071276	cellular response to cadmium ion	3/82	40/18723	0.000711716	0.022654047	0.019195829	MT1G/MT1X/MT1E	3
GO:0071634	GO:0071634	regulation of transforming growth factor beta production	3/82	41/18723	0.000765489	0.023914439	0.020263819	CX3CL1/LTBP1/CD34	3
GO:1901655	GO:1901655	cellular response to ketone	4/82	96/18723	0.000836055	0.0256441	0.021729441	AQP1/TNC/KLF2/FBXO32	4
GO:0071604	GO:0071604	transforming growth factor beta production	3/82	43/18723	0.000880637	0.026063761	0.022085039	CX3CL1/LTBP1/CD34	3
GO:1904706	GO:1904706	negative regulation of vascular associated smooth muscle cell proliferation	3/82	43/18723	0.000880637	0.026063761	0.022085039	MEF2C/TPM1/CNN1	3
GO:0061337	GO:0061337	cardiac conduction	4/82	98/18723	0.000903127	0.026268543	0.02225856	FLNA/KCNA5/CASQ2/PLN	4
GO:0085029	GO:0085029	extracellular matrix assembly	3/82	45/18723	0.001006224	0.027791111	0.023548703	MFAP4/THSD4/MYH11	3
GO:0001867	GO:0001867	complement activation, lectin pathway	2/82	11/18723	0.001015774	0.027791111	0.023548703	MFAP4/A2M	2
GO:0099624	GO:0099624	atrial cardiac muscle cell membrane repolarization	2/82	11/18723	0.001015774	0.027791111	0.023548703	FLNA/KCNA5	2
GO:0003018	GO:0003018	vascular process in circulatory system	6/82	263/18723	0.001041328	0.027791111	0.023548703	KLF2/SOD3/PDE3A/KCNA5/KCNMB1/SLC38A1	6
GO:0031589	GO:0031589	cell-substrate adhesion	7/82	363/18723	0.001062171	0.027791111	0.023548703	LIMCH1/CX3CL1/EDIL3/FLNA/BCAM/CD34/ITGA8	7
GO:0001974	GO:0001974	blood vessel remodeling	3/82	46/18723	0.001073044	0.027791111	0.023548703	MEF2C/FLNA/TGM2	3
GO:0043462	GO:0043462	regulation of ATPase activity	3/82	46/18723	0.001073044	0.027791111	0.023548703	TPM2/TPM1/PLN	3
GO:0002027	GO:0002027	regulation of heart rate	4/82	103/18723	0.001087263	0.027791111	0.023548703	KCNA5/CASQ2/TPM1/PLN	4
GO:0140694	GO:0140694	non-membrane-bounded organelle assembly	7/82	367/18723	0.001131678	0.028494639	0.024144835	LMOD1/CSRP2/FLNA/LDB3/CSRP1/TPM1/MYH11	7
GO:0048660	GO:0048660	regulation of smooth muscle cell proliferation	5/82	180/18723	0.001165848	0.028923313	0.024508071	CX3CL1/MEF2C/TGM2/TPM1/CNN1	5
GO:0061517	GO:0061517	macrophage proliferation	2/82	12/18723	0.001215466	0.029717263	0.025180821	CX3CL1/CLU	2
GO:0032526	GO:0032526	response to retinoic acid	4/82	107/18723	0.001252411	0.029833695	0.025279479	AQP1/TNC/RORB/DUSP1	4
GO:0048659	GO:0048659	smooth muscle cell proliferation	5/82	184/18723	0.001285287	0.029833695	0.025279479	CX3CL1/MEF2C/TGM2/TPM1/CNN1	5
GO:0086009	GO:0086009	membrane repolarization	3/82	49/18723	0.001290122	0.029833695	0.025279479	FLNA/KCNA5/CASQ2	3
GO:0072503	GO:0072503	cellular divalent inorganic cation homeostasis	8/82	486/18723	0.001290966	0.029833695	0.025279479	CX3CL1/MT1G/MT1X/MT1E/TGM2/KCNA5/CASQ2/PLN	8
GO:0043266	GO:0043266	regulation of potassium ion transport	4/82	109/18723	0.001341235	0.030576525	0.025908914	FLNA/KCNA5/KCNMB1/CASQ2	4
GO:0003014	GO:0003014	renal system process	4/82	110/18723	0.001387257	0.030793456	0.02609273	AQP1/MCAM/SULF1/CD34	4
GO:0006939	GO:0006939	smooth muscle contraction	4/82	110/18723	0.001387257	0.030793456	0.02609273	SMTN/SULF1/MYH11/CNN1	4
GO:0005513	GO:0005513	detection of calcium ion	2/82	13/18723	0.001432381	0.031341591	0.02655719	KCNMB1/CASQ2	2
GO:0045668	GO:0045668	negative regulation of osteoblast differentiation	3/82	51/18723	0.001449107	0.031341591	0.02655719	RORB/CRIM1/OSTN	3
GO:0051496	GO:0051496	positive regulation of stress fiber assembly	3/82	52/18723	0.001533001	0.032736372	0.027739053	LIMCH1/CCDC88A/TPM1	3
GO:0071248	GO:0071248	cellular response to metal ion	5/82	197/18723	0.001736425	0.036616871	0.031027181	AQP1/MT1G/MT1X/MEF2C/MT1E	5
GO:0086065	GO:0086065	cell communication involved in cardiac conduction	3/82	58/18723	0.002100407	0.043419007	0.036790947	FLNA/KCNA5/CASQ2	3
GO:0008016	GO:0008016	regulation of heart contraction	5/82	206/18723	0.002110467	0.043419007	0.036790947	FLNA/KCNA5/CASQ2/TPM1/PLN	5
GO:0070593	GO:0070593	dendrite self-avoidance	2/82	17/18723	0.002469258	0.049670743	0.042088334	NEXN/PALLD	2
GO:0019932	GO:0019932	second-messenger-mediated signaling	6/82	312/18723	0.002473232	0.049670743	0.042088334	AQP1/PCLO/RCAN2/PDE3A/CASQ2/PLN	6
GO:0032835	GO:0032835	glomerulus development	3/82	62/18723	0.002542335	0.049871144	0.042258143	MEF2C/SULF1/CD34	3
GO:0045428	GO:0045428	regulation of nitric oxide biosynthetic process	3/82	62/18723	0.002542335	0.049871144	0.042258143	KLF2/CD34/CLU	3
GO:0050808	GO:0050808	synapse organization	7/82	426/18723	0.002636533	0.051124497	0.043320168	CX3CL1/PCLO/TNC/MEF2C/NFASC/FLNA/SYNPO	7
GO:0045667	GO:0045667	regulation of osteoblast differentiation	4/82	132/18723	0.002700143	0.051762975	0.04386118	MEF2C/RORB/CRIM1/OSTN	4
GO:0071805	GO:0071805	potassium ion transmembrane transport	5/82	219/18723	0.00275039	0.052133789	0.044175388	AQP1/FLNA/KCNA5/KCNMB1/CASQ2	5
GO:0080164	GO:0080164	regulation of nitric oxide metabolic process	3/82	64/18723	0.002783218	0.052169882	0.044205971	KLF2/CD34/CLU	3
GO:0071300	GO:0071300	cellular response to retinoic acid	3/82	66/18723	0.003037725	0.055134711	0.046718209	AQP1/TNC/RORB	3
GO:0086014	GO:0086014	atrial cardiac muscle cell action potential	2/82	19/18723	0.003087151	0.055134711	0.046718209	FLNA/KCNA5	2
GO:0086026	GO:0086026	atrial cardiac muscle cell to AV node cell signaling	2/82	19/18723	0.003087151	0.055134711	0.046718209	FLNA/KCNA5	2
GO:0086066	GO:0086066	atrial cardiac muscle cell to AV node cell communication	2/82	19/18723	0.003087151	0.055134711	0.046718209	FLNA/KCNA5	2
GO:0051235	GO:0051235	maintenance of location	6/82	327/18723	0.003119894	0.055134711	0.046718209	CX3CL1/CCDC88A/LTBP1/FLNA/CASQ2/PLN	6
GO:0071241	GO:0071241	cellular response to inorganic substance	5/82	226/18723	0.003148044	0.055134711	0.046718209	AQP1/MT1G/MT1X/MEF2C/MT1E	5
GO:0070527	GO:0070527	platelet aggregation	3/82	67/18723	0.003170164	0.055134711	0.046718209	MYL9/FLNA/CSRP1	3
GO:0046686	GO:0046686	response to cadmium ion	3/82	68/18723	0.0033061	0.056609819	0.047968137	MT1G/MT1X/MT1E	3
GO:0001649	GO:0001649	osteoblast differentiation	5/82	229/18723	0.003330577	0.056609819	0.047968137	TNC/MEF2C/RORB/CRIM1/OSTN	5
GO:0006979	GO:0006979	response to oxidative stress	7/82	446/18723	0.003397966	0.056609819	0.047968137	AQP1/KLF2/DUSP1/SOD3/KCNA5/TPM1/NET1	7
GO:0035296	GO:0035296	regulation of tube diameter	4/82	141/18723	0.003422763	0.056609819	0.047968137	KLF2/SOD3/KCNA5/KCNMB1	4
GO:0097746	GO:0097746	blood vessel diameter maintenance	4/82	141/18723	0.003422763	0.056609819	0.047968137	KLF2/SOD3/KCNA5/KCNMB1	4
GO:0035150	GO:0035150	regulation of tube size	4/82	142/18723	0.0035104	0.057495584	0.048718686	KLF2/SOD3/KCNA5/KCNMB1	4
GO:0007160	GO:0007160	cell-matrix adhesion	5/82	233/18723	0.003585675	0.05816378	0.04928488	LIMCH1/CX3CL1/BCAM/CD34/ITGA8	5
GO:0071498	GO:0071498	cellular response to fluid shear stress	2/82	21/18723	0.003769788	0.060254737	0.051056645	MEF2C/KLF2	2
GO:0048738	GO:0048738	cardiac muscle tissue development	5/82	236/18723	0.003786012	0.060254737	0.051056645	MEF2C/TPM1/MYH11/SORBS2/PLN	5
GO:0030336	GO:0030336	negative regulation of cell migration	6/82	344/18723	0.003997355	0.061127972	0.051796578	LIMCH1/CX3CL1/MEF2C/DUSP1/SULF1/TPM1	6
GO:0086003	GO:0086003	cardiac muscle cell contraction	3/82	73/18723	0.004039237	0.061127972	0.051796578	FLNA/KCNA5/PLN	3
GO:0014074	GO:0014074	response to purine-containing compound	4/82	148/18723	0.004068486	0.061127972	0.051796578	AQP1/DUSP1/PDE3A/CASQ2	4
GO:0051384	GO:0051384	response to glucocorticoid	4/82	148/18723	0.004068486	0.061127972	0.051796578	FIBIN/AQP1/FBXO32/DUSP1	4
GO:0010881	GO:0010881	regulation of cardiac muscle contraction by regulation of the release of sequestered calcium ion	2/82	22/18723	0.004135026	0.061127972	0.051796578	CASQ2/PLN	2
GO:0061042	GO:0061042	vascular wound healing	2/82	22/18723	0.004135026	0.061127972	0.051796578	MCAM/CD34	2
GO:0006813	GO:0006813	potassium ion transport	5/82	241/18723	0.004137587	0.061127972	0.051796578	AQP1/FLNA/KCNA5/KCNMB1/CASQ2	5
GO:0060047	GO:0060047	heart contraction	5/82	241/18723	0.004137587	0.061127972	0.051796578	FLNA/KCNA5/CASQ2/TPM1/PLN	5
GO:0051592	GO:0051592	response to calcium ion	4/82	149/18723	0.004166993	0.061127972	0.051796578	MEF2C/DUSP1/KCNMB1/CASQ2	4
GO:0048662	GO:0048662	negative regulation of smooth muscle cell proliferation	3/82	75/18723	0.004357948	0.063378096	0.053703213	MEF2C/TPM1/CNN1	3
GO:0098754	GO:0098754	detoxification	4/82	152/18723	0.004472174	0.064118248	0.054330379	MT1G/MT1X/MT1E/SOD3	4
GO:0071636	GO:0071636	positive regulation of transforming growth factor beta production	2/82	23/18723	0.004516018	0.064118248	0.054330379	CX3CL1/CD34	2
GO:0006809	GO:0006809	nitric oxide biosynthetic process	3/82	76/18723	0.004522864	0.064118248	0.054330379	KLF2/CD34/CLU	3
GO:0033002	GO:0033002	muscle cell proliferation	5/82	248/18723	0.004668257	0.065627909	0.055609585	CX3CL1/MEF2C/TGM2/TPM1/CNN1	5
GO:0045926	GO:0045926	negative regulation of growth	5/82	249/18723	0.00474784	0.066138492	0.056042225	MT1G/MT1X/MT1E/OSTN/FRZB	5
GO:1904062	GO:1904062	regulation of cation transmembrane transport	6/82	357/18723	0.004782985	0.066138492	0.056042225	CX3CL1/MEF2C/FLNA/KCNMB1/CASQ2/PLN	6
GO:0003015	GO:0003015	heart process	5/82	251/18723	0.004909898	0.066844331	0.056640316	FLNA/KCNA5/CASQ2/TPM1/PLN	5
GO:2000146	GO:2000146	negative regulation of cell motility	6/82	359/18723	0.004913276	0.066844331	0.056640316	LIMCH1/CX3CL1/MEF2C/DUSP1/SULF1/TPM1	6
GO:0051279	GO:0051279	regulation of release of sequestered calcium ion into cytosol	3/82	79/18723	0.005040145	0.068021792	0.057638033	CX3CL1/CASQ2/PLN	3
GO:0060740	GO:0060740	prostate gland epithelium morphogenesis	2/82	25/18723	0.005324704	0.069732125	0.059087278	TNC/SULF1	2
GO:0086013	GO:0086013	membrane repolarization during cardiac muscle cell action potential	2/82	25/18723	0.005324704	0.069732125	0.059087278	FLNA/KCNA5	2
GO:1904753	GO:1904753	negative regulation of vascular associated smooth muscle cell migration	2/82	25/18723	0.005324704	0.069732125	0.059087278	MEF2C/TPM1	2
GO:1903522	GO:1903522	regulation of blood circulation	5/82	256/18723	0.005332213	0.069732125	0.059087278	FLNA/KCNA5/CASQ2/TPM1/PLN	5
GO:0046209	GO:0046209	nitric oxide metabolic process	3/82	81/18723	0.005404013	0.070127457	0.059422261	KLF2/CD34/CLU	3
GO:0051271	GO:0051271	negative regulation of cellular component movement	6/82	367/18723	0.005460743	0.070322698	0.059587698	LIMCH1/CX3CL1/MEF2C/DUSP1/SULF1/TPM1	6
GO:2001057	GO:2001057	reactive nitrogen species metabolic process	3/82	82/18723	0.005591719	0.071463864	0.060554661	KLF2/CD34/CLU	3
GO:0034765	GO:0034765	regulation of ion transmembrane transport	7/82	491/18723	0.005719032	0.072416573	0.061361936	CX3CL1/MEF2C/FLNA/KCNA5/KCNMB1/CASQ2/PLN	7
GO:0060314	GO:0060314	regulation of ryanodine-sensitive calcium-release channel activity	2/82	26/18723	0.005752117	0.072416573	0.061361936	CASQ2/PLN	2
GO:0010882	GO:0010882	regulation of cardiac muscle contraction by calcium ion signaling	2/82	27/18723	0.006194724	0.076660224	0.064957779	CASQ2/PLN	2
GO:0060512	GO:0060512	prostate gland morphogenesis	2/82	27/18723	0.006194724	0.076660224	0.064957779	TNC/SULF1	2
GO:0031960	GO:0031960	response to corticosteroid	4/82	167/18723	0.006225519	0.076660224	0.064957779	FIBIN/AQP1/FBXO32/DUSP1	4
GO:2000177	GO:2000177	regulation of neural precursor cell proliferation	3/82	87/18723	0.006588826	0.080161277	0.067924384	CX3CL1/BTG2/FLNA	3
GO:0086011	GO:0086011	membrane repolarization during action potential	2/82	28/18723	0.006652388	0.080161277	0.067924384	FLNA/KCNA5	2
GO:0099623	GO:0099623	regulation of cardiac muscle cell membrane repolarization	2/82	28/18723	0.006652388	0.080161277	0.067924384	FLNA/KCNA5	2
GO:0014706	GO:0014706	striated muscle tissue development	6/82	384/18723	0.006771142	0.081013598	0.068646595	MEF2C/BTG2/TPM1/MYH11/SORBS2/PLN	6
GO:0007219	GO:0007219	Notch signaling pathway	4/82	172/18723	0.006898575	0.081957013	0.069445995	KCNA5/SUSD5/SORBS2/PLN	4
GO:0071549	GO:0071549	cellular response to dexamethasone stimulus	2/82	29/18723	0.007124972	0.083471023	0.070728886	AQP1/FBXO32	2
GO:1902430	GO:1902430	negative regulation of amyloid-beta formation	2/82	29/18723	0.007124972	0.083471023	0.070728886	RTN1/CLU	2
GO:0034109	GO:0034109	homotypic cell-cell adhesion	3/82	90/18723	0.007234668	0.083595101	0.070834023	MYL9/FLNA/CSRP1	3
GO:1904705	GO:1904705	regulation of vascular associated smooth muscle cell proliferation	3/82	90/18723	0.007234668	0.083595101	0.070834023	MEF2C/TPM1/CNN1	3
GO:0040013	GO:0040013	negative regulation of locomotion	6/82	391/18723	0.007372253	0.083877534	0.071073342	LIMCH1/CX3CL1/MEF2C/DUSP1/SULF1/TPM1	6
GO:0019935	GO:0019935	cyclic-nucleotide-mediated signaling	3/82	91/18723	0.007457991	0.083877534	0.071073342	AQP1/PCLO/PDE3A	3
GO:0051492	GO:0051492	regulation of stress fiber assembly	3/82	91/18723	0.007457991	0.083877534	0.071073342	LIMCH1/CCDC88A/TPM1	3
GO:1990874	GO:1990874	vascular associated smooth muscle cell proliferation	3/82	91/18723	0.007457991	0.083877534	0.071073342	MEF2C/TPM1/CNN1	3
GO:0010880	GO:0010880	regulation of release of sequestered calcium ion into cytosol by sarcoplasmic reticulum	2/82	30/18723	0.007612339	0.08504646	0.072063827	CASQ2/PLN	2
GO:0097306	GO:0097306	cellular response to alcohol	3/82	93/18723	0.007916804	0.087866107	0.074453045	TNC/KLF2/KCNMB1	3
GO:0045185	GO:0045185	maintenance of protein location	3/82	94/18723	0.008152328	0.089888739	0.076166916	CCDC88A/LTBP1/FLNA	3
GO:1901379	GO:1901379	regulation of potassium ion transmembrane transport	3/82	95/18723	0.008391951	0.091930012	0.077896581	FLNA/KCNMB1/CASQ2	3
GO:0019934	GO:0019934	cGMP-mediated signaling	2/82	32/18723	0.008630882	0.093685156	0.079383796	AQP1/PDE3A	2
GO:0034599	GO:0034599	cellular response to oxidative stress	5/82	288/18723	0.008663239	0.093685156	0.079383796	AQP1/KLF2/SOD3/TPM1/NET1	5
GO:0010959	GO:0010959	regulation of metal ion transport	6/82	406/18723	0.008789333	0.094443345	0.080026245	CX3CL1/FLNA/KCNA5/KCNMB1/CASQ2/PLN	6
GO:0070301	GO:0070301	cellular response to hydrogen peroxide	3/82	98/18723	0.009135572	0.097207181	0.082368172	AQP1/KLF2/NET1	3
GO:1902992	GO:1902992	negative regulation of amyloid precursor protein catabolic process	2/82	33/18723	0.009161791	0.097207181	0.082368172	RTN1/CLU	2
GO:0110020	GO:0110020	regulation of actomyosin structure organization	3/82	100/18723	0.009652091	0.101711926	0.086185253	LIMCH1/CCDC88A/TPM1	3
GO:0014808	GO:0014808	release of sequestered calcium ion into cytosol by sarcoplasmic reticulum	2/82	34/18723	0.009706947	0.101711926	0.086185253	CASQ2/PLN	2
GO:0010522	GO:0010522	regulation of calcium ion transport into cytosol	3/82	102/18723	0.010185353	0.105604339	0.089483476	CX3CL1/CASQ2/PLN	3
GO:0034405	GO:0034405	response to fluid shear stress	2/82	35/18723	0.010266219	0.105604339	0.089483476	MEF2C/KLF2	2
GO:1903514	GO:1903514	release of sequestered calcium ion into cytosol by endoplasmic reticulum	2/82	35/18723	0.010266219	0.105604339	0.089483476	CASQ2/PLN	2
GO:0001666	GO:0001666	response to hypoxia	5/82	307/18723	0.011208968	0.114175692	0.096746382	AQP1/SOD3/KCNA5/KCNMB1/CD34	5
GO:0030038	GO:0030038	contractile actin filament bundle assembly	3/82	106/18723	0.011302514	0.114175692	0.096746382	LIMCH1/CCDC88A/TPM1	3
GO:0043149	GO:0043149	stress fiber assembly	3/82	106/18723	0.011302514	0.114175692	0.096746382	LIMCH1/CCDC88A/TPM1	3
GO:0042391	GO:0042391	regulation of membrane potential	6/82	434/18723	0.011942408	0.119921681	0.101615226	MEF2C/GABRA4/FLNA/KCNA5/CASQ2/PLN	6
GO:0099622	GO:0099622	cardiac muscle cell membrane repolarization	2/82	38/18723	0.012027422	0.120060718	0.101733039	FLNA/KCNA5	2
GO:0014812	GO:0014812	muscle cell migration	3/82	110/18723	0.012487791	0.123922962	0.105005698	MEF2C/TPM1/NET1	3
GO:0048863	GO:0048863	stem cell differentiation	4/82	206/18723	0.012773725	0.126019144	0.106781891	MEF2C/A2M/LBH/FRZB	4
GO:1901214	GO:1901214	regulation of neuron death	5/82	319/18723	0.013056824	0.12792046	0.108392964	CX3CL1/MEF2C/BTG2/CD34/CLU	5
GO:1901215	GO:1901215	negative regulation of neuron death	4/82	208/18723	0.013194364	0.12792046	0.108392964	CX3CL1/MEF2C/BTG2/CD34	4
GO:0045429	GO:0045429	positive regulation of nitric oxide biosynthetic process	2/82	40/18723	0.013269757	0.12792046	0.108392964	KLF2/CLU	2
GO:1901020	GO:1901020	negative regulation of calcium ion transmembrane transporter activity	2/82	40/18723	0.013269757	0.12792046	0.108392964	CASQ2/PLN	2
GO:0036293	GO:0036293	response to decreased oxygen levels	5/82	322/18723	0.013549167	0.129871842	0.110046462	AQP1/SOD3/KCNA5/KCNMB1/CD34	5
GO:0070296	GO:0070296	sarcoplasmic reticulum calcium ion transport	2/82	41/18723	0.013911002	0.131400726	0.111341956	CASQ2/PLN	2
GO:1904407	GO:1904407	positive regulation of nitric oxide metabolic process	2/82	41/18723	0.013911002	0.131400726	0.111341956	KLF2/CLU	2
GO:0046916	GO:0046916	cellular transition metal ion homeostasis	3/82	115/18723	0.014066138	0.131400726	0.111341956	MT1G/MT1X/MT1E	3
GO:0051209	GO:0051209	release of sequestered calcium ion into cytosol	3/82	115/18723	0.014066138	0.131400726	0.111341956	CX3CL1/CASQ2/PLN	3
GO:0051283	GO:0051283	negative regulation of sequestering of calcium ion	3/82	116/18723	0.014394793	0.131400726	0.111341956	CX3CL1/CASQ2/PLN	3
GO:0007517	GO:0007517	muscle organ development	5/82	327/18723	0.014397411	0.131400726	0.111341956	SMTN/MEF2C/BTG2/TAGLN/TPM1	5
GO:0051651	GO:0051651	maintenance of location in cell	4/82	214/18723	0.014509083	0.131400726	0.111341956	CX3CL1/CCDC88A/CASQ2/PLN	4
GO:0014912	GO:0014912	negative regulation of smooth muscle cell migration	2/82	42/18723	0.014565463	0.131400726	0.111341956	MEF2C/TPM1	2
GO:0033574	GO:0033574	response to testosterone	2/82	42/18723	0.014565463	0.131400726	0.111341956	DUSP1/PLN	2
GO:0071312	GO:0071312	cellular response to alkaloid	2/82	42/18723	0.014565463	0.131400726	0.111341956	TGM2/CASQ2	2
GO:2001222	GO:2001222	regulation of neuron migration	2/82	42/18723	0.014565463	0.131400726	0.111341956	CX3CL1/FLNA	2
GO:0009612	GO:0009612	response to mechanical stimulus	4/82	216/18723	0.014965118	0.133762655	0.113343329	AQP1/TNC/BTG2/KCNA5	4
GO:0022612	GO:0022612	gland morphogenesis	3/82	118/18723	0.015065148	0.133762655	0.113343329	TNC/SULF1/TGM2	3
GO:0051282	GO:0051282	regulation of sequestering of calcium ion	3/82	118/18723	0.015065148	0.133762655	0.113343329	CX3CL1/CASQ2/PLN	3
GO:0007596	GO:0007596	blood coagulation	4/82	217/18723	0.015196504	0.133844254	0.113412471	MYL9/FLNA/CSRP1/CD34	4
GO:1901381	GO:1901381	positive regulation of potassium ion transmembrane transport	2/82	43/18723	0.015233015	0.133844254	0.113412471	FLNA/KCNMB1	2
GO:0001704	GO:0001704	formation of primary germ layer	3/82	121/18723	0.016103389	0.139382275	0.118105095	DUSP1/ETS2/ITGA8	3
GO:0010810	GO:0010810	regulation of cell-substrate adhesion	4/82	221/18723	0.016144664	0.139382275	0.118105095	LIMCH1/CX3CL1/EDIL3/FLNA	4
GO:0062197	GO:0062197	cellular response to chemical stress	5/82	337/18723	0.016199844	0.139382275	0.118105095	AQP1/KLF2/SOD3/TPM1/NET1	5
GO:0007599	GO:0007599	hemostasis	4/82	222/18723	0.016387391	0.139382275	0.118105095	MYL9/FLNA/CSRP1/CD34	4
GO:0050817	GO:0050817	coagulation	4/82	222/18723	0.016387391	0.139382275	0.118105095	MYL9/FLNA/CSRP1/CD34	4
GO:0001655	GO:0001655	urogenital system development	5/82	338/18723	0.016387994	0.139382275	0.118105095	TNC/MEF2C/SULF1/CD34/ITGA8	5
GO:0051208	GO:0051208	sequestering of calcium ion	3/82	122/18723	0.016458215	0.139382275	0.118105095	CX3CL1/CASQ2/PLN	3
GO:0048545	GO:0048545	response to steroid hormone	5/82	339/18723	0.0165776	0.139382275	0.118105095	FIBIN/AQP1/FBXO32/DUSP1/LBH	5
GO:0030850	GO:0030850	prostate gland development	2/82	45/18723	0.016606898	0.139382275	0.118105095	TNC/SULF1	2
GO:0010811	GO:0010811	positive regulation of cell-substrate adhesion	3/82	123/18723	0.016817423	0.139758583	0.118423957	CX3CL1/EDIL3/FLNA	3
GO:0030168	GO:0030168	platelet activation	3/82	123/18723	0.016817423	0.139758583	0.118423957	MYL9/FLNA/CSRP1	3
GO:0055007	GO:0055007	cardiac muscle cell differentiation	3/82	125/18723	0.017549002	0.145123366	0.122969788	MEF2C/MYH11/SORBS2	3
GO:0001774	GO:0001774	microglial cell activation	2/82	47/18723	0.018031666	0.145547467	0.123329148	CX3CL1/CLU	2
GO:0035850	GO:0035850	epithelial cell differentiation involved in kidney development	2/82	47/18723	0.018031666	0.145547467	0.123329148	MEF2C/CD34	2
GO:0042311	GO:0042311	vasodilation	2/82	47/18723	0.018031666	0.145547467	0.123329148	KLF2/KCNMB1	2
GO:1900744	GO:1900744	regulation of p38MAPK cascade	2/82	47/18723	0.018031666	0.145547467	0.123329148	GADD45B/DUSP1	2
GO:1903170	GO:1903170	negative regulation of calcium ion transmembrane transport	2/82	47/18723	0.018031666	0.145547467	0.123329148	CASQ2/PLN	2
GO:0070482	GO:0070482	response to oxygen levels	5/82	347/18723	0.018147388	0.145784017	0.123529588	AQP1/SOD3/KCNA5/KCNMB1/CD34	5
GO:1902003	GO:1902003	regulation of amyloid-beta formation	2/82	48/18723	0.018762828	0.150013697	0.127113594	RTN1/CLU	2
GO:0051480	GO:0051480	regulation of cytosolic calcium ion concentration	5/82	353/18723	0.019387396	0.151646117	0.128496819	CX3CL1/TGM2/KCNA5/CASQ2/PLN	5
GO:0006956	GO:0006956	complement activation	3/82	130/18723	0.019454923	0.151646117	0.128496819	MFAP4/A2M/CLU	3
GO:0042476	GO:0042476	odontogenesis	3/82	130/18723	0.019454923	0.151646117	0.128496819	AQP1/TNC/CD34	3
GO:0008038	GO:0008038	neuron recognition	2/82	49/18723	0.019506347	0.151646117	0.128496819	NEXN/PALLD	2
GO:0051445	GO:0051445	regulation of meiotic cell cycle	2/82	49/18723	0.019506347	0.151646117	0.128496819	DUSP1/PDE3A	2
GO:1904752	GO:1904752	regulation of vascular associated smooth muscle cell migration	2/82	49/18723	0.019506347	0.151646117	0.128496819	MEF2C/TPM1	2
GO:0046683	GO:0046683	response to organophosphorus	3/82	131/18723	0.019849328	0.153604665	0.130156388	AQP1/DUSP1/PDE3A	3
GO:0043268	GO:0043268	positive regulation of potassium ion transport	2/82	50/18723	0.020262105	0.155373503	0.131655207	FLNA/KCNMB1	2
GO:1904738	GO:1904738	vascular associated smooth muscle cell migration	2/82	50/18723	0.020262105	0.155373503	0.131655207	MEF2C/TPM1	2
GO:0014009	GO:0014009	glial cell proliferation	2/82	51/18723	0.021029982	0.160532036	0.136026272	CX3CL1/CLU	2
GO:0070997	GO:0070997	neuron death	5/82	361/18723	0.021125989	0.160538481	0.136031733	CX3CL1/MEF2C/BTG2/CD34/CLU	5
GO:0031103	GO:0031103	axon regeneration	2/82	52/18723	0.021809861	0.16499209	0.139805484	TNC/FLNA	2
GO:0055076	GO:0055076	transition metal ion homeostasis	3/82	138/18723	0.022733815	0.171214045	0.145077636	MT1G/MT1X/MT1E	3
GO:0030834	GO:0030834	regulation of actin filament depolymerization	2/82	54/18723	0.023405157	0.173940532	0.147387915	LMOD1/DSTN	2
GO:0086002	GO:0086002	cardiac muscle cell action potential involved in contraction	2/82	54/18723	0.023405157	0.173940532	0.147387915	FLNA/KCNA5	2
GO:2000179	GO:2000179	positive regulation of neural precursor cell proliferation	2/82	54/18723	0.023405157	0.173940532	0.147387915	CX3CL1/FLNA	2
GO:0021537	GO:0021537	telencephalon development	4/82	248/18723	0.023518192	0.17401399	0.14745016	AQP1/NRGN/BTG2/FLNA	4
GO:0071560	GO:0071560	cellular response to transforming growth factor beta stimulus	4/82	250/18723	0.024133529	0.176881895	0.149880269	LTBP2/MEF2C/LTBP1/PDE3A	4
GO:0038066	GO:0038066	p38MAPK cascade	2/82	55/18723	0.024220342	0.176881895	0.149880269	GADD45B/DUSP1	2
GO:1902991	GO:1902991	regulation of amyloid precursor protein catabolic process	2/82	55/18723	0.024220342	0.176881895	0.149880269	RTN1/CLU	2
GO:0072006	GO:0072006	nephron development	3/82	142/18723	0.024479319	0.177238676	0.150182586	MEF2C/SULF1/CD34	3
GO:0097553	GO:0097553	calcium ion transmembrane import into cytosol	3/82	142/18723	0.024479319	0.177238676	0.150182586	CX3CL1/CASQ2/PLN	3
GO:0010951	GO:0010951	negative regulation of endopeptidase activity	4/82	252/18723	0.024758592	0.177735085	0.150603217	CPAMD8/AQP1/A2M/CRIM1	4
GO:0061448	GO:0061448	connective tissue development	4/82	252/18723	0.024758592	0.177735085	0.150603217	MEF2C/SULF1/CD34/FRZB	4
GO:0034763	GO:0034763	negative regulation of transmembrane transport	3/82	143/18723	0.024926743	0.178183962	0.150983571	CASQ2/OSTN/PLN	3
GO:0071385	GO:0071385	cellular response to glucocorticoid stimulus	2/82	56/18723	0.025047065	0.178288604	0.151072239	AQP1/FBXO32	2
GO:0050878	GO:0050878	regulation of body fluid levels	5/82	379/18723	0.025403543	0.179312876	0.151940153	AQP1/MYL9/FLNA/CSRP1/CD34	5
GO:0051346	GO:0051346	negative regulation of hydrolase activity	5/82	379/18723	0.025403543	0.179312876	0.151940153	CPAMD8/AQP1/A2M/CRIM1/PLN	5
GO:0043524	GO:0043524	negative regulation of neuron apoptotic process	3/82	145/18723	0.02583484	0.179705155	0.152272549	CX3CL1/MEF2C/BTG2	3
GO:0061351	GO:0061351	neural precursor cell proliferation	3/82	145/18723	0.02583484	0.179705155	0.152272549	CX3CL1/BTG2/FLNA	3
GO:0034205	GO:0034205	amyloid-beta formation	2/82	57/18723	0.025885212	0.179705155	0.152272549	RTN1/CLU	2
GO:0061005	GO:0061005	cell differentiation involved in kidney development	2/82	57/18723	0.025885212	0.179705155	0.152272549	MEF2C/CD34	2
GO:0071559	GO:0071559	response to transforming growth factor beta	4/82	256/18723	0.026038018	0.180025152	0.152543697	LTBP2/MEF2C/LTBP1/PDE3A	4
GO:0030042	GO:0030042	actin filament depolymerization	2/82	59/18723	0.027595325	0.190013522	0.161007308	LMOD1/DSTN	2
GO:0009636	GO:0009636	response to toxic substance	4/82	262/18723	0.028030828	0.191449424	0.162224015	MT1G/MT1X/MT1E/SOD3	4
GO:0010466	GO:0010466	negative regulation of peptidase activity	4/82	262/18723	0.028030828	0.191449424	0.162224015	CPAMD8/AQP1/A2M/CRIM1	4
GO:0031102	GO:0031102	neuron projection regeneration	2/82	60/18723	0.028467066	0.193431365	0.163903406	TNC/FLNA	2
GO:0071456	GO:0071456	cellular response to hypoxia	3/82	151/18723	0.028664992	0.193431365	0.163903406	AQP1/KCNMB1/CD34	3
GO:1904064	GO:1904064	positive regulation of cation transmembrane transport	3/82	151/18723	0.028664992	0.193431365	0.163903406	CX3CL1/FLNA/KCNMB1	3
GO:0071384	GO:0071384	cellular response to corticosteroid stimulus	2/82	61/18723	0.029349783	0.197263283	0.167150369	AQP1/FBXO32	2
GO:0019933	GO:0019933	cAMP-mediated signaling	2/82	62/18723	0.030243365	0.202462525	0.171555928	PCLO/PDE3A	2
GO:0001764	GO:0001764	neuron migration	3/82	156/18723	0.031144422	0.206063422	0.174607136	CX3CL1/MEF2C/FLNA	3
GO:0035051	GO:0035051	cardiocyte differentiation	3/82	156/18723	0.031144422	0.206063422	0.174607136	MEF2C/MYH11/SORBS2	3
GO:2000242	GO:2000242	negative regulation of reproductive process	2/82	63/18723	0.031147702	0.206063422	0.174607136	DUSP1/SULF1	2
GO:1903169	GO:1903169	regulation of calcium ion transmembrane transport	3/82	159/18723	0.032684659	0.215386796	0.182507265	CX3CL1/CASQ2/PLN	3
GO:0048645	GO:0048645	animal organ formation	2/82	65/18723	0.032988207	0.216541262	0.183485499	MEF2C/SULF1	2
GO:0060402	GO:0060402	calcium ion transport into cytosol	3/82	160/18723	0.033206807	0.21713133	0.18398549	CX3CL1/CASQ2/PLN	3
GO:0001503	GO:0001503	ossification	5/82	408/18723	0.033401589	0.217561702	0.184350164	TNC/MEF2C/RORB/CRIM1/OSTN	5
GO:0036294	GO:0036294	cellular response to decreased oxygen levels	3/82	161/18723	0.033733314	0.21843533	0.18509043	AQP1/KCNMB1/CD34	3
GO:0032715	GO:0032715	negative regulation of interleukin-6 production	2/82	66/18723	0.033924159	0.21843533	0.18509043	CX3CL1/KLF2	2
GO:0045600	GO:0045600	positive regulation of fat cell differentiation	2/82	66/18723	0.033924159	0.21843533	0.18509043	CCDC3/FRZB	2
GO:0035914	GO:0035914	skeletal muscle cell differentiation	2/82	67/18723	0.034870436	0.222827368	0.188812009	MEF2C/BTG2	2
GO:0050435	GO:0050435	amyloid-beta metabolic process	2/82	67/18723	0.034870436	0.222827368	0.188812009	RTN1/CLU	2
GO:0042987	GO:0042987	amyloid precursor protein catabolic process	2/82	68/18723	0.035826931	0.227218167	0.192532537	RTN1/CLU	2
GO:0051926	GO:0051926	negative regulation of calcium ion transport	2/82	68/18723	0.035826931	0.227218167	0.192532537	CASQ2/PLN	2
GO:0072659	GO:0072659	protein localization to plasma membrane	4/82	284/18723	0.036103336	0.22811359	0.193291271	RAMP1/CCDC88A/NFASC/FLNA	4
GO:0034767	GO:0034767	positive regulation of ion transmembrane transport	3/82	167/18723	0.036983578	0.232803341	0.197265115	CX3CL1/FLNA/KCNMB1	3
GO:2000241	GO:2000241	regulation of reproductive process	3/82	168/18723	0.037540434	0.235430158	0.199490939	DUSP1/SULF1/PDE3A	3
GO:0002548	GO:0002548	monocyte chemotaxis	2/82	70/18723	0.037770155	0.235993526	0.199968308	CX3CL1/DUSP1	2
GO:0003208	GO:0003208	cardiac ventricle morphogenesis	2/82	71/18723	0.038756676	0.241263886	0.204434129	MEF2C/TPM1	2
GO:0048469	GO:0048469	cell maturation	3/82	171/18723	0.039236833	0.243354918	0.206205958	CX3CL1/KLF2/PDE3A	3
GO:0051057	GO:0051057	positive regulation of small GTPase mediated signal transduction	2/82	72/18723	0.039752999	0.244774007	0.207408418	TGM2/NET1	2
GO:0001822	GO:0001822	kidney development	4/82	293/18723	0.039755826	0.244774007	0.207408418	MEF2C/SULF1/CD34/ITGA8	4
GO:0048771	GO:0048771	tissue remodeling	3/82	175/18723	0.04155869	0.245213698	0.207780989	MEF2C/FLNA/TGM2	3
GO:0010720	GO:0010720	positive regulation of cell development	4/82	298/18723	0.041873297	0.245213698	0.207780989	CX3CL1/FLNA/PDE3A/TGM2	4
GO:0048732	GO:0048732	gland development	5/82	436/18723	0.042471335	0.245213698	0.207780989	TNC/SULF1/TGM2/LBH/FRZB	5
GO:0071453	GO:0071453	cellular response to oxygen levels	3/82	177/18723	0.042745188	0.245213698	0.207780989	AQP1/KCNMB1/CD34	3
GO:0045785	GO:0045785	positive regulation of cell adhesion	5/82	437/18723	0.042820285	0.245213698	0.207780989	CX3CL1/EDIL3/FLNA/TGM2/TPM1	5
GO:0015696	GO:0015696	ammonium transport	1/82	10/18723	0.04295337	0.245213698	0.207780989	AQP1	1
GO:0021932	GO:0021932	hindbrain radial glia guided cell migration	1/82	10/18723	0.04295337	0.245213698	0.207780989	FLNA	1
GO:0035860	GO:0035860	glial cell-derived neurotrophic factor receptor signaling pathway	1/82	10/18723	0.04295337	0.245213698	0.207780989	SULF1	1
GO:0036363	GO:0036363	transforming growth factor beta activation	1/82	10/18723	0.04295337	0.245213698	0.207780989	LTBP1	1
GO:0042045	GO:0042045	epithelial fluid transport	1/82	10/18723	0.04295337	0.245213698	0.207780989	AQP1	1
GO:0060513	GO:0060513	prostatic bud formation	1/82	10/18723	0.04295337	0.245213698	0.207780989	SULF1	1
GO:0072488	GO:0072488	ammonium transmembrane transport	1/82	10/18723	0.04295337	0.245213698	0.207780989	AQP1	1
GO:0098903	GO:0098903	regulation of membrane repolarization during action potential	1/82	10/18723	0.04295337	0.245213698	0.207780989	FLNA	1
GO:2000288	GO:2000288	positive regulation of myoblast proliferation	1/82	10/18723	0.04295337	0.245213698	0.207780989	KCNA5	1
GO:2000425	GO:2000425	regulation of apoptotic cell clearance	1/82	10/18723	0.04295337	0.245213698	0.207780989	TGM2	1
GO:2001223	GO:2001223	negative regulation of neuron migration	1/82	10/18723	0.04295337	0.245213698	0.207780989	CX3CL1	1
GO:0030198	GO:0030198	extracellular matrix organization	4/82	301/18723	0.043174084	0.245213698	0.207780989	MFAP4/THSD4/SULF1/MYH11	4
GO:0035265	GO:0035265	organ growth	3/82	178/18723	0.0433448	0.245213698	0.207780989	MEF2C/OSTN/SORBS2	3
GO:0043062	GO:0043062	extracellular structure organization	4/82	302/18723	0.04361273	0.245213698	0.207780989	MFAP4/THSD4/SULF1/MYH11	4
GO:0072001	GO:0072001	renal system development	4/82	302/18723	0.04361273	0.245213698	0.207780989	MEF2C/SULF1/CD34/ITGA8	4
GO:0001937	GO:0001937	negative regulation of endothelial cell proliferation	2/82	76/18723	0.043834264	0.245213698	0.207780989	MEF2C/SULF1	2
GO:0032720	GO:0032720	negative regulation of tumor necrosis factor production	2/82	76/18723	0.043834264	0.245213698	0.207780989	CX3CL1/CD34	2
GO:0086001	GO:0086001	cardiac muscle cell action potential	2/82	76/18723	0.043834264	0.245213698	0.207780989	FLNA/KCNA5	2
GO:0045229	GO:0045229	external encapsulating structure organization	4/82	304/18723	0.044497597	0.245213698	0.207780989	MFAP4/THSD4/SULF1/MYH11	4
GO:0055117	GO:0055117	regulation of cardiac muscle contraction	2/82	77/18723	0.044878071	0.245213698	0.207780989	CASQ2/PLN	2
GO:0032640	GO:0032640	tumor necrosis factor production	3/82	181/18723	0.045168982	0.245213698	0.207780989	CX3CL1/CD34/CLU	3
GO:0032680	GO:0032680	regulation of tumor necrosis factor production	3/82	181/18723	0.045168982	0.245213698	0.207780989	CX3CL1/CD34/CLU	3
GO:0060401	GO:0060401	cytosolic calcium ion transport	3/82	182/18723	0.045785461	0.245213698	0.207780989	CX3CL1/CASQ2/PLN	3
GO:0061138	GO:0061138	morphogenesis of a branching epithelium	3/82	182/18723	0.045785461	0.245213698	0.207780989	TNC/SULF1/TGM2	3
GO:0008306	GO:0008306	associative learning	2/82	78/18723	0.045931074	0.245213698	0.207780989	NRGN/BTG2	2
GO:1903556	GO:1903556	negative regulation of tumor necrosis factor superfamily cytokine production	2/82	78/18723	0.045931074	0.245213698	0.207780989	CX3CL1/CD34	2
GO:0006874	GO:0006874	cellular calcium ion homeostasis	5/82	448/18723	0.046773854	0.245213698	0.207780989	CX3CL1/TGM2/KCNA5/CASQ2/PLN	5
GO:2001257	GO:2001257	regulation of cation channel activity	3/82	184/18723	0.047030993	0.245213698	0.207780989	MEF2C/CASQ2/PLN	3
GO:0003139	GO:0003139	secondary heart field specification	1/82	11/18723	0.04714713	0.245213698	0.207780989	MEF2C	1
GO:0014854	GO:0014854	response to inactivity	1/82	11/18723	0.04714713	0.245213698	0.207780989	FBXO32	1
GO:0032610	GO:0032610	interleukin-1 alpha production	1/82	11/18723	0.04714713	0.245213698	0.207780989	CX3CL1	1
GO:0032650	GO:0032650	regulation of interleukin-1 alpha production	1/82	11/18723	0.04714713	0.245213698	0.207780989	CX3CL1	1
GO:0032836	GO:0032836	glomerular basement membrane development	1/82	11/18723	0.04714713	0.245213698	0.207780989	SULF1	1
GO:0035581	GO:0035581	sequestering of extracellular ligand from receptor	1/82	11/18723	0.04714713	0.245213698	0.207780989	LTBP1	1
GO:0042670	GO:0042670	retinal cone cell differentiation	1/82	11/18723	0.04714713	0.245213698	0.207780989	RORB	1
GO:0042789	GO:0042789	mRNA transcription by RNA polymerase II	1/82	11/18723	0.04714713	0.245213698	0.207780989	FLNA	1
GO:0046549	GO:0046549	retinal cone cell development	1/82	11/18723	0.04714713	0.245213698	0.207780989	RORB	1
GO:0048103	GO:0048103	somatic stem cell division	1/82	11/18723	0.04714713	0.245213698	0.207780989	LBH	1
GO:0048680	GO:0048680	positive regulation of axon regeneration	1/82	11/18723	0.04714713	0.245213698	0.207780989	FLNA	1
GO:0051561	GO:0051561	positive regulation of mitochondrial calcium ion concentration	1/82	11/18723	0.04714713	0.245213698	0.207780989	TGM2	1
GO:0060315	GO:0060315	negative regulation of ryanodine-sensitive calcium-release channel activity	1/82	11/18723	0.04714713	0.245213698	0.207780989	CASQ2	1
GO:0071313	GO:0071313	cellular response to caffeine	1/82	11/18723	0.04714713	0.245213698	0.207780989	CASQ2	1
GO:0071888	GO:0071888	macrophage apoptotic process	1/82	11/18723	0.04714713	0.245213698	0.207780989	MEF2C	1
GO:0086070	GO:0086070	SA node cell to atrial cardiac muscle cell communication	1/82	11/18723	0.04714713	0.245213698	0.207780989	KCNA5	1
GO:0098883	GO:0098883	synapse pruning	1/82	11/18723	0.04714713	0.245213698	0.207780989	CX3CL1	1
GO:0007369	GO:0007369	gastrulation	3/82	185/18723	0.047660025	0.245213698	0.207780989	DUSP1/ETS2/ITGA8	3
GO:0043123	GO:0043123	positive regulation of I-kappaB kinase/NF-kappaB signaling	3/82	186/18723	0.048293222	0.245213698	0.207780989	CX3CL1/FLNA/TGM2	3
GO:0071478	GO:0071478	cellular response to radiation	3/82	186/18723	0.048293222	0.245213698	0.207780989	MFAP4/AQP1/NET1	3
GO:0071706	GO:0071706	tumor necrosis factor superfamily cytokine production	3/82	186/18723	0.048293222	0.245213698	0.207780989	CX3CL1/CD34/CLU	3
GO:1903555	GO:1903555	regulation of tumor necrosis factor superfamily cytokine production	3/82	186/18723	0.048293222	0.245213698	0.207780989	CX3CL1/CD34/CLU	3
GO:0006959	GO:0006959	humoral immune response	4/82	317/18723	0.050495164	0.245213698	0.207780989	MFAP4/MEF2C/A2M/CLU	4
GO:0051216	GO:0051216	cartilage development	3/82	190/18723	0.050867455	0.245213698	0.207780989	MEF2C/SULF1/FRZB	3
GO:0003207	GO:0003207	cardiac chamber formation	1/82	12/18723	0.051322735	0.245213698	0.207780989	MEF2C	1
GO:0010459	GO:0010459	negative regulation of heart rate	1/82	12/18723	0.051322735	0.245213698	0.207780989	PLN	1
GO:0014831	GO:0014831	gastro-intestinal system smooth muscle contraction	1/82	12/18723	0.051322735	0.245213698	0.207780989	SULF1	1
GO:0021670	GO:0021670	lateral ventricle development	1/82	12/18723	0.051322735	0.245213698	0.207780989	AQP1	1
GO:0030157	GO:0030157	pancreatic juice secretion	1/82	12/18723	0.051322735	0.245213698	0.207780989	AQP1	1
GO:0032780	GO:0032780	negative regulation of ATPase activity	1/82	12/18723	0.051322735	0.245213698	0.207780989	PLN	1
GO:0032908	GO:0032908	regulation of transforming growth factor beta1 production	1/82	12/18723	0.051322735	0.245213698	0.207780989	CX3CL1	1
GO:0042117	GO:0042117	monocyte activation	1/82	12/18723	0.051322735	0.245213698	0.207780989	MT1G	1
GO:0045916	GO:0045916	negative regulation of complement activation	1/82	12/18723	0.051322735	0.245213698	0.207780989	A2M	1
GO:0046541	GO:0046541	saliva secretion	1/82	12/18723	0.051322735	0.245213698	0.207780989	AQP1	1
GO:0060009	GO:0060009	Sertoli cell development	1/82	12/18723	0.051322735	0.245213698	0.207780989	FLNA	1
GO:0060221	GO:0060221	retinal rod cell differentiation	1/82	12/18723	0.051322735	0.245213698	0.207780989	RORB	1
GO:0060601	GO:0060601	lateral sprouting from an epithelium	1/82	12/18723	0.051322735	0.245213698	0.207780989	SULF1	1
GO:0070572	GO:0070572	positive regulation of neuron projection regeneration	1/82	12/18723	0.051322735	0.245213698	0.207780989	FLNA	1
GO:0071107	GO:0071107	response to parathyroid hormone	1/82	12/18723	0.051322735	0.245213698	0.207780989	MEF2C	1
GO:0071472	GO:0071472	cellular response to salt stress	1/82	12/18723	0.051322735	0.245213698	0.207780989	AQP1	1
GO:1901894	GO:1901894	regulation of ATPase-coupled calcium transmembrane transporter activity	1/82	12/18723	0.051322735	0.245213698	0.207780989	PLN	1
GO:2000035	GO:2000035	regulation of stem cell division	1/82	12/18723	0.051322735	0.245213698	0.207780989	LBH	1
GO:2000727	GO:2000727	positive regulation of cardiac muscle cell differentiation	1/82	12/18723	0.051322735	0.245213698	0.207780989	MEF2C	1
GO:2001214	GO:2001214	positive regulation of vasculogenesis	1/82	12/18723	0.051322735	0.245213698	0.207780989	CD34	1
GO:0055074	GO:0055074	calcium ion homeostasis	5/82	460/18723	0.051328537	0.245213698	0.207780989	CX3CL1/TGM2/KCNA5/CASQ2/PLN	5
GO:0048678	GO:0048678	response to axon injury	2/82	83/18723	0.051330626	0.245213698	0.207780989	TNC/FLNA	2
GO:0007204	GO:0007204	positive regulation of cytosolic calcium ion concentration	4/82	319/18723	0.051455631	0.245213698	0.207780989	CX3CL1/TGM2/CASQ2/PLN	4
GO:0001935	GO:0001935	endothelial cell proliferation	3/82	193/18723	0.052841354	0.247606368	0.209808409	MEF2C/SULF1/CD34	3
GO:0055013	GO:0055013	cardiac muscle cell development	2/82	85/18723	0.053551433	0.247606368	0.209808409	MYH11/SORBS2	2
GO:0061564	GO:0061564	axon development	5/82	467/18723	0.054102331	0.247606368	0.209808409	TNC/NEXN/PALLD/NFASC/FLNA	5
GO:0032413	GO:0032413	negative regulation of ion transmembrane transporter activity	2/82	86/18723	0.054674526	0.247606368	0.209808409	CASQ2/PLN	2
GO:0001763	GO:0001763	morphogenesis of a branching structure	3/82	196/18723	0.054851975	0.247606368	0.209808409	TNC/SULF1/TGM2	3
GO:0003334	GO:0003334	keratinocyte development	1/82	13/18723	0.055480265	0.247606368	0.209808409	PALLD	1
GO:0009650	GO:0009650	UV protection	1/82	13/18723	0.055480265	0.247606368	0.209808409	MFAP4	1
GO:0015791	GO:0015791	polyol transport	1/82	13/18723	0.055480265	0.247606368	0.209808409	AQP1	1
GO:0016322	GO:0016322	neuron remodeling	1/82	13/18723	0.055480265	0.247606368	0.209808409	CX3CL1	1
GO:0018095	GO:0018095	protein polyglutamylation	1/82	13/18723	0.055480265	0.247606368	0.209808409	TTLL7	1
GO:0019755	GO:0019755	one-carbon compound transport	1/82	13/18723	0.055480265	0.247606368	0.209808409	AQP1	1
GO:0030836	GO:0030836	positive regulation of actin filament depolymerization	1/82	13/18723	0.055480265	0.247606368	0.209808409	DSTN	1
GO:0032905	GO:0032905	transforming growth factor beta1 production	1/82	13/18723	0.055480265	0.247606368	0.209808409	CX3CL1	1
GO:0046689	GO:0046689	response to mercury ion	1/82	13/18723	0.055480265	0.247606368	0.209808409	AQP1	1
GO:0051280	GO:0051280	negative regulation of release of sequestered calcium ion into cytosol	1/82	13/18723	0.055480265	0.247606368	0.209808409	CASQ2	1
GO:0051451	GO:0051451	myoblast migration	1/82	13/18723	0.055480265	0.247606368	0.209808409	NET1	1
GO:0051481	GO:0051481	negative regulation of cytosolic calcium ion concentration	1/82	13/18723	0.055480265	0.247606368	0.209808409	KCNA5	1
GO:0060213	GO:0060213	positive regulation of nuclear-transcribed mRNA poly(A) tail shortening	1/82	13/18723	0.055480265	0.247606368	0.209808409	BTG2	1
GO:0090042	GO:0090042	tubulin deacetylation	1/82	13/18723	0.055480265	0.247606368	0.209808409	FLNA	1
GO:1900115	GO:1900115	extracellular regulation of signal transduction	1/82	13/18723	0.055480265	0.247606368	0.209808409	LTBP1	1
GO:1900116	GO:1900116	extracellular negative regulation of signal transduction	1/82	13/18723	0.055480265	0.247606368	0.209808409	LTBP1	1
GO:1902947	GO:1902947	regulation of tau-protein kinase activity	1/82	13/18723	0.055480265	0.247606368	0.209808409	CLU	1
GO:1903977	GO:1903977	positive regulation of glial cell migration	1/82	13/18723	0.055480265	0.247606368	0.209808409	CX3CL1	1
GO:1905907	GO:1905907	negative regulation of amyloid fibril formation	1/82	13/18723	0.055480265	0.247606368	0.209808409	CLU	1
GO:1901879	GO:1901879	regulation of protein depolymerization	2/82	87/18723	0.055805955	0.248402758	0.210483228	LMOD1/DSTN	2
GO:0048167	GO:0048167	regulation of synaptic plasticity	3/82	198/18723	0.056212641	0.249554538	0.211459185	CX3CL1/MEF2C/NRGN	3
GO:0014910	GO:0014910	regulation of smooth muscle cell migration	2/82	89/18723	0.058093447	0.250448135	0.212216371	MEF2C/TPM1	2
GO:1990778	GO:1990778	protein localization to cell periphery	4/82	333/18723	0.0584594	0.250448135	0.212216371	RAMP1/CCDC88A/NFASC/FLNA	4
GO:0019722	GO:0019722	calcium-mediated signaling	3/82	202/18723	0.058982154	0.250448135	0.212216371	RCAN2/CASQ2/PLN	3
GO:0034644	GO:0034644	cellular response to UV	2/82	90/18723	0.059249329	0.250448135	0.212216371	MFAP4/AQP1	2
GO:0002467	GO:0002467	germinal center formation	1/82	14/18723	0.059619796	0.250448135	0.212216371	MEF2C	1
GO:0014874	GO:0014874	response to stimulus involved in regulation of muscle adaptation	1/82	14/18723	0.059619796	0.250448135	0.212216371	FBXO32	1
GO:0030049	GO:0030049	muscle filament sliding	1/82	14/18723	0.059619796	0.250448135	0.212216371	TPM1	1
GO:0034616	GO:0034616	response to laminar fluid shear stress	1/82	14/18723	0.059619796	0.250448135	0.212216371	KLF2	1
GO:0043249	GO:0043249	erythrocyte maturation	1/82	14/18723	0.059619796	0.250448135	0.212216371	KLF2	1
GO:0043951	GO:0043951	negative regulation of cAMP-mediated signaling	1/82	14/18723	0.059619796	0.250448135	0.212216371	PDE3A	1
GO:0046325	GO:0046325	negative regulation of glucose import	1/82	14/18723	0.059619796	0.250448135	0.212216371	OSTN	1
GO:0051764	GO:0051764	actin crosslink formation	1/82	14/18723	0.059619796	0.250448135	0.212216371	FLNA	1
GO:0060081	GO:0060081	membrane hyperpolarization	1/82	14/18723	0.059619796	0.250448135	0.212216371	KCNA5	1
GO:0071236	GO:0071236	cellular response to antibiotic	1/82	14/18723	0.059619796	0.250448135	0.212216371	MEF2C	1
GO:0071415	GO:0071415	cellular response to purine-containing compound	1/82	14/18723	0.059619796	0.250448135	0.212216371	CASQ2	1
GO:0072160	GO:0072160	nephron tubule epithelial cell differentiation	1/82	14/18723	0.059619796	0.250448135	0.212216371	MEF2C	1
GO:0086103	GO:0086103	G protein-coupled receptor signaling pathway involved in heart process	1/82	14/18723	0.059619796	0.250448135	0.212216371	PLN	1
GO:0090281	GO:0090281	negative regulation of calcium ion import	1/82	14/18723	0.059619796	0.250448135	0.212216371	PLN	1
GO:0097091	GO:0097091	synaptic vesicle clustering	1/82	14/18723	0.059619796	0.250448135	0.212216371	PCLO	1
GO:1900037	GO:1900037	regulation of cellular response to hypoxia	1/82	14/18723	0.059619796	0.250448135	0.212216371	CD34	1
GO:1901077	GO:1901077	regulation of relaxation of muscle	1/82	14/18723	0.059619796	0.250448135	0.212216371	PLN	1
GO:0071383	GO:0071383	cellular response to steroid hormone stimulus	3/82	204/18723	0.06039081	0.250448135	0.212216371	AQP1/FBXO32/LBH	3
GO:0014033	GO:0014033	neural crest cell differentiation	2/82	91/18723	0.060413179	0.250448135	0.212216371	MEF2C/FRZB	2
GO:0055006	GO:0055006	cardiac cell development	2/82	91/18723	0.060413179	0.250448135	0.212216371	MYH11/SORBS2	2
GO:0060348	GO:0060348	bone development	3/82	205/18723	0.061101069	0.250448135	0.212216371	MEF2C/SULF1/TGM2	3
GO:1903351	GO:1903351	cellular response to dopamine	2/82	92/18723	0.061584908	0.250448135	0.212216371	FLNA/TGM2	2
GO:0051591	GO:0051591	response to cAMP	2/82	93/18723	0.062764427	0.250448135	0.212216371	AQP1/DUSP1	2
GO:1901019	GO:1901019	regulation of calcium ion transmembrane transporter activity	2/82	93/18723	0.062764427	0.250448135	0.212216371	CASQ2/PLN	2
GO:1903350	GO:1903350	response to dopamine	2/82	93/18723	0.062764427	0.250448135	0.212216371	FLNA/TGM2	2
GO:0045765	GO:0045765	regulation of angiogenesis	4/82	342/18723	0.063219317	0.250448135	0.212216371	AQP1/KLF2/SULF1/CD34	4
GO:0006836	GO:0006836	neurotransmitter transport	3/82	208/18723	0.063255423	0.250448135	0.212216371	PCLO/MEF2C/SLC38A1	3
GO:0021542	GO:0021542	dentate gyrus development	1/82	15/18723	0.063741404	0.250448135	0.212216371	BTG2	1
GO:0033147	GO:0033147	negative regulation of intracellular estrogen receptor signaling pathway	1/82	15/18723	0.063741404	0.250448135	0.212216371	LBH	1
GO:0033275	GO:0033275	actin-myosin filament sliding	1/82	15/18723	0.063741404	0.250448135	0.212216371	TPM1	1
GO:0051284	GO:0051284	positive regulation of sequestering of calcium ion	1/82	15/18723	0.063741404	0.250448135	0.212216371	CASQ2	1
GO:0055012	GO:0055012	ventricular cardiac muscle cell differentiation	1/82	15/18723	0.063741404	0.250448135	0.212216371	MEF2C	1
GO:0060026	GO:0060026	convergent extension	1/82	15/18723	0.063741404	0.250448135	0.212216371	FRZB	1
GO:0060049	GO:0060049	regulation of protein glycosylation	1/82	15/18723	0.063741404	0.250448135	0.212216371	RAMP1	1
GO:0060211	GO:0060211	regulation of nuclear-transcribed mRNA poly(A) tail shortening	1/82	15/18723	0.063741404	0.250448135	0.212216371	BTG2	1
GO:0060456	GO:0060456	positive regulation of digestive system process	1/82	15/18723	0.063741404	0.250448135	0.212216371	AQP1	1
GO:0071474	GO:0071474	cellular hyperosmotic response	1/82	15/18723	0.063741404	0.250448135	0.212216371	AQP1	1
GO:0072224	GO:0072224	metanephric glomerulus development	1/82	15/18723	0.063741404	0.250448135	0.212216371	CD34	1
GO:0086069	GO:0086069	bundle of His cell to Purkinje myocyte communication	1/82	15/18723	0.063741404	0.250448135	0.212216371	KCNA5	1
GO:0099170	GO:0099170	postsynaptic modulation of chemical synaptic transmission	1/82	15/18723	0.063741404	0.250448135	0.212216371	NRGN	1
GO:1902414	GO:1902414	protein localization to cell junction	2/82	94/18723	0.063951647	0.250448135	0.212216371	PCLO/FLNA	2
GO:0006942	GO:0006942	regulation of striated muscle contraction	2/82	95/18723	0.065146479	0.250448135	0.212216371	CASQ2/PLN	2
GO:0042982	GO:0042982	amyloid precursor protein metabolic process	2/82	95/18723	0.065146479	0.250448135	0.212216371	RTN1/CLU	2
GO:0043523	GO:0043523	regulation of neuron apoptotic process	3/82	212/18723	0.066182424	0.250448135	0.212216371	CX3CL1/MEF2C/BTG2	3
GO:0030510	GO:0030510	regulation of BMP signaling pathway	2/82	96/18723	0.066348836	0.250448135	0.212216371	SULF1/CRIM1	2
GO:0055017	GO:0055017	cardiac muscle tissue growth	2/82	96/18723	0.066348836	0.250448135	0.212216371	MEF2C/SORBS2	2
GO:1901342	GO:1901342	regulation of vasculature development	4/82	348/18723	0.066503471	0.250448135	0.212216371	AQP1/KLF2/SULF1/CD34	4
GO:0001505	GO:0001505	regulation of neurotransmitter levels	3/82	213/18723	0.066923824	0.250448135	0.212216371	PCLO/MEF2C/SLC38A1	3
GO:0014909	GO:0014909	smooth muscle cell migration	2/82	97/18723	0.067558631	0.250448135	0.212216371	MEF2C/TPM1	2
GO:1990868	GO:1990868	response to chemokine	2/82	97/18723	0.067558631	0.250448135	0.212216371	CX3CL1/DUSP1	2
GO:1990869	GO:1990869	cellular response to chemokine	2/82	97/18723	0.067558631	0.250448135	0.212216371	CX3CL1/DUSP1	2
GO:0002921	GO:0002921	negative regulation of humoral immune response	1/82	16/18723	0.067845168	0.250448135	0.212216371	A2M	1
GO:0009299	GO:0009299	mRNA transcription	1/82	16/18723	0.067845168	0.250448135	0.212216371	FLNA	1
GO:0010649	GO:0010649	regulation of cell communication by electrical coupling	1/82	16/18723	0.067845168	0.250448135	0.212216371	CASQ2	1
GO:0021535	GO:0021535	cell migration in hindbrain	1/82	16/18723	0.067845168	0.250448135	0.212216371	FLNA	1
GO:0035970	GO:0035970	peptidyl-threonine dephosphorylation	1/82	16/18723	0.067845168	0.250448135	0.212216371	DUSP1	1
GO:0042481	GO:0042481	regulation of odontogenesis	1/82	16/18723	0.067845168	0.250448135	0.212216371	CD34	1
GO:0048385	GO:0048385	regulation of retinoic acid receptor signaling pathway	1/82	16/18723	0.067845168	0.250448135	0.212216371	KLF2	1
GO:0051014	GO:0051014	actin filament severing	1/82	16/18723	0.067845168	0.250448135	0.212216371	DSTN	1
GO:0060572	GO:0060572	morphogenesis of an epithelial bud	1/82	16/18723	0.067845168	0.250448135	0.212216371	SULF1	1
GO:0061684	GO:0061684	chaperone-mediated autophagy	1/82	16/18723	0.067845168	0.250448135	0.212216371	CLU	1
GO:0070365	GO:0070365	hepatocyte differentiation	1/82	16/18723	0.067845168	0.250448135	0.212216371	FRZB	1
GO:0071361	GO:0071361	cellular response to ethanol	1/82	16/18723	0.067845168	0.250448135	0.212216371	KCNMB1	1
GO:0071732	GO:0071732	cellular response to nitric oxide	1/82	16/18723	0.067845168	0.250448135	0.212216371	AQP1	1
GO:0072109	GO:0072109	glomerular mesangium development	1/82	16/18723	0.067845168	0.250448135	0.212216371	CD34	1
GO:0090231	GO:0090231	regulation of spindle checkpoint	1/82	16/18723	0.067845168	0.250448135	0.212216371	DUSP1	1
GO:0090266	GO:0090266	regulation of mitotic cell cycle spindle assembly checkpoint	1/82	16/18723	0.067845168	0.250448135	0.212216371	DUSP1	1
GO:0099010	GO:0099010	modification of postsynaptic structure	1/82	16/18723	0.067845168	0.250448135	0.212216371	SYNPO	1
GO:1903504	GO:1903504	regulation of mitotic spindle checkpoint	1/82	16/18723	0.067845168	0.250448135	0.212216371	DUSP1	1
GO:1905906	GO:1905906	regulation of amyloid fibril formation	1/82	16/18723	0.067845168	0.250448135	0.212216371	CLU	1
GO:2001044	GO:2001044	regulation of integrin-mediated signaling pathway	1/82	16/18723	0.067845168	0.250448135	0.212216371	FLNA	1
GO:2001212	GO:2001212	regulation of vasculogenesis	1/82	16/18723	0.067845168	0.250448135	0.212216371	CD34	1
GO:2001224	GO:2001224	positive regulation of neuron migration	1/82	16/18723	0.067845168	0.250448135	0.212216371	FLNA	1
GO:0045861	GO:0045861	negative regulation of proteolysis	4/82	351/18723	0.068178571	0.251129364	0.212793608	CPAMD8/AQP1/A2M/CRIM1	4
GO:0007178	GO:0007178	transmembrane receptor protein serine/threonine kinase signaling pathway	4/82	355/18723	0.070446082	0.258916211	0.219391766	LTBP2/LTBP1/SULF1/CRIM1	4
GO:0034764	GO:0034764	positive regulation of transmembrane transport	3/82	219/18723	0.071452245	0.260403155	0.220651723	CX3CL1/FLNA/KCNMB1	3
GO:0010224	GO:0010224	response to UV-B	1/82	17/18723	0.071931162	0.260403155	0.220651723	MFAP4	1
GO:0043117	GO:0043117	positive regulation of vascular permeability	1/82	17/18723	0.071931162	0.260403155	0.220651723	PDE3A	1
GO:0055119	GO:0055119	relaxation of cardiac muscle	1/82	17/18723	0.071931162	0.260403155	0.220651723	PLN	1
GO:0060644	GO:0060644	mammary gland epithelial cell differentiation	1/82	17/18723	0.071931162	0.260403155	0.220651723	LBH	1
GO:0090083	GO:0090083	regulation of inclusion body assembly	1/82	17/18723	0.071931162	0.260403155	0.220651723	CLU	1
GO:1900034	GO:1900034	regulation of cellular response to heat	1/82	17/18723	0.071931162	0.260403155	0.220651723	CD34	1
GO:1904063	GO:1904063	negative regulation of cation transmembrane transport	2/82	102/18723	0.073716178	0.266246624	0.225603167	CASQ2/PLN	2
GO:0002274	GO:0002274	myeloid leukocyte activation	3/82	223/18723	0.074546388	0.266246624	0.225603167	CX3CL1/MT1G/CLU	3
GO:0003128	GO:0003128	heart field specification	1/82	18/18723	0.075999463	0.266246624	0.225603167	MEF2C	1
GO:0031000	GO:0031000	response to caffeine	1/82	18/18723	0.075999463	0.266246624	0.225603167	CASQ2	1
GO:0042693	GO:0042693	muscle cell fate commitment	1/82	18/18723	0.075999463	0.266246624	0.225603167	MEF2C	1
GO:0043116	GO:0043116	negative regulation of vascular permeability	1/82	18/18723	0.075999463	0.266246624	0.225603167	PDE3A	1
GO:0043217	GO:0043217	myelin maintenance	1/82	18/18723	0.075999463	0.266246624	0.225603167	CLU	1
GO:0048643	GO:0048643	positive regulation of skeletal muscle tissue development	1/82	18/18723	0.075999463	0.266246624	0.225603167	MEF2C	1
GO:0051447	GO:0051447	negative regulation of meiotic cell cycle	1/82	18/18723	0.075999463	0.266246624	0.225603167	DUSP1	1
GO:0060008	GO:0060008	Sertoli cell differentiation	1/82	18/18723	0.075999463	0.266246624	0.225603167	FLNA	1
GO:0060602	GO:0060602	branch elongation of an epithelium	1/82	18/18723	0.075999463	0.266246624	0.225603167	TNC	1
GO:0071786	GO:0071786	endoplasmic reticulum tubular network organization	1/82	18/18723	0.075999463	0.266246624	0.225603167	REEP1	1
GO:0099558	GO:0099558	maintenance of synapse structure	1/82	18/18723	0.075999463	0.266246624	0.225603167	PCLO	1
GO:0150079	GO:0150079	negative regulation of neuroinflammatory response	1/82	18/18723	0.075999463	0.266246624	0.225603167	CX3CL1	1
GO:1902170	GO:1902170	cellular response to reactive nitrogen species	1/82	18/18723	0.075999463	0.266246624	0.225603167	AQP1	1
GO:0048661	GO:0048661	positive regulation of smooth muscle cell proliferation	2/82	104/18723	0.076228287	0.266246624	0.225603167	CX3CL1/TGM2	2
GO:0060419	GO:0060419	heart growth	2/82	104/18723	0.076228287	0.266246624	0.225603167	MEF2C/SORBS2	2
GO:0007411	GO:0007411	axon guidance	3/82	227/18723	0.077699627	0.266360155	0.225699367	NEXN/PALLD/NFASC	3
GO:0071692	GO:0071692	protein localization to extracellular region	4/82	368/18723	0.078081527	0.266360155	0.225699367	PCLO/LTBP2/LTBP1/KCNA5	4
GO:0097485	GO:0097485	neuron projection guidance	3/82	228/18723	0.078497062	0.266360155	0.225699367	NEXN/PALLD/NFASC	3
GO:0002062	GO:0002062	chondrocyte differentiation	2/82	106/18723	0.078767451	0.266360155	0.225699367	MEF2C/SULF1	2
GO:0042116	GO:0042116	macrophage activation	2/82	106/18723	0.078767451	0.266360155	0.225699367	CX3CL1/CLU	2
GO:0071356	GO:0071356	cellular response to tumor necrosis factor	3/82	229/18723	0.079298117	0.266360155	0.225699367	CX3CL1/KLF2/CCDC3	3
GO:0071695	GO:0071695	anatomical structure maturation	3/82	229/18723	0.079298117	0.266360155	0.225699367	CX3CL1/KLF2/PDE3A	3
GO:0007229	GO:0007229	integrin-mediated signaling pathway	2/82	107/18723	0.080046975	0.266360155	0.225699367	FLNA/ITGA8	2
GO:0071868	GO:0071868	cellular response to monoamine stimulus	2/82	107/18723	0.080046975	0.266360155	0.225699367	FLNA/TGM2	2
GO:0071870	GO:0071870	cellular response to catecholamine stimulus	2/82	107/18723	0.080046975	0.266360155	0.225699367	FLNA/TGM2	2
GO:0002523	GO:0002523	leukocyte migration involved in inflammatory response	1/82	19/18723	0.080050147	0.266360155	0.225699367	CX3CL1	1
GO:0010829	GO:0010829	negative regulation of glucose transmembrane transport	1/82	19/18723	0.080050147	0.266360155	0.225699367	OSTN	1
GO:0030220	GO:0030220	platelet formation	1/82	19/18723	0.080050147	0.266360155	0.225699367	MEF2C	1
GO:0036344	GO:0036344	platelet morphogenesis	1/82	19/18723	0.080050147	0.266360155	0.225699367	MEF2C	1
GO:0043031	GO:0043031	negative regulation of macrophage activation	1/82	19/18723	0.080050147	0.266360155	0.225699367	CX3CL1	1
GO:0045019	GO:0045019	negative regulation of nitric oxide biosynthetic process	1/82	19/18723	0.080050147	0.266360155	0.225699367	CD34	1
GO:0048245	GO:0048245	eosinophil chemotaxis	1/82	19/18723	0.080050147	0.266360155	0.225699367	CX3CL1	1
GO:0070262	GO:0070262	peptidyl-serine dephosphorylation	1/82	19/18723	0.080050147	0.266360155	0.225699367	DUSP1	1
GO:0097623	GO:0097623	potassium ion export across plasma membrane	1/82	19/18723	0.080050147	0.266360155	0.225699367	KCNA5	1
GO:1900221	GO:1900221	regulation of amyloid-beta clearance	1/82	19/18723	0.080050147	0.266360155	0.225699367	CLU	1
GO:1901881	GO:1901881	positive regulation of protein depolymerization	1/82	19/18723	0.080050147	0.266360155	0.225699367	DSTN	1
GO:1903975	GO:1903975	regulation of glial cell migration	1/82	19/18723	0.080050147	0.266360155	0.225699367	CX3CL1	1
GO:1903978	GO:1903978	regulation of microglial cell activation	1/82	19/18723	0.080050147	0.266360155	0.225699367	CX3CL1	1
GO:1904406	GO:1904406	negative regulation of nitric oxide metabolic process	1/82	19/18723	0.080050147	0.266360155	0.225699367	CD34	1
GO:0034446	GO:0034446	substrate adhesion-dependent cell spreading	2/82	108/18723	0.08133302	0.270096074	0.228864985	FLNA/ITGA8	2
GO:0002253	GO:0002253	activation of immune response	4/82	375/18723	0.082359203	0.270703261	0.229379483	MFAP4/MEF2C/A2M/CLU	4
GO:0007188	GO:0007188	adenylate cyclase-modulating G protein-coupled receptor signaling pathway	3/82	233/18723	0.082538247	0.270703261	0.229379483	RAMP1/FLNA/PLN	3
GO:0032410	GO:0032410	negative regulation of transporter activity	2/82	109/18723	0.082625506	0.270703261	0.229379483	CASQ2/PLN	2
GO:0034766	GO:0034766	negative regulation of ion transmembrane transport	2/82	109/18723	0.082625506	0.270703261	0.229379483	CASQ2/PLN	2
GO:0072009	GO:0072009	nephron epithelium development	2/82	109/18723	0.082625506	0.270703261	0.229379483	MEF2C/CD34	2
GO:0007097	GO:0007097	nuclear migration	1/82	20/18723	0.084083289	0.270703261	0.229379483	SYNE2	1
GO:0010042	GO:0010042	response to manganese ion	1/82	20/18723	0.084083289	0.270703261	0.229379483	FIBIN	1
GO:0010523	GO:0010523	negative regulation of calcium ion transport into cytosol	1/82	20/18723	0.084083289	0.270703261	0.229379483	CASQ2	1
GO:0015669	GO:0015669	gas transport	1/82	20/18723	0.084083289	0.270703261	0.229379483	AQP1	1
GO:0043691	GO:0043691	reverse cholesterol transport	1/82	20/18723	0.084083289	0.270703261	0.229379483	CLU	1
GO:0045844	GO:0045844	positive regulation of striated muscle tissue development	1/82	20/18723	0.084083289	0.270703261	0.229379483	MEF2C	1
GO:0048636	GO:0048636	positive regulation of muscle organ development	1/82	20/18723	0.084083289	0.270703261	0.229379483	MEF2C	1
GO:0071379	GO:0071379	cellular response to prostaglandin stimulus	1/82	20/18723	0.084083289	0.270703261	0.229379483	TNC	1
GO:0071731	GO:0071731	response to nitric oxide	1/82	20/18723	0.084083289	0.270703261	0.229379483	AQP1	1
GO:0090201	GO:0090201	negative regulation of release of cytochrome c from mitochondria	1/82	20/18723	0.084083289	0.270703261	0.229379483	CLU	1
GO:1902004	GO:1902004	positive regulation of amyloid-beta formation	1/82	20/18723	0.084083289	0.270703261	0.229379483	CLU	1
GO:0030900	GO:0030900	forebrain development	4/82	379/18723	0.08485508	0.271705581	0.230228795	AQP1/NRGN/BTG2/FLNA	4
GO:0048762	GO:0048762	mesenchymal cell differentiation	3/82	236/18723	0.085005627	0.271705581	0.230228795	MEF2C/FLNA/FRZB	3
GO:0071867	GO:0071867	response to monoamine	2/82	111/18723	0.085229481	0.271705581	0.230228795	FLNA/TGM2	2
GO:0071869	GO:0071869	response to catecholamine	2/82	111/18723	0.085229481	0.271705581	0.230228795	FLNA/TGM2	2
GO:0090288	GO:0090288	negative regulation of cellular response to growth factor stimulus	2/82	111/18723	0.085229481	0.271705581	0.230228795	SULF1/CRIM1	2
GO:0071347	GO:0071347	cellular response to interleukin-1	2/82	113/18723	0.087858273	0.271705581	0.230228795	CX3CL1/KLF2	2
GO:0002689	GO:0002689	negative regulation of leukocyte chemotaxis	1/82	21/18723	0.088098964	0.271705581	0.230228795	DUSP1	1
GO:0003091	GO:0003091	renal water homeostasis	1/82	21/18723	0.088098964	0.271705581	0.230228795	AQP1	1
GO:0006925	GO:0006925	inflammatory cell apoptotic process	1/82	21/18723	0.088098964	0.271705581	0.230228795	MEF2C	1
GO:0007252	GO:0007252	I-kappaB phosphorylation	1/82	21/18723	0.088098964	0.271705581	0.230228795	CX3CL1	1
GO:0022010	GO:0022010	central nervous system myelination	1/82	21/18723	0.088098964	0.271705581	0.230228795	CLU	1
GO:0030449	GO:0030449	regulation of complement activation	1/82	21/18723	0.088098964	0.271705581	0.230228795	A2M	1
GO:0032291	GO:0032291	axon ensheathment in central nervous system	1/82	21/18723	0.088098964	0.271705581	0.230228795	CLU	1
GO:0060445	GO:0060445	branching involved in salivary gland morphogenesis	1/82	21/18723	0.088098964	0.271705581	0.230228795	TGM2	1
GO:0097734	GO:0097734	extracellular exosome biogenesis	1/82	21/18723	0.088098964	0.271705581	0.230228795	CD34	1
GO:0099515	GO:0099515	actin filament-based transport	1/82	21/18723	0.088098964	0.271705581	0.230228795	SYNE2	1
GO:0150105	GO:0150105	protein localization to cell-cell junction	1/82	21/18723	0.088098964	0.271705581	0.230228795	FLNA	1
GO:0150146	GO:0150146	cell junction disassembly	1/82	21/18723	0.088098964	0.271705581	0.230228795	CX3CL1	1
GO:1901863	GO:1901863	positive regulation of muscle tissue development	1/82	21/18723	0.088098964	0.271705581	0.230228795	MEF2C	1
GO:1905209	GO:1905209	positive regulation of cardiocyte differentiation	1/82	21/18723	0.088098964	0.271705581	0.230228795	MEF2C	1
GO:2000178	GO:2000178	negative regulation of neural precursor cell proliferation	1/82	21/18723	0.088098964	0.271705581	0.230228795	BTG2	1
GO:2000291	GO:2000291	regulation of myoblast proliferation	1/82	21/18723	0.088098964	0.271705581	0.230228795	KCNA5	1
GO:2001014	GO:2001014	regulation of skeletal muscle cell differentiation	1/82	21/18723	0.088098964	0.271705581	0.230228795	MEF2C	1
GO:0051261	GO:0051261	protein depolymerization	2/82	114/18723	0.089181781	0.274543184	0.232633229	LMOD1/DSTN	2
GO:0043279	GO:0043279	response to alkaloid	2/82	115/18723	0.090511262	0.278128412	0.235671159	TGM2/CASQ2	2
GO:0007398	GO:0007398	ectoderm development	1/82	22/18723	0.092097247	0.279942443	0.237208272	ETS2	1
GO:0045663	GO:0045663	positive regulation of myoblast differentiation	1/82	22/18723	0.092097247	0.279942443	0.237208272	MEF2C	1
GO:0051220	GO:0051220	cytoplasmic sequestering of protein	1/82	22/18723	0.092097247	0.279942443	0.237208272	FLNA	1
GO:0055093	GO:0055093	response to hyperoxia	1/82	22/18723	0.092097247	0.279942443	0.237208272	KCNA5	1
GO:0099563	GO:0099563	modification of synaptic structure	1/82	22/18723	0.092097247	0.279942443	0.237208272	SYNPO	1
GO:2000725	GO:2000725	regulation of cardiac muscle cell differentiation	1/82	22/18723	0.092097247	0.279942443	0.237208272	MEF2C	1
GO:0003007	GO:0003007	heart morphogenesis	3/82	246/18723	0.093455358	0.282376209	0.239270515	MEF2C/FLNA/TPM1	3
GO:0051402	GO:0051402	neuron apoptotic process	3/82	246/18723	0.093455358	0.282376209	0.239270515	CX3CL1/MEF2C/BTG2	3
GO:0043122	GO:0043122	regulation of I-kappaB kinase/NF-kappaB signaling	3/82	249/18723	0.096056188	0.282376209	0.239270515	CX3CL1/FLNA/TGM2	3
GO:0002052	GO:0002052	positive regulation of neuroblast proliferation	1/82	23/18723	0.096078212	0.282376209	0.239270515	CX3CL1	1
GO:0006622	GO:0006622	protein targeting to lysosome	1/82	23/18723	0.096078212	0.282376209	0.239270515	CLU	1
GO:0006833	GO:0006833	water transport	1/82	23/18723	0.096078212	0.282376209	0.239270515	AQP1	1
GO:0010804	GO:0010804	negative regulation of tumor necrosis factor-mediated signaling pathway	1/82	23/18723	0.096078212	0.282376209	0.239270515	CCDC3	1
GO:0016338	GO:0016338	calcium-independent cell-cell adhesion via plasma membrane cell-adhesion molecules	1/82	23/18723	0.096078212	0.282376209	0.239270515	CX3CL1	1
GO:0019430	GO:0019430	removal of superoxide radicals	1/82	23/18723	0.096078212	0.282376209	0.239270515	SOD3	1
GO:0045724	GO:0045724	positive regulation of cilium assembly	1/82	23/18723	0.096078212	0.282376209	0.239270515	CCDC88A	1
GO:0051131	GO:0051131	chaperone-mediated protein complex assembly	1/82	23/18723	0.096078212	0.282376209	0.239270515	CLU	1
GO:0060384	GO:0060384	innervation	1/82	23/18723	0.096078212	0.282376209	0.239270515	SULF1	1
GO:0060487	GO:0060487	lung epithelial cell differentiation	1/82	23/18723	0.096078212	0.282376209	0.239270515	KLF2	1
GO:0071305	GO:0071305	cellular response to vitamin D	1/82	23/18723	0.096078212	0.282376209	0.239270515	TNC	1
GO:0072677	GO:0072677	eosinophil migration	1/82	23/18723	0.096078212	0.282376209	0.239270515	CX3CL1	1
GO:0090103	GO:0090103	cochlea morphogenesis	1/82	23/18723	0.096078212	0.282376209	0.239270515	FRZB	1
GO:0140112	GO:0140112	extracellular vesicle biogenesis	1/82	23/18723	0.096078212	0.282376209	0.239270515	CD34	1
GO:1900273	GO:1900273	positive regulation of long-term synaptic potentiation	1/82	23/18723	0.096078212	0.282376209	0.239270515	NRGN	1
GO:2000737	GO:2000737	negative regulation of stem cell differentiation	1/82	23/18723	0.096078212	0.282376209	0.239270515	LBH	1
GO:0071774	GO:0071774	response to fibroblast growth factor	2/82	120/18723	0.097245603	0.285310144	0.241756576	TNC/SULF1	2
GO:0003206	GO:0003206	cardiac chamber morphogenesis	2/82	121/18723	0.098609338	0.28556809	0.241975145	MEF2C/TPM1	2
GO:0043244	GO:0043244	regulation of protein-containing complex disassembly	2/82	121/18723	0.098609338	0.28556809	0.241975145	LMOD1/DSTN	2
GO:0034612	GO:0034612	response to tumor necrosis factor	3/82	253/18723	0.099570014	0.28556809	0.241975145	CX3CL1/KLF2/CCDC3	3
GO:0097305	GO:0097305	response to alcohol	3/82	253/18723	0.099570014	0.28556809	0.241975145	TNC/KLF2/KCNMB1	3
GO:0001702	GO:0001702	gastrulation with mouth forming second	1/82	24/18723	0.100041933	0.28556809	0.241975145	ETS2	1
GO:0033032	GO:0033032	regulation of myeloid cell apoptotic process	1/82	24/18723	0.100041933	0.28556809	0.241975145	MEF2C	1
GO:0036003	GO:0036003	positive regulation of transcription from RNA polymerase II promoter in response to stress	1/82	24/18723	0.100041933	0.28556809	0.241975145	KLF2	1
GO:0040037	GO:0040037	negative regulation of fibroblast growth factor receptor signaling pathway	1/82	24/18723	0.100041933	0.28556809	0.241975145	SULF1	1
GO:0048641	GO:0048641	regulation of skeletal muscle tissue development	1/82	24/18723	0.100041933	0.28556809	0.241975145	MEF2C	1
GO:0051647	GO:0051647	nucleus localization	1/82	24/18723	0.100041933	0.28556809	0.241975145	SYNE2	1
GO:0060479	GO:0060479	lung cell differentiation	1/82	24/18723	0.100041933	0.28556809	0.241975145	KLF2	1
GO:0060571	GO:0060571	morphogenesis of an epithelial fold	1/82	24/18723	0.100041933	0.28556809	0.241975145	SULF1	1
GO:0070841	GO:0070841	inclusion body assembly	1/82	24/18723	0.100041933	0.28556809	0.241975145	CLU	1
GO:0071676	GO:0071676	negative regulation of mononuclear cell migration	1/82	24/18723	0.100041933	0.28556809	0.241975145	DUSP1	1
GO:0072010	GO:0072010	glomerular epithelium development	1/82	24/18723	0.100041933	0.28556809	0.241975145	CD34	1
GO:2000310	GO:2000310	regulation of NMDA receptor activity	1/82	24/18723	0.100041933	0.28556809	0.241975145	MEF2C	1
GO:0007611	GO:0007611	learning or memory	3/82	255/18723	0.101346374	0.286536983	0.242796133	MEF2C/NRGN/BTG2	3
GO:0043547	GO:0043547	positive regulation of GTPase activity	3/82	255/18723	0.101346374	0.286536983	0.242796133	CX3CL1/TGM2/NET1	3
GO:0051924	GO:0051924	regulation of calcium ion transport	3/82	255/18723	0.101346374	0.286536983	0.242796133	CX3CL1/CASQ2/PLN	3
GO:0003231	GO:0003231	cardiac ventricle development	2/82	123/18723	0.101353087	0.286536983	0.242796133	MEF2C/TPM1	2
GO:0071482	GO:0071482	cellular response to light stimulus	2/82	123/18723	0.101353087	0.286536983	0.242796133	MFAP4/AQP1	2
GO:0090092	GO:0090092	regulation of transmembrane receptor protein serine/threonine kinase signaling pathway	3/82	256/18723	0.102239359	0.286536983	0.242796133	LTBP1/SULF1/CRIM1	3
GO:0010560	GO:0010560	positive regulation of glycoprotein biosynthetic process	1/82	25/18723	0.103988485	0.286536983	0.242796133	RAMP1	1
GO:0030318	GO:0030318	melanocyte differentiation	1/82	25/18723	0.103988485	0.286536983	0.242796133	MEF2C	1
GO:0031664	GO:0031664	regulation of lipopolysaccharide-mediated signaling pathway	1/82	25/18723	0.103988485	0.286536983	0.242796133	CX3CL1	1
GO:0032469	GO:0032469	endoplasmic reticulum calcium ion homeostasis	1/82	25/18723	0.103988485	0.286536983	0.242796133	TGM2	1
GO:0033622	GO:0033622	integrin activation	1/82	25/18723	0.103988485	0.286536983	0.242796133	CX3CL1	1
GO:0045822	GO:0045822	negative regulation of heart contraction	1/82	25/18723	0.103988485	0.286536983	0.242796133	PLN	1
GO:0051450	GO:0051450	myoblast proliferation	1/82	25/18723	0.103988485	0.286536983	0.242796133	KCNA5	1
GO:0051788	GO:0051788	response to misfolded protein	1/82	25/18723	0.103988485	0.286536983	0.242796133	CLU	1
GO:0071450	GO:0071450	cellular response to oxygen radical	1/82	25/18723	0.103988485	0.286536983	0.242796133	SOD3	1
GO:0071451	GO:0071451	cellular response to superoxide	1/82	25/18723	0.103988485	0.286536983	0.242796133	SOD3	1
GO:0072012	GO:0072012	glomerulus vasculature development	1/82	25/18723	0.103988485	0.286536983	0.242796133	CD34	1
GO:0072202	GO:0072202	cell differentiation involved in metanephros development	1/82	25/18723	0.103988485	0.286536983	0.242796133	CD34	1
GO:1902993	GO:1902993	positive regulation of amyloid precursor protein catabolic process	1/82	25/18723	0.103988485	0.286536983	0.242796133	CLU	1
GO:1905563	GO:1905563	negative regulation of vascular endothelial cell proliferation	1/82	25/18723	0.103988485	0.286536983	0.242796133	MEF2C	1
GO:2000311	GO:2000311	regulation of AMPA receptor activity	1/82	25/18723	0.103988485	0.286536983	0.242796133	MEF2C	1
GO:2000027	GO:2000027	regulation of animal organ morphogenesis	2/82	125/18723	0.104118062	0.286536983	0.242796133	SULF1/CD34	2
GO:0001556	GO:0001556	oocyte maturation	1/82	26/18723	0.107917939	0.291758916	0.24722092	PDE3A	1
GO:0002026	GO:0002026	regulation of the force of heart contraction	1/82	26/18723	0.107917939	0.291758916	0.24722092	PLN	1
GO:0003416	GO:0003416	endochondral bone growth	1/82	26/18723	0.107917939	0.291758916	0.24722092	OSTN	1
GO:0007214	GO:0007214	gamma-aminobutyric acid signaling pathway	1/82	26/18723	0.107917939	0.291758916	0.24722092	GABRA4	1
GO:0051560	GO:0051560	mitochondrial calcium ion homeostasis	1/82	26/18723	0.107917939	0.291758916	0.24722092	TGM2	1
GO:0060219	GO:0060219	camera-type eye photoreceptor cell differentiation	1/82	26/18723	0.107917939	0.291758916	0.24722092	RORB	1
GO:0071425	GO:0071425	hematopoietic stem cell proliferation	1/82	26/18723	0.107917939	0.291758916	0.24722092	CD34	1
GO:0071880	GO:0071880	adenylate cyclase-activating adrenergic receptor signaling pathway	1/82	26/18723	0.107917939	0.291758916	0.24722092	PLN	1
GO:1903523	GO:1903523	negative regulation of blood circulation	1/82	26/18723	0.107917939	0.291758916	0.24722092	PLN	1
GO:1905523	GO:1905523	positive regulation of macrophage migration	1/82	26/18723	0.107917939	0.291758916	0.24722092	CX3CL1	1
GO:2000108	GO:2000108	positive regulation of leukocyte apoptotic process	1/82	26/18723	0.107917939	0.291758916	0.24722092	MEF2C	1
GO:0001952	GO:0001952	regulation of cell-matrix adhesion	2/82	128/18723	0.10830408	0.292334374	0.247708532	LIMCH1/CX3CL1	2
GO:0007498	GO:0007498	mesoderm development	2/82	129/18723	0.109709421	0.295654623	0.250521934	ETS2/ITGA8	2
GO:0030522	GO:0030522	intracellular receptor signaling pathway	3/82	265/18723	0.110417393	0.296166146	0.250955372	KLF2/RORB/LBH	3
GO:0001958	GO:0001958	endochondral ossification	1/82	27/18723	0.111830371	0.296166146	0.250955372	MEF2C	1
GO:0003401	GO:0003401	axis elongation	1/82	27/18723	0.111830371	0.296166146	0.250955372	TNC	1
GO:0009651	GO:0009651	response to salt stress	1/82	27/18723	0.111830371	0.296166146	0.250955372	AQP1	1
GO:0032703	GO:0032703	negative regulation of interleukin-2 production	1/82	27/18723	0.111830371	0.296166146	0.250955372	CD34	1
GO:0032781	GO:0032781	positive regulation of ATPase activity	1/82	27/18723	0.111830371	0.296166146	0.250955372	TPM1	1
GO:0036075	GO:0036075	replacement ossification	1/82	27/18723	0.111830371	0.296166146	0.250955372	MEF2C	1
GO:0048520	GO:0048520	positive regulation of behavior	1/82	27/18723	0.111830371	0.296166146	0.250955372	MEF2C	1
GO:0061437	GO:0061437	renal system vasculature development	1/82	27/18723	0.111830371	0.296166146	0.250955372	CD34	1
GO:0061440	GO:0061440	kidney vasculature development	1/82	27/18723	0.111830371	0.296166146	0.250955372	CD34	1
GO:1903859	GO:1903859	regulation of dendrite extension	1/82	27/18723	0.111830371	0.296166146	0.250955372	OSTN	1
GO:0032412	GO:0032412	regulation of ion transmembrane transporter activity	3/82	267/18723	0.112268514	0.296634414	0.251352157	MEF2C/CASQ2/PLN	3
GO:0032102	GO:0032102	negative regulation of response to external stimulus	4/82	420/18723	0.112515096	0.296634414	0.251352157	CX3CL1/DUSP1/A2M/CD34	4
GO:0090101	GO:0090101	negative regulation of transmembrane receptor protein serine/threonine kinase signaling pathway	2/82	131/18723	0.112534692	0.296634414	0.251352157	LTBP1/CRIM1	2
GO:0006816	GO:0006816	calcium ion transport	4/82	422/18723	0.113957366	0.299915876	0.254132692	RAMP1/CX3CL1/CASQ2/PLN	4
GO:0000303	GO:0000303	response to superoxide	1/82	28/18723	0.115725851	0.30128011	0.255288672	SOD3	1
GO:0003156	GO:0003156	regulation of animal organ formation	1/82	28/18723	0.115725851	0.30128011	0.255288672	SULF1	1
GO:0006972	GO:0006972	hyperosmotic response	1/82	28/18723	0.115725851	0.30128011	0.255288672	AQP1	1
GO:0010460	GO:0010460	positive regulation of heart rate	1/82	28/18723	0.115725851	0.30128011	0.255288672	TPM1	1
GO:0010575	GO:0010575	positive regulation of vascular endothelial growth factor production	1/82	28/18723	0.115725851	0.30128011	0.255288672	SULF1	1
GO:1903020	GO:1903020	positive regulation of glycoprotein metabolic process	1/82	28/18723	0.115725851	0.30128011	0.255288672	RAMP1	1
GO:1903671	GO:1903671	negative regulation of sprouting angiogenesis	1/82	28/18723	0.115725851	0.30128011	0.255288672	KLF2	1
GO:0001508	GO:0001508	action potential	2/82	134/18723	0.116808049	0.302527563	0.256345697	FLNA/KCNA5	2
GO:0008277	GO:0008277	regulation of G protein-coupled receptor signaling pathway	2/82	134/18723	0.116808049	0.302527563	0.256345697	RAMP1/RGS5	2
GO:0042552	GO:0042552	myelination	2/82	134/18723	0.116808049	0.302527563	0.256345697	NFASC/CLU	2
GO:0034249	GO:0034249	negative regulation of cellular amide metabolic process	3/82	273/18723	0.117893301	0.302527563	0.256345697	RTN1/BTG2/CLU	3
GO:0098742	GO:0098742	cell-cell adhesion via plasma-membrane adhesion molecules	3/82	273/18723	0.117893301	0.302527563	0.256345697	CX3CL1/NEXN/PALLD	3
GO:0000289	GO:0000289	nuclear-transcribed mRNA poly(A) tail shortening	1/82	29/18723	0.119604454	0.302527563	0.256345697	BTG2	1
GO:0000305	GO:0000305	response to oxygen radical	1/82	29/18723	0.119604454	0.302527563	0.256345697	SOD3	1
GO:0021591	GO:0021591	ventricular system development	1/82	29/18723	0.119604454	0.302527563	0.256345697	AQP1	1
GO:0033028	GO:0033028	myeloid cell apoptotic process	1/82	29/18723	0.119604454	0.302527563	0.256345697	MEF2C	1
GO:0048679	GO:0048679	regulation of axon regeneration	1/82	29/18723	0.119604454	0.302527563	0.256345697	FLNA	1
GO:0060441	GO:0060441	epithelial tube branching involved in lung morphogenesis	1/82	29/18723	0.119604454	0.302527563	0.256345697	TNC	1
GO:0090025	GO:0090025	regulation of monocyte chemotaxis	1/82	29/18723	0.119604454	0.302527563	0.256345697	DUSP1	1
GO:0098868	GO:0098868	bone growth	1/82	29/18723	0.119604454	0.302527563	0.256345697	OSTN	1
GO:1901017	GO:1901017	negative regulation of potassium ion transmembrane transporter activity	1/82	29/18723	0.119604454	0.302527563	0.256345697	CASQ2	1
GO:1902230	GO:1902230	negative regulation of intrinsic apoptotic signaling pathway in response to DNA damage	1/82	29/18723	0.119604454	0.302527563	0.256345697	CLU	1
GO:0007272	GO:0007272	ensheathment of neurons	2/82	136/18723	0.119679809	0.302527563	0.256345697	NFASC/CLU	2
GO:0008366	GO:0008366	axon ensheathment	2/82	136/18723	0.119679809	0.302527563	0.256345697	NFASC/CLU	2
GO:0043624	GO:0043624	cellular protein complex disassembly	2/82	136/18723	0.119679809	0.302527563	0.256345697	LMOD1/DSTN	2
GO:0072073	GO:0072073	kidney epithelium development	2/82	136/18723	0.119679809	0.302527563	0.256345697	MEF2C/CD34	2
GO:0043270	GO:0043270	positive regulation of ion transport	3/82	275/18723	0.11979159	0.302527563	0.256345697	CX3CL1/FLNA/KCNMB1	3
GO:0045471	GO:0045471	response to ethanol	2/82	137/18723	0.121122347	0.304947005	0.258395802	TNC/KCNMB1	2
GO:0060078	GO:0060078	regulation of postsynaptic membrane potential	2/82	137/18723	0.121122347	0.304947005	0.258395802	MEF2C/GABRA4	2
GO:0052548	GO:0052548	regulation of endopeptidase activity	4/82	432/18723	0.121291903	0.304947005	0.258395802	CPAMD8/AQP1/A2M/CRIM1	4
GO:0022898	GO:0022898	regulation of transmembrane transporter activity	3/82	278/18723	0.122660456	0.307471307	0.260534761	MEF2C/CASQ2/PLN	3
GO:0031349	GO:0031349	positive regulation of defense response	3/82	278/18723	0.122660456	0.307471307	0.260534761	CX3CL1/MEF2C/TGM2	3
GO:0006884	GO:0006884	cell volume homeostasis	1/82	30/18723	0.123466251	0.307662579	0.260696835	AQP1	1
GO:0017145	GO:0017145	stem cell division	1/82	30/18723	0.123466251	0.307662579	0.260696835	LBH	1
GO:0034694	GO:0034694	response to prostaglandin	1/82	30/18723	0.123466251	0.307662579	0.260696835	TNC	1
GO:0036296	GO:0036296	response to increased oxygen levels	1/82	30/18723	0.123466251	0.307662579	0.260696835	KCNA5	1
GO:0045598	GO:0045598	regulation of fat cell differentiation	2/82	139/18723	0.124020415	0.308133195	0.26109561	CCDC3/FRZB	2
GO:0051783	GO:0051783	regulation of nuclear division	2/82	139/18723	0.124020415	0.308133195	0.26109561	DUSP1/PDE3A	2
GO:0021700	GO:0021700	developmental maturation	3/82	280/18723	0.124587124	0.309085998	0.261902964	CX3CL1/KLF2/PDE3A	3
GO:0007249	GO:0007249	I-kappaB kinase/NF-kappaB signaling	3/82	281/18723	0.125554634	0.309919463	0.262609198	CX3CL1/FLNA/TGM2	3
GO:0031333	GO:0031333	negative regulation of protein-containing complex assembly	2/82	141/18723	0.126935377	0.309919463	0.262609198	LMOD1/CLU	2
GO:0001782	GO:0001782	B cell homeostasis	1/82	31/18723	0.127311315	0.309919463	0.262609198	MEF2C	1
GO:0002063	GO:0002063	chondrocyte development	1/82	31/18723	0.127311315	0.309919463	0.262609198	SULF1	1
GO:0018200	GO:0018200	peptidyl-glutamic acid modification	1/82	31/18723	0.127311315	0.309919463	0.262609198	TTLL7	1
GO:0030201	GO:0030201	heparan sulfate proteoglycan metabolic process	1/82	31/18723	0.127311315	0.309919463	0.262609198	SULF1	1
GO:0032148	GO:0032148	activation of protein kinase B activity	1/82	31/18723	0.127311315	0.309919463	0.262609198	CCDC88A	1
GO:0048384	GO:0048384	retinoic acid receptor signaling pathway	1/82	31/18723	0.127311315	0.309919463	0.262609198	KLF2	1
GO:0055075	GO:0055075	potassium ion homeostasis	1/82	31/18723	0.127311315	0.309919463	0.262609198	KCNA5	1
GO:0060045	GO:0060045	positive regulation of cardiac muscle cell proliferation	1/82	31/18723	0.127311315	0.309919463	0.262609198	MEF2C	1
GO:0060795	GO:0060795	cell fate commitment involved in formation of primary germ layer	1/82	31/18723	0.127311315	0.309919463	0.262609198	ETS2	1
GO:0070528	GO:0070528	protein kinase C signaling	1/82	31/18723	0.127311315	0.309919463	0.262609198	FIBIN	1
GO:0070633	GO:0070633	transepithelial transport	1/82	31/18723	0.127311315	0.309919463	0.262609198	AQP1	1
GO:0050729	GO:0050729	positive regulation of inflammatory response	2/82	142/18723	0.128399035	0.312116963	0.264471242	CX3CL1/TGM2	2
GO:0070555	GO:0070555	response to interleukin-1	2/82	143/18723	0.129866727	0.314250995	0.266279506	CX3CL1/KLF2	2
GO:0010975	GO:0010975	regulation of neuron projection development	4/82	445/18723	0.131125345	0.314250995	0.266279506	CX3CL1/CCDC88A/SDC2/FLNA	4
GO:0007435	GO:0007435	salivary gland morphogenesis	1/82	32/18723	0.131139716	0.314250995	0.266279506	TGM2	1
GO:0010644	GO:0010644	cell communication by electrical coupling	1/82	32/18723	0.131139716	0.314250995	0.266279506	CASQ2	1
GO:0042044	GO:0042044	fluid transport	1/82	32/18723	0.131139716	0.314250995	0.266279506	AQP1	1
GO:0051642	GO:0051642	centrosome localization	1/82	32/18723	0.131139716	0.314250995	0.266279506	SYNE2	1
GO:0060914	GO:0060914	heart formation	1/82	32/18723	0.131139716	0.314250995	0.266279506	MEF2C	1
GO:0061037	GO:0061037	negative regulation of cartilage development	1/82	32/18723	0.131139716	0.314250995	0.266279506	FRZB	1
GO:0071875	GO:0071875	adrenergic receptor signaling pathway	1/82	32/18723	0.131139716	0.314250995	0.266279506	PLN	1
GO:1900745	GO:1900745	positive regulation of p38MAPK cascade	1/82	32/18723	0.131139716	0.314250995	0.266279506	GADD45B	1
GO:0007612	GO:0007612	learning	2/82	144/18723	0.131338391	0.314280661	0.266304644	NRGN/BTG2	2
GO:0007269	GO:0007269	neurotransmitter secretion	2/82	145/18723	0.132813965	0.315323025	0.267187887	PCLO/MEF2C	2
GO:0099643	GO:0099643	signal release from synapse	2/82	145/18723	0.132813965	0.315323025	0.267187887	PCLO/MEF2C	2
GO:0007189	GO:0007189	adenylate cyclase-activating G protein-coupled receptor signaling pathway	2/82	146/18723	0.134293388	0.315323025	0.267187887	RAMP1/PLN	2
GO:0003382	GO:0003382	epithelial cell morphogenesis	1/82	33/18723	0.134951526	0.315323025	0.267187887	PALLD	1
GO:0035025	GO:0035025	positive regulation of Rho protein signal transduction	1/82	33/18723	0.134951526	0.315323025	0.267187887	NET1	1
GO:0040020	GO:0040020	regulation of meiotic nuclear division	1/82	33/18723	0.134951526	0.315323025	0.267187887	PDE3A	1
GO:0048333	GO:0048333	mesodermal cell differentiation	1/82	33/18723	0.134951526	0.315323025	0.267187887	ITGA8	1
GO:0061842	GO:0061842	microtubule organizing center localization	1/82	33/18723	0.134951526	0.315323025	0.267187887	SYNE2	1
GO:0070570	GO:0070570	regulation of neuron projection regeneration	1/82	33/18723	0.134951526	0.315323025	0.267187887	FLNA	1
GO:0071295	GO:0071295	cellular response to vitamin	1/82	33/18723	0.134951526	0.315323025	0.267187887	TNC	1
GO:0110110	GO:0110110	positive regulation of animal organ morphogenesis	1/82	33/18723	0.134951526	0.315323025	0.267187887	CD34	1
GO:1901099	GO:1901099	negative regulation of signal transduction in absence of ligand	1/82	33/18723	0.134951526	0.315323025	0.267187887	CX3CL1	1
GO:1901380	GO:1901380	negative regulation of potassium ion transmembrane transport	1/82	33/18723	0.134951526	0.315323025	0.267187887	CASQ2	1
GO:1901976	GO:1901976	regulation of cell cycle checkpoint	1/82	33/18723	0.134951526	0.315323025	0.267187887	DUSP1	1
GO:1902692	GO:1902692	regulation of neuroblast proliferation	1/82	33/18723	0.134951526	0.315323025	0.267187887	CX3CL1	1
GO:2000036	GO:2000036	regulation of stem cell population maintenance	1/82	33/18723	0.134951526	0.315323025	0.267187887	LBH	1
GO:2001240	GO:2001240	negative regulation of extrinsic apoptotic signaling pathway in absence of ligand	1/82	33/18723	0.134951526	0.315323025	0.267187887	CX3CL1	1
GO:0060485	GO:0060485	mesenchyme development	3/82	291/18723	0.135378787	0.315883836	0.267663089	MEF2C/FLNA/FRZB	3
GO:0001662	GO:0001662	behavioral fear response	1/82	34/18723	0.138746816	0.317609554	0.26912537	MEF2C	1
GO:0006356	GO:0006356	regulation of transcription by RNA polymerase I	1/82	34/18723	0.138746816	0.317609554	0.26912537	FLNA	1
GO:0007431	GO:0007431	salivary gland development	1/82	34/18723	0.138746816	0.317609554	0.26912537	TGM2	1
GO:0010922	GO:0010922	positive regulation of phosphatase activity	1/82	34/18723	0.138746816	0.317609554	0.26912537	MEF2C	1
GO:0044319	GO:0044319	wound healing, spreading of cells	1/82	34/18723	0.138746816	0.317609554	0.26912537	FLNA	1
GO:0050931	GO:0050931	pigment cell differentiation	1/82	34/18723	0.138746816	0.317609554	0.26912537	MEF2C	1
GO:0051482	GO:0051482	positive regulation of cytosolic calcium ion concentration involved in phospholipase C-activating G protein-coupled signaling pathway	1/82	34/18723	0.138746816	0.317609554	0.26912537	TGM2	1
GO:0070050	GO:0070050	neuron cellular homeostasis	1/82	34/18723	0.138746816	0.317609554	0.26912537	CX3CL1	1
GO:0086004	GO:0086004	regulation of cardiac muscle cell contraction	1/82	34/18723	0.138746816	0.317609554	0.26912537	PLN	1
GO:0090075	GO:0090075	relaxation of muscle	1/82	34/18723	0.138746816	0.317609554	0.26912537	PLN	1
GO:0090505	GO:0090505	epiboly involved in wound healing	1/82	34/18723	0.138746816	0.317609554	0.26912537	FLNA	1
GO:1990000	GO:1990000	amyloid fibril formation	1/82	34/18723	0.138746816	0.317609554	0.26912537	CLU	1
GO:0009411	GO:0009411	response to UV	2/82	149/18723	0.138754144	0.317609554	0.26912537	MFAP4/AQP1	2
GO:0016525	GO:0016525	negative regulation of angiogenesis	2/82	149/18723	0.138754144	0.317609554	0.26912537	KLF2/SULF1	2
GO:0009314	GO:0009314	response to radiation	4/82	456/18723	0.139699092	0.319231601	0.270499806	MFAP4/AQP1/DUSP1/NET1	4
GO:0050890	GO:0050890	cognition	3/82	296/18723	0.140389061	0.319231601	0.270499806	MEF2C/NRGN/BTG2	3
GO:2000181	GO:2000181	negative regulation of blood vessel morphogenesis	2/82	151/18723	0.141746122	0.319231601	0.270499806	KLF2/SULF1	2
GO:0002209	GO:0002209	behavioral defense response	1/82	35/18723	0.142525657	0.319231601	0.270499806	MEF2C	1
GO:0003298	GO:0003298	physiological muscle hypertrophy	1/82	35/18723	0.142525657	0.319231601	0.270499806	SORBS2	1
GO:0003301	GO:0003301	physiological cardiac muscle hypertrophy	1/82	35/18723	0.142525657	0.319231601	0.270499806	SORBS2	1
GO:0018149	GO:0018149	peptide cross-linking	1/82	35/18723	0.142525657	0.319231601	0.270499806	TGM2	1
GO:0033146	GO:0033146	regulation of intracellular estrogen receptor signaling pathway	1/82	35/18723	0.142525657	0.319231601	0.270499806	LBH	1
GO:0033280	GO:0033280	response to vitamin D	1/82	35/18723	0.142525657	0.319231601	0.270499806	TNC	1
GO:0034331	GO:0034331	cell junction maintenance	1/82	35/18723	0.142525657	0.319231601	0.270499806	PCLO	1
GO:0042462	GO:0042462	eye photoreceptor cell development	1/82	35/18723	0.142525657	0.319231601	0.270499806	RORB	1
GO:0043243	GO:0043243	positive regulation of protein-containing complex disassembly	1/82	35/18723	0.142525657	0.319231601	0.270499806	DSTN	1
GO:0048821	GO:0048821	erythrocyte development	1/82	35/18723	0.142525657	0.319231601	0.270499806	KLF2	1
GO:0061049	GO:0061049	cell growth involved in cardiac muscle cell development	1/82	35/18723	0.142525657	0.319231601	0.270499806	SORBS2	1
GO:0090504	GO:0090504	epiboly	1/82	35/18723	0.142525657	0.319231601	0.270499806	FLNA	1
GO:1905207	GO:1905207	regulation of cardiocyte differentiation	1/82	35/18723	0.142525657	0.319231601	0.270499806	MEF2C	1
GO:0008643	GO:0008643	carbohydrate transport	2/82	152/18723	0.143247375	0.319231601	0.270499806	AQP1/OSTN	2
GO:0030509	GO:0030509	BMP signaling pathway	2/82	152/18723	0.143247375	0.319231601	0.270499806	SULF1/CRIM1	2
GO:0051092	GO:0051092	positive regulation of NF-kappaB transcription factor activity	2/82	152/18723	0.143247375	0.319231601	0.270499806	CX3CL1/CLU	2
GO:1901343	GO:1901343	negative regulation of vasculature development	2/82	152/18723	0.143247375	0.319231601	0.270499806	KLF2/SULF1	2
GO:0052547	GO:0052547	regulation of peptidase activity	4/82	461/18723	0.143670165	0.31975141	0.270940265	CPAMD8/AQP1/A2M/CRIM1	4
GO:0010092	GO:0010092	specification of animal organ identity	1/82	36/18723	0.146288119	0.323021018	0.273710755	MEF2C	1
GO:0030224	GO:0030224	monocyte differentiation	1/82	36/18723	0.146288119	0.323021018	0.273710755	MT1G	1
GO:0043949	GO:0043949	regulation of cAMP-mediated signaling	1/82	36/18723	0.146288119	0.323021018	0.273710755	PDE3A	1
GO:0045652	GO:0045652	regulation of megakaryocyte differentiation	1/82	36/18723	0.146288119	0.323021018	0.273710755	MEF2C	1
GO:0045742	GO:0045742	positive regulation of epidermal growth factor receptor signaling pathway	1/82	36/18723	0.146288119	0.323021018	0.273710755	CCDC88A	1
GO:1902229	GO:1902229	regulation of intrinsic apoptotic signaling pathway in response to DNA damage	1/82	36/18723	0.146288119	0.323021018	0.273710755	CLU	1
GO:0007162	GO:0007162	negative regulation of cell adhesion	3/82	303/18723	0.147508134	0.32528918	0.275632675	CX3CL1/TNC/DUSP1	3
GO:0007519	GO:0007519	skeletal muscle tissue development	2/82	155/18723	0.147771499	0.325444541	0.275764319	MEF2C/BTG2	2
GO:0001819	GO:0001819	positive regulation of cytokine production	4/82	467/18723	0.148494636	0.326273746	0.276466944	CX3CL1/SULF1/CD34/CLU	4
GO:0090287	GO:0090287	regulation of cellular response to growth factor stimulus	3/82	304/18723	0.148534817	0.326273746	0.276466944	LTBP1/SULF1/CRIM1	3
GO:0006623	GO:0006623	protein targeting to vacuole	1/82	37/18723	0.150034273	0.326590734	0.276735542	CLU	1
GO:0016202	GO:0016202	regulation of striated muscle tissue development	1/82	37/18723	0.150034273	0.326590734	0.276735542	MEF2C	1
GO:0030513	GO:0030513	positive regulation of BMP signaling pathway	1/82	37/18723	0.150034273	0.326590734	0.276735542	SULF1	1
GO:0040036	GO:0040036	regulation of fibroblast growth factor receptor signaling pathway	1/82	37/18723	0.150034273	0.326590734	0.276735542	SULF1	1
GO:0048009	GO:0048009	insulin-like growth factor receptor signaling pathway	1/82	37/18723	0.150034273	0.326590734	0.276735542	CRIM1	1
GO:0060428	GO:0060428	lung epithelium development	1/82	37/18723	0.150034273	0.326590734	0.276735542	KLF2	1
GO:0097484	GO:0097484	dendrite extension	1/82	37/18723	0.150034273	0.326590734	0.276735542	OSTN	1
GO:0022604	GO:0022604	regulation of cell morphogenesis	3/82	309/18723	0.153703388	0.330025681	0.279646133	FLNA/TPM1/OSTN	3
GO:0007094	GO:0007094	mitotic spindle assembly checkpoint signaling	1/82	38/18723	0.153764188	0.330025681	0.279646133	DUSP1	1
GO:0030279	GO:0030279	negative regulation of ossification	1/82	38/18723	0.153764188	0.330025681	0.279646133	MEF2C	1
GO:0032941	GO:0032941	secretion by tissue	1/82	38/18723	0.153764188	0.330025681	0.279646133	AQP1	1
GO:0033144	GO:0033144	negative regulation of intracellular steroid hormone receptor signaling pathway	1/82	38/18723	0.153764188	0.330025681	0.279646133	LBH	1
GO:0042596	GO:0042596	fear response	1/82	38/18723	0.153764188	0.330025681	0.279646133	MEF2C	1
GO:0071173	GO:0071173	spindle assembly checkpoint signaling	1/82	38/18723	0.153764188	0.330025681	0.279646133	DUSP1	1
GO:0071174	GO:0071174	mitotic spindle checkpoint signaling	1/82	38/18723	0.153764188	0.330025681	0.279646133	DUSP1	1
GO:0097242	GO:0097242	amyloid-beta clearance	1/82	38/18723	0.153764188	0.330025681	0.279646133	CLU	1
GO:1901186	GO:1901186	positive regulation of ERBB signaling pathway	1/82	38/18723	0.153764188	0.330025681	0.279646133	CCDC88A	1
GO:2000279	GO:2000279	negative regulation of DNA biosynthetic process	1/82	38/18723	0.153764188	0.330025681	0.279646133	DUSP1	1
GO:0032409	GO:0032409	regulation of transporter activity	3/82	310/18723	0.154744013	0.33170667	0.281070513	MEF2C/CASQ2/PLN	3
GO:0043271	GO:0043271	negative regulation of ion transport	2/82	160/18723	0.155376163	0.332639069	0.281860578	CASQ2/PLN	2
GO:0070588	GO:0070588	calcium ion transmembrane transport	3/82	312/18723	0.156832036	0.333750344	0.282802214	CX3CL1/CASQ2/PLN	3
GO:0003205	GO:0003205	cardiac chamber development	2/82	161/18723	0.156906261	0.333750344	0.282802214	MEF2C/TPM1	2
GO:0031577	GO:0031577	spindle checkpoint signaling	1/82	39/18723	0.157477934	0.333750344	0.282802214	DUSP1	1
GO:0043267	GO:0043267	negative regulation of potassium ion transport	1/82	39/18723	0.157477934	0.333750344	0.282802214	CASQ2	1
GO:0045823	GO:0045823	positive regulation of heart contraction	1/82	39/18723	0.157477934	0.333750344	0.282802214	TPM1	1
GO:0086091	GO:0086091	regulation of heart rate by cardiac conduction	1/82	39/18723	0.157477934	0.333750344	0.282802214	KCNA5	1
GO:1901861	GO:1901861	regulation of muscle tissue development	1/82	39/18723	0.157477934	0.333750344	0.282802214	MEF2C	1
GO:1903115	GO:1903115	regulation of actin filament-based movement	1/82	39/18723	0.157477934	0.333750344	0.282802214	PLN	1
GO:0010976	GO:0010976	positive regulation of neuron projection development	2/82	163/18723	0.159975187	0.337348886	0.285851426	CX3CL1/FLNA	2
GO:0016049	GO:0016049	cell growth	4/82	482/18723	0.160827911	0.337348886	0.285851426	OSTN/SORBS2/NET1/FRZB	4
GO:0030501	GO:0030501	positive regulation of bone mineralization	1/82	40/18723	0.161175579	0.337348886	0.285851426	MEF2C	1
GO:0045022	GO:0045022	early endosome to late endosome transport	1/82	40/18723	0.161175579	0.337348886	0.285851426	FLNA	1
GO:0045777	GO:0045777	positive regulation of blood pressure	1/82	40/18723	0.161175579	0.337348886	0.285851426	TPM1	1
GO:0045841	GO:0045841	negative regulation of mitotic metaphase/anaphase transition	1/82	40/18723	0.161175579	0.337348886	0.285851426	DUSP1	1
GO:0051281	GO:0051281	positive regulation of release of sequestered calcium ion into cytosol	1/82	40/18723	0.161175579	0.337348886	0.285851426	CX3CL1	1
GO:0071526	GO:0071526	semaphorin-plexin signaling pathway	1/82	40/18723	0.161175579	0.337348886	0.285851426	FLNA	1
GO:0072210	GO:0072210	metanephric nephron development	1/82	40/18723	0.161175579	0.337348886	0.285851426	CD34	1
GO:0150077	GO:0150077	regulation of neuroinflammatory response	1/82	40/18723	0.161175579	0.337348886	0.285851426	CX3CL1	1
GO:0050680	GO:0050680	negative regulation of epithelial cell proliferation	2/82	164/18723	0.161513906	0.337638116	0.286096504	MEF2C/SULF1	2
GO:0032635	GO:0032635	interleukin-6 production	2/82	165/18723	0.163055392	0.338338304	0.286689805	CX3CL1/KLF2	2
GO:0032675	GO:0032675	regulation of interleukin-6 production	2/82	165/18723	0.163055392	0.338338304	0.286689805	CX3CL1/KLF2	2
GO:0071772	GO:0071772	response to BMP	2/82	165/18723	0.163055392	0.338338304	0.286689805	SULF1/CRIM1	2
GO:0071773	GO:0071773	cellular response to BMP stimulus	2/82	165/18723	0.163055392	0.338338304	0.286689805	SULF1/CRIM1	2
GO:0070661	GO:0070661	leukocyte proliferation	3/82	318/18723	0.163149062	0.338338304	0.286689805	CX3CL1/MEF2C/CLU	3
GO:0060538	GO:0060538	skeletal muscle organ development	2/82	166/18723	0.164599591	0.338338304	0.286689805	MEF2C/BTG2	2
GO:0032733	GO:0032733	positive regulation of interleukin-10 production	1/82	41/18723	0.164857194	0.338338304	0.286689805	CD34	1
GO:0042307	GO:0042307	positive regulation of protein import into nucleus	1/82	41/18723	0.164857194	0.338338304	0.286689805	FLNA	1
GO:0048634	GO:0048634	regulation of muscle organ development	1/82	41/18723	0.164857194	0.338338304	0.286689805	MEF2C	1
GO:0051693	GO:0051693	actin filament capping	1/82	41/18723	0.164857194	0.338338304	0.286689805	LMOD1	1
GO:0055023	GO:0055023	positive regulation of cardiac muscle tissue growth	1/82	41/18723	0.164857194	0.338338304	0.286689805	MEF2C	1
GO:0071470	GO:0071470	cellular response to osmotic stress	1/82	41/18723	0.164857194	0.338338304	0.286689805	AQP1	1
GO:1900026	GO:1900026	positive regulation of substrate adhesion-dependent cell spreading	1/82	41/18723	0.164857194	0.338338304	0.286689805	FLNA	1
GO:1903524	GO:1903524	positive regulation of blood circulation	1/82	41/18723	0.164857194	0.338338304	0.286689805	TPM1	1
GO:1905521	GO:1905521	regulation of macrophage migration	1/82	41/18723	0.164857194	0.338338304	0.286689805	CX3CL1	1
GO:0009416	GO:0009416	response to light stimulus	3/82	320/18723	0.165271933	0.338777339	0.287061821	MFAP4/AQP1/DUSP1	3
GO:0007156	GO:0007156	homophilic cell adhesion via plasma membrane adhesion molecules	2/82	167/18723	0.166146452	0.339333008	0.287532665	NEXN/PALLD	2
GO:1902904	GO:1902904	negative regulation of supramolecular fiber organization	2/82	167/18723	0.166146452	0.339333008	0.287532665	LMOD1/CLU	2
GO:1903034	GO:1903034	regulation of response to wounding	2/82	167/18723	0.166146452	0.339333008	0.287532665	FLNA/CD34	2
GO:0007212	GO:0007212	dopamine receptor signaling pathway	1/82	42/18723	0.168522846	0.341294166	0.289194445	FLNA	1
GO:0014003	GO:0014003	oligodendrocyte development	1/82	42/18723	0.168522846	0.341294166	0.289194445	CLU	1
GO:0030890	GO:0030890	positive regulation of B cell proliferation	1/82	42/18723	0.168522846	0.341294166	0.289194445	MEF2C	1
GO:0032691	GO:0032691	negative regulation of interleukin-1 beta production	1/82	42/18723	0.168522846	0.341294166	0.289194445	CX3CL1	1
GO:0035019	GO:0035019	somatic stem cell population maintenance	1/82	42/18723	0.168522846	0.341294166	0.289194445	LBH	1
GO:0051602	GO:0051602	response to electrical stimulus	1/82	42/18723	0.168522846	0.341294166	0.289194445	BTG2	1
GO:1902100	GO:1902100	negative regulation of metaphase/anaphase transition of cell cycle	1/82	42/18723	0.168522846	0.341294166	0.289194445	DUSP1	1
GO:0021543	GO:0021543	pallium development	2/82	169/18723	0.16924795	0.342351669	0.290090516	BTG2/FLNA	2
GO:0001504	GO:0001504	neurotransmitter uptake	1/82	43/18723	0.172172603	0.344958649	0.292299532	SLC38A1	1
GO:0001709	GO:0001709	cell fate determination	1/82	43/18723	0.172172603	0.344958649	0.292299532	MEF2C	1
GO:0033046	GO:0033046	negative regulation of sister chromatid segregation	1/82	43/18723	0.172172603	0.344958649	0.292299532	DUSP1	1
GO:0033048	GO:0033048	negative regulation of mitotic sister chromatid segregation	1/82	43/18723	0.172172603	0.344958649	0.292299532	DUSP1	1
GO:0098927	GO:0098927	vesicle-mediated transport between endosomal compartments	1/82	43/18723	0.172172603	0.344958649	0.292299532	FLNA	1
GO:1904591	GO:1904591	positive regulation of protein import	1/82	43/18723	0.172172603	0.344958649	0.292299532	FLNA	1
GO:2000816	GO:2000816	negative regulation of mitotic sister chromatid separation	1/82	43/18723	0.172172603	0.344958649	0.292299532	DUSP1	1
GO:2001239	GO:2001239	regulation of extrinsic apoptotic signaling pathway in absence of ligand	1/82	43/18723	0.172172603	0.344958649	0.292299532	CX3CL1	1
GO:0007528	GO:0007528	neuromuscular junction development	1/82	44/18723	0.175806535	0.350160124	0.296706984	TNC	1
GO:0044058	GO:0044058	regulation of digestive system process	1/82	44/18723	0.175806535	0.350160124	0.296706984	AQP1	1
GO:0048066	GO:0048066	developmental pigmentation	1/82	44/18723	0.175806535	0.350160124	0.296706984	MEF2C	1
GO:0150076	GO:0150076	neuroinflammatory response	1/82	44/18723	0.175806535	0.350160124	0.296706984	CX3CL1	1
GO:1903573	GO:1903573	negative regulation of response to endoplasmic reticulum stress	1/82	44/18723	0.175806535	0.350160124	0.296706984	CLU	1
GO:0003002	GO:0003002	regionalization	3/82	331/18723	0.1770937	0.351478908	0.297824452	MEF2C/BTG2/ETS2	3
GO:0071214	GO:0071214	cellular response to abiotic stimulus	3/82	331/18723	0.1770937	0.351478908	0.297824452	MFAP4/AQP1/NET1	3
GO:0104004	GO:0104004	cellular response to environmental stimulus	3/82	331/18723	0.1770937	0.351478908	0.297824452	MFAP4/AQP1/NET1	3
GO:0002920	GO:0002920	regulation of humoral immune response	1/82	45/18723	0.179424709	0.351964516	0.29823593	A2M	1
GO:0003009	GO:0003009	skeletal muscle contraction	1/82	45/18723	0.179424709	0.351964516	0.29823593	SYNM	1
GO:0030835	GO:0030835	negative regulation of actin filament depolymerization	1/82	45/18723	0.179424709	0.351964516	0.29823593	LMOD1	1
GO:0031670	GO:0031670	cellular response to nutrient	1/82	45/18723	0.179424709	0.351964516	0.29823593	TNC	1
GO:0035272	GO:0035272	exocrine system development	1/82	45/18723	0.179424709	0.351964516	0.29823593	TGM2	1
GO:0042551	GO:0042551	neuron maturation	1/82	45/18723	0.179424709	0.351964516	0.29823593	CX3CL1	1
GO:0048599	GO:0048599	oocyte development	1/82	45/18723	0.179424709	0.351964516	0.29823593	PDE3A	1
GO:0051985	GO:0051985	negative regulation of chromosome segregation	1/82	45/18723	0.179424709	0.351964516	0.29823593	DUSP1	1
GO:0060421	GO:0060421	positive regulation of heart growth	1/82	45/18723	0.179424709	0.351964516	0.29823593	MEF2C	1
GO:1905819	GO:1905819	negative regulation of chromosome separation	1/82	45/18723	0.179424709	0.351964516	0.29823593	DUSP1	1
GO:0030324	GO:0030324	lung development	2/82	177/18723	0.181750185	0.35611215	0.301750413	TNC/KLF2	2
GO:0033047	GO:0033047	regulation of mitotic sister chromatid segregation	1/82	46/18723	0.183027192	0.356543733	0.302116113	DUSP1	1
GO:0055010	GO:0055010	ventricular cardiac muscle tissue morphogenesis	1/82	46/18723	0.183027192	0.356543733	0.302116113	TPM1	1
GO:0061462	GO:0061462	protein localization to lysosome	1/82	46/18723	0.183027192	0.356543733	0.302116113	CLU	1
GO:1900087	GO:1900087	positive regulation of G1/S transition of mitotic cell cycle	1/82	46/18723	0.183027192	0.356543733	0.302116113	KCNA5	1
GO:1900271	GO:1900271	regulation of long-term synaptic potentiation	1/82	46/18723	0.183027192	0.356543733	0.302116113	NRGN	1
GO:0001936	GO:0001936	regulation of endothelial cell proliferation	2/82	179/18723	0.184897824	0.358562533	0.303826737	MEF2C/SULF1	2
GO:0007416	GO:0007416	synapse assembly	2/82	179/18723	0.184897824	0.358562533	0.303826737	PCLO/MEF2C	2
GO:0001754	GO:0001754	eye photoreceptor cell differentiation	1/82	47/18723	0.186614051	0.358562533	0.303826737	RORB	1
GO:0003044	GO:0003044	regulation of systemic arterial blood pressure mediated by a chemical signal	1/82	47/18723	0.186614051	0.358562533	0.303826737	TPM1	1
GO:0010712	GO:0010712	regulation of collagen metabolic process	1/82	47/18723	0.186614051	0.358562533	0.303826737	MFAP4	1
GO:0010803	GO:0010803	regulation of tumor necrosis factor-mediated signaling pathway	1/82	47/18723	0.186614051	0.358562533	0.303826737	CCDC3	1
GO:0043114	GO:0043114	regulation of vascular permeability	1/82	47/18723	0.186614051	0.358562533	0.303826737	PDE3A	1
GO:0043618	GO:0043618	regulation of transcription from RNA polymerase II promoter in response to stress	1/82	47/18723	0.186614051	0.358562533	0.303826737	KLF2	1
GO:0046677	GO:0046677	response to antibiotic	1/82	47/18723	0.186614051	0.358562533	0.303826737	MEF2C	1
GO:0090279	GO:0090279	regulation of calcium ion import	1/82	47/18723	0.186614051	0.358562533	0.303826737	PLN	1
GO:0101023	GO:0101023	vascular endothelial cell proliferation	1/82	47/18723	0.186614051	0.358562533	0.303826737	MEF2C	1
GO:1905562	GO:1905562	regulation of vascular endothelial cell proliferation	1/82	47/18723	0.186614051	0.358562533	0.303826737	MEF2C	1
GO:0030323	GO:0030323	respiratory tube development	2/82	181/18723	0.188053526	0.360097954	0.305127771	TNC/KLF2	2
GO:0045766	GO:0045766	positive regulation of angiogenesis	2/82	181/18723	0.188053526	0.360097954	0.305127771	AQP1/CD34	2
GO:1904018	GO:1904018	positive regulation of vasculature development	2/82	181/18723	0.188053526	0.360097954	0.305127771	AQP1/CD34	2
GO:0002686	GO:0002686	negative regulation of leukocyte migration	1/82	48/18723	0.190185354	0.362124934	0.306845325	DUSP1	1
GO:0015804	GO:0015804	neutral amino acid transport	1/82	48/18723	0.190185354	0.362124934	0.306845325	SLC38A1	1
GO:0045839	GO:0045839	negative regulation of mitotic nuclear division	1/82	48/18723	0.190185354	0.362124934	0.306845325	DUSP1	1
GO:0048146	GO:0048146	positive regulation of fibroblast proliferation	1/82	48/18723	0.190185354	0.362124934	0.306845325	AQP1	1
GO:0090199	GO:0090199	regulation of release of cytochrome c from mitochondria	1/82	48/18723	0.190185354	0.362124934	0.306845325	CLU	1
GO:0009994	GO:0009994	oocyte differentiation	1/82	49/18723	0.193741166	0.364778289	0.309093637	PDE3A	1
GO:0010823	GO:0010823	negative regulation of mitochondrion organization	1/82	49/18723	0.193741166	0.364778289	0.309093637	CLU	1
GO:0030195	GO:0030195	negative regulation of blood coagulation	1/82	49/18723	0.193741166	0.364778289	0.309093637	CD34	1
GO:0030857	GO:0030857	negative regulation of epithelial cell differentiation	1/82	49/18723	0.193741166	0.364778289	0.309093637	FRZB	1
GO:0032692	GO:0032692	negative regulation of interleukin-1 production	1/82	49/18723	0.193741166	0.364778289	0.309093637	CX3CL1	1
GO:0042461	GO:0042461	photoreceptor cell development	1/82	49/18723	0.193741166	0.364778289	0.309093637	RORB	1
GO:0045778	GO:0045778	positive regulation of ossification	1/82	49/18723	0.193741166	0.364778289	0.309093637	MEF2C	1
GO:0051932	GO:0051932	synaptic transmission, GABAergic	1/82	49/18723	0.193741166	0.364778289	0.309093637	GABRA4	1
GO:0070169	GO:0070169	positive regulation of biomineral tissue development	1/82	49/18723	0.193741166	0.364778289	0.309093637	MEF2C	1
GO:0072666	GO:0072666	establishment of protein localization to vacuole	1/82	49/18723	0.193741166	0.364778289	0.309093637	CLU	1
GO:0010639	GO:0010639	negative regulation of organelle organization	3/82	348/18723	0.19580946	0.367750258	0.311611924	LMOD1/DUSP1/CLU	3
GO:0043087	GO:0043087	regulation of GTPase activity	3/82	348/18723	0.19580946	0.367750258	0.311611924	CX3CL1/TGM2/NET1	3
GO:0008217	GO:0008217	regulation of blood pressure	2/82	186/18723	0.195975601	0.367750258	0.311611924	TPM1/CD34	2
GO:0060425	GO:0060425	lung morphogenesis	1/82	50/18723	0.197281555	0.367750258	0.311611924	TNC	1
GO:0060688	GO:0060688	regulation of morphogenesis of a branching structure	1/82	50/18723	0.197281555	0.367750258	0.311611924	SULF1	1
GO:0090102	GO:0090102	cochlea development	1/82	50/18723	0.197281555	0.367750258	0.311611924	FRZB	1
GO:0099054	GO:0099054	presynapse assembly	1/82	50/18723	0.197281555	0.367750258	0.311611924	PCLO	1
GO:0110151	GO:0110151	positive regulation of biomineralization	1/82	50/18723	0.197281555	0.367750258	0.311611924	MEF2C	1
GO:1900047	GO:1900047	negative regulation of hemostasis	1/82	50/18723	0.197281555	0.367750258	0.311611924	CD34	1
GO:0008064	GO:0008064	regulation of actin polymerization or depolymerization	2/82	188/18723	0.199156601	0.370426887	0.313879957	LMOD1/DSTN	2
GO:0030308	GO:0030308	negative regulation of cell growth	2/82	188/18723	0.199156601	0.370426887	0.313879957	OSTN/FRZB	2
GO:0030832	GO:0030832	regulation of actin filament length	2/82	189/18723	0.200749531	0.370635352	0.314056599	LMOD1/DSTN	2
GO:0009948	GO:0009948	anterior/posterior axis specification	1/82	51/18723	0.200806587	0.370635352	0.314056599	ETS2	1
GO:0032873	GO:0032873	negative regulation of stress-activated MAPK cascade	1/82	51/18723	0.200806587	0.370635352	0.314056599	DUSP1	1
GO:0045104	GO:0045104	intermediate filament cytoskeleton organization	1/82	51/18723	0.200806587	0.370635352	0.314056599	SYNM	1
GO:0045661	GO:0045661	regulation of myoblast differentiation	1/82	51/18723	0.200806587	0.370635352	0.314056599	MEF2C	1
GO:0060043	GO:0060043	regulation of cardiac muscle cell proliferation	1/82	51/18723	0.200806587	0.370635352	0.314056599	MEF2C	1
GO:0070303	GO:0070303	negative regulation of stress-activated protein kinase signaling cascade	1/82	51/18723	0.200806587	0.370635352	0.314056599	DUSP1	1
GO:0031346	GO:0031346	positive regulation of cell projection organization	3/82	353/18723	0.201407015	0.371337305	0.314651396	CX3CL1/CCDC88A/FLNA	3
GO:0009755	GO:0009755	hormone-mediated signaling pathway	2/82	190/18723	0.202344021	0.372657602	0.315770146	OSTN/LBH	2
GO:0050821	GO:0050821	protein stabilization	2/82	191/18723	0.203940028	0.373841261	0.316773115	FLNA/CLU	2
GO:0030514	GO:0030514	negative regulation of BMP signaling pathway	1/82	52/18723	0.204316326	0.373841261	0.316773115	CRIM1	1
GO:0043277	GO:0043277	apoptotic cell clearance	1/82	52/18723	0.204316326	0.373841261	0.316773115	TGM2	1
GO:0045010	GO:0045010	actin nucleation	1/82	52/18723	0.204316326	0.373841261	0.316773115	LMOD1	1
GO:0045103	GO:0045103	intermediate filament-based process	1/82	52/18723	0.204316326	0.373841261	0.316773115	SYNM	1
GO:0048260	GO:0048260	positive regulation of receptor-mediated endocytosis	1/82	52/18723	0.204316326	0.373841261	0.316773115	CLU	1
GO:0032872	GO:0032872	regulation of stress-activated MAPK cascade	2/82	192/18723	0.20553751	0.375668233	0.318321193	GADD45B/DUSP1	2
GO:0001818	GO:0001818	negative regulation of cytokine production	3/82	357/18723	0.205912902	0.375947041	0.318557441	CX3CL1/KLF2/CD34	3
GO:0008347	GO:0008347	glial cell migration	1/82	53/18723	0.20781084	0.376559492	0.319076398	CX3CL1	1
GO:0043113	GO:0043113	receptor clustering	1/82	53/18723	0.20781084	0.376559492	0.319076398	FLNA	1
GO:0043620	GO:0043620	regulation of DNA-templated transcription in response to stress	1/82	53/18723	0.20781084	0.376559492	0.319076398	KLF2	1
GO:0050819	GO:0050819	negative regulation of coagulation	1/82	53/18723	0.20781084	0.376559492	0.319076398	CD34	1
GO:0071320	GO:0071320	cellular response to cAMP	1/82	53/18723	0.20781084	0.376559492	0.319076398	AQP1	1
GO:0097479	GO:0097479	synaptic vesicle localization	1/82	53/18723	0.20781084	0.376559492	0.319076398	PCLO	1
GO:0099172	GO:0099172	presynapse organization	1/82	53/18723	0.20781084	0.376559492	0.319076398	PCLO	1
GO:0009306	GO:0009306	protein secretion	3/82	359/18723	0.20817477	0.376814203	0.319292227	PCLO/LTBP2/KCNA5	3
GO:0035592	GO:0035592	establishment of protein localization to extracellular region	3/82	360/18723	0.209307879	0.37839337	0.320630329	PCLO/LTBP2/KCNA5	3
GO:0030073	GO:0030073	insulin secretion	2/82	195/18723	0.210338372	0.37839337	0.320630329	PCLO/KCNA5	2
GO:0030705	GO:0030705	cytoskeleton-dependent intracellular transport	2/82	195/18723	0.210338372	0.37839337	0.320630329	CCDC88A/SYNE2	2
GO:0070302	GO:0070302	regulation of stress-activated protein kinase signaling cascade	2/82	195/18723	0.210338372	0.37839337	0.320630329	GADD45B/DUSP1	2
GO:0001706	GO:0001706	endoderm formation	1/82	54/18723	0.211290192	0.37839337	0.320630329	DUSP1	1
GO:0007215	GO:0007215	glutamate receptor signaling pathway	1/82	54/18723	0.211290192	0.37839337	0.320630329	CX3CL1	1
GO:0010524	GO:0010524	positive regulation of calcium ion transport into cytosol	1/82	54/18723	0.211290192	0.37839337	0.320630329	CX3CL1	1
GO:0030520	GO:0030520	intracellular estrogen receptor signaling pathway	1/82	54/18723	0.211290192	0.37839337	0.320630329	LBH	1
GO:0060350	GO:0060350	endochondral bone morphogenesis	1/82	54/18723	0.211290192	0.37839337	0.320630329	MEF2C	1
GO:0070839	GO:0070839	metal ion export	1/82	54/18723	0.211290192	0.37839337	0.320630329	KCNA5	1
GO:0071674	GO:0071674	mononuclear cell migration	2/82	196/18723	0.211941324	0.379156961	0.321277355	CX3CL1/DUSP1	2
GO:0003179	GO:0003179	heart valve morphogenesis	1/82	55/18723	0.214754449	0.381661093	0.323399223	MEF2C	1
GO:0003229	GO:0003229	ventricular cardiac muscle tissue development	1/82	55/18723	0.214754449	0.381661093	0.323399223	TPM1	1
GO:0006360	GO:0006360	transcription by RNA polymerase I	1/82	55/18723	0.214754449	0.381661093	0.323399223	FLNA	1
GO:0042220	GO:0042220	response to cocaine	1/82	55/18723	0.214754449	0.381661093	0.323399223	TGM2	1
GO:0098900	GO:0098900	regulation of action potential	1/82	55/18723	0.214754449	0.381661093	0.323399223	FLNA	1
GO:1905517	GO:1905517	macrophage migration	1/82	55/18723	0.214754449	0.381661093	0.323399223	CX3CL1	1
GO:0007179	GO:0007179	transforming growth factor beta receptor signaling pathway	2/82	198/18723	0.215150978	0.381661093	0.323399223	LTBP2/LTBP1	2
GO:0031099	GO:0031099	regeneration	2/82	198/18723	0.215150978	0.381661093	0.323399223	TNC/FLNA	2
GO:0000288	GO:0000288	nuclear-transcribed mRNA catabolic process, deadenylation-dependent decay	1/82	56/18723	0.218203674	0.385051881	0.326272395	BTG2	1
GO:0031122	GO:0031122	cytoplasmic microtubule organization	1/82	56/18723	0.218203674	0.385051881	0.326272395	CCDC88A	1
GO:0031529	GO:0031529	ruffle organization	1/82	56/18723	0.218203674	0.385051881	0.326272395	TPM1	1
GO:0046622	GO:0046622	positive regulation of organ growth	1/82	56/18723	0.218203674	0.385051881	0.326272395	MEF2C	1
GO:0051784	GO:0051784	negative regulation of nuclear division	1/82	56/18723	0.218203674	0.385051881	0.326272395	DUSP1	1
GO:0050900	GO:0050900	leukocyte migration	3/82	369/18723	0.219568205	0.386263628	0.327299165	CX3CL1/DUSP1/CD34	3
GO:0009952	GO:0009952	anterior/posterior pattern specification	2/82	201/18723	0.219974216	0.386263628	0.327299165	BTG2/ETS2	2
GO:0002011	GO:0002011	morphogenesis of an epithelial sheet	1/82	57/18723	0.221637932	0.386263628	0.327299165	FLNA	1
GO:0030219	GO:0030219	megakaryocyte differentiation	1/82	57/18723	0.221637932	0.386263628	0.327299165	MEF2C	1
GO:0050879	GO:0050879	multicellular organismal movement	1/82	57/18723	0.221637932	0.386263628	0.327299165	SYNM	1
GO:0050881	GO:0050881	musculoskeletal movement	1/82	57/18723	0.221637932	0.386263628	0.327299165	SYNM	1
GO:0050891	GO:0050891	multicellular organismal water homeostasis	1/82	57/18723	0.221637932	0.386263628	0.327299165	AQP1	1
GO:0051155	GO:0051155	positive regulation of striated muscle cell differentiation	1/82	57/18723	0.221637932	0.386263628	0.327299165	MEF2C	1
GO:0051205	GO:0051205	protein insertion into membrane	1/82	57/18723	0.221637932	0.386263628	0.327299165	REEP1	1
GO:0060042	GO:0060042	retina morphogenesis in camera-type eye	1/82	57/18723	0.221637932	0.386263628	0.327299165	RORB	1
GO:1900024	GO:1900024	regulation of substrate adhesion-dependent cell spreading	1/82	57/18723	0.221637932	0.386263628	0.327299165	FLNA	1
GO:1902017	GO:1902017	regulation of cilium assembly	1/82	57/18723	0.221637932	0.386263628	0.327299165	CCDC88A	1
GO:0060541	GO:0060541	respiratory system development	2/82	203/18723	0.223195079	0.388212315	0.328950379	TNC/KLF2	2
GO:1901888	GO:1901888	regulation of cell junction assembly	2/82	204/18723	0.224807002	0.388212315	0.328950379	LIMCH1/MEF2C	2
GO:0001954	GO:0001954	positive regulation of cell-matrix adhesion	1/82	58/18723	0.225057288	0.388212315	0.328950379	CX3CL1	1
GO:0002931	GO:0002931	response to ischemia	1/82	58/18723	0.225057288	0.388212315	0.328950379	CX3CL1	1
GO:0007405	GO:0007405	neuroblast proliferation	1/82	58/18723	0.225057288	0.388212315	0.328950379	CX3CL1	1
GO:0010559	GO:0010559	regulation of glycoprotein biosynthetic process	1/82	58/18723	0.225057288	0.388212315	0.328950379	RAMP1	1
GO:0010574	GO:0010574	regulation of vascular endothelial growth factor production	1/82	58/18723	0.225057288	0.388212315	0.328950379	SULF1	1
GO:0032387	GO:0032387	negative regulation of intracellular transport	1/82	58/18723	0.225057288	0.388212315	0.328950379	PLN	1
GO:1902808	GO:1902808	positive regulation of cell cycle G1/S phase transition	1/82	58/18723	0.225057288	0.388212315	0.328950379	KCNA5	1
GO:2000736	GO:2000736	regulation of stem cell differentiation	1/82	58/18723	0.225057288	0.388212315	0.328950379	LBH	1
GO:0017038	GO:0017038	protein import	2/82	206/18723	0.228033639	0.390887489	0.331217178	FLNA/CLU	2
GO:0001836	GO:0001836	release of cytochrome c from mitochondria	1/82	59/18723	0.228461804	0.390887489	0.331217178	CLU	1
GO:0035306	GO:0035306	positive regulation of dephosphorylation	1/82	59/18723	0.228461804	0.390887489	0.331217178	MEF2C	1
GO:0043407	GO:0043407	negative regulation of MAP kinase activity	1/82	59/18723	0.228461804	0.390887489	0.331217178	DUSP1	1
GO:0046324	GO:0046324	regulation of glucose import	1/82	59/18723	0.228461804	0.390887489	0.331217178	OSTN	1
GO:0048010	GO:0048010	vascular endothelial growth factor receptor signaling pathway	1/82	59/18723	0.228461804	0.390887489	0.331217178	SULF1	1
GO:0051055	GO:0051055	negative regulation of lipid biosynthetic process	1/82	59/18723	0.228461804	0.390887489	0.331217178	CCDC3	1
GO:2001258	GO:2001258	negative regulation of cation channel activity	1/82	59/18723	0.228461804	0.390887489	0.331217178	CASQ2	1
GO:0030071	GO:0030071	regulation of mitotic metaphase/anaphase transition	1/82	60/18723	0.231851546	0.39428786	0.334098471	DUSP1	1
GO:0031663	GO:0031663	lipopolysaccharide-mediated signaling pathway	1/82	60/18723	0.231851546	0.39428786	0.334098471	CX3CL1	1
GO:0042306	GO:0042306	regulation of protein import into nucleus	1/82	60/18723	0.231851546	0.39428786	0.334098471	FLNA	1
GO:0055008	GO:0055008	cardiac muscle tissue morphogenesis	1/82	60/18723	0.231851546	0.39428786	0.334098471	TPM1	1
GO:0060038	GO:0060038	cardiac muscle cell proliferation	1/82	60/18723	0.231851546	0.39428786	0.334098471	MEF2C	1
GO:1903670	GO:1903670	regulation of sprouting angiogenesis	1/82	60/18723	0.231851546	0.39428786	0.334098471	KLF2	1
GO:0071222	GO:0071222	cellular response to lipopolysaccharide	2/82	209/18723	0.232879995	0.395638018	0.335242522	CX3CL1/MEF2C	2
GO:0030099	GO:0030099	myeloid cell differentiation	3/82	381/18723	0.233408609	0.396137147	0.335665458	MT1G/MEF2C/KLF2	3
GO:0002685	GO:0002685	regulation of leukocyte migration	2/82	210/18723	0.234497003	0.397185185	0.336553509	CX3CL1/DUSP1	2
GO:0007623	GO:0007623	circadian rhythm	2/82	210/18723	0.234497003	0.397185185	0.336553509	ID4/RORB	2
GO:0043030	GO:0043030	regulation of macrophage activation	1/82	61/18723	0.235226575	0.397224457	0.336586786	CX3CL1	1
GO:0043954	GO:0043954	cellular component maintenance	1/82	61/18723	0.235226575	0.397224457	0.336586786	PCLO	1
GO:0060998	GO:0060998	regulation of dendritic spine development	1/82	61/18723	0.235226575	0.397224457	0.336586786	MEF2C	1
GO:0032535	GO:0032535	regulation of cellular component size	3/82	383/18723	0.235731444	0.397678946	0.336971895	AQP1/LMOD1/DSTN	3
GO:0006469	GO:0006469	negative regulation of protein kinase activity	2/82	212/18723	0.23773313	0.39890604	0.338011669	GADD45B/DUSP1	2
GO:0002260	GO:0002260	lymphocyte homeostasis	1/82	62/18723	0.238586956	0.39890604	0.338011669	MEF2C	1
GO:0007091	GO:0007091	metaphase/anaphase transition of mitotic cell cycle	1/82	62/18723	0.238586956	0.39890604	0.338011669	DUSP1	1
GO:0010573	GO:0010573	vascular endothelial growth factor production	1/82	62/18723	0.238586956	0.39890604	0.338011669	SULF1	1
GO:0032613	GO:0032613	interleukin-10 production	1/82	62/18723	0.238586956	0.39890604	0.338011669	CD34	1
GO:0032623	GO:0032623	interleukin-2 production	1/82	62/18723	0.238586956	0.39890604	0.338011669	CD34	1
GO:0032653	GO:0032653	regulation of interleukin-10 production	1/82	62/18723	0.238586956	0.39890604	0.338011669	CD34	1
GO:0032663	GO:0032663	regulation of interleukin-2 production	1/82	62/18723	0.238586956	0.39890604	0.338011669	CD34	1
GO:0046824	GO:0046824	positive regulation of nucleocytoplasmic transport	1/82	62/18723	0.238586956	0.39890604	0.338011669	FLNA	1
GO:0001947	GO:0001947	heart looping	1/82	63/18723	0.24193275	0.402902813	0.341398321	MEF2C	1
GO:0099601	GO:0099601	regulation of neurotransmitter receptor activity	1/82	63/18723	0.24193275	0.402902813	0.341398321	MEF2C	1
GO:1902099	GO:1902099	regulation of metaphase/anaphase transition of cell cycle	1/82	63/18723	0.24193275	0.402902813	0.341398321	DUSP1	1
GO:1904589	GO:1904589	regulation of protein import	1/82	63/18723	0.24193275	0.402902813	0.341398321	FLNA	1
GO:0006940	GO:0006940	regulation of smooth muscle contraction	1/82	64/18723	0.245264021	0.405647454	0.343723984	CNN1	1
GO:0030104	GO:0030104	water homeostasis	1/82	64/18723	0.245264021	0.405647454	0.343723984	AQP1	1
GO:0030888	GO:0030888	regulation of B cell proliferation	1/82	64/18723	0.245264021	0.405647454	0.343723984	MEF2C	1
GO:0046530	GO:0046530	photoreceptor cell differentiation	1/82	64/18723	0.245264021	0.405647454	0.343723984	RORB	1
GO:0046579	GO:0046579	positive regulation of Ras protein signal transduction	1/82	64/18723	0.245264021	0.405647454	0.343723984	NET1	1
GO:0048247	GO:0048247	lymphocyte chemotaxis	1/82	64/18723	0.245264021	0.405647454	0.343723984	CX3CL1	1
GO:1903018	GO:1903018	regulation of glycoprotein metabolic process	1/82	64/18723	0.245264021	0.405647454	0.343723984	RAMP1	1
GO:0008154	GO:0008154	actin polymerization or depolymerization	2/82	218/18723	0.247455787	0.405959207	0.343988147	LMOD1/DSTN	2
GO:0003170	GO:0003170	heart valve development	1/82	65/18723	0.24858083	0.405959207	0.343988147	MEF2C	1
GO:0010965	GO:0010965	regulation of mitotic sister chromatid separation	1/82	65/18723	0.24858083	0.405959207	0.343988147	DUSP1	1
GO:0030837	GO:0030837	negative regulation of actin filament polymerization	1/82	65/18723	0.24858083	0.405959207	0.343988147	LMOD1	1
GO:0032507	GO:0032507	maintenance of protein location in cell	1/82	65/18723	0.24858083	0.405959207	0.343988147	CCDC88A	1
GO:0035418	GO:0035418	protein localization to synapse	1/82	65/18723	0.24858083	0.405959207	0.343988147	PCLO	1
GO:0038034	GO:0038034	signal transduction in absence of ligand	1/82	65/18723	0.24858083	0.405959207	0.343988147	CX3CL1	1
GO:0044784	GO:0044784	metaphase/anaphase transition of cell cycle	1/82	65/18723	0.24858083	0.405959207	0.343988147	DUSP1	1
GO:0061512	GO:0061512	protein localization to cilium	1/82	65/18723	0.24858083	0.405959207	0.343988147	CCDC88A	1
GO:0090307	GO:0090307	mitotic spindle assembly	1/82	65/18723	0.24858083	0.405959207	0.343988147	FLNA	1
GO:0097192	GO:0097192	extrinsic apoptotic signaling pathway in absence of ligand	1/82	65/18723	0.24858083	0.405959207	0.343988147	CX3CL1	1
GO:1902475	GO:1902475	L-alpha-amino acid transmembrane transport	1/82	65/18723	0.24858083	0.405959207	0.343988147	SLC38A1	1
GO:1905330	GO:1905330	regulation of morphogenesis of an epithelium	1/82	65/18723	0.24858083	0.405959207	0.343988147	SULF1	1
GO:0002064	GO:0002064	epithelial cell development	2/82	220/18723	0.250700488	0.40779945	0.34554747	PALLD/FLNA	2
GO:0097529	GO:0097529	myeloid leukocyte migration	2/82	220/18723	0.250700488	0.40779945	0.34554747	CX3CL1/DUSP1	2
GO:0019229	GO:0019229	regulation of vasoconstriction	1/82	66/18723	0.251883241	0.40779945	0.34554747	KCNA5	1
GO:0030193	GO:0030193	regulation of blood coagulation	1/82	66/18723	0.251883241	0.40779945	0.34554747	CD34	1
GO:0050918	GO:0050918	positive chemotaxis	1/82	66/18723	0.251883241	0.40779945	0.34554747	CX3CL1	1
GO:0050922	GO:0050922	negative regulation of chemotaxis	1/82	66/18723	0.251883241	0.40779945	0.34554747	DUSP1	1
GO:0051893	GO:0051893	regulation of focal adhesion assembly	1/82	66/18723	0.251883241	0.40779945	0.34554747	LIMCH1	1
GO:0090109	GO:0090109	regulation of cell-substrate junction assembly	1/82	66/18723	0.251883241	0.40779945	0.34554747	LIMCH1	1
GO:1902476	GO:1902476	chloride transmembrane transport	1/82	66/18723	0.251883241	0.40779945	0.34554747	GABRA4	1
GO:0071219	GO:0071219	cellular response to molecule of bacterial origin	2/82	221/18723	0.252323398	0.408120395	0.345819422	CX3CL1/MEF2C	2
GO:0048814	GO:0048814	regulation of dendrite morphogenesis	1/82	67/18723	0.255171314	0.409975244	0.347391122	SDC2	1
GO:0051306	GO:0051306	mitotic sister chromatid separation	1/82	67/18723	0.255171314	0.409975244	0.347391122	DUSP1	1
GO:0061077	GO:0061077	chaperone-mediated protein folding	1/82	67/18723	0.255171314	0.409975244	0.347391122	CLU	1
GO:0061180	GO:0061180	mammary gland epithelium development	1/82	67/18723	0.255171314	0.409975244	0.347391122	LBH	1
GO:0061371	GO:0061371	determination of heart left/right asymmetry	1/82	67/18723	0.255171314	0.409975244	0.347391122	MEF2C	1
GO:0072665	GO:0072665	protein localization to vacuole	1/82	67/18723	0.255171314	0.409975244	0.347391122	CLU	1
GO:1902117	GO:1902117	positive regulation of organelle assembly	1/82	67/18723	0.255171314	0.409975244	0.347391122	CCDC88A	1
GO:0032984	GO:0032984	protein-containing complex disassembly	2/82	224/18723	0.25719396	0.412300219	0.349361182	LMOD1/DSTN	2
GO:2001234	GO:2001234	negative regulation of apoptotic signaling pathway	2/82	224/18723	0.25719396	0.412300219	0.349361182	CX3CL1/CLU	2
GO:0010812	GO:0010812	negative regulation of cell-substrate adhesion	1/82	68/18723	0.25844511	0.412300219	0.349361182	CX3CL1	1
GO:0032922	GO:0032922	circadian regulation of gene expression	1/82	68/18723	0.25844511	0.412300219	0.349361182	ID4	1
GO:0034394	GO:0034394	protein localization to cell surface	1/82	68/18723	0.25844511	0.412300219	0.349361182	FLNA	1
GO:1900046	GO:1900046	regulation of hemostasis	1/82	68/18723	0.25844511	0.412300219	0.349361182	CD34	1
GO:1901016	GO:1901016	regulation of potassium ion transmembrane transporter activity	1/82	68/18723	0.25844511	0.412300219	0.349361182	CASQ2	1
GO:0008037	GO:0008037	cell recognition	2/82	225/18723	0.25881798	0.412300219	0.349361182	NEXN/PALLD	2
GO:0050769	GO:0050769	positive regulation of neurogenesis	2/82	225/18723	0.25881798	0.412300219	0.349361182	CX3CL1/TGM2	2
GO:0003143	GO:0003143	embryonic heart tube morphogenesis	1/82	69/18723	0.261704692	0.414550062	0.351267578	MEF2C	1
GO:0015807	GO:0015807	L-amino acid transport	1/82	69/18723	0.261704692	0.414550062	0.351267578	SLC38A1	1
GO:0019226	GO:0019226	transmission of nerve impulse	1/82	69/18723	0.261704692	0.414550062	0.351267578	NFASC	1
GO:0034605	GO:0034605	cellular response to heat	1/82	69/18723	0.261704692	0.414550062	0.351267578	CD34	1
GO:0045669	GO:0045669	positive regulation of osteoblast differentiation	1/82	69/18723	0.261704692	0.414550062	0.351267578	MEF2C	1
GO:0051966	GO:0051966	regulation of synaptic transmission, glutamatergic	1/82	69/18723	0.261704692	0.414550062	0.351267578	MEF2C	1
GO:0003407	GO:0003407	neural retina development	1/82	70/18723	0.26495012	0.418512035	0.354624742	RORB	1
GO:0045123	GO:0045123	cellular extravasation	1/82	70/18723	0.26495012	0.418512035	0.354624742	CX3CL1	1
GO:0060415	GO:0060415	muscle tissue morphogenesis	1/82	70/18723	0.26495012	0.418512035	0.354624742	TPM1	1
GO:0045444	GO:0045444	fat cell differentiation	2/82	229/18723	0.265315691	0.418697446	0.35478185	CCDC3/FRZB	2
GO:0030595	GO:0030595	leukocyte chemotaxis	2/82	230/18723	0.266940365	0.42046665	0.356280978	CX3CL1/DUSP1	2
GO:0033555	GO:0033555	multicellular organismal response to stress	1/82	71/18723	0.268181455	0.42046665	0.356280978	MEF2C	1
GO:0045824	GO:0045824	negative regulation of innate immune response	1/82	71/18723	0.268181455	0.42046665	0.356280978	A2M	1
GO:0050795	GO:0050795	regulation of behavior	1/82	71/18723	0.268181455	0.42046665	0.356280978	MEF2C	1
GO:0050818	GO:0050818	regulation of coagulation	1/82	71/18723	0.268181455	0.42046665	0.356280978	CD34	1
GO:0061515	GO:0061515	myeloid cell development	1/82	71/18723	0.268181455	0.42046665	0.356280978	KLF2	1
GO:0150116	GO:0150116	regulation of cell-substrate junction organization	1/82	71/18723	0.268181455	0.42046665	0.356280978	LIMCH1	1
GO:0001707	GO:0001707	mesoderm formation	1/82	72/18723	0.271398757	0.421981294	0.357564407	ITGA8	1
GO:0030032	GO:0030032	lamellipodium assembly	1/82	72/18723	0.271398757	0.421981294	0.357564407	CCDC88A	1
GO:0033045	GO:0033045	regulation of sister chromatid segregation	1/82	72/18723	0.271398757	0.421981294	0.357564407	DUSP1	1
GO:0035567	GO:0035567	non-canonical Wnt signaling pathway	1/82	72/18723	0.271398757	0.421981294	0.357564407	FRZB	1
GO:0055021	GO:0055021	regulation of cardiac muscle tissue growth	1/82	72/18723	0.271398757	0.421981294	0.357564407	MEF2C	1
GO:0071479	GO:0071479	cellular response to ionizing radiation	1/82	72/18723	0.271398757	0.421981294	0.357564407	NET1	1
GO:1901880	GO:1901880	negative regulation of protein depolymerization	1/82	72/18723	0.271398757	0.421981294	0.357564407	LMOD1	1
GO:1903036	GO:1903036	positive regulation of response to wounding	1/82	72/18723	0.271398757	0.421981294	0.357564407	FLNA	1
GO:1905818	GO:1905818	regulation of chromosome separation	1/82	72/18723	0.271398757	0.421981294	0.357564407	DUSP1	1
GO:0001558	GO:0001558	regulation of cell growth	3/82	414/18723	0.272207994	0.422849803	0.358300335	OSTN/NET1/FRZB	3
GO:0048588	GO:0048588	developmental cell growth	2/82	234/18723	0.273439111	0.423449471	0.358808462	OSTN/SORBS2	2
GO:0060560	GO:0060560	developmental growth involved in morphogenesis	2/82	234/18723	0.273439111	0.423449471	0.358808462	TNC/OSTN	2
GO:0035924	GO:0035924	cellular response to vascular endothelial growth factor stimulus	1/82	73/18723	0.274602087	0.423449471	0.358808462	MT1G	1
GO:0042058	GO:0042058	regulation of epidermal growth factor receptor signaling pathway	1/82	73/18723	0.274602087	0.423449471	0.358808462	CCDC88A	1
GO:0051145	GO:0051145	smooth muscle cell differentiation	1/82	73/18723	0.274602087	0.423449471	0.358808462	MEF2C	1
GO:0061035	GO:0061035	regulation of cartilage development	1/82	73/18723	0.274602087	0.423449471	0.358808462	FRZB	1
GO:0072089	GO:0072089	stem cell proliferation	1/82	73/18723	0.274602087	0.423449471	0.358808462	CD34	1
GO:1904427	GO:1904427	positive regulation of calcium ion transmembrane transport	1/82	73/18723	0.274602087	0.423449471	0.358808462	CX3CL1	1
GO:0045930	GO:0045930	negative regulation of mitotic cell cycle	2/82	235/18723	0.275063656	0.42377387	0.35908334	BTG2/DUSP1	2
GO:0030072	GO:0030072	peptide hormone secretion	2/82	236/18723	0.276688084	0.425257956	0.360340876	PCLO/KCNA5	2
GO:0007409	GO:0007409	axonogenesis	3/82	418/18723	0.276966756	0.425257956	0.360340876	NEXN/PALLD/NFASC	3
GO:0003151	GO:0003151	outflow tract morphogenesis	1/82	74/18723	0.277791504	0.425257956	0.360340876	MEF2C	1
GO:0006801	GO:0006801	superoxide metabolic process	1/82	74/18723	0.277791504	0.425257956	0.360340876	SOD3	1
GO:0033143	GO:0033143	regulation of intracellular steroid hormone receptor signaling pathway	1/82	74/18723	0.277791504	0.425257956	0.360340876	LBH	1
GO:0046323	GO:0046323	glucose import	1/82	74/18723	0.277791504	0.425257956	0.360340876	OSTN	1
GO:0048332	GO:0048332	mesoderm morphogenesis	1/82	74/18723	0.277791504	0.425257956	0.360340876	ITGA8	1
GO:0031334	GO:0031334	positive regulation of protein-containing complex assembly	2/82	237/18723	0.278312364	0.425283477	0.3603625	LMOD1/CLU	2
GO:0033673	GO:0033673	negative regulation of kinase activity	2/82	237/18723	0.278312364	0.425283477	0.3603625	GADD45B/DUSP1	2
GO:0034329	GO:0034329	cell junction assembly	3/82	420/18723	0.279349559	0.426482086	0.361378138	LIMCH1/PCLO/MEF2C	3
GO:0061333	GO:0061333	renal tubule morphogenesis	1/82	75/18723	0.280967068	0.428563693	0.36314198	MEF2C	1
GO:0051403	GO:0051403	stress-activated MAPK cascade	2/82	239/18723	0.281560367	0.429080703	0.363580068	GADD45B/DUSP1	2
GO:0048608	GO:0048608	reproductive structure development	3/82	424/18723	0.284121458	0.431824641	0.365905134	TNC/FLNA/SULF1	3
GO:0014855	GO:0014855	striated muscle cell proliferation	1/82	76/18723	0.284128839	0.431824641	0.365905134	MEF2C	1
GO:0140115	GO:0140115	export across plasma membrane	1/82	76/18723	0.284128839	0.431824641	0.365905134	KCNA5	1
GO:0002790	GO:0002790	peptide secretion	2/82	242/18723	0.286430539	0.434520251	0.368189249	PCLO/KCNA5	2
GO:0007492	GO:0007492	endoderm development	1/82	77/18723	0.287276876	0.434520251	0.368189249	DUSP1	1
GO:0010827	GO:0010827	regulation of glucose transmembrane transport	1/82	77/18723	0.287276876	0.434520251	0.368189249	OSTN	1
GO:0021675	GO:0021675	nerve development	1/82	77/18723	0.287276876	0.434520251	0.368189249	SULF1	1
GO:0048644	GO:0048644	muscle organ morphogenesis	1/82	77/18723	0.287276876	0.434520251	0.368189249	TPM1	1
GO:0032103	GO:0032103	positive regulation of response to external stimulus	3/82	427/18723	0.287705465	0.434520251	0.368189249	CX3CL1/FLNA/TGM2	3
GO:0061458	GO:0061458	reproductive system development	3/82	427/18723	0.287705465	0.434520251	0.368189249	TNC/FLNA/SULF1	3
GO:0016358	GO:0016358	dendrite development	2/82	243/18723	0.288053326	0.434656495	0.368304696	MEF2C/SDC2	2
GO:0006898	GO:0006898	receptor-mediated endocytosis	2/82	244/18723	0.289675766	0.435101027	0.368681368	RAMP1/CLU	2
GO:0007193	GO:0007193	adenylate cyclase-inhibiting G protein-coupled receptor signaling pathway	1/82	78/18723	0.290411237	0.435101027	0.368681368	FLNA	1
GO:0030500	GO:0030500	regulation of bone mineralization	1/82	78/18723	0.290411237	0.435101027	0.368681368	MEF2C	1
GO:0035050	GO:0035050	embryonic heart tube development	1/82	78/18723	0.290411237	0.435101027	0.368681368	MEF2C	1
GO:0043154	GO:0043154	negative regulation of cysteine-type endopeptidase activity involved in apoptotic process	1/82	78/18723	0.290411237	0.435101027	0.368681368	AQP1	1
GO:0043537	GO:0043537	negative regulation of blood vessel endothelial cell migration	1/82	78/18723	0.290411237	0.435101027	0.368681368	MEF2C	1
GO:0061045	GO:0061045	negative regulation of wound healing	1/82	78/18723	0.290411237	0.435101027	0.368681368	CD34	1
GO:0070373	GO:0070373	negative regulation of ERK1 and ERK2 cascade	1/82	78/18723	0.290411237	0.435101027	0.368681368	DUSP1	1
GO:0071216	GO:0071216	cellular response to biotic stimulus	2/82	246/18723	0.292919489	0.437832407	0.370995793	CX3CL1/MEF2C	2
GO:0006029	GO:0006029	proteoglycan metabolic process	1/82	79/18723	0.293531981	0.437832407	0.370995793	SULF1	1
GO:0010770	GO:0010770	positive regulation of cell morphogenesis involved in differentiation	1/82	79/18723	0.293531981	0.437832407	0.370995793	FLNA	1
GO:0060420	GO:0060420	regulation of heart growth	1/82	79/18723	0.293531981	0.437832407	0.370995793	MEF2C	1
GO:1901184	GO:1901184	regulation of ERBB signaling pathway	1/82	79/18723	0.293531981	0.437832407	0.370995793	CCDC88A	1
GO:0031098	GO:0031098	stress-activated protein kinase signaling cascade	2/82	247/18723	0.294540717	0.438948931	0.371941876	GADD45B/DUSP1	2
GO:0002683	GO:0002683	negative regulation of immune system process	3/82	434/18723	0.296082913	0.439359328	0.372289625	CX3CL1/DUSP1/A2M	3
GO:0001570	GO:0001570	vasculogenesis	1/82	80/18723	0.296639167	0.439359328	0.372289625	CD34	1
GO:0007422	GO:0007422	peripheral nervous system development	1/82	80/18723	0.296639167	0.439359328	0.372289625	NFASC	1
GO:0021766	GO:0021766	hippocampus development	1/82	80/18723	0.296639167	0.439359328	0.372289625	BTG2	1
GO:0032272	GO:0032272	negative regulation of protein polymerization	1/82	80/18723	0.296639167	0.439359328	0.372289625	LMOD1	1
GO:0048145	GO:0048145	regulation of fibroblast proliferation	1/82	80/18723	0.296639167	0.439359328	0.372289625	AQP1	1
GO:0071229	GO:0071229	cellular response to acid chemical	1/82	80/18723	0.296639167	0.439359328	0.372289625	KLF2	1
GO:0007389	GO:0007389	pattern specification process	3/82	436/18723	0.298479793	0.439695064	0.372574109	MEF2C/BTG2/ETS2	3
GO:0050673	GO:0050673	epithelial cell proliferation	3/82	437/18723	0.299678722	0.439695064	0.372574109	MEF2C/SULF1/CD34	3
GO:0001960	GO:0001960	negative regulation of cytokine-mediated signaling pathway	1/82	81/18723	0.299732853	0.439695064	0.372574109	CCDC3	1
GO:0021954	GO:0021954	central nervous system neuron development	1/82	81/18723	0.299732853	0.439695064	0.372574109	BTG2	1
GO:0030512	GO:0030512	negative regulation of transforming growth factor beta receptor signaling pathway	1/82	81/18723	0.299732853	0.439695064	0.372574109	LTBP1	1
GO:0048144	GO:0048144	fibroblast proliferation	1/82	81/18723	0.299732853	0.439695064	0.372574109	AQP1	1
GO:0051149	GO:0051149	positive regulation of muscle cell differentiation	1/82	81/18723	0.299732853	0.439695064	0.372574109	MEF2C	1
GO:0071260	GO:0071260	cellular response to mechanical stimulus	1/82	81/18723	0.299732853	0.439695064	0.372574109	AQP1	1
GO:2000106	GO:2000106	regulation of leukocyte apoptotic process	1/82	81/18723	0.299732853	0.439695064	0.372574109	MEF2C	1
GO:2000243	GO:2000243	positive regulation of reproductive process	1/82	81/18723	0.299732853	0.439695064	0.372574109	PDE3A	1
GO:2001021	GO:2001021	negative regulation of response to DNA damage stimulus	1/82	81/18723	0.299732853	0.439695064	0.372574109	CLU	1
GO:0000280	GO:0000280	nuclear division	3/82	439/18723	0.302077493	0.44182109	0.374375591	FLNA/DUSP1/PDE3A	3
GO:0050804	GO:0050804	modulation of chemical synaptic transmission	3/82	439/18723	0.302077493	0.44182109	0.374375591	CX3CL1/MEF2C/NRGN	3
GO:0008543	GO:0008543	fibroblast growth factor receptor signaling pathway	1/82	82/18723	0.302813097	0.44182109	0.374375591	SULF1	1
GO:0043242	GO:0043242	negative regulation of protein-containing complex disassembly	1/82	82/18723	0.302813097	0.44182109	0.374375591	LMOD1	1
GO:0046889	GO:0046889	positive regulation of lipid biosynthetic process	1/82	82/18723	0.302813097	0.44182109	0.374375591	CCDC3	1
GO:1905897	GO:1905897	regulation of response to endoplasmic reticulum stress	1/82	82/18723	0.302813097	0.44182109	0.374375591	CLU	1
GO:0051090	GO:0051090	regulation of DNA-binding transcription factor activity	3/82	440/18723	0.30327731	0.44182109	0.374375591	CX3CL1/FLNA/CLU	3
GO:0099177	GO:0099177	regulation of trans-synaptic signaling	3/82	440/18723	0.30327731	0.44182109	0.374375591	CX3CL1/MEF2C/NRGN	3
GO:0061053	GO:0061053	somite development	1/82	83/18723	0.305879956	0.445228202	0.377262595	FRZB	1
GO:0022411	GO:0022411	cellular component disassembly	3/82	443/18723	0.306878335	0.446296337	0.378167675	CX3CL1/LMOD1/DSTN	3
GO:0006970	GO:0006970	response to osmotic stress	1/82	84/18723	0.308933489	0.447225722	0.378955187	AQP1	1
GO:0010921	GO:0010921	regulation of phosphatase activity	1/82	84/18723	0.308933489	0.447225722	0.378955187	MEF2C	1
GO:0042310	GO:0042310	vasoconstriction	1/82	84/18723	0.308933489	0.447225722	0.378955187	KCNA5	1
GO:0045445	GO:0045445	myoblast differentiation	1/82	84/18723	0.308933489	0.447225722	0.378955187	MEF2C	1
GO:0061157	GO:0061157	mRNA destabilization	1/82	84/18723	0.308933489	0.447225722	0.378955187	BTG2	1
GO:0090596	GO:0090596	sensory organ morphogenesis	2/82	256/18723	0.309107997	0.447225722	0.378955187	RORB/FRZB	2
GO:0001656	GO:0001656	metanephros development	1/82	85/18723	0.311973751	0.449969753	0.381280333	CD34	1
GO:0032092	GO:0032092	positive regulation of protein binding	1/82	85/18723	0.311973751	0.449969753	0.381280333	RAMP1	1
GO:0071277	GO:0071277	cellular response to calcium ion	1/82	85/18723	0.311973751	0.449969753	0.381280333	MEF2C	1
GO:0031348	GO:0031348	negative regulation of defense response	2/82	258/18723	0.312338222	0.449969753	0.381280333	CX3CL1/A2M	2
GO:0045165	GO:0045165	cell fate commitment	2/82	258/18723	0.312338222	0.449969753	0.381280333	MEF2C/ETS2	2
GO:0009798	GO:0009798	axis specification	1/82	86/18723	0.315000801	0.451492227	0.382570395	ETS2	1
GO:0035023	GO:0035023	regulation of Rho protein signal transduction	1/82	86/18723	0.315000801	0.451492227	0.382570395	NET1	1
GO:0046928	GO:0046928	regulation of neurotransmitter secretion	1/82	86/18723	0.315000801	0.451492227	0.382570395	MEF2C	1
GO:0060761	GO:0060761	negative regulation of response to cytokine stimulus	1/82	86/18723	0.315000801	0.451492227	0.382570395	CCDC3	1
GO:2000117	GO:2000117	negative regulation of cysteine-type endopeptidase activity	1/82	86/18723	0.315000801	0.451492227	0.382570395	AQP1	1
GO:2001251	GO:2001251	negative regulation of chromosome organization	1/82	86/18723	0.315000801	0.451492227	0.382570395	DUSP1	1
GO:0051091	GO:0051091	positive regulation of DNA-binding transcription factor activity	2/82	260/18723	0.315565487	0.451917638	0.382930866	CX3CL1/CLU	2
GO:0051321	GO:0051321	meiotic cell cycle	2/82	261/18723	0.317177949	0.452734844	0.383623322	DUSP1/PDE3A	2
GO:0001776	GO:0001776	leukocyte homeostasis	1/82	87/18723	0.318014695	0.452734844	0.383623322	MEF2C	1
GO:0007029	GO:0007029	endoplasmic reticulum organization	1/82	87/18723	0.318014695	0.452734844	0.383623322	REEP1	1
GO:0048041	GO:0048041	focal adhesion assembly	1/82	87/18723	0.318014695	0.452734844	0.383623322	LIMCH1	1
GO:0061014	GO:0061014	positive regulation of mRNA catabolic process	1/82	87/18723	0.318014695	0.452734844	0.383623322	BTG2	1
GO:0150104	GO:0150104	transport across blood-brain barrier	1/82	87/18723	0.318014695	0.452734844	0.383623322	SLC38A1	1
GO:1900182	GO:1900182	positive regulation of protein localization to nucleus	1/82	87/18723	0.318014695	0.452734844	0.383623322	FLNA	1
GO:0010232	GO:0010232	vascular transport	1/82	88/18723	0.321015488	0.45546941	0.385940448	SLC38A1	1
GO:0050779	GO:0050779	RNA destabilization	1/82	88/18723	0.321015488	0.45546941	0.385940448	BTG2	1
GO:0050829	GO:0050829	defense response to Gram-negative bacterium	1/82	88/18723	0.321015488	0.45546941	0.385940448	AQP1	1
GO:0070098	GO:0070098	chemokine-mediated signaling pathway	1/82	88/18723	0.321015488	0.45546941	0.385940448	CX3CL1	1
GO:0015833	GO:0015833	peptide transport	2/82	264/18723	0.322010367	0.45649705	0.386811215	PCLO/KCNA5	2
GO:0007346	GO:0007346	regulation of mitotic cell cycle	3/82	457/18723	0.323705424	0.458167195	0.388226407	BTG2/DUSP1/KCNA5	3
GO:0046330	GO:0046330	positive regulation of JNK cascade	1/82	89/18723	0.324003239	0.458167195	0.388226407	GADD45B	1
GO:0051781	GO:0051781	positive regulation of cell division	1/82	89/18723	0.324003239	0.458167195	0.388226407	LBH	1
GO:0032436	GO:0032436	positive regulation of proteasomal ubiquitin-dependent protein catabolic process	1/82	90/18723	0.326978002	0.460828646	0.390481578	CLU	1
GO:0042475	GO:0042475	odontogenesis of dentin-containing tooth	1/82	90/18723	0.326978002	0.460828646	0.390481578	TNC	1
GO:0048477	GO:0048477	oogenesis	1/82	90/18723	0.326978002	0.460828646	0.390481578	PDE3A	1
GO:0097581	GO:0097581	lamellipodium organization	1/82	90/18723	0.326978002	0.460828646	0.390481578	CCDC88A	1
GO:0051348	GO:0051348	negative regulation of transferase activity	2/82	268/18723	0.328441132	0.462504332	0.391901465	GADD45B/DUSP1	2
GO:0051983	GO:0051983	regulation of chromosome segregation	1/82	91/18723	0.329939833	0.463454204	0.392706336	DUSP1	1
GO:0072080	GO:0072080	nephron tubule development	1/82	91/18723	0.329939833	0.463454204	0.392706336	MEF2C	1
GO:0098661	GO:0098661	inorganic anion transmembrane transport	1/82	91/18723	0.329939833	0.463454204	0.392706336	GABRA4	1
GO:0023061	GO:0023061	signal release	3/82	463/18723	0.330922691	0.46444807	0.393548485	PCLO/MEF2C/KCNA5	3
GO:0035249	GO:0035249	synaptic transmission, glutamatergic	1/82	92/18723	0.332888789	0.466431384	0.395229039	MEF2C	1
GO:0070509	GO:0070509	calcium ion import	1/82	92/18723	0.332888789	0.466431384	0.395229039	PLN	1
GO:0048872	GO:0048872	homeostasis of number of cells	2/82	272/18723	0.334856332	0.468212103	0.396737925	MEF2C/KLF2	2
GO:0051962	GO:0051962	positive regulation of nervous system development	2/82	272/18723	0.334856332	0.468212103	0.396737925	CX3CL1/TGM2	2
GO:0007589	GO:0007589	body fluid secretion	1/82	93/18723	0.335824923	0.468212103	0.396737925	AQP1	1
GO:0033273	GO:0033273	response to vitamin	1/82	93/18723	0.335824923	0.468212103	0.396737925	TNC	1
GO:0060349	GO:0060349	bone morphogenesis	1/82	93/18723	0.335824923	0.468212103	0.396737925	MEF2C	1
GO:1901992	GO:1901992	positive regulation of mitotic cell cycle phase transition	1/82	93/18723	0.335824923	0.468212103	0.396737925	KCNA5	1
GO:0061326	GO:0061326	renal tubule development	1/82	94/18723	0.338748291	0.471508554	0.399531162	MEF2C	1
GO:1903035	GO:1903035	negative regulation of response to wounding	1/82	94/18723	0.338748291	0.471508554	0.399531162	CD34	1
GO:0051051	GO:0051051	negative regulation of transport	3/82	470/18723	0.339342298	0.471945966	0.399901801	CASQ2/OSTN/PLN	3
GO:1903829	GO:1903829	positive regulation of cellular protein localization	2/82	276/18723	0.341254571	0.47321728	0.400979045	CCDC88A/FLNA	2
GO:0007044	GO:0007044	cell-substrate junction assembly	1/82	95/18723	0.341658949	0.47321728	0.400979045	LIMCH1	1
GO:0045666	GO:0045666	positive regulation of neuron differentiation	1/82	95/18723	0.341658949	0.47321728	0.400979045	MEF2C	1
GO:0048709	GO:0048709	oligodendrocyte differentiation	1/82	95/18723	0.341658949	0.47321728	0.400979045	CLU	1
GO:0050764	GO:0050764	regulation of phagocytosis	1/82	95/18723	0.341658949	0.47321728	0.400979045	TGM2	1
GO:0003073	GO:0003073	regulation of systemic arterial blood pressure	1/82	96/18723	0.34455695	0.475669047	0.403056541	TPM1	1
GO:0010769	GO:0010769	regulation of cell morphogenesis involved in differentiation	1/82	96/18723	0.34455695	0.475669047	0.403056541	FLNA	1
GO:0042472	GO:0042472	inner ear morphogenesis	1/82	96/18723	0.34455695	0.475669047	0.403056541	FRZB	1
GO:0051304	GO:0051304	chromosome separation	1/82	96/18723	0.34455695	0.475669047	0.403056541	DUSP1	1
GO:0010596	GO:0010596	negative regulation of endothelial cell migration	1/82	97/18723	0.347442349	0.477697835	0.404775628	MEF2C	1
GO:0035335	GO:0035335	peptidyl-tyrosine dephosphorylation	1/82	97/18723	0.347442349	0.477697835	0.404775628	DUSP1	1
GO:0070167	GO:0070167	regulation of biomineral tissue development	1/82	97/18723	0.347442349	0.477697835	0.404775628	MEF2C	1
GO:1901216	GO:1901216	positive regulation of neuron death	1/82	97/18723	0.347442349	0.477697835	0.404775628	CLU	1
GO:2001237	GO:2001237	negative regulation of extrinsic apoptotic signaling pathway	1/82	97/18723	0.347442349	0.477697835	0.404775628	CX3CL1	1
GO:0003333	GO:0003333	amino acid transmembrane transport	1/82	98/18723	0.350315201	0.480082651	0.406796394	SLC38A1	1
GO:0043473	GO:0043473	pigmentation	1/82	98/18723	0.350315201	0.480082651	0.406796394	MEF2C	1
GO:0043502	GO:0043502	regulation of muscle adaptation	1/82	98/18723	0.350315201	0.480082651	0.406796394	FBXO32	1
GO:2001243	GO:2001243	negative regulation of intrinsic apoptotic signaling pathway	1/82	98/18723	0.350315201	0.480082651	0.406796394	CLU	1
GO:0003300	GO:0003300	cardiac muscle hypertrophy	1/82	99/18723	0.353175558	0.48048965	0.407141263	SORBS2	1
GO:0008630	GO:0008630	intrinsic apoptotic signaling pathway in response to DNA damage	1/82	99/18723	0.353175558	0.48048965	0.407141263	CLU	1
GO:0030838	GO:0030838	positive regulation of actin filament polymerization	1/82	99/18723	0.353175558	0.48048965	0.407141263	LMOD1	1
GO:0033209	GO:0033209	tumor necrosis factor-mediated signaling pathway	1/82	99/18723	0.353175558	0.48048965	0.407141263	CCDC3	1
GO:0042100	GO:0042100	B cell proliferation	1/82	99/18723	0.353175558	0.48048965	0.407141263	MEF2C	1
GO:0051153	GO:0051153	regulation of striated muscle cell differentiation	1/82	99/18723	0.353175558	0.48048965	0.407141263	MEF2C	1
GO:0060291	GO:0060291	long-term synaptic potentiation	1/82	99/18723	0.353175558	0.48048965	0.407141263	NRGN	1
GO:0060996	GO:0060996	dendritic spine development	1/82	99/18723	0.353175558	0.48048965	0.407141263	MEF2C	1
GO:0110149	GO:0110149	regulation of biomineralization	1/82	99/18723	0.353175558	0.48048965	0.407141263	MEF2C	1
GO:0015850	GO:0015850	organic hydroxy compound transport	2/82	284/18723	0.353994838	0.48121619	0.407756894	AQP1/CLU	2
GO:0048562	GO:0048562	embryonic organ morphogenesis	2/82	285/18723	0.355581712	0.482418957	0.408776055	MEF2C/FRZB	2
GO:0045807	GO:0045807	positive regulation of endocytosis	1/82	100/18723	0.356023475	0.482418957	0.408776055	CLU	1
GO:0051588	GO:0051588	regulation of neurotransmitter transport	1/82	100/18723	0.356023475	0.482418957	0.408776055	MEF2C	1
GO:0060079	GO:0060079	excitatory postsynaptic potential	1/82	100/18723	0.356023475	0.482418957	0.408776055	MEF2C	1
GO:0140014	GO:0140014	mitotic nuclear division	2/82	287/18723	0.358751477	0.484316113	0.410383603	FLNA/DUSP1	2
GO:0006476	GO:0006476	protein deacetylation	1/82	101/18723	0.358859005	0.484316113	0.410383603	FLNA	1
GO:0051963	GO:0051963	regulation of synapse assembly	1/82	101/18723	0.358859005	0.484316113	0.410383603	MEF2C	1
GO:0098869	GO:0098869	cellular oxidant detoxification	1/82	101/18723	0.358859005	0.484316113	0.410383603	SOD3	1
GO:0150115	GO:0150115	cell-substrate junction organization	1/82	101/18723	0.358859005	0.484316113	0.410383603	LIMCH1	1
GO:0048285	GO:0048285	organelle fission	3/82	488/18723	0.360963923	0.486767497	0.412460775	FLNA/DUSP1/PDE3A	3
GO:0014897	GO:0014897	striated muscle hypertrophy	1/82	102/18723	0.361682201	0.4869576	0.412621858	SORBS2	1
GO:0045833	GO:0045833	negative regulation of lipid metabolic process	1/82	102/18723	0.361682201	0.4869576	0.412621858	CCDC3	1
GO:0030593	GO:0030593	neutrophil chemotaxis	1/82	103/18723	0.364493117	0.489569974	0.414835445	CX3CL1	1
GO:0032760	GO:0032760	positive regulation of tumor necrosis factor production	1/82	103/18723	0.364493117	0.489569974	0.414835445	CLU	1
GO:0050773	GO:0050773	regulation of dendrite development	1/82	103/18723	0.364493117	0.489569974	0.414835445	SDC2	1
GO:0007200	GO:0007200	phospholipase C-activating G protein-coupled receptor signaling pathway	1/82	104/18723	0.367291804	0.491762916	0.416693626	TGM2	1
GO:0014896	GO:0014896	muscle hypertrophy	1/82	104/18723	0.367291804	0.491762916	0.416693626	SORBS2	1
GO:0022600	GO:0022600	digestive system process	1/82	104/18723	0.367291804	0.491762916	0.416693626	AQP1	1
GO:0032963	GO:0032963	collagen metabolic process	1/82	104/18723	0.367291804	0.491762916	0.416693626	MFAP4	1
GO:0016079	GO:0016079	synaptic vesicle exocytosis	1/82	105/18723	0.370078317	0.494316801	0.418857652	PCLO	1
GO:0040029	GO:0040029	regulation of gene expression, epigenetic	1/82	105/18723	0.370078317	0.494316801	0.418857652	KLF2	1
GO:0120034	GO:0120034	positive regulation of plasma membrane bounded cell projection assembly	1/82	105/18723	0.370078317	0.494316801	0.418857652	CCDC88A	1
GO:0046879	GO:0046879	hormone secretion	2/82	295/18723	0.371374714	0.495655968	0.41999239	PCLO/KCNA5	2
GO:0046620	GO:0046620	regulation of organ growth	1/82	106/18723	0.372852706	0.49566786	0.420002467	MEF2C	1
GO:0046822	GO:0046822	regulation of nucleocytoplasmic transport	1/82	106/18723	0.372852706	0.49566786	0.420002467	FLNA	1
GO:0071887	GO:0071887	leukocyte apoptotic process	1/82	106/18723	0.372852706	0.49566786	0.420002467	MEF2C	1
GO:0099565	GO:0099565	chemical synaptic transmission, postsynaptic	1/82	106/18723	0.372852706	0.49566786	0.420002467	MEF2C	1
GO:2000278	GO:2000278	regulation of DNA biosynthetic process	1/82	106/18723	0.372852706	0.49566786	0.420002467	DUSP1	1
GO:0051258	GO:0051258	protein polymerization	2/82	297/18723	0.374515858	0.496442829	0.420659135	LMOD1/CASQ2	2
GO:0006275	GO:0006275	regulation of DNA replication	1/82	107/18723	0.375615024	0.496442829	0.420659135	CCDC88A	1
GO:0008637	GO:0008637	apoptotic mitochondrial changes	1/82	107/18723	0.375615024	0.496442829	0.420659135	CLU	1
GO:0021761	GO:0021761	limbic system development	1/82	107/18723	0.375615024	0.496442829	0.420659135	BTG2	1
GO:0031532	GO:0031532	actin cytoskeleton reorganization	1/82	107/18723	0.375615024	0.496442829	0.420659135	FLNA	1
GO:1903557	GO:1903557	positive regulation of tumor necrosis factor superfamily cytokine production	1/82	107/18723	0.375615024	0.496442829	0.420659135	CLU	1
GO:2000060	GO:2000060	positive regulation of ubiquitin-dependent protein catabolic process	1/82	107/18723	0.375615024	0.496442829	0.420659135	CLU	1
GO:0031647	GO:0031647	regulation of protein stability	2/82	298/18723	0.376084135	0.496442829	0.420659135	FLNA/CLU	2
GO:0048511	GO:0048511	rhythmic process	2/82	298/18723	0.376084135	0.496442829	0.420659135	ID4/RORB	2
GO:1901990	GO:1901990	regulation of mitotic cell cycle phase transition	2/82	299/18723	0.37765086	0.49789571	0.421890228	DUSP1/KCNA5	2
GO:0002832	GO:0002832	negative regulation of response to biotic stimulus	1/82	108/18723	0.378365323	0.49789571	0.421890228	A2M	1
GO:0006958	GO:0006958	complement activation, classical pathway	1/82	108/18723	0.378365323	0.49789571	0.421890228	CLU	1
GO:0007173	GO:0007173	epidermal growth factor receptor signaling pathway	1/82	108/18723	0.378365323	0.49789571	0.421890228	CCDC88A	1
GO:0042063	GO:0042063	gliogenesis	2/82	301/18723	0.38077959	0.500292187	0.423920875	CX3CL1/CLU	2
GO:0042886	GO:0042886	amide transport	2/82	301/18723	0.38077959	0.500292187	0.423920875	PCLO/KCNA5	2
GO:0006821	GO:0006821	chloride transport	1/82	109/18723	0.381103655	0.5003283	0.423951475	GABRA4	1
GO:0051056	GO:0051056	regulation of small GTPase mediated signal transduction	2/82	302/18723	0.382341562	0.500789891	0.424342602	TGM2/NET1	2
GO:0002698	GO:0002698	negative regulation of immune effector process	1/82	110/18723	0.38383007	0.500789891	0.424342602	A2M	1
GO:0007088	GO:0007088	regulation of mitotic nuclear division	1/82	110/18723	0.38383007	0.500789891	0.424342602	DUSP1	1
GO:0009408	GO:0009408	response to heat	1/82	110/18723	0.38383007	0.500789891	0.424342602	CD34	1
GO:0032611	GO:0032611	interleukin-1 beta production	1/82	110/18723	0.38383007	0.500789891	0.424342602	CX3CL1	1
GO:0032651	GO:0032651	regulation of interleukin-1 beta production	1/82	110/18723	0.38383007	0.500789891	0.424342602	CX3CL1	1
GO:0048259	GO:0048259	regulation of receptor-mediated endocytosis	1/82	110/18723	0.38383007	0.500789891	0.424342602	CLU	1
GO:1904659	GO:1904659	glucose transmembrane transport	1/82	110/18723	0.38383007	0.500789891	0.424342602	OSTN	1
GO:0009914	GO:0009914	hormone transport	2/82	306/18723	0.388573124	0.505901613	0.428674002	PCLO/KCNA5	2
GO:0000956	GO:0000956	nuclear-transcribed mRNA catabolic process	1/82	112/18723	0.389247358	0.505901613	0.428674002	BTG2	1
GO:0010633	GO:0010633	negative regulation of epithelial cell migration	1/82	112/18723	0.389247358	0.505901613	0.428674002	MEF2C	1
GO:0035601	GO:0035601	protein deacylation	1/82	112/18723	0.389247358	0.505901613	0.428674002	FLNA	1
GO:0048640	GO:0048640	negative regulation of developmental growth	1/82	112/18723	0.389247358	0.505901613	0.428674002	OSTN	1
GO:0031623	GO:0031623	receptor internalization	1/82	113/18723	0.391938332	0.508615359	0.430973486	RAMP1	1
GO:0044344	GO:0044344	cellular response to fibroblast growth factor stimulus	1/82	113/18723	0.391938332	0.508615359	0.430973486	SULF1	1
GO:0070372	GO:0070372	regulation of ERK1 and ERK2 cascade	2/82	309/18723	0.393229223	0.509556386	0.431770862	CX3CL1/DUSP1	2
GO:0007041	GO:0007041	lysosomal transport	1/82	114/18723	0.394617594	0.509556386	0.431770862	CLU	1
GO:0008645	GO:0008645	hexose transmembrane transport	1/82	114/18723	0.394617594	0.509556386	0.431770862	OSTN	1
GO:0021987	GO:0021987	cerebral cortex development	1/82	114/18723	0.394617594	0.509556386	0.431770862	FLNA	1
GO:0090100	GO:0090100	positive regulation of transmembrane receptor protein serine/threonine kinase signaling pathway	1/82	114/18723	0.394617594	0.509556386	0.431770862	SULF1	1
GO:1901800	GO:1901800	positive regulation of proteasomal protein catabolic process	1/82	114/18723	0.394617594	0.509556386	0.431770862	CLU	1
GO:0060326	GO:0060326	cell chemotaxis	2/82	310/18723	0.394777829	0.509556386	0.431770862	CX3CL1/DUSP1	2
GO:0030278	GO:0030278	regulation of ossification	1/82	115/18723	0.397285193	0.511228162	0.433187436	MEF2C	1
GO:0042471	GO:0042471	ear morphogenesis	1/82	115/18723	0.397285193	0.511228162	0.433187436	FRZB	1
GO:0071675	GO:0071675	regulation of mononuclear cell migration	1/82	115/18723	0.397285193	0.511228162	0.433187436	DUSP1	1
GO:1901989	GO:1901989	positive regulation of cell cycle phase transition	1/82	115/18723	0.397285193	0.511228162	0.433187436	KCNA5	1
GO:0015749	GO:0015749	monosaccharide transmembrane transport	1/82	116/18723	0.399941181	0.512690556	0.43442659	OSTN	1
GO:0021782	GO:0021782	glial cell development	1/82	116/18723	0.399941181	0.512690556	0.43442659	CLU	1
GO:0030518	GO:0030518	intracellular steroid hormone receptor signaling pathway	1/82	116/18723	0.399941181	0.512690556	0.43442659	LBH	1
GO:0098732	GO:0098732	macromolecule deacylation	1/82	116/18723	0.399941181	0.512690556	0.43442659	FLNA	1
GO:1990748	GO:1990748	cellular detoxification	1/82	116/18723	0.399941181	0.512690556	0.43442659	SOD3	1
GO:0006605	GO:0006605	protein targeting	2/82	314/18723	0.400954721	0.513209875	0.434866633	LTBP2/CLU	2
GO:0060249	GO:0060249	anatomical structure homeostasis	2/82	314/18723	0.400954721	0.513209875	0.434866633	CX3CL1/CD34	2
GO:0014902	GO:0014902	myotube differentiation	1/82	117/18723	0.402585606	0.513738213	0.435314319	MEF2C	1
GO:0030301	GO:0030301	cholesterol transport	1/82	117/18723	0.402585606	0.513738213	0.435314319	CLU	1
GO:0051225	GO:0051225	spindle assembly	1/82	117/18723	0.402585606	0.513738213	0.435314319	FLNA	1
GO:0072676	GO:0072676	lymphocyte migration	1/82	117/18723	0.402585606	0.513738213	0.435314319	CX3CL1	1
GO:0034219	GO:0034219	carbohydrate transmembrane transport	1/82	118/18723	0.405218519	0.515927277	0.437169214	OSTN	1
GO:0071346	GO:0071346	cellular response to interferon-gamma	1/82	118/18723	0.405218519	0.515927277	0.437169214	CX3CL1	1
GO:1903313	GO:1903313	positive regulation of mRNA metabolic process	1/82	118/18723	0.405218519	0.515927277	0.437169214	BTG2	1
GO:0030282	GO:0030282	bone mineralization	1/82	119/18723	0.407839969	0.518873324	0.439665538	MEF2C	1
GO:0071496	GO:0071496	cellular response to external stimulus	2/82	320/18723	0.410165928	0.519841712	0.440486098	AQP1/TNC	2
GO:0007052	GO:0007052	mitotic spindle organization	1/82	120/18723	0.410450006	0.519841712	0.440486098	FLNA	1
GO:0030218	GO:0030218	erythrocyte differentiation	1/82	120/18723	0.410450006	0.519841712	0.440486098	KLF2	1
GO:0048593	GO:0048593	camera-type eye morphogenesis	1/82	120/18723	0.410450006	0.519841712	0.440486098	RORB	1
GO:0051897	GO:0051897	positive regulation of protein kinase B signaling	1/82	120/18723	0.410450006	0.519841712	0.440486098	CX3CL1	1
GO:0071901	GO:0071901	negative regulation of protein serine/threonine kinase activity	1/82	120/18723	0.410450006	0.519841712	0.440486098	DUSP1	1
GO:0002455	GO:0002455	humoral immune response mediated by circulating immunoglobulin	1/82	121/18723	0.413048678	0.520398148	0.440957592	CLU	1
GO:0038127	GO:0038127	ERBB signaling pathway	1/82	121/18723	0.413048678	0.520398148	0.440957592	CCDC88A	1
GO:0042177	GO:0042177	negative regulation of protein catabolic process	1/82	121/18723	0.413048678	0.520398148	0.440957592	FLNA	1
GO:0042752	GO:0042752	regulation of circadian rhythm	1/82	121/18723	0.413048678	0.520398148	0.440957592	RORB	1
GO:0043500	GO:0043500	muscle adaptation	1/82	121/18723	0.413048678	0.520398148	0.440957592	FBXO32	1
GO:0045931	GO:0045931	positive regulation of mitotic cell cycle	1/82	121/18723	0.413048678	0.520398148	0.440957592	KCNA5	1
GO:0048706	GO:0048706	embryonic skeletal system development	1/82	121/18723	0.413048678	0.520398148	0.440957592	SULF1	1
GO:0002688	GO:0002688	regulation of leukocyte chemotaxis	1/82	122/18723	0.415636035	0.522487325	0.442727849	DUSP1	1
GO:0051928	GO:0051928	positive regulation of calcium ion transport	1/82	122/18723	0.415636035	0.522487325	0.442727849	CX3CL1	1
GO:1990266	GO:1990266	neutrophil migration	1/82	122/18723	0.415636035	0.522487325	0.442727849	CX3CL1	1
GO:0060562	GO:0060562	epithelial tube morphogenesis	2/82	325/18723	0.417790462	0.524804549	0.444691341	TNC/MEF2C	2
GO:0007368	GO:0007368	determination of left/right symmetry	1/82	124/18723	0.420776996	0.527440405	0.446924825	MEF2C	1
GO:0097237	GO:0097237	cellular response to toxic substance	1/82	124/18723	0.420776996	0.527440405	0.446924825	SOD3	1
GO:0002831	GO:0002831	regulation of response to biotic stimulus	2/82	327/18723	0.420826784	0.527440405	0.446924825	CX3CL1/A2M	2
GO:0030111	GO:0030111	regulation of Wnt signaling pathway	2/82	328/18723	0.422342005	0.528946521	0.448201026	SULF1/FRZB	2
GO:0051053	GO:0051053	negative regulation of DNA metabolic process	1/82	125/18723	0.423330697	0.529398729	0.448584204	DUSP1	1
GO:0071621	GO:0071621	granulocyte chemotaxis	1/82	125/18723	0.423330697	0.529398729	0.448584204	CX3CL1	1
GO:0048638	GO:0048638	regulation of developmental growth	2/82	330/18723	0.425366507	0.531003855	0.449944302	MEF2C/OSTN	2
GO:0070371	GO:0070371	ERK1 and ERK2 cascade	2/82	330/18723	0.425366507	0.531003855	0.449944302	CX3CL1/DUSP1	2
GO:0031929	GO:0031929	TOR signaling	1/82	126/18723	0.425873276	0.531003855	0.449944302	CCDC88A	1
GO:0032874	GO:0032874	positive regulation of stress-activated MAPK cascade	1/82	126/18723	0.425873276	0.531003855	0.449944302	GADD45B	1
GO:0017015	GO:0017015	regulation of transforming growth factor beta receptor signaling pathway	1/82	128/18723	0.430925258	0.535324677	0.453605535	LTBP1	1
GO:0032612	GO:0032612	interleukin-1 production	1/82	128/18723	0.430925258	0.535324677	0.453605535	CX3CL1	1
GO:0032652	GO:0032652	regulation of interleukin-1 production	1/82	128/18723	0.430925258	0.535324677	0.453605535	CX3CL1	1
GO:0035303	GO:0035303	regulation of dephosphorylation	1/82	128/18723	0.430925258	0.535324677	0.453605535	MEF2C	1
GO:0070304	GO:0070304	positive regulation of stress-activated protein kinase signaling cascade	1/82	128/18723	0.430925258	0.535324677	0.453605535	GADD45B	1
GO:0007093	GO:0007093	mitotic cell cycle checkpoint signaling	1/82	129/18723	0.433434757	0.53765032	0.455576161	DUSP1	1
GO:0034101	GO:0034101	erythrocyte homeostasis	1/82	129/18723	0.433434757	0.53765032	0.455576161	KLF2	1
GO:0032386	GO:0032386	regulation of intracellular transport	2/82	337/18723	0.435888677	0.53955944	0.457193848	FLNA/PLN	2
GO:0060271	GO:0060271	cilium assembly	2/82	337/18723	0.435888677	0.53955944	0.457193848	CCDC88A/FLNA	2
GO:0015918	GO:0015918	sterol transport	1/82	130/18723	0.435933324	0.53955944	0.457193848	CLU	1
GO:0019827	GO:0019827	stem cell population maintenance	1/82	131/18723	0.438421006	0.541446732	0.458793038	LBH	1
GO:0050853	GO:0050853	B cell receptor signaling pathway	1/82	131/18723	0.438421006	0.541446732	0.458793038	MEF2C	1
GO:1903844	GO:1903844	regulation of cellular response to transforming growth factor beta stimulus	1/82	131/18723	0.438421006	0.541446732	0.458793038	LTBP1	1
GO:0007568	GO:0007568	aging	2/82	339/18723	0.438876476	0.541612739	0.458933703	CX3CL1/KCNMB1	2
GO:0035264	GO:0035264	multicellular organism growth	1/82	132/18723	0.440897849	0.543709555	0.460710433	KLF2	1
GO:0001933	GO:0001933	negative regulation of protein phosphorylation	2/82	342/18723	0.443342407	0.545156634	0.461936611	GADD45B/DUSP1	2
GO:0009855	GO:0009855	determination of bilateral symmetry	1/82	133/18723	0.443363901	0.545156634	0.461936611	MEF2C	1
GO:0046328	GO:0046328	regulation of JNK cascade	1/82	133/18723	0.443363901	0.545156634	0.461936611	GADD45B	1
GO:1903052	GO:1903052	positive regulation of proteolysis involved in cellular protein catabolic process	1/82	133/18723	0.443363901	0.545156634	0.461936611	CLU	1
GO:0032496	GO:0032496	response to lipopolysaccharide	2/82	343/18723	0.444826805	0.545788828	0.462472298	CX3CL1/MEF2C	2
GO:0009799	GO:0009799	specification of symmetry	1/82	134/18723	0.445819209	0.545788828	0.462472298	MEF2C	1
GO:0032147	GO:0032147	activation of protein kinase activity	1/82	134/18723	0.445819209	0.545788828	0.462472298	CCDC88A	1
GO:0032434	GO:0032434	regulation of proteasomal ubiquitin-dependent protein catabolic process	1/82	134/18723	0.445819209	0.545788828	0.462472298	CLU	1
GO:0061041	GO:0061041	regulation of wound healing	1/82	134/18723	0.445819209	0.545788828	0.462472298	CD34	1
GO:0098727	GO:0098727	maintenance of cell number	1/82	134/18723	0.445819209	0.545788828	0.462472298	LBH	1
GO:0001101	GO:0001101	response to acid chemical	1/82	135/18723	0.448263817	0.547986275	0.464334297	KLF2	1
GO:0002687	GO:0002687	positive regulation of leukocyte migration	1/82	135/18723	0.448263817	0.547986275	0.464334297	CX3CL1	1
GO:0003158	GO:0003158	endothelium development	1/82	136/18723	0.450697773	0.549766553	0.465842809	CD34	1
GO:0043401	GO:0043401	steroid hormone mediated signaling pathway	1/82	136/18723	0.450697773	0.549766553	0.465842809	LBH	1
GO:1900180	GO:1900180	regulation of protein localization to nucleus	1/82	136/18723	0.450697773	0.549766553	0.465842809	FLNA	1
GO:0007266	GO:0007266	Rho protein signal transduction	1/82	137/18723	0.453121121	0.550335012	0.466324491	NET1	1
GO:0007586	GO:0007586	digestion	1/82	137/18723	0.453121121	0.550335012	0.466324491	AQP1	1
GO:0010977	GO:0010977	negative regulation of neuron projection development	1/82	137/18723	0.453121121	0.550335012	0.466324491	FLNA	1
GO:0030879	GO:0030879	mammary gland development	1/82	137/18723	0.453121121	0.550335012	0.466324491	LBH	1
GO:0050671	GO:0050671	positive regulation of lymphocyte proliferation	1/82	137/18723	0.453121121	0.550335012	0.466324491	MEF2C	1
GO:0090090	GO:0090090	negative regulation of canonical Wnt signaling pathway	1/82	137/18723	0.453121121	0.550335012	0.466324491	FRZB	1
GO:0032273	GO:0032273	positive regulation of protein polymerization	1/82	138/18723	0.455533909	0.552469953	0.468133526	LMOD1	1
GO:0032946	GO:0032946	positive regulation of mononuclear cell proliferation	1/82	138/18723	0.455533909	0.552469953	0.468133526	MEF2C	1
GO:0030216	GO:0030216	keratinocyte differentiation	1/82	139/18723	0.45793618	0.554984437	0.470264166	PALLD	1
GO:0007292	GO:0007292	female gamete generation	1/82	140/18723	0.460327982	0.557082715	0.472042135	PDE3A	1
GO:0030177	GO:0030177	positive regulation of Wnt signaling pathway	1/82	140/18723	0.460327982	0.557082715	0.472042135	SULF1	1
GO:0008584	GO:0008584	male gonad development	1/82	141/18723	0.462709357	0.558762123	0.473465175	FLNA	1
GO:0032355	GO:0032355	response to estradiol	1/82	141/18723	0.462709357	0.558762123	0.473465175	DUSP1	1
GO:0034341	GO:0034341	response to interferon-gamma	1/82	141/18723	0.462709357	0.558762123	0.473465175	CX3CL1	1
GO:0002460	GO:0002460	adaptive immune response based on somatic recombination of immune receptors built from immunoglobulin superfamily domains	2/82	356/18723	0.46392583	0.559430218	0.474031283	MEF2C/CLU	2
GO:2001233	GO:2001233	regulation of apoptotic signaling pathway	2/82	356/18723	0.46392583	0.559430218	0.474031283	CX3CL1/CLU	2
GO:0007009	GO:0007009	plasma membrane organization	1/82	142/18723	0.465080353	0.559622364	0.474194098	CLU	1
GO:0046546	GO:0046546	development of primary male sexual characteristics	1/82	142/18723	0.465080353	0.559622364	0.474194098	FLNA	1
GO:2000045	GO:2000045	regulation of G1/S transition of mitotic cell cycle	1/82	142/18723	0.465080353	0.559622364	0.474194098	KCNA5	1
GO:0006865	GO:0006865	amino acid transport	1/82	143/18723	0.467441012	0.562062001	0.476261315	SLC38A1	1
GO:0010821	GO:0010821	regulation of mitochondrion organization	1/82	144/18723	0.46979138	0.564485796	0.47831511	CLU	1
GO:0002237	GO:0002237	response to molecule of bacterial origin	2/82	363/18723	0.474053112	0.568796302	0.481967602	CX3CL1/MEF2C	2
GO:0051098	GO:0051098	regulation of binding	2/82	363/18723	0.474053112	0.568796302	0.481967602	RAMP1/PLN	2
GO:0048813	GO:0048813	dendrite morphogenesis	1/82	146/18723	0.474461419	0.568881602	0.482039881	SDC2	1
GO:0050767	GO:0050767	regulation of neurogenesis	2/82	364/18723	0.475490674	0.569638702	0.482681407	CX3CL1/TGM2	2
GO:0001889	GO:0001889	liver development	1/82	147/18723	0.476781178	0.569638702	0.482681407	FRZB	1
GO:0016331	GO:0016331	morphogenesis of embryonic epithelium	1/82	147/18723	0.476781178	0.569638702	0.482681407	SULF1	1
GO:0060041	GO:0060041	retina development in camera-type eye	1/82	147/18723	0.476781178	0.569638702	0.482681407	RORB	1
GO:1902850	GO:1902850	microtubule cytoskeleton organization involved in mitosis	1/82	147/18723	0.476781178	0.569638702	0.482681407	FLNA	1
GO:0010212	GO:0010212	response to ionizing radiation	1/82	148/18723	0.479090822	0.570781226	0.483649521	NET1	1
GO:0035148	GO:0035148	tube formation	1/82	148/18723	0.479090822	0.570781226	0.483649521	TGM2	1
GO:0050905	GO:0050905	neuromuscular process	1/82	148/18723	0.479090822	0.570781226	0.483649521	SYNM	1
GO:0097530	GO:0097530	granulocyte migration	1/82	148/18723	0.479090822	0.570781226	0.483649521	CX3CL1	1
GO:0044782	GO:0044782	cilium organization	2/82	368/18723	0.481217635	0.572308382	0.484943552	CCDC88A/FLNA	2
GO:0045834	GO:0045834	positive regulation of lipid metabolic process	1/82	149/18723	0.481390394	0.572308382	0.484943552	CCDC3	1
GO:1905039	GO:1905039	carboxylic acid transmembrane transport	1/82	149/18723	0.481390394	0.572308382	0.484943552	SLC38A1	1
GO:0001959	GO:0001959	regulation of cytokine-mediated signaling pathway	1/82	150/18723	0.483679938	0.573296273	0.485780638	CCDC3	1
GO:0061008	GO:0061008	hepaticobiliary system development	1/82	150/18723	0.483679938	0.573296273	0.485780638	FRZB	1
GO:0070665	GO:0070665	positive regulation of leukocyte proliferation	1/82	150/18723	0.483679938	0.573296273	0.485780638	MEF2C	1
GO:1903825	GO:1903825	organic acid transmembrane transport	1/82	150/18723	0.483679938	0.573296273	0.485780638	SLC38A1	1
GO:0001654	GO:0001654	eye development	2/82	371/18723	0.485488204	0.573296273	0.485780638	CPAMD8/RORB	2
GO:0030902	GO:0030902	hindbrain development	1/82	151/18723	0.485959497	0.573296273	0.485780638	FLNA	1
GO:0043535	GO:0043535	regulation of blood vessel endothelial cell migration	1/82	151/18723	0.485959497	0.573296273	0.485780638	MEF2C	1
GO:0048592	GO:0048592	eye morphogenesis	1/82	151/18723	0.485959497	0.573296273	0.485780638	RORB	1
GO:0048754	GO:0048754	branching morphogenesis of an epithelial tube	1/82	151/18723	0.485959497	0.573296273	0.485780638	TNC	1
GO:0055067	GO:0055067	monovalent inorganic cation homeostasis	1/82	151/18723	0.485959497	0.573296273	0.485780638	KCNA5	1
GO:2001236	GO:2001236	regulation of extrinsic apoptotic signaling pathway	1/82	151/18723	0.485959497	0.573296273	0.485780638	CX3CL1	1
GO:0050871	GO:0050871	positive regulation of B cell activation	1/82	152/18723	0.488229113	0.575571289	0.487708364	MEF2C	1
GO:0150063	GO:0150063	visual system development	2/82	375/18723	0.491149073	0.578609278	0.490282594	CPAMD8/RORB	2
GO:0008360	GO:0008360	regulation of cell shape	1/82	154/18723	0.492738691	0.579672366	0.491183398	TPM1	1
GO:0030856	GO:0030856	regulation of epithelial cell differentiation	1/82	154/18723	0.492738691	0.579672366	0.491183398	FRZB	1
GO:0006606	GO:0006606	protein import into nucleus	1/82	155/18723	0.494978738	0.581091949	0.492386277	FLNA	1
GO:0051147	GO:0051147	regulation of muscle cell differentiation	1/82	155/18723	0.494978738	0.581091949	0.492386277	MEF2C	1
GO:1903364	GO:1903364	positive regulation of cellular protein catabolic process	1/82	155/18723	0.494978738	0.581091949	0.492386277	CLU	1
GO:0001837	GO:0001837	epithelial to mesenchymal transition	1/82	157/18723	0.499429558	0.584446465	0.495228715	FLNA	1
GO:0002262	GO:0002262	myeloid cell homeostasis	1/82	157/18723	0.499429558	0.584446465	0.495228715	KLF2	1
GO:0007034	GO:0007034	vacuolar transport	1/82	157/18723	0.499429558	0.584446465	0.495228715	CLU	1
GO:0048880	GO:0048880	sensory system development	2/82	381/18723	0.499568348	0.584446465	0.495228715	CPAMD8/RORB	2
GO:0050678	GO:0050678	regulation of epithelial cell proliferation	2/82	381/18723	0.499568348	0.584446465	0.495228715	MEF2C/SULF1	2
GO:0043488	GO:0043488	regulation of mRNA stability	1/82	158/18723	0.501640415	0.586463881	0.496938165	BTG2	1
GO:0035966	GO:0035966	response to topologically incorrect protein	1/82	159/18723	0.503841627	0.588222024	0.498427921	CLU	1
GO:0051170	GO:0051170	import into nucleus	1/82	159/18723	0.503841627	0.588222024	0.498427921	FLNA	1
GO:0042326	GO:0042326	negative regulation of phosphorylation	2/82	385/18723	0.505132616	0.588914114	0.499014362	GADD45B/DUSP1	2
GO:0045786	GO:0045786	negative regulation of cell cycle	2/82	385/18723	0.505132616	0.588914114	0.499014362	BTG2/DUSP1	2
GO:0090316	GO:0090316	positive regulation of intracellular protein transport	1/82	160/18723	0.506033233	0.58930698	0.499347256	FLNA	1
GO:0045860	GO:0045860	positive regulation of protein kinase activity	2/82	386/18723	0.506517559	0.58930698	0.499347256	CCDC88A/CLU	2
GO:0050727	GO:0050727	regulation of inflammatory response	2/82	386/18723	0.506517559	0.58930698	0.499347256	CX3CL1/TGM2	2
GO:0009100	GO:0009100	glycoprotein metabolic process	2/82	387/18723	0.507900041	0.590508179	0.500365088	RAMP1/SULF1	2
GO:0021953	GO:0021953	central nervous system neuron differentiation	1/82	162/18723	0.510387799	0.591769221	0.501433627	BTG2	1
GO:0034250	GO:0034250	positive regulation of cellular amide metabolic process	1/82	162/18723	0.510387799	0.591769221	0.501433627	CLU	1
GO:0051100	GO:0051100	negative regulation of binding	1/82	162/18723	0.510387799	0.591769221	0.501433627	PLN	1
GO:0060759	GO:0060759	regulation of response to cytokine stimulus	1/82	162/18723	0.510387799	0.591769221	0.501433627	CCDC3	1
GO:1901987	GO:1901987	regulation of cell cycle phase transition	2/82	390/18723	0.512032671	0.593268623	0.50270414	DUSP1/KCNA5	2
GO:0051494	GO:0051494	negative regulation of cytoskeleton organization	1/82	163/18723	0.512550839	0.593461404	0.502867493	LMOD1	1
GO:0042176	GO:0042176	regulation of protein catabolic process	2/82	391/18723	0.513405259	0.594042984	0.503360293	FLNA/CLU	2
GO:0050806	GO:0050806	positive regulation of synaptic transmission	1/82	164/18723	0.51470444	0.594323334	0.503597846	NRGN	1
GO:2000058	GO:2000058	regulation of ubiquitin-dependent protein catabolic process	1/82	164/18723	0.51470444	0.594323334	0.503597846	CLU	1
GO:2001242	GO:2001242	regulation of intrinsic apoptotic signaling pathway	1/82	164/18723	0.51470444	0.594323334	0.503597846	CLU	1
GO:0046661	GO:0046661	male sex differentiation	1/82	165/18723	0.516848642	0.595983362	0.505004465	FLNA	1
GO:0050796	GO:0050796	regulation of insulin secretion	1/82	165/18723	0.516848642	0.595983362	0.505004465	KCNA5	1
GO:0043112	GO:0043112	receptor metabolic process	1/82	166/18723	0.518983484	0.597628081	0.506398112	RAMP1	1
GO:0061013	GO:0061013	regulation of mRNA catabolic process	1/82	166/18723	0.518983484	0.597628081	0.506398112	BTG2	1
GO:0007254	GO:0007254	JNK cascade	1/82	167/18723	0.521109009	0.59966637	0.508125249	GADD45B	1
GO:0000070	GO:0000070	mitotic sister chromatid segregation	1/82	168/18723	0.523225255	0.600463269	0.508800498	DUSP1	1
GO:0002822	GO:0002822	regulation of adaptive immune response based on somatic recombination of immune receptors built from immunoglobulin superfamily domains	1/82	168/18723	0.523225255	0.600463269	0.508800498	MEF2C	1
GO:0016482	GO:0016482	cytosolic transport	1/82	168/18723	0.523225255	0.600463269	0.508800498	FLNA	1
GO:1902806	GO:1902806	regulation of cell cycle G1/S phase transition	1/82	168/18723	0.523225255	0.600463269	0.508800498	KCNA5	1
GO:0000075	GO:0000075	cell cycle checkpoint signaling	1/82	169/18723	0.525332263	0.602062179	0.510155329	DUSP1	1
GO:0031214	GO:0031214	biomineral tissue development	1/82	169/18723	0.525332263	0.602062179	0.510155329	MEF2C	1
GO:0030178	GO:0030178	negative regulation of Wnt signaling pathway	1/82	170/18723	0.527430072	0.603646222	0.511497563	FRZB	1
GO:0043487	GO:0043487	regulation of RNA stability	1/82	170/18723	0.527430072	0.603646222	0.511497563	BTG2	1
GO:0046890	GO:0046890	regulation of lipid biosynthetic process	1/82	171/18723	0.529518722	0.605215505	0.512827289	CCDC3	1
GO:0110148	GO:0110148	biomineralization	1/82	171/18723	0.529518722	0.605215505	0.512827289	MEF2C	1
GO:0030833	GO:0030833	regulation of actin filament polymerization	1/82	172/18723	0.531598254	0.606770131	0.514144597	LMOD1	1
GO:1990138	GO:1990138	neuron projection extension	1/82	172/18723	0.531598254	0.606770131	0.514144597	OSTN	1
GO:0010469	GO:0010469	regulation of signaling receptor activity	1/82	173/18723	0.533668705	0.608310206	0.515449574	MEF2C	1
GO:0051099	GO:0051099	positive regulation of binding	1/82	173/18723	0.533668705	0.608310206	0.515449574	RAMP1	1
GO:0007584	GO:0007584	response to nutrient	1/82	174/18723	0.535730116	0.609835833	0.516742309	TNC	1
GO:0048639	GO:0048639	positive regulation of developmental growth	1/82	174/18723	0.535730116	0.609835833	0.516742309	MEF2C	1
GO:0043534	GO:0043534	blood vessel endothelial cell migration	1/82	176/18723	0.53982597	0.613670089	0.519991252	MEF2C	1
GO:0050728	GO:0050728	negative regulation of inflammatory response	1/82	176/18723	0.53982597	0.613670089	0.519991252	CX3CL1	1
GO:0043405	GO:0043405	regulation of MAP kinase activity	1/82	177/18723	0.541860492	0.614327049	0.520547926	DUSP1	1
GO:0051302	GO:0051302	regulation of cell division	1/82	177/18723	0.541860492	0.614327049	0.520547926	LBH	1
GO:0051648	GO:0051648	vesicle localization	1/82	177/18723	0.541860492	0.614327049	0.520547926	PCLO	1
GO:0071466	GO:0071466	cellular response to xenobiotic stimulus	1/82	177/18723	0.541860492	0.614327049	0.520547926	MEF2C	1
GO:0009266	GO:0009266	response to temperature stimulus	1/82	178/18723	0.543886127	0.616209467	0.522142986	CD34	1
GO:0043434	GO:0043434	response to peptide hormone	2/82	414/18723	0.54427995	0.616241795	0.522170379	BTG2/PLN	2
GO:1901991	GO:1901991	negative regulation of mitotic cell cycle phase transition	1/82	179/18723	0.545902916	0.617664801	0.523376158	DUSP1	1
GO:0010721	GO:0010721	negative regulation of cell development	1/82	180/18723	0.547910895	0.618199304	0.523829068	FRZB	1
GO:0015698	GO:0015698	inorganic anion transport	1/82	180/18723	0.547910895	0.618199304	0.523829068	GABRA4	1
GO:0043409	GO:0043409	negative regulation of MAPK cascade	1/82	180/18723	0.547910895	0.618199304	0.523829068	DUSP1	1
GO:0071897	GO:0071897	DNA biosynthetic process	1/82	180/18723	0.547910895	0.618199304	0.523829068	DUSP1	1
GO:0016311	GO:0016311	dephosphorylation	2/82	417/18723	0.548207563	0.618199304	0.523829068	MEF2C/DUSP1	2
GO:0006479	GO:0006479	protein methylation	1/82	181/18723	0.549910102	0.618465562	0.52405468	BTG2	1
GO:0008213	GO:0008213	protein alkylation	1/82	181/18723	0.549910102	0.618465562	0.52405468	BTG2	1
GO:0008361	GO:0008361	regulation of cell size	1/82	181/18723	0.549910102	0.618465562	0.52405468	AQP1	1
GO:0099504	GO:0099504	synaptic vesicle cycle	1/82	181/18723	0.549910102	0.618465562	0.52405468	PCLO	1
GO:0051260	GO:0051260	protein homooligomerization	1/82	182/18723	0.551900576	0.620290654	0.525601166	KCNA5	1
GO:0002819	GO:0002819	regulation of adaptive immune response	1/82	183/18723	0.553882355	0.62210355	0.527137317	MEF2C	1
GO:0072594	GO:0072594	establishment of protein localization to organelle	2/82	422/18723	0.554701893	0.62260951	0.52756604	FLNA/CLU	2
GO:0007051	GO:0007051	spindle organization	1/82	184/18723	0.555855475	0.623489485	0.528311685	FLNA	1
GO:0044772	GO:0044772	mitotic cell cycle phase transition	2/82	424/18723	0.557281472	0.623619812	0.528422116	DUSP1/KCNA5	2
GO:0002040	GO:0002040	sprouting angiogenesis	1/82	185/18723	0.557819974	0.623619812	0.528422116	KLF2	1
GO:0043433	GO:0043433	negative regulation of DNA-binding transcription factor activity	1/82	185/18723	0.557819974	0.623619812	0.528422116	FLNA	1
GO:0051896	GO:0051896	regulation of protein kinase B signaling	1/82	185/18723	0.557819974	0.623619812	0.528422116	CX3CL1	1
GO:0140013	GO:0140013	meiotic nuclear division	1/82	185/18723	0.557819974	0.623619812	0.528422116	PDE3A	1
GO:0031345	GO:0031345	negative regulation of cell projection organization	1/82	186/18723	0.55977589	0.624564766	0.52922282	FLNA	1
GO:0120032	GO:0120032	regulation of plasma membrane bounded cell projection assembly	1/82	186/18723	0.55977589	0.624564766	0.52922282	CCDC88A	1
GO:1902115	GO:1902115	regulation of organelle assembly	1/82	186/18723	0.55977589	0.624564766	0.52922282	CCDC88A	1
GO:0031331	GO:0031331	positive regulation of cellular catabolic process	2/82	427/18723	0.561131334	0.624671811	0.529313524	BTG2/CLU	2
GO:0048568	GO:0048568	embryonic organ development	2/82	427/18723	0.561131334	0.624671811	0.529313524	MEF2C/FRZB	2
GO:0002695	GO:0002695	negative regulation of leukocyte activation	1/82	187/18723	0.561723258	0.624671811	0.529313524	CX3CL1	1
GO:0033044	GO:0033044	regulation of chromosome organization	1/82	187/18723	0.561723258	0.624671811	0.529313524	DUSP1	1
GO:0061136	GO:0061136	regulation of proteasomal protein catabolic process	1/82	187/18723	0.561723258	0.624671811	0.529313524	CLU	1
GO:0043254	GO:0043254	regulation of protein-containing complex assembly	2/82	428/18723	0.56240941	0.625022842	0.529610969	LMOD1/CLU	2
GO:0048839	GO:0048839	inner ear development	1/82	188/18723	0.563662118	0.625590784	0.530092213	FRZB	1
GO:0060491	GO:0060491	regulation of cell projection assembly	1/82	188/18723	0.563662118	0.625590784	0.530092213	CCDC88A	1
GO:0046578	GO:0046578	regulation of Ras protein signal transduction	1/82	189/18723	0.565592504	0.627320548	0.531557922	NET1	1
GO:0030041	GO:0030041	actin filament polymerization	1/82	191/18723	0.569428003	0.631159685	0.534811002	LMOD1	1
GO:0007565	GO:0007565	female pregnancy	1/82	193/18723	0.573230047	0.634956723	0.538028409	SLC38A1	1
GO:0050777	GO:0050777	negative regulation of immune response	1/82	194/18723	0.575118613	0.636630644	0.5394468	A2M	1
GO:0045936	GO:0045936	negative regulation of phosphate metabolic process	2/82	441/18723	0.578786378	0.639106938	0.541545079	GADD45B/DUSP1	2
GO:0043393	GO:0043393	regulation of protein binding	1/82	196/18723	0.578871014	0.639106938	0.541545079	RAMP1	1
GO:0045664	GO:0045664	regulation of neuron differentiation	1/82	196/18723	0.578871014	0.639106938	0.541545079	MEF2C	1
GO:0090276	GO:0090276	regulation of peptide hormone secretion	1/82	196/18723	0.578871014	0.639106938	0.541545079	KCNA5	1
GO:0010563	GO:0010563	negative regulation of phosphorus metabolic process	2/82	442/18723	0.58002778	0.639965249	0.542272366	GADD45B/DUSP1	2
GO:0051960	GO:0051960	regulation of nervous system development	2/82	443/18723	0.581266553	0.64091286	0.543075321	CX3CL1/TGM2	2
GO:0016055	GO:0016055	Wnt signaling pathway	2/82	444/18723	0.582502696	0.641534249	0.543601854	SULF1/FRZB	2
GO:0050864	GO:0050864	regulation of B cell activation	1/82	198/18723	0.582590676	0.641534249	0.543601854	MEF2C	1
GO:0198738	GO:0198738	cell-cell signaling by wnt	2/82	446/18723	0.584967083	0.643730899	0.545463178	SULF1/FRZB	2
GO:0002791	GO:0002791	regulation of peptide secretion	1/82	200/18723	0.58627788	0.643913271	0.545617709	KCNA5	1
GO:0045216	GO:0045216	cell-cell junction organization	1/82	200/18723	0.58627788	0.643913271	0.545617709	FLNA	1
GO:0099003	GO:0099003	vesicle-mediated transport in synapse	1/82	200/18723	0.58627788	0.643913271	0.545617709	PCLO	1
GO:0000819	GO:0000819	sister chromatid segregation	1/82	202/18723	0.589932907	0.645406494	0.546882987	DUSP1	1
GO:0009913	GO:0009913	epidermal cell differentiation	1/82	202/18723	0.589932907	0.645406494	0.546882987	PALLD	1
GO:0017157	GO:0017157	regulation of exocytosis	1/82	202/18723	0.589932907	0.645406494	0.546882987	PCLO	1
GO:0032388	GO:0032388	positive regulation of intracellular transport	1/82	202/18723	0.589932907	0.645406494	0.546882987	FLNA	1
GO:0090087	GO:0090087	regulation of peptide transport	1/82	202/18723	0.589932907	0.645406494	0.546882987	KCNA5	1
GO:1903046	GO:1903046	meiotic cell cycle process	1/82	202/18723	0.589932907	0.645406494	0.546882987	PDE3A	1
GO:0016064	GO:0016064	immunoglobulin mediated immune response	1/82	207/18723	0.598931513	0.654826613	0.554865092	CLU	1
GO:0002573	GO:0002573	myeloid leukocyte differentiation	1/82	208/18723	0.600707686	0.656343178	0.556150149	MT1G	1
GO:0043281	GO:0043281	regulation of cysteine-type endopeptidase activity involved in apoptotic process	1/82	209/18723	0.602476089	0.657849295	0.557426352	AQP1	1
GO:0019724	GO:0019724	B cell mediated immunity	1/82	210/18723	0.604236754	0.658139654	0.557672387	CLU	1
GO:0045637	GO:0045637	regulation of myeloid cell differentiation	1/82	210/18723	0.604236754	0.658139654	0.557672387	MEF2C	1
GO:0050866	GO:0050866	negative regulation of cell activation	1/82	210/18723	0.604236754	0.658139654	0.557672387	CX3CL1	1
GO:0009410	GO:0009410	response to xenobiotic stimulus	2/82	462/18723	0.604302504	0.658139654	0.557672387	MEF2C/PDE3A	2
GO:0030100	GO:0030100	regulation of endocytosis	1/82	211/18723	0.605989716	0.65870145	0.558148423	CLU	1
GO:0043491	GO:0043491	protein kinase B signaling	1/82	211/18723	0.605989716	0.65870145	0.558148423	CX3CL1	1
GO:0050807	GO:0050807	regulation of synapse organization	1/82	211/18723	0.605989716	0.65870145	0.558148423	MEF2C	1
GO:0006457	GO:0006457	protein folding	1/82	212/18723	0.607735008	0.660173186	0.559395493	CLU	1
GO:0043583	GO:0043583	ear development	1/82	213/18723	0.609472663	0.661634738	0.560633934	FRZB	1
GO:0033674	GO:0033674	positive regulation of kinase activity	2/82	467/18723	0.61020625	0.662005109	0.560947766	CCDC88A/CLU	2
GO:0000082	GO:0000082	G1/S transition of mitotic cell cycle	1/82	214/18723	0.611202714	0.662660012	0.561502696	KCNA5	1
GO:0007601	GO:0007601	visual perception	1/82	215/18723	0.612925194	0.663674455	0.562362281	RORB	1
GO:0031669	GO:0031669	cellular response to nutrient levels	1/82	215/18723	0.612925194	0.663674455	0.562362281	TNC	1
GO:0019221	GO:0019221	cytokine-mediated signaling pathway	2/82	472/18723	0.616044008	0.666524584	0.564777328	CX3CL1/CCDC3	2
GO:0070374	GO:0070374	positive regulation of ERK1 and ERK2 cascade	1/82	217/18723	0.61634757	0.666524584	0.564777328	CX3CL1	1
GO:0007163	GO:0007163	establishment or maintenance of cell polarity	1/82	218/18723	0.618047532	0.667080094	0.565248038	AQP1	1
GO:0045088	GO:0045088	regulation of innate immune response	1/82	218/18723	0.618047532	0.667080094	0.565248038	A2M	1
GO:0050803	GO:0050803	regulation of synapse structure or activity	1/82	218/18723	0.618047532	0.667080094	0.565248038	MEF2C	1
GO:0050953	GO:0050953	sensory perception of light stimulus	1/82	219/18723	0.619740054	0.66762546	0.565710152	RORB	1
GO:0097191	GO:0097191	extrinsic apoptotic signaling pathway	1/82	219/18723	0.619740054	0.66762546	0.565710152	CX3CL1	1
GO:2001020	GO:2001020	regulation of response to DNA damage stimulus	1/82	219/18723	0.619740054	0.66762546	0.565710152	CLU	1
GO:0044706	GO:0044706	multi-multicellular organism process	1/82	220/18723	0.621425166	0.668586897	0.566524822	SLC38A1	1
GO:0048705	GO:0048705	skeletal system morphogenesis	1/82	220/18723	0.621425166	0.668586897	0.566524822	MEF2C	1
GO:0008406	GO:0008406	gonad development	1/82	221/18723	0.623102901	0.669537958	0.5673307	FLNA	1
GO:1903050	GO:1903050	regulation of proteolysis involved in cellular protein catabolic process	1/82	221/18723	0.623102901	0.669537958	0.5673307	CLU	1
GO:0043410	GO:0043410	positive regulation of MAPK cascade	2/82	480/18723	0.625247291	0.671414501	0.568920782	CX3CL1/GADD45B	2
GO:0050920	GO:0050920	regulation of chemotaxis	1/82	223/18723	0.626436369	0.672263457	0.569640142	DUSP1	1
GO:0010001	GO:0010001	glial cell differentiation	1/82	225/18723	0.62974071	0.674522271	0.571554141	CLU	1
GO:0016485	GO:0016485	protein processing	1/82	225/18723	0.62974071	0.674522271	0.571554141	CPM	1
GO:0050670	GO:0050670	regulation of lymphocyte proliferation	1/82	225/18723	0.62974071	0.674522271	0.571554141	MEF2C	1
GO:0006486	GO:0006486	protein glycosylation	1/82	226/18723	0.631382036	0.675422635	0.572317061	RAMP1	1
GO:0043413	GO:0043413	macromolecule glycosylation	1/82	226/18723	0.631382036	0.675422635	0.572317061	RAMP1	1
GO:0032944	GO:0032944	regulation of mononuclear cell proliferation	1/82	227/18723	0.633016175	0.675884992	0.572708838	MEF2C	1
GO:0045137	GO:0045137	development of primary sexual characteristics	1/82	227/18723	0.633016175	0.675884992	0.572708838	FLNA	1
GO:0098657	GO:0098657	import into cell	1/82	227/18723	0.633016175	0.675884992	0.572708838	SLC38A1	1
GO:0033157	GO:0033157	regulation of intracellular protein transport	1/82	229/18723	0.636263016	0.678922016	0.57528225	FLNA	1
GO:0045055	GO:0045055	regulated exocytosis	1/82	230/18723	0.637875778	0.680212666	0.576375878	PCLO	1
GO:0009896	GO:0009896	positive regulation of catabolic process	2/82	492/18723	0.638736511	0.680700249	0.57678903	BTG2/CLU	2
GO:0045732	GO:0045732	positive regulation of protein catabolic process	1/82	231/18723	0.639481477	0.681063921	0.577097186	CLU	1
GO:0006402	GO:0006402	mRNA catabolic process	1/82	232/18723	0.641080142	0.681905549	0.577810336	BTG2	1
GO:0010594	GO:0010594	regulation of endothelial cell migration	1/82	232/18723	0.641080142	0.681905549	0.577810336	MEF2C	1
GO:0032271	GO:0032271	regulation of protein polymerization	1/82	233/18723	0.642671805	0.683167823	0.578879919	LMOD1	1
GO:2000116	GO:2000116	regulation of cysteine-type endopeptidase activity	1/82	235/18723	0.645834241	0.686097207	0.581362124	AQP1	1
GO:0090068	GO:0090068	positive regulation of cell cycle process	1/82	236/18723	0.647405076	0.687333143	0.582409389	KCNA5	1
GO:0051259	GO:0051259	protein complex oligomerization	1/82	238/18723	0.650526128	0.690212313	0.584849044	KCNA5	1
GO:0072593	GO:0072593	reactive oxygen species metabolic process	1/82	239/18723	0.652076404	0.691422309	0.58587433	SOD3	1
GO:0050851	GO:0050851	antigen receptor-mediated signaling pathway	1/82	240/18723	0.653619887	0.692188794	0.586523809	MEF2C	1
GO:0070085	GO:0070085	glycosylation	1/82	240/18723	0.653619887	0.692188794	0.586523809	RAMP1	1
GO:0044843	GO:0044843	cell cycle G1/S phase transition	1/82	241/18723	0.655156605	0.693380924	0.587533956	KCNA5	1
GO:0006814	GO:0006814	sodium ion transport	1/82	245/18723	0.661236422	0.698063732	0.591501917	SLC38A1	1
GO:0017148	GO:0017148	negative regulation of translation	1/82	245/18723	0.661236422	0.698063732	0.591501917	BTG2	1
GO:0070663	GO:0070663	regulation of leukocyte proliferation	1/82	245/18723	0.661236422	0.698063732	0.591501917	MEF2C	1
GO:0098656	GO:0098656	anion transmembrane transport	1/82	245/18723	0.661236422	0.698063732	0.591501917	GABRA4	1
GO:0031668	GO:0031668	cellular response to extracellular stimulus	1/82	246/18723	0.662739756	0.699213239	0.592475948	TNC	1
GO:0046883	GO:0046883	regulation of hormone secretion	1/82	249/18723	0.667210331	0.703050486	0.595727427	KCNA5	1
GO:1901988	GO:1901988	negative regulation of cell cycle phase transition	1/82	249/18723	0.667210331	0.703050486	0.595727427	DUSP1	1
GO:0060828	GO:0060828	regulation of canonical Wnt signaling pathway	1/82	253/18723	0.673080156	0.708792899	0.60059324	FRZB	1
GO:1903362	GO:1903362	regulation of cellular protein catabolic process	1/82	255/18723	0.675976598	0.711398953	0.602801471	CLU	1
GO:0034976	GO:0034976	response to endoplasmic reticulum stress	1/82	256/18723	0.677415299	0.712468584	0.60370782	CLU	1
GO:0045927	GO:0045927	positive regulation of growth	1/82	259/18723	0.681693647	0.716521609	0.607142136	MEF2C	1
GO:0006260	GO:0006260	DNA replication	1/82	260/18723	0.683107269	0.717113854	0.607643973	CCDC88A	1
GO:0090150	GO:0090150	establishment of protein localization to membrane	1/82	260/18723	0.683107269	0.717113854	0.607643973	REEP1	1
GO:0043588	GO:0043588	skin development	1/82	263/18723	0.687311032	0.721078179	0.61100313	PALLD	1
GO:0032868	GO:0032868	response to insulin	1/82	264/18723	0.688700008	0.722086336	0.611857389	PLN	1
GO:0001894	GO:0001894	tissue homeostasis	1/82	268/18723	0.694195226	0.726944349	0.615973809	CD34	1
GO:0050708	GO:0050708	regulation of protein secretion	1/82	268/18723	0.694195226	0.726944349	0.615973809	KCNA5	1
GO:0046942	GO:0046942	carboxylic acid transport	1/82	273/18723	0.700929664	0.733541156	0.621563591	SLC38A1	1
GO:0007548	GO:0007548	sex differentiation	1/82	276/18723	0.704899786	0.737238648	0.624696649	FLNA	1
GO:0006401	GO:0006401	RNA catabolic process	1/82	278/18723	0.707517566	0.739060145	0.626240088	BTG2	1
GO:0007281	GO:0007281	germ cell development	1/82	278/18723	0.707517566	0.739060145	0.626240088	PDE3A	1
GO:0043542	GO:0043542	endothelial cell migration	1/82	279/18723	0.70881784	0.739960208	0.627002753	MEF2C	1
GO:0006470	GO:0006470	protein dephosphorylation	1/82	281/18723	0.711401282	0.741739162	0.628510143	DUSP1	1
GO:0098813	GO:0098813	nuclear chromosome segregation	1/82	281/18723	0.711401282	0.741739162	0.628510143	DUSP1	1
GO:0022409	GO:0022409	positive regulation of cell-cell adhesion	1/82	284/18723	0.71523405	0.745274763	0.631506024	CX3CL1	1
GO:0046651	GO:0046651	lymphocyte proliferation	1/82	288/18723	0.720266292	0.749130231	0.634772941	MEF2C	1
GO:0097193	GO:0097193	intrinsic apoptotic signaling pathway	1/82	288/18723	0.720266292	0.749130231	0.634772941	CLU	1
GO:1903311	GO:1903311	regulation of mRNA metabolic process	1/82	288/18723	0.720266292	0.749130231	0.634772941	BTG2	1
GO:0034504	GO:0034504	protein localization to nucleus	1/82	290/18723	0.72274937	0.751143215	0.636478636	FLNA	1
GO:0002429	GO:0002429	immune response-activating cell surface receptor signaling pathway	1/82	291/18723	0.723982731	0.751143215	0.636478636	MEF2C	1
GO:0002757	GO:0002757	immune response-activating signal transduction	1/82	291/18723	0.723982731	0.751143215	0.636478636	MEF2C	1
GO:0032943	GO:0032943	mononuclear cell proliferation	1/82	291/18723	0.723982731	0.751143215	0.636478636	MEF2C	1
GO:0010632	GO:0010632	regulation of epithelial cell migration	1/82	292/18723	0.725210673	0.751954766	0.637166301	MEF2C	1
GO:0010948	GO:0010948	negative regulation of cell cycle process	1/82	294/18723	0.727650389	0.753558138	0.638524913	DUSP1	1
GO:0051604	GO:0051604	protein maturation	1/82	294/18723	0.727650389	0.753558138	0.638524913	CPM	1
GO:0016050	GO:0016050	vesicle organization	1/82	300/18723	0.734841884	0.760538809	0.64443996	CD34	1
GO:0006913	GO:0006913	nucleocytoplasmic transport	1/82	301/18723	0.736022092	0.760826758	0.644683953	FLNA	1
GO:0051169	GO:0051169	nuclear transport	1/82	301/18723	0.736022092	0.760826758	0.644683953	FLNA	1
GO:0015849	GO:0015849	organic acid transport	1/82	303/18723	0.738366962	0.761850193	0.645551157	SLC38A1	1
GO:0051222	GO:0051222	positive regulation of protein transport	1/82	303/18723	0.738366962	0.761850193	0.645551157	FLNA	1
GO:0060070	GO:0060070	canonical Wnt signaling pathway	1/82	303/18723	0.738366962	0.761850193	0.645551157	FRZB	1
GO:0006909	GO:0006909	phagocytosis	1/82	308/18723	0.744139501	0.767337004	0.650200388	TGM2	1
GO:0051047	GO:0051047	positive regulation of secretion	1/82	310/18723	0.746413128	0.769211329	0.651788591	AQP1	1
GO:0045787	GO:0045787	positive regulation of cell cycle	1/82	313/18723	0.749786197	0.772215699	0.654334333	KCNA5	1
GO:0002768	GO:0002768	immune response-regulating cell surface receptor signaling pathway	1/82	315/18723	0.752010248	0.774033733	0.655874839	MEF2C	1
GO:0043414	GO:0043414	macromolecule methylation	1/82	316/18723	0.75311494	0.774698112	0.656437797	BTG2	1
GO:0009101	GO:0009101	glycoprotein biosynthetic process	1/82	317/18723	0.75421477	0.775356683	0.656995836	RAMP1	1
GO:1904951	GO:1904951	positive regulation of establishment of protein localization	1/82	319/18723	0.756399931	0.777129528	0.658498049	FLNA	1
GO:0009895	GO:0009895	negative regulation of catabolic process	1/82	320/18723	0.757485304	0.777770973	0.659041576	FLNA	1
GO:0043010	GO:0043010	camera-type eye development	1/82	322/18723	0.75964174	0.779510715	0.66051574	RORB	1
GO:0008544	GO:0008544	epidermis development	1/82	324/18723	0.761779232	0.781228914	0.66197165	PALLD	1
GO:0019216	GO:0019216	regulation of lipid metabolic process	1/82	331/18723	0.769113637	0.788271388	0.667939067	CCDC3	1
GO:0042113	GO:0042113	B cell activation	1/82	334/18723	0.772188248	0.790942061	0.670202052	MEF2C	1
GO:0007265	GO:0007265	Ras protein signal transduction	1/82	337/18723	0.775222409	0.793568085	0.672427204	NET1	1
GO:0002697	GO:0002697	regulation of immune effector process	1/82	339/18723	0.77722297	0.795133505	0.673753658	A2M	1
GO:0007059	GO:0007059	chromosome segregation	1/82	346/18723	0.784087411	0.801669977	0.679292315	DUSP1	1
GO:0002449	GO:0002449	lymphocyte mediated immunity	1/82	350/18723	0.787915699	0.804608828	0.68178254	CLU	1
GO:0042742	GO:0042742	defense response to bacterium	1/82	350/18723	0.787915699	0.804608828	0.68178254	AQP1	1
GO:0006887	GO:0006887	exocytosis	1/82	352/18723	0.78980462	0.806049845	0.683003581	PCLO	1
GO:0015711	GO:0015711	organic anion transport	1/82	354/18723	0.791676921	0.807472168	0.684208782	SLC38A1	1
GO:0010631	GO:0010631	epithelial cell migration	1/82	357/18723	0.794454525	0.809815579	0.686194464	MEF2C	1
GO:0051052	GO:0051052	regulation of DNA metabolic process	1/82	359/18723	0.796285905	0.810213704	0.686531813	DUSP1	1
GO:0071900	GO:0071900	regulation of protein serine/threonine kinase activity	1/82	359/18723	0.796285905	0.810213704	0.686531813	DUSP1	1
GO:1901653	GO:1901653	cellular response to peptide	1/82	359/18723	0.796285905	0.810213704	0.686531813	KLF2	1
GO:0090132	GO:0090132	epithelium migration	1/82	360/18723	0.797195541	0.810650318	0.686901776	MEF2C	1
GO:0051251	GO:0051251	positive regulation of lymphocyte activation	1/82	362/18723	0.799002793	0.811998622	0.688044257	MEF2C	1
GO:0032259	GO:0032259	methylation	1/82	364/18723	0.800794135	0.813329142	0.689171669	BTG2	1
GO:0090130	GO:0090130	tissue migration	1/82	365/18723	0.801683883	0.813742906	0.68952227	MEF2C	1
GO:0001701	GO:0001701	in utero embryonic development	1/82	367/18723	0.803451618	0.814067796	0.689797564	KLF2	1
GO:0009615	GO:0009615	response to virus	1/82	367/18723	0.803451618	0.814067796	0.689797564	CLU	1
GO:1903706	GO:1903706	regulation of hemopoiesis	1/82	367/18723	0.803451618	0.814067796	0.689797564	MEF2C	1
GO:0045862	GO:0045862	positive regulation of proteolysis	1/82	372/18723	0.807803149	0.817985541	0.693117253	CLU	1
GO:0018205	GO:0018205	peptidyl-lysine modification	1/82	376/18723	0.811215735	0.820948377	0.695627802	TGM2	1
GO:0022412	GO:0022412	cellular process involved in reproduction in multicellular organism	1/82	384/18723	0.817862345	0.827178522	0.700906894	PDE3A	1
GO:0051656	GO:0051656	establishment of organelle localization	1/82	390/18723	0.822695101	0.831567786	0.704626121	SYNE2	1
GO:0006869	GO:0006869	lipid transport	1/82	398/18723	0.828942245	0.837380579	0.709551572	CLU	1
GO:0034655	GO:0034655	nucleobase-containing compound catabolic process	1/82	407/18723	0.835710652	0.843712669	0.714917047	BTG2	1
GO:0002696	GO:0002696	positive regulation of leukocyte activation	1/82	409/18723	0.837178433	0.844689005	0.715744341	MEF2C	1
GO:0043161	GO:0043161	proteasome-mediated ubiquitin-dependent protein catabolic process	1/82	412/18723	0.839355849	0.846379748	0.717176986	CLU	1
GO:0050867	GO:0050867	positive regulation of cell activation	1/82	420/18723	0.845022665	0.851584968	0.721587612	MEF2C	1
GO:1903131	GO:1903131	mononuclear cell differentiation	1/82	426/18723	0.849142761	0.855226172	0.724672973	MT1G	1
GO:0002443	GO:0002443	leukocyte mediated immunity	1/82	440/18723	0.858340256	0.863973754	0.732085208	CLU	1
GO:0046700	GO:0046700	heterocycle catabolic process	1/82	445/18723	0.861488978	0.866626062	0.734332632	BTG2	1
GO:0010876	GO:0010876	lipid localization	1/82	448/18723	0.863344921	0.867458536	0.735038025	CLU	1
GO:0022407	GO:0022407	regulation of cell-cell adhesion	1/82	448/18723	0.863344921	0.867458536	0.735038025	CX3CL1	1
GO:0044270	GO:0044270	cellular nitrogen compound catabolic process	1/82	451/18723	0.865176295	0.868781196	0.736158777	BTG2	1
GO:0019439	GO:0019439	aromatic compound catabolic process	1/82	467/18723	0.874541759	0.877185147	0.743279836	BTG2	1
GO:0002764	GO:0002764	immune response-regulating signaling pathway	1/82	468/18723	0.875105277	0.877185147	0.743279836	MEF2C	1
GO:0006417	GO:0006417	regulation of translation	1/82	468/18723	0.875105277	0.877185147	0.743279836	BTG2	1
GO:0031667	GO:0031667	response to nutrient levels	1/82	474/18723	0.878434255	0.879999162	0.745664282	TNC	1
GO:0001667	GO:0001667	ameboidal-type cell migration	1/82	475/18723	0.878980498	0.880023799	0.745685158	MEF2C	1
GO:0010498	GO:0010498	proteasomal protein catabolic process	1/82	490/18723	0.886889053	0.887415085	0.751948139	CLU	1
GO:1901361	GO:1901361	organic cyclic compound catabolic process	1/82	495/18723	0.889410044	0.889410044	0.753638561	BTG2	1
