# Supplementary material for: Single-cell RNA sequencing reveals critical modulators of extracellular matrix of penile cavernous cells in erectile dysfunction
Source: Sci Rep. 2024 Mar 11;14:5886. doi: 10.1038/s41598-024-56428-0 (PMC10928087; doi:10.1038/s41598-024-56428-0)
Supplement: Supplementary file 16 — Supplementary Table S15. [file 41598_2024_56428_MOESM16_ESM.csv]

Table S15 GO enrichment analysis of the DEGs in pseudo-time analysis of SMCs
ID	Description	GeneRatio	BgRatio	pvalue	p.adjust	qvalue	geneID	Count	cluster
GO:0042773	ATP synthesis coupled electron transport	50/997	95/18723	1.81E-38	4.43E-35	4.19E-35	PARK7/PINK1/NDUFS5/UQCRH/NDUFS2/COX7A2L/DGUOK/COX5B/NDUFB3/UQCRC1/NDUFB4/NDUFS6/NDUFS4/COX7C/UQCRQ/NDUFA2/COX7A2/CHCHD2/NDUFB2/UQCRB/NDUFB9/CYC1/NDUFB6/NDUFA8/NDUFS3/UQCC3/COX8A/NDUFV1/NDUFS8/NDUFC2/SDHD/NDUFB8/NDUFA12/ISCU/COX6A1/NDUFB1/COX5A/NDUFB10/NDUFAB1/COX4I1/NDUFV2/NDUFS7/UQCR11/NDUFA7/NDUFB7/COX7A1/NDUFA3/UQCR10/NDUFA6/NDUFV3	50	1
GO:0042775	mitochondrial ATP synthesis coupled electron transport	50/997	95/18723	1.81E-38	4.43E-35	4.19E-35	PARK7/PINK1/NDUFS5/UQCRH/NDUFS2/COX7A2L/DGUOK/COX5B/NDUFB3/UQCRC1/NDUFB4/NDUFS6/NDUFS4/COX7C/UQCRQ/NDUFA2/COX7A2/CHCHD2/NDUFB2/UQCRB/NDUFB9/CYC1/NDUFB6/NDUFA8/NDUFS3/UQCC3/COX8A/NDUFV1/NDUFS8/NDUFC2/SDHD/NDUFB8/NDUFA12/ISCU/COX6A1/NDUFB1/COX5A/NDUFB10/NDUFAB1/COX4I1/NDUFV2/NDUFS7/UQCR11/NDUFA7/NDUFB7/COX7A1/NDUFA3/UQCR10/NDUFA6/NDUFV3	50	1
GO:0019646	aerobic electron transport chain	47/997	87/18723	6.24E-37	1.02E-33	9.63E-34	PARK7/PINK1/NDUFS5/UQCRH/NDUFS2/COX7A2L/COX5B/NDUFB3/UQCRC1/NDUFB4/NDUFS6/NDUFS4/COX7C/UQCRQ/NDUFA2/COX7A2/NDUFB2/UQCRB/NDUFB9/CYC1/NDUFB6/NDUFA8/NDUFS3/UQCC3/COX8A/NDUFV1/NDUFS8/NDUFC2/SDHD/NDUFB8/ISCU/COX6A1/NDUFB1/COX5A/NDUFB10/NDUFAB1/COX4I1/NDUFV2/NDUFS7/UQCR11/NDUFA7/NDUFB7/COX7A1/NDUFA3/UQCR10/NDUFA6/NDUFV3	47	1
GO:0022904	respiratory electron transport chain	52/997	114/18723	6.91E-36	8.32E-33	7.87E-33	PARK7/PINK1/NDUFS5/UQCRH/NDUFS2/COX7A2L/DGUOK/COX5B/NDUFB3/UQCRC1/NDUFB4/NDUFS6/NDUFS4/COX7C/UQCRQ/NDUFA2/COX7A2/CHCHD2/IMMP2L/NDUFB2/UQCRB/NDUFB9/CYC1/NDUFB6/NDUFA8/NDUFS3/UQCC3/COX8A/NDUFV1/NDUFS8/NDUFC2/SDHD/NDUFB8/NDUFA12/ISCU/COX6A1/NDUFB1/COX5A/NDUFB10/NDUFAB1/COX4I1/NDUFV2/NDUFS7/UQCR11/NDUFA7/NDUFB7/UQCRFS1/COX7A1/NDUFA3/UQCR10/NDUFA6/NDUFV3	52	1
GO:0022900	electron transport chain	63/997	175/18723	8.50E-36	8.32E-33	7.87E-33	PARK7/AKR7A2/PINK1/NDUFS5/AKR1A1/UQCRH/PHGDH/NDUFS2/DEGS1/COX7A2L/DGUOK/COX5B/NDUFB3/UQCRC1/NDUFB4/NDUFS6/NDUFS4/COX7C/UQCRQ/NDUFA2/COX7A2/CHCHD2/POR/IMMP2L/NDUFB2/COX7B/UQCRB/NDUFB9/CYC1/NDUFB6/NDUFA8/SURF1/NDUFS3/UQCC3/COX8A/NDUFV1/NDUFS8/NDUFC2/SDHD/NDUFB8/NDUFA12/ISCU/ALDH2/COX6A1/NDUFB1/COX5A/NDUFB10/NDUFAB1/COX4I1/NDUFV2/NDUFS7/UQCR11/NDUFA7/NDUFB7/NDUFA13/UQCRFS1/COX6B1/COX7A1/ETFB/NDUFA3/…	63	1
GO:0006119	oxidative phosphorylation	55/997	141/18723	1.63E-33	1.33E-30	1.26E-30	PARK7/PINK1/NDUFS5/UQCRH/NDUFS2/COX7A2L/DGUOK/COX5B/NDUFB3/UQCRC1/NDUFB4/NDUFS6/NDUFS4/COX7C/UQCRQ/NDUFA2/COX7A2/CHCHD2/NDUFB2/COX7B/UQCRB/NDUFB9/CYC1/NDUFB6/STOML2/NDUFA8/NDUFS3/UQCC3/COX8A/NDUFV1/NDUFS8/NDUFC2/SDHD/NDUFB8/NDUFA12/ISCU/COX6A1/NDUFB1/COX5A/NDUFB10/NDUFAB1/NUPR1/COX4I1/NDUFV2/NDUFS7/UQCR11/NDUFA7/NDUFB7/COX6B1/COX7A1/NDUFA3/CHCHD10/UQCR10/NDUFA6/NDUFV3	55	1
GO:0009060	aerobic respiration	61/997	189/18723	1.35E-31	9.42E-29	8.91E-29	PARK7/PINK1/NDUFS5/UQCRH/NDUFS2/COX7A2L/DGUOK/COX5B/NDUFB3/UQCRC1/NDUFB4/NDUFS6/NDUFS4/COX7C/UQCRQ/NDUFA2/COX7A2/CHCHD2/MDH2/NDUFB2/COX7B/IDH3G/UQCRB/NDUFB9/CYC1/NDUFB6/STOML2/NDUFA8/SURF1/CAT/NDUFS3/UQCC3/COX8A/ARL2/NDUFV1/NDUFS8/NDUFC2/SDHD/NDUFB8/BLOC1S1/NDUFA12/ISCU/COX6A1/NDUFB1/COX5A/NDUFB10/NDUFAB1/NUPR1/COX4I1/NDUFV2/NDUFS7/UQCR11/NDUFA7/NDUFB7/COX6B1/COX7A1/NDUFA3/CHCHD10/UQCR10/NDUFA6/N…	61	1
GO:0045333	cellular respiration	64/997	230/18723	6.52E-29	3.99E-26	3.77E-26	PARK7/PINK1/NDUFS5/UQCRH/NDUFS2/COX7A2L/DGUOK/COX5B/NDUFB3/UQCRC1/NDUFB4/NDUFS6/NDUFS4/COX7C/UQCRQ/NDUFA2/PRELID1/COX7A2/CHCHD2/MDH2/IMMP2L/NDUFB2/COX7B/IDH3G/UQCRB/NDUFB9/CYC1/NDUFB6/STOML2/NDUFA8/SURF1/CAT/NDUFS3/UQCC3/COX8A/ARL2/NDUFV1/NDUFS8/NDUFC2/SDHD/NDUFB8/BLOC1S1/NDUFA12/ISCU/COX6A1/NDUFB1/COX5A/NDUFB10/NDUFAB1/NUPR1/COX4I1/NDUFV2/NDUFS7/UQCR11/NDUFA7/NDUFB7/UQCRFS1/COX6B1/COX7A1/NDUFA3/…	64	1
GO:0046034	ATP metabolic process	70/997	277/18723	1.07E-28	5.83E-26	5.51E-26	PARK7/PINK1/NDUFS5/UQCRH/PRKAA2/NDUFS2/GUK1/COX7A2L/DGUOK/COX5B/NDUFB3/UQCRC1/NDUFB4/NDUFS6/NDUFS4/COX7C/UQCRQ/NDUFA2/COX7A2/PGAM2/CHCHD2/FIS1/NDUFB2/PRKAG2/COX7B/UQCRB/NDUFB9/CYC1/NDUFB6/STOML2/NDUFA8/AK1/NDUFS3/UQCC3/COX8A/BAD/ARL2/NDUFV1/NDUFS8/NDUFC2/SDHD/NDUFB8/GAPDH/TPI1/NDUFA12/ISCU/COX6A1/NDUFB1/COX5A/NDUFB10/NDUFAB1/NUPR1/ALDOA/COX4I1/GALK1/NDUFV2/EIF6/NDUFS7/UQCR11/NDUFA7/NDUFB7/COX6B1/…	70	1
GO:0033108	mitochondrial respiratory chain complex assembly	40/997	93/18723	1.17E-26	5.71E-24	5.40E-24	NDUFS5/NDUFS2/COA5/NDUFB3/NDUFAF3/COX17/NDUFB4/SMIM20/NDUFS4/NDUFAF2/NDUFA2/IMMP2L/NDUFB2/NDUFB11/NDUFB9/NDUFB6/NDUFA8/SURF1/NDUFS3/UQCC3/NDUFS8/COA4/NDUFC2/TMEM126B/NDUFB8/COX14/NDUFA12/NDUFB1/NDUFB10/NDUFAB1/COA3/NDUFS7/NDUFA11/PET100/NDUFB7/NDUFA13/UQCRFS1/SDHAF1/NDUFA3/NDUFA6	40	1
GO:0006120	mitochondrial electron transport, NADH to ubiquinone	29/997	51/18723	3.95E-24	1.76E-21	1.66E-21	PARK7/PINK1/NDUFS5/NDUFS2/NDUFB3/NDUFB4/NDUFS6/NDUFS4/NDUFA2/NDUFB2/NDUFB9/NDUFB6/NDUFA8/NDUFS3/NDUFV1/NDUFS8/NDUFC2/NDUFB8/ISCU/NDUFB1/NDUFB10/NDUFAB1/NDUFV2/NDUFS7/NDUFA7/NDUFB7/NDUFA3/NDUFA6/NDUFV3	29	1
GO:0006091	generation of precursor metabolites and energy	87/997	490/18723	1.12E-23	4.57E-21	4.32E-21	PARK7/AKR7A2/PINK1/NDUFS5/AKR1A1/UQCRH/PRKAA2/PHGDH/NDUFS2/DEGS1/COX7A2L/UGP2/DGUOK/COX5B/NDUFB3/UQCRC1/COX17/NDUFB4/SLC25A4/NDUFS6/NDUFS4/COX7C/UQCRQ/NDUFA2/PRELID1/COX7A2/PGAM2/CHCHD2/POR/MDH2/IMMP2L/NDUFB2/PRKAG2/COX7B/IDH3G/UQCRB/NDUFB9/CYC1/NDUFB6/STOML2/NDUFA8/SURF1/TALDO1/CAT/NDUFS3/UQCC3/COX8A/ARL2/NDUFV1/NDUFS8/NDUFC2/SDHD/PPP1R3C/NDUFB8/GAPDH/TPI1/BLOC1S1/NDUFA12/ISCU/ALDH2/COX6A1/NDUFB…	87	1
GO:0015980	energy derivation by oxidation of organic compounds	67/997	318/18723	1.14E-22	4.29E-20	4.06E-20	PARK7/PINK1/NDUFS5/UQCRH/NDUFS2/COX7A2L/UGP2/DGUOK/COX5B/NDUFB3/UQCRC1/NDUFB4/NDUFS6/NDUFS4/COX7C/UQCRQ/NDUFA2/PRELID1/COX7A2/CHCHD2/MDH2/IMMP2L/NDUFB2/PRKAG2/COX7B/IDH3G/UQCRB/NDUFB9/CYC1/NDUFB6/STOML2/NDUFA8/SURF1/CAT/NDUFS3/UQCC3/COX8A/ARL2/NDUFV1/NDUFS8/NDUFC2/SDHD/PPP1R3C/NDUFB8/BLOC1S1/NDUFA12/ISCU/COX6A1/NDUFB1/COX5A/NDUFB10/NDUFAB1/NUPR1/COX4I1/NDUFV2/NDUFS7/UQCR11/NDUFA7/NDUFB7/UQCRFS1/C…	67	1
GO:0010257	NADH dehydrogenase complex assembly	28/997	57/18723	5.13E-21	1.67E-18	1.58E-18	NDUFS5/NDUFS2/NDUFB3/NDUFAF3/NDUFB4/NDUFS4/NDUFAF2/NDUFA2/NDUFB2/NDUFB11/NDUFB9/NDUFB6/NDUFA8/NDUFS3/NDUFS8/NDUFC2/TMEM126B/NDUFB8/NDUFA12/NDUFB1/NDUFB10/NDUFAB1/NDUFS7/NDUFA11/NDUFB7/NDUFA13/NDUFA3/NDUFA6	28	1
GO:0032981	mitochondrial respiratory chain complex I assembly	28/997	57/18723	5.13E-21	1.67E-18	1.58E-18	NDUFS5/NDUFS2/NDUFB3/NDUFAF3/NDUFB4/NDUFS4/NDUFAF2/NDUFA2/NDUFB2/NDUFB11/NDUFB9/NDUFB6/NDUFA8/NDUFS3/NDUFS8/NDUFC2/TMEM126B/NDUFB8/NDUFA12/NDUFB1/NDUFB10/NDUFAB1/NDUFS7/NDUFA11/NDUFB7/NDUFA13/NDUFA3/NDUFA6	28	1
GO:0006122	mitochondrial electron transport, ubiquinol to cytochrome c	8/997	11/18723	8.99E-09	2.75E-06	2.60E-06	UQCRH/UQCRC1/UQCRQ/UQCRB/CYC1/UQCC3/UQCR11/UQCR10	8	1
GO:0006457	protein folding	33/997	212/18723	2.79E-08	8.04E-06	7.61E-06	NUDC/PPIH/CCT3/PFDN2/CCT7/PDCL3/NKTR/DNAJC19/TBCA/PFDN1/NUDCD2/PFDN6/PRDX4/BAG1/DNAJC4/FKBP2/ARL2/AIP/CRYAB/DNAJC1/ERP29/PDIA3/PPIB/MPDU1/SDF2/DNAJC7/MKKS/PFDN4/WDR83OS/FKBP8/PDCD5/SDF2L1/CCT8	33	1
GO:0097237	cellular response to toxic substance	23/997	124/18723	1.42E-07	3.85E-05	3.65E-05	PARK7/PINK1/PRDX1/AKR1A1/GSTM2/MGST3/PRDX6/NFE2L2/GPX1/FIS1/GSTK1/PRDX4/TXN/CAT/PRDX5/CCS/GSTP1/MGST1/ESD/TXNDC17/GPX4/PRDX2/APOE	23	1
GO:1902600	proton transmembrane transport	26/997	157/18723	2.36E-07	6.08E-05	5.75E-05	PARK7/ATP6V0B/UQCRH/COX7A2L/COX5B/UQCRC1/COX17/SLC9A9/SLC25A4/TWIST1/ATP6V1F/COX7B/SLC25A5/CYC1/STOML2/ATP6V1G1/SURF1/COX8A/COX6A1/COX5A/COX4I1/NDUFS7/UQCRFS1/COX6B1/COX7A1/UQCR10	26	1
GO:0000377	RNA splicing, via transesterification reactions with bulged adenosine as nucleophile	40/997	320/18723	4.70E-07	0.000109515	0.000103619	SYF2/SNRNP40/PPIH/MAGOH/RNPC3/PRDX6/SF3B6/LSM3/RSRC1/FRG1/DDX39B/LSM2/SF3B5/LSM5/BUD31/LSM8/SF3B2/RBM4/CWC15/DCPS/PRPF18/SNRPF/SRSF9/SNRNP35/SAP18/SNRPN/LUC7L/C1QBP/TXNL4A/SNRPB/RALY/LSM7/UBL5/LSM4/PRPF31/SNRPD3/PHF5A/SNU13/SON/U2AF1	40	1
GO:0000398	mRNA splicing, via spliceosome	40/997	320/18723	4.70E-07	0.000109515	0.000103619	SYF2/SNRNP40/PPIH/MAGOH/RNPC3/PRDX6/SF3B6/LSM3/RSRC1/FRG1/DDX39B/LSM2/SF3B5/LSM5/BUD31/LSM8/SF3B2/RBM4/CWC15/DCPS/PRPF18/SNRPF/SRSF9/SNRNP35/SAP18/SNRPN/LUC7L/C1QBP/TXNL4A/SNRPB/RALY/LSM7/UBL5/LSM4/PRPF31/SNRPD3/PHF5A/SNU13/SON/U2AF1	40	1
GO:0006123	mitochondrial electron transport, cytochrome c to oxygen	9/997	21/18723	5.46E-07	0.000120671	0.000114175	COX7A2L/COX5B/COX7C/COX7A2/COX8A/COX6A1/COX5A/COX4I1/COX7A1	9	1
GO:0008380	RNA splicing	49/997	434/18723	5.67E-07	0.000120671	0.000114175	SYF2/SNRNP40/PPIH/MAGOH/RNPC3/PRDX6/SF3B6/ZNF638/LSM3/THOC7/RSRC1/FRG1/DDX39B/LSM2/SF3B5/LSM5/BUD31/LSM8/FASTK/FAM50A/HABP4/SF3B2/RBM4/CWC15/DCPS/PRPF18/SNRPF/SRSF9/ARL6IP4/SNRNP35/SAP18/AHNAK2/SNRPN/LUC7L/C1QBP/TXNL4A/SNRPB/RALY/LSM7/UBL5/AKAP8L/LSM4/PPP2R1A/PRPF31/SNRPD3/PHF5A/SNU13/SON/U2AF1	49	1
GO:0000375	RNA splicing, via transesterification reactions	40/997	324/18723	6.50E-07	0.000132546	0.000125411	SYF2/SNRNP40/PPIH/MAGOH/RNPC3/PRDX6/SF3B6/LSM3/RSRC1/FRG1/DDX39B/LSM2/SF3B5/LSM5/BUD31/LSM8/SF3B2/RBM4/CWC15/DCPS/PRPF18/SNRPF/SRSF9/SNRNP35/SAP18/SNRPN/LUC7L/C1QBP/TXNL4A/SNRPB/RALY/LSM7/UBL5/LSM4/PRPF31/SNRPD3/PHF5A/SNU13/SON/U2AF1	40	1
GO:0006839	mitochondrial transport	34/997	254/18723	7.01E-07	0.000135302	0.000128017	PINK1/HAX1/MPC2/DNAJC19/SLC25A4/VDAC1/TMEM14C/TMEM14B/HEBP2/DYNLT1/MPC1/FIS1/IMMP2L/SLC25A5/STOML2/TOMM5/TIMM10/BAD/AIP/TIMM8B/VDAC2/TIMM9/RHOT2/ZNF205/ROMO1/TIMM13/ALKBH7/UBL5/NDUFA13/PDCD5/TOMM40/CHCHD10/SMDT1/TSPO	34	1
GO:0007006	mitochondrial membrane organization	21/997	116/18723	7.46E-07	0.000135302	0.000128017	PINK1/MTX1/SLC25A4/HEBP2/DYNLT1/SLC25A5/TIMM10/UQCC3/BAD/TIMM8B/VDAC2/TIMM9/RHOT2/ZNF205/ROMO1/TIMM13/ALKBH7/NDUFA13/PDCD5/CALM3/CHCHD10	21	1
GO:1990748	cellular detoxification	21/997	116/18723	7.46E-07	0.000135302	0.000128017	PARK7/PRDX1/AKR1A1/GSTM2/MGST3/PRDX6/NFE2L2/GPX1/GSTK1/PRDX4/TXN/CAT/PRDX5/CCS/GSTP1/MGST1/ESD/TXNDC17/GPX4/PRDX2/APOE	21	1
GO:0098869	cellular oxidant detoxification	19/997	101/18723	1.36E-06	0.000238139	0.000225318	PARK7/PRDX1/GSTM2/MGST3/PRDX6/NFE2L2/GPX1/GSTK1/PRDX4/TXN/CAT/PRDX5/CCS/GSTP1/MGST1/TXNDC17/GPX4/PRDX2/APOE	19	1
GO:0010498	proteasomal protein catabolic process	52/997	490/18723	1.70E-06	0.000287258	0.000271793	PARK7/PINK1/PLK3/PSMD4/PSMB4/NFE2L2/SUMO1/GPX1/SKP1/UBE2B/RNF5/PSMB8/KLHDC3/PSMA2/FBXL13/OPHN1/UBE2V2/SEC61B/CDC26/PSMB7/ARNTL/PSMA1/PSMC3/UBXN1/FBXL15/NHLRC3/PSMB5/PSME1/PSME2/PSMA3/PSMA4/STUB1/SPSB3/NUPR1/PSMB10/PSMD7/GABARAPL2/PSMB6/GABARAP/PSMB3/ANAPC11/DDRGK1/PSMA7/RNF126/TMEM259/RAD23A/PSMD8/FBXO17/APOE/RCN3/SDF2L1/RBX1	52	1
GO:0140053	mitochondrial gene expression	19/997	108/18723	3.87E-06	0.000631815	0.000597801	MRPS21/MRPL44/RPUSD3/MRPL47/MRPS18B/FASTK/HSD17B10/MRPL23/MRPL43/MRPL51/MRPL57/MRPS34/C1QBP/COA3/MRPS7/MRPL12/NDUFA7/CHCHD10/MRPS6	19	1
GO:0018208	peptidyl-proline modification	13/997	58/18723	8.62E-06	0.00136145	0.001288155	PPIH/NKTR/P4HTM/PRDX4/PIN4/FKBP2/AIP/EGLN3/FKBP3/PPIB/PIN1/FKBP8/EGLN2	13	1
GO:0032543	mitochondrial translation	15/997	76/18723	9.44E-06	0.001408144	0.001332335	MRPS21/MRPL44/RPUSD3/MRPL47/MRPS18B/MRPL23/MRPL43/MRPL51/MRPL57/MRPS34/C1QBP/COA3/MRPS7/NDUFA7/MRPS6	15	1
GO:0045454	cell redox homeostasis	10/997	35/18723	9.50E-06	0.001408144	0.001332335	PRDX1/PRDX6/NFE2L2/GPX1/PRDX4/TXN/PRDX5/APEX1/PRDX2/EGLN2	10	1
GO:0033617	mitochondrial cytochrome c oxidase assembly	8/997	22/18723	1.03E-05	0.001481215	0.001401472	COA5/COX17/SMIM20/SURF1/COA4/COX14/COA3/PET100	8	1
GO:0042176	regulation of protein catabolic process	42/997	391/18723	1.25E-05	0.00170244	0.001610787	PARK7/PINK1/PLK3/TMEM9/MDM4/ATRAID/PDCL3/NFE2L2/SUMO1/VGLL4/GPX1/SNX3/OPHN1/UBE2V2/VPS28/CD81/PSMC3/UBXN1/STX5/CTSC/CDKN1B/PSME1/PSME2/STUB1/NUPR1/GABARAPL2/GABARAP/TNFSF12/PSMD3/SNF8/PHB/DDRGK1/CST3/TMEM259/OAZ1/PIN1/RAD23A/NDUFA13/EGLN2/APOE/SGSM3/RBX1	42	1
GO:0017004	cytochrome complex assembly	10/997	36/18723	1.25E-05	0.00170244	0.001610787	COA5/COX17/SMIM20/SURF1/UQCC3/COA4/COX14/COA3/PET100/UQCRFS1	10	1
GO:0045039	protein insertion into mitochondrial inner membrane	6/997	12/18723	1.57E-05	0.002080301	0.001968306	TIMM10/TIMM8B/TIMM9/ROMO1/TIMM13/NDUFA13	6	1
GO:0006626	protein targeting to mitochondrion	17/997	100/18723	1.97E-05	0.002541243	0.002404432	PINK1/HAX1/DNAJC19/FIS1/IMMP2L/TOMM5/TIMM10/AIP/TIMM8B/TIMM9/ROMO1/TIMM13/UBL5/NDUFA13/PDCD5/TOMM40/TSPO	17	1
GO:0007007	inner mitochondrial membrane organization	10/997	38/18723	2.11E-05	0.002651986	0.002509214	PINK1/MTX1/TIMM10/UQCC3/TIMM8B/TIMM9/ROMO1/TIMM13/NDUFA13/CHCHD10	10	1
GO:1905907	negative regulation of amyloid fibril formation	6/997	13/18723	2.79E-05	0.003412418	0.003228707	PFDN2/PFDN1/PFDN6/CRYAB/PFDN4/APOE	6	1
GO:0052547	regulation of peptidase activity	46/997	461/18723	3.23E-05	0.003861145	0.003653276	PARK7/PINK1/SVBP/LAMTOR5/IFI16/TFPI/GPX1/ITIH3/IFT57/FAM162A/PCOLCE2/RARRES1/SH3RF1/PRELID1/PSMB8/PI16/POR/HGF/FIS1/PCSK1N/DLC1/JAK2/CTSD/UBXN1/BAD/PRDX5/CRYAB/MGMT/GAPDH/PSME1/PSME2/EGLN3/PSMA3/RPS27L/WFDC1/NLRP1/DDRGK1/CST3/SLPI/ADRM1/C3/CPAMD8/NDUFA13/PDCD5/RCN3/CSTB	46	1
GO:0022613	ribonucleoprotein complex biogenesis	46/997	463/18723	3.60E-05	0.004194389	0.00396858	MRPL20/ERI3/NIFK/RPUSD3/RPSA/EXOSC7/FRG1/MRPL36/WDR36/MRPL22/NHP2/DDX39B/LSM2/GTF2H5/POP7/PIN4/MCTS1/EXOSC4/EIF3M/WDR74/TRMT112/PRPF18/RPP38/KRR1/SNRPF/SRSF9/POP5/NOP10/RSL24D1/RPS27L/RPS17/ISG20/LUC7L/TSR3/C1QBP/MRPS7/TXNL4A/RBFA/SNRPB/EIF6/EIF3G/LSM4/EIF3K/PRPF31/SNRPD3/SNU13	46	1
GO:0008535	respiratory chain complex IV assembly	8/997	26/18723	4.16E-05	0.004729028	0.004474436	COA5/COX17/SMIM20/SURF1/COA4/COX14/COA3/PET100	8	1
GO:0098754	detoxification	21/997	152/18723	5.70E-05	0.006338922	0.005997659	PARK7/PRDX1/AKR1A1/GSTM2/MGST3/PRDX6/NFE2L2/GPX1/GSTK1/PRDX4/TXN/CAT/PRDX5/CCS/GSTP1/MGST1/ESD/TXNDC17/GPX4/PRDX2/APOE	21	1
GO:0006979	response to oxidative stress	44/997	446/18723	6.24E-05	0.006783223	0.006418041	PARK7/PINK1/PLK3/PRDX1/PRKAA2/NDUFS2/PRDX6/NFE2L2/GPX1/NDUFB4/PDGFRA/PDGFRB/CHCHD2/HGF/PRDX4/JAK2/ANXA1/TXN/ARNTL/CAT/BAD/PRDX5/CCS/GSTP1/NDUFS8/CRYAB/MSRB2/MGMT/MGST1/BTG1/NDUFA12/APEX1/PSMB5/NEIL1/PDE8A/HMOX2/PDK2/MAP1LC3A/ROMO1/GPX4/PRDX2/APOE/RBX1/NDUFA6	44	1
GO:0072655	establishment of protein localization to mitochondrion	18/997	120/18723	6.43E-05	0.006835844	0.006467829	PINK1/HAX1/DNAJC19/FIS1/IMMP2L/TOMM5/TIMM10/AIP/TIMM8B/TIMM9/ROMO1/TIMM13/UBL5/NDUFA13/PDCD5/TOMM40/CALM3/TSPO	18	1
GO:0006605	protein targeting	34/997	314/18723	6.97E-05	0.007261243	0.006870327	PINK1/HAX1/SSR2/SRP9/ITGB1BP1/DNAJC19/ZFYVE16/SEC61G/FIS1/IMMP2L/TOMM5/SEC61B/PEX16/TIMM10/AIP/SPCS2/TIMM8B/NACA/CHMP4A/TIMM9/SRP14/ZFAND6/CIB1/ZDHHC1/GABARAP/ROMO1/TIMM13/UBL5/HOMER3/NDUFA13/PDCD5/TOMM40/SYNGR1/TSPO	34	1
GO:0072593	reactive oxygen species metabolic process	28/997	239/18723	7.71E-05	0.007859535	0.007436408	PARK7/PINK1/PRDX1/PRDX6/NFE2L2/GPX1/NDUFS4/VDAC1/PDGFRB/IMMP2L/PRDX4/CAT/NDUFS3/PRDX5/CCS/GSTP1/CRYAB/AKR1C1/ZNF205/DCXR/EIF6/ROMO1/PRDX2/NDUFA13/TGFB1/TSPO/SLC5A3/CBR1	28	1
GO:0097250	mitochondrial respirasome assembly	5/997	10/18723	8.53E-05	0.008521401	0.008062643	COX7A2L/HIGD2A/COX7A2/HIGD1B/COX7A1	5	1
GO:0035307	positive regulation of protein dephosphorylation	10/997	45/18723	0.000101575	0.009942176	0.009406928	CAMTA1/PINK1/CALM2/PDGFRB/DLC1/DUSP26/JAK2/PIN1/TGFB1/CALM3	10	1
GO:1903008	organelle disassembly	17/997	114/18723	0.000109509	0.010385047	0.009825957	PARK7/PINK1/PLK3/HAX1/UFC1/TEX264/SLC25A4/VDAC1/FIS1/SLC25A5/MCTS1/STX5/GABARAPL2/GABARAP/DDRGK1/MAP1LC3A/TSPO	17	1
GO:0070585	protein localization to mitochondrion	18/997	125/18723	0.000110344	0.010385047	0.009825957	PINK1/HAX1/DNAJC19/FIS1/IMMP2L/TOMM5/TIMM10/AIP/TIMM8B/TIMM9/ROMO1/TIMM13/UBL5/NDUFA13/PDCD5/TOMM40/CALM3/TSPO	18	1
GO:1905906	regulation of amyloid fibril formation	6/997	16/18723	0.000113354	0.010467056	0.009903551	PFDN2/PFDN1/PFDN6/CRYAB/PFDN4/APOE	6	1
GO:0090151	establishment of protein localization to mitochondrial membrane	8/997	30/18723	0.000128719	0.011665712	0.011037676	TIMM10/TIMM8B/TIMM9/ROMO1/TIMM13/NDUFA13/PDCD5/CALM3	8	1
GO:0043388	positive regulation of DNA binding	11/997	56/18723	0.000151219	0.013455717	0.012731315	PARK7/LAMTOR5/CALM2/TWIST1/JAK2/TXN/EDF1/NME1/DDRGK1/TGFB1/CALM3	11	1
GO:0051101	regulation of DNA binding	17/997	118/18723	0.000168568	0.01473163	0.013938537	PARK7/ZNF593/LAMTOR5/IFI16/CALM2/SUMO1/CSNK2B/TWIST1/SRI/JAK2/HABP4/TXN/EDF1/NME1/DDRGK1/TGFB1/CALM3	17	1
GO:1901661	quinone metabolic process	9/997	40/18723	0.000203438	0.017467073	0.016526714	AKR7A2/AKR1A1/COQ4/AKR1C2/AKR1C1/VKORC1/CRYZL1/CBR1/CBR3	9	1
GO:0001522	pseudouridine synthesis	6/997	18/18723	0.000239701	0.019388768	0.018344953	PUSL1/RPUSD3/NHP2/PUS7L/NOP10/TSR3	6	1
GO:0046185	aldehyde catabolic process	5/997	12/18723	0.000245144	0.019388768	0.018344953	PARK7/AKR1A1/PNKD/ESD/HAGH	5	1
GO:0045324	late endosome to vacuole transport	7/997	25/18723	0.000245145	0.019388768	0.018344953	TMEM50A/CHMP2B/VPS28/CHMP5/CHMP4A/SNF8/CHMP2A	7	1
GO:0051204	protein insertion into mitochondrial membrane	7/997	25/18723	0.000245145	0.019388768	0.018344953	TIMM10/TIMM8B/TIMM9/ROMO1/TIMM13/NDUFA13/PDCD5	7	1
GO:0035306	positive regulation of dephosphorylation	11/997	59/18723	0.000245628	0.019388768	0.018344953	CAMTA1/PINK1/CALM2/MEF2C/PDGFRB/DLC1/DUSP26/JAK2/PIN1/TGFB1/CALM3	11	1
GO:1903715	regulation of aerobic respiration	8/997	33/18723	0.000264867	0.020575511	0.019467807	PARK7/PINK1/COX7A2L/COX7A2/ARL2/ISCU/NUPR1/COX7A1	8	1
GO:0000413	protein peptidyl-prolyl isomerization	9/997	42/18723	0.000301457	0.023052012	0.021810982	PPIH/NKTR/PIN4/FKBP2/AIP/FKBP3/PPIB/PIN1/FKBP8	9	1
GO:0042254	ribosome biogenesis	31/997	299/18723	0.000310414	0.023371811	0.022113565	MRPL20/ERI3/NIFK/RPUSD3/RPSA/EXOSC7/FRG1/MRPL36/WDR36/MRPL22/NHP2/GTF2H5/POP7/PIN4/EXOSC4/WDR74/TRMT112/RPP38/KRR1/POP5/NOP10/RSL24D1/RPS27L/RPS17/ISG20/TSR3/C1QBP/MRPS7/RBFA/EIF6/SNU13	31	1
GO:0000302	response to reactive oxygen species	25/997	222/18723	0.00033704	0.024992029	0.023646557	PARK7/PINK1/PLK3/PRDX1/NFE2L2/GPX1/PDGFRA/PDGFRB/HGF/ANXA1/TXN/CAT/BAD/PRDX5/CCS/GSTP1/CRYAB/APEX1/PDE8A/PDK2/MAP1LC3A/ROMO1/PRDX2/APOE/RBX1	25	1
GO:0009636	response to toxic substance	28/997	262/18723	0.000364876	0.026652288	0.025217434	PARK7/PINK1/PRDX1/AKR1A1/GSTM2/MGST3/PRDX6/NFE2L2/GPX1/PDGFRB/FIS1/GSTK1/PRDX4/TXN/CAT/PRDX5/CCS/GSTP1/MGMT/MGST1/SRSF9/ESD/NUPR1/TXNDC17/GPX4/PRDX2/APOE/MPST	28	1
GO:0042180	cellular ketone metabolic process	24/997	211/18723	0.000379076	0.027282306	0.025813534	PARK7/AKR7A2/FABP3/AKR1A1/PNKD/STARD4/TWIST1/PRKAG2/HSD17B10/ANXA1/COQ4/NR1H3/AKR1C2/AKR1C1/TPI1/HAGH/VKORC1/PDK2/EIF6/APOC1/NR1H2/CRYZL1/CBR1/CBR3	24	1
GO:1903206	negative regulation of hydrogen peroxide-induced cell death	6/997	20/18723	0.000456621	0.03238698	0.030643393	PARK7/PINK1/NFE2L2/HGF/TXN/PDE8A	6	1
GO:0006631	fatty acid metabolic process	37/997	390/18723	0.000496585	0.034718351	0.032849252	FABP3/CYP4B1/PRKAA2/GSTM2/DEGS1/GPX1/BDH2/TNXB/AIG1/TWIST1/POR/PRKAG2/HSD17B10/ASAH1/ANXA1/PTGR1/NR1H3/GSTP1/AKR1C2/AKR1C1/ECHS1/TNFRSF1A/ECI1/NDUFAB1/PDK2/EIF6/GPX4/ALKBH7/C3/TECR/APOC1/NR1H2/ETFB/SLC27A5/MIF/GGT5/CBR1	37	1
GO:0006413	translational initiation	16/997	118/18723	0.00051989	0.035835816	0.033906557	EIF1B/PAIP1/PAIP2/MCTS1/EIF4EBP1/C8orf88/HABP4/EIF3M/RBM4/EIF2B1/EIF2AK4/RPS17/EIF4A1/EIF6/EIF3G/EIF3K	16	1
GO:1901857	positive regulation of cellular respiration	5/997	14/18723	0.000566661	0.0385172	0.036443586	PARK7/PINK1/PRELID1/ISCU/NUPR1	5	1
GO:0072594	establishment of protein localization to organelle	39/997	422/18723	0.000592893	0.039748211	0.037608324	PINK1/HAX1/CCT3/SRP9/CCT7/SUMO1/DNAJC19/ZFYVE16/SEC61G/FIS1/IMMP2L/ANGPT1/VPS28/JAK2/TOMM5/SEC61B/PEX16/TIMM10/AIP/SPCS2/TIMM8B/CHMP4A/TIMM9/SRP14/SNUPN/ZFAND6/RPAIN/SNF8/ROMO1/PKIG/TIMM13/UBL5/NDUFA13/PDCD5/TGFB1/TOMM40/CALM3/TSPO/CCT8	39	1
GO:0045732	positive regulation of protein catabolic process	25/997	231/18723	0.000611417	0.040436114	0.038259193	PLK3/NFE2L2/SUMO1/VGLL4/UBE2V2/VPS28/CD81/PSMC3/STX5/CTSC/CDKN1B/STUB1/NUPR1/GABARAP/TNFSF12/SNF8/DDRGK1/TMEM259/OAZ1/RAD23A/NDUFA13/EGLN2/APOE/SGSM3/RBX1	25	1
GO:0051897	positive regulation of protein kinase B signaling	16/997	120/18723	0.000627621	0.040954354	0.038749533	PARK7/PINK1/HAX1/MYOC/ITGB1BP1/GPX1/ANGPT1/TXN/AKR1C2/P2RX4/F10/TNFAIP8L3/CX3CL1/C1QBP/PHB/TGFB1	16	1
GO:2000379	positive regulation of reactive oxygen species metabolic process	12/997	76/18723	0.000644257	0.041486743	0.03925326	PARK7/NFE2L2/PDGFRB/GSTP1/AKR1C1/ZNF205/DCXR/ROMO1/TGFB1/TSPO/SLC5A3/CBR1	12	1
GO:0090150	establishment of protein localization to membrane	27/997	260/18723	0.000718913	0.045692968	0.043233039	SSR2/SRP9/ITGB1BP1/VAMP5/GOPC/SEC61G/FIS1/UBL4A/SEC61B/PEX16/TIMM10/TIMM8B/NACA/CHMP4A/TIMM9/SRP14/CIB1/ZDHHC1/EMC6/RAB34/ROMO1/ARFRP1/TIMM13/WDR83OS/NDUFA13/PDCD5/CALM3	27	1
GO:0051205	protein insertion into membrane	10/997	57/18723	0.000770659	0.048353923	0.045750738	UBL4A/TIMM10/TIMM8B/TIMM9/EMC6/ROMO1/TIMM13/WDR83OS/NDUFA13/PDCD5	10	1
GO:1901032	negative regulation of response to reactive oxygen species	6/997	22/18723	0.000802134	0.049115205	0.046471035	PARK7/PINK1/NFE2L2/HGF/TXN/PDE8A	6	1
GO:0045862	positive regulation of proteolysis	35/997	372/18723	0.000807155	0.049115205	0.046471035	AURKAIP1/PINK1/PLK3/IFI16/NFE2L2/SUMO1/IFT57/FAM162A/PCOLCE2/PRELID1/FIS1/DLC1/UBE2V2/JAK2/CTSD/PSMC3/BAD/CTSC/PSME1/PSME2/EGLN3/RPS27L/STUB1/NUPR1/NLRP1/GABARAP/DDRGK1/ADRM1/TMEM259/RAD23A/NDUFA13/PDCD5/APOE/RCN3/RBX1	35	1
GO:1904874	positive regulation of telomerase RNA localization to Cajal body	5/997	15/18723	0.0008129	0.049115205	0.046471035	CCT3/CCT7/NHP2/NOP10/CCT8	5	1
GO:0042743	hydrogen peroxide metabolic process	10/997	58/18723	0.000887507	0.052969003	0.05011736	PARK7/PINK1/PRDX1/PRDX6/GPX1/PRDX4/CAT/PRDX5/ZNF205/PRDX2	10	1
GO:0046939	nucleotide phosphorylation	14/997	101/18723	0.000911827	0.053764846	0.050870359	PRKAA2/GUK1/PGAM2/PRKAG2/AK1/ARL2/GAPDH/TPI1/NME3/NUPR1/ALDOA/NME1/GALK1/EIF6	14	1
GO:0052548	regulation of endopeptidase activity	39/997	432/18723	0.000926262	0.053965817	0.05106051	PARK7/LAMTOR5/IFI16/TFPI/GPX1/ITIH3/IFT57/FAM162A/RARRES1/SH3RF1/PRELID1/PSMB8/POR/HGF/FIS1/PCSK1N/DLC1/JAK2/CTSD/BAD/PRDX5/CRYAB/MGMT/GAPDH/PSME1/PSME2/EGLN3/PSMA3/RPS27L/WFDC1/NLRP1/CST3/SLPI/ADRM1/C3/CPAMD8/NDUFA13/PDCD5/CSTB	39	1
GO:0043457	regulation of cellular respiration	9/997	49/18723	0.000994467	0.057035365	0.053964806	PARK7/PINK1/COX7A2L/PRELID1/COX7A2/ARL2/ISCU/NUPR1/COX7A1	9	1
GO:0061136	regulation of proteasomal protein catabolic process	21/997	187/18723	0.00100918	0.057035365	0.053964806	PARK7/PINK1/PLK3/NFE2L2/SUMO1/GPX1/OPHN1/UBE2V2/PSMC3/UBXN1/PSME1/PSME2/STUB1/NUPR1/GABARAPL2/GABARAP/DDRGK1/TMEM259/RAD23A/APOE/RBX1	21	1
GO:0032509	endosome transport via multivesicular body sorting pathway	7/997	31/18723	0.00101391	0.057035365	0.053964806	TMEM50A/CHMP2B/VPS28/CHMP5/CHMP4A/SNF8/CHMP2A	7	1
GO:0006081	cellular aldehyde metabolic process	10/997	60/18723	0.001164903	0.064242558	0.060783991	PARK7/AKR7A2/HYI/AKR1A1/PNKD/TALDO1/AKR1C1/TPI1/ESD/HAGH	10	1
GO:1903362	regulation of cellular protein catabolic process	26/997	255/18723	0.001168285	0.064242558	0.060783991	PARK7/PINK1/PLK3/ATRAID/PDCL3/NFE2L2/SUMO1/VGLL4/GPX1/OPHN1/UBE2V2/CD81/PSMC3/UBXN1/CTSC/PSME1/PSME2/STUB1/NUPR1/GABARAPL2/GABARAP/DDRGK1/TMEM259/RAD23A/APOE/RBX1	26	1
GO:0042744	hydrogen peroxide catabolic process	7/997	32/18723	0.001238896	0.065379422	0.061859651	PRDX1/PRDX6/GPX1/PRDX4/CAT/PRDX5/PRDX2	7	1
GO:1905521	regulation of macrophage migration	8/997	41/18723	0.001249409	0.065379422	0.061859651	RARRES2/CD81/MDK/CD9/P2RX4/CX3CL1/MIF/DDT	8	1
GO:0009170	purine deoxyribonucleoside monophosphate metabolic process	4/997	10/18723	0.001295832	0.065379422	0.061859651	GUK1/DGUOK/DNPH1/NT5C	4	1
GO:0018401	peptidyl-proline hydroxylation to 4-hydroxy-L-proline	4/997	10/18723	0.001295832	0.065379422	0.061859651	P4HTM/PRDX4/EGLN3/EGLN2	4	1
GO:0030638	polyketide metabolic process	4/997	10/18723	0.001295832	0.065379422	0.061859651	AKR7A2/AKR1A1/AKR1C2/AKR1C1	4	1
GO:0030647	aminoglycoside antibiotic metabolic process	4/997	10/18723	0.001295832	0.065379422	0.061859651	AKR7A2/AKR1A1/AKR1C2/AKR1C1	4	1
GO:0031118	rRNA pseudouridine synthesis	4/997	10/18723	0.001295832	0.065379422	0.061859651	RPUSD3/NHP2/NOP10/TSR3	4	1
GO:0044598	doxorubicin metabolic process	4/997	10/18723	0.001295832	0.065379422	0.061859651	AKR7A2/AKR1A1/AKR1C2/AKR1C1	4	1
GO:0032355	response to estradiol	17/997	141/18723	0.001361369	0.067985119	0.064325068	TFPI/IGFBP2/PDGFRB/ARPC1B/PTN/ANXA1/CAT/BAD/GSTP1/CRYAB/CDKN1B/WFDC1/RAMP2/SSTR2/GPX4/TGFB1/GGT5	17	1
GO:0042246	tissue regeneration	11/997	72/18723	0.001412628	0.069832349	0.066072851	GPX1/PTN/CPQ/ANXA1/NINJ1/CD81/MDK/MYOZ1/CD9/CDKN1B/SGCA	11	1
GO:0072595	maintenance of protein localization in organelle	8/997	42/18723	0.001472456	0.072062004	0.068182469	PARK7/PINK1/SKP1/GPAA1/TXN/ARL2/CHCHD10/TSPO	8	1
GO:1903146	regulation of autophagy of mitochondrion	7/997	33/18723	0.001501135	0.072738143	0.068822208	PARK7/PINK1/HAX1/SLC25A4/VDAC1/SLC25A5/TSPO	7	1
GO:0032511	late endosome to vacuole transport via multivesicular body sorting pathway	5/997	17/18723	0.00153236	0.072809423	0.068889651	TMEM50A/VPS28/CHMP5/CHMP4A/SNF8	5	1
GO:0061952	midbody abscission	5/997	17/18723	0.00153236	0.072809423	0.068889651	MITD1/CHMP2B/CHMP5/CHMP4A/CHMP2A	5	1
GO:0008637	apoptotic mitochondrial changes	14/997	107/18723	0.00161022	0.075773229	0.071693897	PINK1/GPX1/FAM162A/SLC25A4/PRELID1/HGF/FIS1/SLC25A5/BAD/VDAC2/RHOT2/ZNF205/PDCD5/CHCHD10	14	1
GO:1903050	regulation of proteolysis involved in cellular protein catabolic process	23/997	221/18723	0.00167241	0.077719521	0.073535408	PARK7/PINK1/PLK3/PDCL3/NFE2L2/SUMO1/GPX1/OPHN1/UBE2V2/PSMC3/UBXN1/CTSC/PSME1/PSME2/STUB1/NUPR1/GABARAPL2/GABARAP/DDRGK1/TMEM259/RAD23A/APOE/RBX1	23	1
GO:0019058	viral life cycle	30/997	317/18723	0.001684141	0.077719521	0.073535408	PPIH/PKN2/LAMTOR5/IFI16/CD46/RPSA/CHMP2B/SNX3/DYNLT1/VPS28/CHMP5/CTSL/IFITM1/CD81/FAM111A/IFIT1/CHMP4A/SIVA1/EIF2AK4/PPIB/ISG20/SNF8/PHB/SLPI/BSG/RAD23A/APOE/CHMP2A/LGALS1/ADARB1	30	1
GO:0046902	regulation of mitochondrial membrane permeability	10/997	63/18723	0.001710073	0.077719521	0.073535408	SLC25A4/HEBP2/DYNLT1/SLC25A5/BAD/VDAC2/RHOT2/ZNF205/ALKBH7/CHCHD10	10	1
GO:0010821	regulation of mitochondrion organization	17/997	144/18723	0.001715102	0.077719521	0.073535408	PARK7/PINK1/HAX1/GPX1/FAM162A/SLC25A4/VDAC1/PRELID1/HGF/FIS1/SLC25A5/BAD/RHOT2/ZNF205/PDCD5/CHCHD10/TSPO	17	1
GO:0010822	positive regulation of mitochondrion organization	11/997	74/18723	0.001773829	0.079643304	0.075355622	PARK7/PINK1/FAM162A/SLC25A4/VDAC1/FIS1/SLC25A5/BAD/ZNF205/PDCD5/CHCHD10	11	1
GO:0016072	rRNA metabolic process	24/997	236/18723	0.001835022	0.081641802	0.077246529	ERI3/NIFK/MRPL44/RPUSD3/EXOSC7/FRG1/WDR36/NHP2/GTF2H5/POP7/PIN4/EXOSC4/WDR74/TRMT112/RPP38/KRR1/POP5/NOP10/RPS17/ISG20/TSR3/RBFA/EIF6/SNU13	24	1
GO:0006749	glutathione metabolic process	10/997	64/18723	0.001931952	0.08374959	0.079240842	PARK7/GSTM2/NFE2L2/GPX1/CLIC1/GSTK1/GSTP1/HAGH/GPX4/GGT5	10	1
GO:0010952	positive regulation of peptidase activity	21/997	197/18723	0.001942503	0.08374959	0.079240842	PINK1/IFI16/IFT57/FAM162A/PCOLCE2/PRELID1/FIS1/DLC1/JAK2/CTSD/BAD/PSME1/PSME2/EGLN3/RPS27L/NLRP1/DDRGK1/ADRM1/NDUFA13/PDCD5/RCN3	21	1
GO:0060315	negative regulation of ryanodine-sensitive calcium-release channel activity	4/997	11/18723	0.001950849	0.08374959	0.079240842	GSTM2/CALM2/SRI/CALM3	4	1
GO:1901533	negative regulation of hematopoietic progenitor cell differentiation	4/997	11/18723	0.001950849	0.08374959	0.079240842	HES5/NFE2L2/N4BP2L2/TCF15	4	1
GO:0051098	regulation of binding	33/997	363/18723	0.001974778	0.084039675	0.07951531	PARK7/ZNF593/LAMTOR5/IFI16/ITGB1BP1/CALM2/MITD1/SUMO1/RAMP1/LRPAP1/CSNK2B/TWIST1/SRI/SMARCD3/ANGPT1/JAK2/HABP4/TXN/EDF1/PCBD1/IFIT1/CLN5/STUB1/ZFPM1/RAMP2/NME1/DDRGK1/SLPI/CTSZ/PIN1/TGFB1/APOE/CALM3	33	1
GO:1904872	regulation of telomerase RNA localization to Cajal body	5/997	18/18723	0.002029537	0.08562545	0.081015713	CCT3/CCT7/NHP2/NOP10/CCT8	5	1
GO:0046755	viral budding	6/997	26/18723	0.002062464	0.086270948	0.08162646	CHMP2B/VPS28/CHMP5/CHMP4A/SNF8/CHMP2A	6	1
GO:0006364	rRNA processing	23/997	225/18723	0.002112579	0.087618325	0.082901299	ERI3/NIFK/RPUSD3/EXOSC7/FRG1/WDR36/NHP2/GTF2H5/POP7/PIN4/EXOSC4/WDR74/TRMT112/RPP38/KRR1/POP5/NOP10/RPS17/ISG20/TSR3/RBFA/EIF6/SNU13	23	1
GO:0019068	virion assembly	7/997	35/18723	0.002153726	0.088574261	0.083805772	CHMP2B/VPS28/CHMP5/CHMP4A/SNF8/APOE/CHMP2A	7	1
GO:0006165	nucleoside diphosphate phosphorylation	13/997	99/18723	0.002254397	0.091941814	0.086992029	PRKAA2/PGAM2/PRKAG2/AK1/ARL2/GAPDH/TPI1/NME3/NUPR1/ALDOA/NME1/GALK1/EIF6	13	1
GO:1905517	macrophage migration	9/997	55/18723	0.002314199	0.093600731	0.088561636	RARRES2/CD81/MDK/CD9/P2RX4/CX3CL1/CKLF/MIF/DDT	9	1
GO:0009132	nucleoside diphosphate metabolic process	15/997	124/18723	0.002461066	0.098435255	0.093135888	PRKAA2/GUK1/PGAM2/PRKAG2/AK1/BAD/ARL2/GAPDH/TPI1/NME3/NUPR1/ALDOA/NME1/GALK1/EIF6	15	1
GO:1902903	regulation of supramolecular fiber organization	34/997	383/18723	0.002511543	0.098435255	0.093135888	PARK7/RHOC/HAX1/PFDN2/MYOC/ARPC5/ACTN2/ITGB1BP1/PLEKHH2/BRK1/GPX1/TWF2/LMOD3/PFDN1/PFDN6/ARHGAP18/AEBP1/CCL26/ARPC1A/ARPC1B/DLC1/ARL2/EFEMP2/CRYAB/ARL3/CDKN1B/EPS8/LIMA1/ARPC3/CIB1/CX3CL1/MKKS/PFDN4/APOE	34	1
GO:1902883	negative regulation of response to oxidative stress	6/997	27/18723	0.002533882	0.098435255	0.093135888	PARK7/PINK1/NFE2L2/HGF/TXN/PDE8A	6	1
GO:1903205	regulation of hydrogen peroxide-induced cell death	6/997	27/18723	0.002533882	0.098435255	0.093135888	PARK7/PINK1/NFE2L2/HGF/TXN/PDE8A	6	1
GO:0002523	leukocyte migration involved in inflammatory response	5/997	19/18723	0.002634863	0.098435255	0.093135888	PTN/NINJ1/MDK/CX3CL1/ELANE	5	1
GO:0045947	negative regulation of translational initiation	5/997	19/18723	0.002634863	0.098435255	0.093135888	PAIP2/EIF4EBP1/C8orf88/RBM4/EIF2AK4	5	1
GO:0090670	RNA localization to Cajal body	5/997	19/18723	0.002634863	0.098435255	0.093135888	CCT3/CCT7/NHP2/NOP10/CCT8	5	1
GO:0090671	telomerase RNA localization to Cajal body	5/997	19/18723	0.002634863	0.098435255	0.093135888	CCT3/CCT7/NHP2/NOP10/CCT8	5	1
GO:0090672	telomerase RNA localization	5/997	19/18723	0.002634863	0.098435255	0.093135888	CCT3/CCT7/NHP2/NOP10/CCT8	5	1
GO:0090685	RNA localization to nucleus	5/997	19/18723	0.002634863	0.098435255	0.093135888	CCT3/CCT7/NHP2/NOP10/CCT8	5	1
GO:0009117	nucleotide metabolic process	41/997	489/18723	0.002782259	0.101639345	0.096167483	PARK7/PINK1/PPCS/PRKAA2/PMVK/MPC2/GUK1/DGUOK/ABHD14B/AK6/HINT1/DNPH1/PGAM2/PRKAG2/ASMTL/STOML2/AK1/UQCC3/BAD/ARL2/REXO2/GAPDH/TPI1/DUT/NEIL1/PDE8A/NME3/NTHL1/NUPR1/ALDOA/APRT/PDK2/NME1/NT5C/GALK1/PRPSAP1/EIF6/NMRK2/TECR/PDE4C/TGFB1	41	1
GO:0006285	base-excision repair, AP site formation	4/997	12/18723	0.002803701	0.101639345	0.096167483	ERCC5/NEIL1/MPG/NTHL1	4	1
GO:0043248	proteasome assembly	4/997	12/18723	0.002803701	0.101639345	0.096167483	PSMG4/POMP/PSMG2/ADRM1	4	1
GO:1903599	positive regulation of autophagy of mitochondrion	4/997	12/18723	0.002803701	0.101639345	0.096167483	PARK7/SLC25A4/VDAC1/SLC25A5	4	1
GO:0035304	regulation of protein dephosphorylation	12/997	90/18723	0.002880659	0.102904725	0.09736474	CAMTA1/PINK1/CALM2/PDGFRB/CSNK2B/DLC1/DUSP26/PPP1R16A/JAK2/PIN1/TGFB1/CALM3	12	1
GO:0046031	ADP metabolic process	12/997	90/18723	0.002880659	0.102904725	0.09736474	PRKAA2/PGAM2/PRKAG2/AK1/BAD/ARL2/GAPDH/TPI1/NUPR1/ALDOA/GALK1/EIF6	12	1
GO:0071985	multivesicular body sorting pathway	7/997	37/18723	0.003006068	0.106606503	0.100867229	TMEM50A/CHMP2B/VPS28/CHMP5/CHMP4A/SNF8/CHMP2A	7	1
GO:0090501	RNA phosphodiester bond hydrolysis	17/997	152/18723	0.003053871	0.107522622	0.101734028	ERI3/MRPL44/EXOSC7/NHP2/POP7/EXOSC4/REXO2/DCPS/RPP38/POP5/APEX1/RNASE4/ANG/RNASE1/ISG20/SMG6/POLR2I	17	1
GO:0051224	negative regulation of protein transport	15/997	127/18723	0.003106481	0.108593684	0.102747428	PARK7/ITGB1BP1/SUMO1/NDUFAF2/SNX3/GOPC/ANGPT1/ENY2/ANXA1/TXN/SERGEF/NR1H3/ERP29/PKIG/APOE	15	1
GO:0009135	purine nucleoside diphosphate metabolic process	13/997	103/18723	0.003210211	0.110639251	0.10468287	PRKAA2/GUK1/PGAM2/PRKAG2/AK1/BAD/ARL2/GAPDH/TPI1/NUPR1/ALDOA/GALK1/EIF6	13	1
GO:0009179	purine ribonucleoside diphosphate metabolic process	13/997	103/18723	0.003210211	0.110639251	0.10468287	PRKAA2/GUK1/PGAM2/PRKAG2/AK1/BAD/ARL2/GAPDH/TPI1/NUPR1/ALDOA/GALK1/EIF6	13	1
GO:0120009	intermembrane lipid transfer	8/997	48/18723	0.003552565	0.12158219	0.115036683	STARD4/PRELID1/NPC2/TNFAIP8L3/PITPNC1/APOE/PITPNB/TSPO	8	1
GO:0000422	autophagy of mitochondrion	11/997	81/18723	0.003672594	0.12395638	0.117283056	PARK7/PINK1/HAX1/SLC25A4/VDAC1/FIS1/SLC25A5/GABARAPL2/GABARAP/MAP1LC3A/TSPO	11	1
GO:0061726	mitochondrion disassembly	11/997	81/18723	0.003672594	0.12395638	0.117283056	PARK7/PINK1/HAX1/SLC25A4/VDAC1/FIS1/SLC25A5/GABARAPL2/GABARAP/MAP1LC3A/TSPO	11	1
GO:0006753	nucleoside phosphate metabolic process	41/997	497/18723	0.00370409	0.124163114	0.117478661	PARK7/PINK1/PPCS/PRKAA2/PMVK/MPC2/GUK1/DGUOK/ABHD14B/AK6/HINT1/DNPH1/PGAM2/PRKAG2/ASMTL/STOML2/AK1/UQCC3/BAD/ARL2/REXO2/GAPDH/TPI1/DUT/NEIL1/PDE8A/NME3/NTHL1/NUPR1/ALDOA/APRT/PDK2/NME1/NT5C/GALK1/PRPSAP1/EIF6/NMRK2/TECR/PDE4C/TGFB1	41	1
GO:0009650	UV protection	4/997	13/18723	0.003880489	0.127606585	0.120736749	GPX1/XPA/CAT/ERCC5	4	1
GO:0051280	negative regulation of release of sequestered calcium ion into cytosol	4/997	13/18723	0.003880489	0.127606585	0.120736749	GSTM2/CALM2/SRI/CALM3	4	1
GO:0043467	regulation of generation of precursor metabolites and energy	15/997	130/18723	0.003885039	0.127606585	0.120736749	PARK7/PINK1/PRKAA2/COX7A2L/COX17/PRELID1/COX7A2/CHCHD2/PRKAG2/ARL2/PPP1R3C/ISCU/NUPR1/EIF6/COX7A1	15	1
GO:0043281	regulation of cysteine-type endopeptidase activity involved in apoptotic process	21/997	209/18723	0.003943771	0.128672109	0.121744909	PARK7/LAMTOR5/GPX1/IFT57/FAM162A/SH3RF1/POR/HGF/FIS1/DLC1/JAK2/CTSD/BAD/PRDX5/CRYAB/MGMT/EGLN3/RPS27L/NLRP1/NDUFA13/PDCD5	21	1
GO:0006692	prostanoid metabolic process	8/997	49/18723	0.004051706	0.129091654	0.122141868	ANXA1/PTGR1/GSTP1/AKR1C2/AKR1C1/TNFRSF1A/MIF/CBR1	8	1
GO:0006693	prostaglandin metabolic process	8/997	49/18723	0.004051706	0.129091654	0.122141868	ANXA1/PTGR1/GSTP1/AKR1C2/AKR1C1/TNFRSF1A/MIF/CBR1	8	1
GO:0045861	negative regulation of proteolysis	31/997	351/18723	0.004092048	0.129091654	0.122141868	PARK7/TMEM59/LAMTOR5/IFI16/PDCL3/TFPI/GPX1/ITIH3/RARRES1/SH3RF1/PI16/POR/HGF/PCSK1N/OPHN1/NR1H3/UBXN1/PRDX5/CRYAB/DNAJC1/GAPDH/GABARAPL2/WFDC1/DDRGK1/CST3/SLPI/CTSZ/C3/CPAMD8/NR1H2/CSTB	31	1
GO:0006090	pyruvate metabolic process	13/997	106/18723	0.004124603	0.129091654	0.122141868	PRKAA2/MPC2/VDAC1/PGAM2/PRKAG2/ARL2/GAPDH/TPI1/NUPR1/ALDOA/PDK2/GALK1/EIF6	13	1
GO:0009185	ribonucleoside diphosphate metabolic process	13/997	106/18723	0.004124603	0.129091654	0.122141868	PRKAA2/GUK1/PGAM2/PRKAG2/AK1/BAD/ARL2/GAPDH/TPI1/NUPR1/ALDOA/GALK1/EIF6	13	1
GO:0045185	maintenance of protein location	12/997	94/18723	0.004138582	0.129091654	0.122141868	PARK7/PINK1/TWF2/SKP1/GOPC/SRI/GPAA1/TXN/ARL2/FBN1/CHCHD10/TSPO	12	1
GO:1904950	negative regulation of establishment of protein localization	15/997	131/18723	0.004177465	0.129091654	0.122141868	PARK7/ITGB1BP1/SUMO1/NDUFAF2/SNX3/GOPC/ANGPT1/ENY2/ANXA1/TXN/SERGEF/NR1H3/ERP29/PKIG/APOE	15	1
GO:0000281	mitotic cytokinesis	10/997	71/18723	0.004214817	0.129091654	0.122141868	RHOC/MITD1/CHMP2B/TRIM36/EFHC1/CHMP5/ARL3/CHMP4A/CHMP2A/SON	10	1
GO:0039702	viral budding via host ESCRT complex	5/997	21/18723	0.004220406	0.129091654	0.122141868	CHMP2B/VPS28/CHMP4A/SNF8/CHMP2A	5	1
GO:0046823	negative regulation of nucleocytoplasmic transport	5/997	21/18723	0.004220406	0.129091654	0.122141868	PARK7/SUMO1/ANGPT1/TXN/PKIG	5	1
GO:2000377	regulation of reactive oxygen species metabolic process	17/997	157/18723	0.00426458	0.129632627	0.122653717	PARK7/PINK1/NFE2L2/VDAC1/PDGFRB/GSTP1/CRYAB/AKR1C1/ZNF205/DCXR/EIF6/ROMO1/PRDX2/TGFB1/TSPO/SLC5A3/CBR1	17	1
GO:0043491	protein kinase B signaling	21/997	211/18723	0.004404464	0.132382339	0.125255395	PARK7/PINK1/PLK3/HAX1/MYOC/ITGB1BP1/GPX1/ANGPT1/TXN/AKR1C2/P2RX4/F10/TNFAIP8L3/CIB1/CX3CL1/C1QBP/PHB/TMEM100/TGFB1/RCN3/RRAS	21	1
GO:0010880	regulation of release of sequestered calcium ion into cytosol by sarcoplasmic reticulum	6/997	30/18723	0.004436188	0.132382339	0.125255395	GSTM2/CALM2/SRI/DMD/TMEM38B/CALM3	6	1
GO:0036258	multivesicular body assembly	6/997	30/18723	0.004436188	0.132382339	0.125255395	CHMP2B/VPS28/CHMP5/CHMP4A/SNF8/CHMP2A	6	1
GO:0007080	mitotic metaphase plate congression	8/997	50/18723	0.004603196	0.136533593	0.129183162	NUDC/CHMP2B/CENPC/CHMP5/DCTN2/CHMP4A/KIF22/CHMP2A	8	1
GO:0022411	cellular component disassembly	37/997	443/18723	0.004632267	0.136568161	0.129215869	PARK7/PINK1/PLK3/HAX1/UFC1/ACTN2/PLEKHH2/NCKAP5/TEX264/TWF2/LMOD3/CHMP2B/SLC25A4/VDAC1/FIS1/SMARCD3/SLC25A5/MCTS1/CHMP5/STX5/EPS8/LIMA1/CIB1/CX3CL1/GABARAPL2/GABARAP/SMARCE1/DDRGK1/CST3/MAP1LC3A/ELANE/C3/MCOLN1/AKAP8L/TGFB1/CHMP2A/TSPO	37	1
GO:0051896	regulation of protein kinase B signaling	19/997	185/18723	0.004683554	0.137253361	0.129864181	PARK7/PINK1/HAX1/MYOC/ITGB1BP1/GPX1/ANGPT1/TXN/AKR1C2/P2RX4/F10/TNFAIP8L3/CIB1/CX3CL1/C1QBP/PHB/TGFB1/RCN3/RRAS	19	1
GO:0009394	2'-deoxyribonucleotide metabolic process	7/997	40/18723	0.004739852	0.138076413	0.130642923	GUK1/DGUOK/DNPH1/DUT/NEIL1/NTHL1/NT5C	7	1
GO:0000910	cytokinesis	18/997	173/18723	0.005082405	0.145369344	0.137543231	PLK3/PKN2/RHOC/CALM2/MITD1/CHMP2B/TRIM36/EFHC1/CETN2/CHMP5/DCTN3/ANXA11/ARL3/CHMP4A/PIN1/CALM3/CHMP2A/SON	18	1
GO:0050848	regulation of calcium-mediated signaling	10/997	73/18723	0.005155981	0.145369344	0.137543231	CAMTA1/CALM2/MYOZ1/TMBIM4/P2RX4/CIB1/PDK2/TMEM100/HOMER3/CALM3	10	1
GO:0072521	purine-containing compound metabolic process	35/997	416/18723	0.00516572	0.145369344	0.137543231	PINK1/PPCS/PRKAA2/PMVK/MPC2/GUK1/DGUOK/ABHD14B/HINT1/DNPH1/PGAM2/PRKAG2/STOML2/AK1/UQCC3/MACROD1/BAD/ARL2/GAPDH/TPI1/PDE8A/NME3/NUPR1/ALDOA/APRT/PDK2/NME1/NT5C/GALK1/PRPSAP1/MACROD2/EIF6/TECR/PDE4C/TGFB1	35	1
GO:0006465	signal peptide processing	4/997	14/18723	0.00520602	0.145369344	0.137543231	IMMP2L/SPCS2/CLN5/SEC11A	4	1
GO:0010872	regulation of cholesterol esterification	4/997	14/18723	0.00520602	0.145369344	0.137543231	STARD4/LAMTOR1/APOE/APOC1	4	1
GO:0036151	phosphatidylcholine acyl-chain remodeling	4/997	14/18723	0.00520602	0.145369344	0.137543231	DBI/NR1H3/LPCAT2/NR1H2	4	1
GO:0010881	regulation of cardiac muscle contraction by regulation of the release of sequestered calcium ion	5/997	22/18723	0.005225779	0.145369344	0.137543231	GSTM2/CALM2/DMD/TMEM38B/CALM3	5	1
GO:0036257	multivesicular body organization	6/997	31/18723	0.005257535	0.145369344	0.137543231	CHMP2B/VPS28/CHMP5/CHMP4A/SNF8/CHMP2A	6	1
GO:0036474	cell death in response to hydrogen peroxide	6/997	31/18723	0.005257535	0.145369344	0.137543231	PARK7/PINK1/NFE2L2/HGF/TXN/PDE8A	6	1
GO:0002181	cytoplasmic translation	16/997	148/18723	0.005545646	0.152474118	0.144265512	RPSA/TMA7/CNBP/RPL22L1/RPS10/RPL36A/MCTS1/EIF3M/RBM4/RPS17/RPS2/EIF4A1/RPL17/EIF3G/EIF3K/RPL18	16	1
GO:0010811	positive regulation of cell-substrate adhesion	14/997	123/18723	0.005842872	0.159748684	0.151148444	COL16A1/MYOC/ITGB1BP1/LIMS2/FBLN2/PTN/JAK2/MDK/ARL2/EFEMP2/CIB1/CX3CL1/C1QBP/RRAS	14	1
GO:0016053	organic acid biosynthetic process	28/997	316/18723	0.005890666	0.160160673	0.151538254	PARK7/AKR1A1/PRKAA2/GSTM2/PHGDH/MGST3/DEGS1/ADI1/STARD4/PRKAG2/HSD17B10/ANXA1/NR1H3/CARNS1/GSTP1/PCBD1/CSAD/NDUFAB1/EIF6/GPX4/GAMT/TECR/APOC1/NR1H2/SLC27A5/MIF/GGT5/CBR1	28	1
GO:0019216	regulation of lipid metabolic process	29/997	331/18723	0.005992503	0.162029347	0.153306325	FABP3/ORMDL1/DNAJC19/PDGFRA/STARD4/PDGFRB/C1QTNF2/TWIST1/POR/RARRES2/PRKAG2/ASAH1/STOML2/ANXA1/EDF1/CD81/NR1H3/LAMTOR1/NPC2/TNFAIP8L3/STUB1/PDK2/EIF6/C3/TGFB1/APOE/APOC1/NR1H2/TSPO	29	1
GO:0019692	deoxyribose phosphate metabolic process	7/997	42/18723	0.006255677	0.166328008	0.157373563	GUK1/DGUOK/DNPH1/DUT/NEIL1/NTHL1/NT5C	7	1
GO:1903578	regulation of ATP metabolic process	11/997	87/18723	0.006360615	0.166328008	0.157373563	PINK1/PRKAA2/COX7A2L/COX7A2/FIS1/PRKAG2/ARL2/NUPR1/EIF6/COX7A1/TSPO	11	1
GO:0002082	regulation of oxidative phosphorylation	5/997	23/18723	0.006389388	0.166328008	0.157373563	PINK1/COX7A2L/COX7A2/NUPR1/COX7A1	5	1
GO:0009162	deoxyribonucleoside monophosphate metabolic process	5/997	23/18723	0.006389388	0.166328008	0.157373563	GUK1/DGUOK/DNPH1/DUT/NT5C	5	1
GO:0051457	maintenance of protein location in nucleus	5/997	23/18723	0.006389388	0.166328008	0.157373563	PARK7/SKP1/TXN/ARL2/CHCHD10	5	1
GO:1902410	mitotic cytokinetic process	5/997	23/18723	0.006389388	0.166328008	0.157373563	MITD1/CHMP2B/CHMP5/CHMP4A/CHMP2A	5	1
GO:2000737	negative regulation of stem cell differentiation	5/997	23/18723	0.006389388	0.166328008	0.157373563	HES5/ZFP36L2/NFE2L2/N4BP2L2/TCF15	5	1
GO:0019511	peptidyl-proline hydroxylation	4/997	15/18723	0.006803518	0.172520296	0.163232483	P4HTM/PRDX4/EGLN3/EGLN2	4	1
GO:0042182	ketone catabolic process	4/997	15/18723	0.006803518	0.172520296	0.163232483	PARK7/PNKD/HAGH/CBR3	4	1
GO:0051284	positive regulation of sequestering of calcium ion	4/997	15/18723	0.006803518	0.172520296	0.163232483	GSTM2/CALM2/SRI/CALM3	4	1
GO:0140374	antiviral innate immune response	4/997	15/18723	0.006803518	0.172520296	0.163232483	IFIT1/ZDHHC1/NLRP1/PHB	4	1
GO:1901841	regulation of high voltage-gated calcium channel activity	4/997	15/18723	0.006803518	0.172520296	0.163232483	SRI/RRAD/REM1/CALM3	4	1
GO:0022618	ribonucleoprotein complex assembly	21/997	220/18723	0.007065092	0.178229692	0.168634508	MRPL20/RPSA/DDX39B/LSM2/MCTS1/EIF3M/PRPF18/SNRPF/SRSF9/RPS27L/LUC7L/MRPS7/TXNL4A/SNRPB/EIF6/EIF3G/LSM4/EIF3K/PRPF31/SNRPD3/SNU13	21	1
GO:0032507	maintenance of protein location in cell	9/997	65/18723	0.007252922	0.182029751	0.172229986	PARK7/PINK1/TWF2/SKP1/GPAA1/TXN/ARL2/CHCHD10/TSPO	9	1
GO:2000116	regulation of cysteine-type endopeptidase activity	22/997	235/18723	0.007403595	0.184863246	0.174910937	PARK7/LAMTOR5/IFI16/GPX1/IFT57/FAM162A/SH3RF1/POR/HGF/FIS1/DLC1/JAK2/CTSD/BAD/PRDX5/CRYAB/MGMT/EGLN3/RPS27L/NLRP1/NDUFA13/PDCD5	22	1
GO:0006163	purine nucleotide metabolic process	33/997	396/18723	0.007452805	0.18514735	0.175179746	PINK1/PPCS/PRKAA2/PMVK/MPC2/GUK1/DGUOK/ABHD14B/HINT1/DNPH1/PGAM2/PRKAG2/STOML2/AK1/UQCC3/BAD/ARL2/GAPDH/TPI1/PDE8A/NME3/NUPR1/ALDOA/APRT/PDK2/NME1/NT5C/GALK1/PRPSAP1/EIF6/TECR/PDE4C/TGFB1	33	1
GO:2000679	positive regulation of transcription regulatory region DNA binding	5/997	24/18723	0.007723245	0.190896765	0.180619635	PARK7/LAMTOR5/TWIST1/DDRGK1/TGFB1	5	1
GO:0009150	purine ribonucleotide metabolic process	31/997	368/18723	0.008016569	0.197151208	0.186537363	PINK1/PPCS/PRKAA2/PMVK/MPC2/GUK1/DGUOK/ABHD14B/HINT1/PGAM2/PRKAG2/STOML2/AK1/UQCC3/BAD/ARL2/GAPDH/TPI1/PDE8A/NME3/NUPR1/ALDOA/APRT/PDK2/NME1/NT5C/GALK1/EIF6/TECR/PDE4C/TGFB1	31	1
GO:0009262	deoxyribonucleotide metabolic process	7/997	44/18723	0.00810582	0.19834941	0.187671059	GUK1/DGUOK/DNPH1/DUT/NEIL1/NTHL1/NT5C	7	1
GO:0090559	regulation of membrane permeability	10/997	78/18723	0.008232706	0.199998788	0.189231641	SLC25A4/HEBP2/DYNLT1/SLC25A5/BAD/VDAC2/RHOT2/ZNF205/ALKBH7/CHCHD10	10	1
GO:0035303	regulation of dephosphorylation	14/997	128/18723	0.008254956	0.199998788	0.189231641	CAMTA1/PINK1/CALM2/MEF2C/PDGFRB/CSNK2B/DLC1/DUSP26/PPP1R16A/JAK2/SMG6/PIN1/TGFB1/CALM3	14	1
GO:0002183	cytoplasmic translational initiation	6/997	34/18723	0.008387413	0.200234131	0.189454314	MCTS1/EIF3M/RBM4/EIF4A1/EIF3G/EIF3K	6	1
GO:0014808	release of sequestered calcium ion into cytosol by sarcoplasmic reticulum	6/997	34/18723	0.008387413	0.200234131	0.189454314	GSTM2/CALM2/SRI/DMD/TMEM38B/CALM3	6	1
GO:1990000	amyloid fibril formation	6/997	34/18723	0.008387413	0.200234131	0.189454314	PFDN2/PFDN1/PFDN6/CRYAB/PFDN4/APOE	6	1
GO:0016032	viral process	34/997	415/18723	0.008561267	0.201642556	0.190786915	PPIH/PKN2/LAMTOR5/IFI16/CD46/RPSA/CHMP2B/SNX3/DYNLT1/MCTS1/VPS28/CHMP5/CTSL/IFITM1/CD81/PSMC3/FAM111A/IFIT1/CHMP4A/SIVA1/EIF2AK4/PPIB/ISG20/PARD6A/SNF8/PHB/SLPI/BSG/EIF3G/RAD23A/APOE/CHMP2A/LGALS1/ADARB1	34	1
GO:0034614	cellular response to reactive oxygen species	16/997	155/18723	0.008570015	0.201642556	0.190786915	PARK7/PINK1/PRDX1/NFE2L2/PDGFRA/HGF/ANXA1/TXN/PRDX5/CCS/APEX1/PDE8A/PDK2/MAP1LC3A/ROMO1/PRDX2	16	1
GO:1903364	positive regulation of cellular protein catabolic process	16/997	155/18723	0.008570015	0.201642556	0.190786915	PLK3/NFE2L2/SUMO1/VGLL4/UBE2V2/CD81/PSMC3/CTSC/STUB1/NUPR1/GABARAP/DDRGK1/TMEM259/RAD23A/APOE/RBX1	16	1
GO:0050884	neuromuscular process controlling posture	4/997	16/18723	0.008694399	0.202620898	0.191712587	PNKD/PRRT2/TCF15/ADARB1	4	1
GO:0099116	tRNA 5'-end processing	4/997	16/18723	0.008694399	0.202620898	0.191712587	POP7/HSD17B10/RPP38/POP5	4	1
GO:0051235	maintenance of location	28/997	327/18723	0.009216219	0.213763857	0.202255652	PARK7/PINK1/GSTM2/CALM2/TWF2/STARD4/SKP1/ANXA6/GOPC/SRI/DMD/GPAA1/PLIN2/TMEM38B/TXN/NR1H3/ARL2/FBN1/CX3CL1/ALKBH7/C3/MCOLN1/APOE/CALM3/FTL/NR1H2/CHCHD10/TSPO	28	1
GO:1903514	release of sequestered calcium ion into cytosol by endoplasmic reticulum	6/997	35/18723	0.009677141	0.223098962	0.211088192	GSTM2/CALM2/SRI/DMD/TMEM38B/CALM3	6	1
GO:0009206	purine ribonucleoside triphosphate biosynthetic process	9/997	68/18723	0.009709865	0.223098962	0.211088192	PINK1/DGUOK/PRKAG2/STOML2/UQCC3/NME3/ALDOA/NME1/TGFB1	9	1
GO:0046394	carboxylic acid biosynthetic process	27/997	314/18723	0.009892766	0.226239231	0.214059402	PARK7/AKR1A1/PRKAA2/GSTM2/PHGDH/MGST3/DEGS1/ADI1/STARD4/PRKAG2/HSD17B10/ANXA1/NR1H3/CARNS1/GSTP1/PCBD1/NDUFAB1/EIF6/GPX4/GAMT/TECR/APOC1/NR1H2/SLC27A5/MIF/GGT5/CBR1	27	1
GO:0071826	ribonucleoprotein complex subunit organization	21/997	227/18723	0.009939218	0.22624435	0.214064245	MRPL20/RPSA/DDX39B/LSM2/MCTS1/EIF3M/PRPF18/SNRPF/SRSF9/RPS27L/LUC7L/MRPS7/TXNL4A/SNRPB/EIF6/EIF3G/LSM4/EIF3K/PRPF31/SNRPD3/SNU13	21	1
GO:0019079	viral genome replication	14/997	131/18723	0.01004299	0.227548121	0.215297826	PPIH/PKN2/LAMTOR5/IFI16/IFITM1/FAM111A/IFIT1/EIF2AK4/PPIB/ISG20/PHB/SLPI/RAD23A/ADARB1	14	1
GO:0051651	maintenance of location in cell	20/997	214/18723	0.010516201	0.236083893	0.223374066	PARK7/PINK1/GSTM2/CALM2/TWF2/SKP1/ANXA6/SRI/DMD/GPAA1/TMEM38B/TXN/ARL2/CX3CL1/MCOLN1/APOE/CALM3/FTL/CHCHD10/TSPO	20	1
GO:0072330	monocarboxylic acid biosynthetic process	20/997	214/18723	0.010516201	0.236083893	0.223374066	PARK7/PRKAA2/GSTM2/DEGS1/STARD4/PRKAG2/HSD17B10/ANXA1/NR1H3/GSTP1/NDUFAB1/EIF6/GPX4/GAMT/TECR/APOC1/NR1H2/SLC27A5/MIF/CBR1	20	1
GO:0009145	purine nucleoside triphosphate biosynthetic process	9/997	69/18723	0.010654146	0.237139269	0.224372625	PINK1/DGUOK/PRKAG2/STOML2/UQCC3/NME3/ALDOA/NME1/TGFB1	9	1
GO:0006096	glycolytic process	10/997	81/18723	0.010660122	0.237139269	0.224372625	PRKAA2/PGAM2/PRKAG2/ARL2/GAPDH/TPI1/NUPR1/ALDOA/GALK1/EIF6	10	1
GO:0009151	purine deoxyribonucleotide metabolic process	4/997	17/18723	0.010898103	0.241336277	0.228343682	GUK1/DGUOK/DNPH1/NT5C	4	1
GO:0060314	regulation of ryanodine-sensitive calcium-release channel activity	5/997	26/18723	0.010947647	0.24134136	0.228348492	GSTM2/CALM2/SRI/DMD/CALM3	5	1
GO:0032387	negative regulation of intracellular transport	8/997	58/18723	0.011324065	0.248520056	0.235140715	PARK7/ITGB1BP1/SUMO1/SNX3/ANGPT1/TXN/CRYAB/PKIG	8	1
GO:0006757	ATP generation from ADP	10/997	82/18723	0.01157923	0.252205664	0.238627905	PRKAA2/PGAM2/PRKAG2/ARL2/GAPDH/TPI1/NUPR1/ALDOA/GALK1/EIF6	10	1
GO:1903170	negative regulation of calcium ion transmembrane transport	7/997	47/18723	0.01159507	0.252205664	0.238627905	GSTM2/CALM2/VDAC1/SRI/RRAD/REM1/CALM3	7	1
GO:0034470	ncRNA processing	32/997	395/18723	0.012252687	0.265330313	0.251045974	PUSL1/ERI3/THUMPD2/NIFK/RPUSD3/EXOSC7/FRG1/WDR36/NHP2/GTF2H5/POP7/HSD17B10/PIN4/LAGE3/INTS10/EXOSC4/WDR74/TRMT112/RPP38/KRR1/POP5/OSGEP/NOP10/DTWD1/RPS17/ISG20/TSR3/RBFA/EIF6/DUS3L/QTRT1/SNU13	32	1
GO:0044403	biological process involved in symbiotic interaction	25/997	290/18723	0.012338473	0.266010957	0.251689974	CD46/RPSA/GPX1/THOC7/CHMP2B/SAP30/DDX39B/SNX3/DYNLT1/CTSL/IFITM1/CD81/PSMC3/IFIT1/GAPDH/SIVA1/EIF2AK4/PPIB/PHB/ROMO1/BSG/ELANE/APOE/CHMP2A/LGALS1	25	1
GO:0001836	release of cytochrome c from mitochondria	8/997	59/18723	0.012506803	0.266764865	0.252403295	PINK1/GPX1/FAM162A/PRELID1/HGF/FIS1/BAD/PDCD5	8	1
GO:0032570	response to progesterone	6/997	37/18723	0.012668993	0.266764865	0.252403295	PTN/NR1H3/BAD/RAMP2/TGFB1/TSPO	6	1
GO:0043403	skeletal muscle tissue regeneration	6/997	37/18723	0.012668993	0.266764865	0.252403295	GPX1/ANXA1/CD81/MYOZ1/CD9/SGCA	6	1
GO:0019693	ribose phosphate metabolic process	32/997	396/18723	0.012674655	0.266764865	0.252403295	PINK1/PPCS/PRKAA2/PMVK/MPC2/GUK1/DGUOK/ABHD14B/HINT1/PGAM2/PRKAG2/STOML2/AK1/UQCC3/BAD/ARL2/GAPDH/TPI1/PDE8A/NME3/NUPR1/ALDOA/APRT/PDK2/NME1/NT5C/GALK1/PRPSAP1/EIF6/TECR/PDE4C/TGFB1	32	1
GO:0051100	negative regulation of binding	16/997	162/18723	0.012784655	0.266764865	0.252403295	PARK7/ZNF593/IFI16/ITGB1BP1/MITD1/SUMO1/LRPAP1/SRI/JAK2/HABP4/IFIT1/STUB1/ZFPM1/SLPI/CTSZ/PIN1	16	1
GO:0016236	macroautophagy	25/997	291/18723	0.012840451	0.266764865	0.252403295	PINK1/ATP6V0B/PRKAA2/UFC1/TEX264/CHMP2B/SLC25A4/VDAC1/RNF5/RHEB/SLC25A5/VPS28/ATP6V1G1/GAPDH/CHMP4A/NUPR1/GABARAPL2/EMC6/GABARAP/IFT20/SNF8/DDRGK1/MAP1LC3A/MCOLN1/CHMP2A	25	1
GO:0010882	regulation of cardiac muscle contraction by calcium ion signaling	5/997	27/18723	0.012859866	0.266764865	0.252403295	GSTM2/CALM2/DMD/TMEM38B/CALM3	5	1
GO:0090199	regulation of release of cytochrome c from mitochondria	7/997	48/18723	0.012968181	0.266764865	0.252403295	PINK1/GPX1/FAM162A/PRELID1/HGF/BAD/PDCD5	7	1
GO:0034766	negative regulation of ion transmembrane transport	12/997	109/18723	0.013188418	0.266764865	0.252403295	GSTM2/ACTN2/CALM2/SUMO1/VDAC1/GOPC/TWIST1/SRI/ISCU/RRAD/REM1/CALM3	12	1
GO:0045834	positive regulation of lipid metabolic process	15/997	149/18723	0.013272571	0.266764865	0.252403295	FABP3/PDGFRA/STARD4/PDGFRB/TWIST1/POR/STOML2/ANXA1/CD81/NR1H3/TNFAIP8L3/TGFB1/APOE/APOC1/NR1H2	15	1
GO:0019184	nonribosomal peptide biosynthetic process	4/997	18/18723	0.013431979	0.266764865	0.252403295	NFE2L2/BDH2/HAGH/GGT5	4	1
GO:0034433	steroid esterification	4/997	18/18723	0.013431979	0.266764865	0.252403295	STARD4/LAMTOR1/APOE/APOC1	4	1
GO:0034434	sterol esterification	4/997	18/18723	0.013431979	0.266764865	0.252403295	STARD4/LAMTOR1/APOE/APOC1	4	1
GO:0034435	cholesterol esterification	4/997	18/18723	0.013431979	0.266764865	0.252403295	STARD4/LAMTOR1/APOE/APOC1	4	1
GO:0045116	protein neddylation	4/997	18/18723	0.013431979	0.266764865	0.252403295	UBE2F/NEDD8/NAE1/RBX1	4	1
GO:0003183	mitral valve morphogenesis	3/997	10/18723	0.013627139	0.266764865	0.252403295	SOX4/TWIST1/ZFPM1	3	1
GO:0006283	transcription-coupled nucleotide-excision repair	3/997	10/18723	0.013627139	0.266764865	0.252403295	ERCC5/POLR2I/HMGN1	3	1
GO:0051342	regulation of cyclic-nucleotide phosphodiesterase activity	3/997	10/18723	0.013627139	0.266764865	0.252403295	CALM2/AIP/CALM3	3	1
GO:0097084	vascular associated smooth muscle cell development	3/997	10/18723	0.013627139	0.266764865	0.252403295	EFEMP2/RAMP2/COMP	3	1
GO:1901524	regulation of mitophagy	3/997	10/18723	0.013627139	0.266764865	0.252403295	SLC25A4/VDAC1/SLC25A5	3	1
GO:1904851	positive regulation of establishment of protein localization to telomere	3/997	10/18723	0.013627139	0.266764865	0.252403295	CCT3/CCT7/CCT8	3	1
GO:1904896	ESCRT complex disassembly	3/997	10/18723	0.013627139	0.266764865	0.252403295	CHMP2B/CHMP5/CHMP2A	3	1
GO:1904903	ESCRT III complex disassembly	3/997	10/18723	0.013627139	0.266764865	0.252403295	CHMP2B/CHMP5/CHMP2A	3	1
GO:0006289	nucleotide-excision repair	8/997	60/18723	0.013777646	0.268636646	0.254174307	GTF2H5/CETN2/XPA/ERCC5/NTHL1/RAD23A/POLR2I/HMGN1	8	1
GO:0009896	positive regulation of catabolic process	38/997	492/18723	0.014007955	0.27204339	0.257397645	PARK7/PINK1/PLK3/TMEM59/PRKAA2/ZFP36L2/NFE2L2/SUMO1/VGLL4/EXOSC7/SLC25A4/VDAC1/TWIST1/SLC25A5/UBE2V2/VPS28/CD81/KCNQ1OT1/PSMC3/STX5/BAD/CTSC/DCPS/CDKN1B/STUB1/NUPR1/GABARAP/TNFSF12/SNF8/DDRGK1/TMEM259/OAZ1/RAD23A/NDUFA13/EGLN2/APOE/SGSM3/RBX1	38	1
GO:0050792	regulation of viral process	16/997	164/18723	0.014246509	0.275582673	0.260746387	PPIH/PKN2/IFI16/CHMP2B/SNX3/DYNLT1/IFITM1/FAM111A/IFIT1/ISG20/SNF8/SLPI/RAD23A/CHMP2A/LGALS1/ADARB1	16	1
GO:1901031	regulation of response to reactive oxygen species	6/997	38/18723	0.014384704	0.277160396	0.262239172	PARK7/PINK1/NFE2L2/HGF/TXN/PDE8A	6	1
GO:0009259	ribonucleotide metabolic process	31/997	385/18723	0.014644351	0.279876466	0.26480902	PINK1/PPCS/PRKAA2/PMVK/MPC2/GUK1/DGUOK/ABHD14B/HINT1/PGAM2/PRKAG2/STOML2/AK1/UQCC3/BAD/ARL2/GAPDH/TPI1/PDE8A/NME3/NUPR1/ALDOA/APRT/PDK2/NME1/NT5C/GALK1/EIF6/TECR/PDE4C/TGFB1	31	1
GO:0009142	nucleoside triphosphate biosynthetic process	10/997	85/18723	0.014697232	0.279876466	0.26480902	PINK1/DGUOK/PRKAG2/STOML2/AK1/UQCC3/NME3/ALDOA/NME1/TGFB1	10	1
GO:0045069	regulation of viral genome replication	10/997	85/18723	0.014697232	0.279876466	0.26480902	PPIH/PKN2/IFI16/IFITM1/FAM111A/IFIT1/ISG20/SLPI/RAD23A/ADARB1	10	1
GO:0010950	positive regulation of endopeptidase activity	17/997	179/18723	0.015058205	0.285638965	0.270261289	IFI16/IFT57/FAM162A/PRELID1/FIS1/DLC1/JAK2/CTSD/BAD/PSME1/PSME2/EGLN3/RPS27L/NLRP1/ADRM1/NDUFA13/PDCD5	17	1
GO:0019748	secondary metabolic process	8/997	61/18723	0.015140096	0.286083515	0.270681905	AKR7A2/AKR1A1/ZEB2/NFE2L2/BDH2/AKR1C2/AKR1C1/DDT	8	1
GO:0048660	regulation of smooth muscle cell proliferation	17/997	180/18723	0.015833961	0.298043868	0.28199836	HES5/MEF2C/PDGFRB/DDX39B/JAK2/EFEMP2/GSTP1/PDCD4/CDKN1B/ANG/CX3CL1/PHB/ELANE/CNN1/TGFB1/APOE/XRCC6	17	1
GO:2000677	regulation of transcription regulatory region DNA binding	7/997	50/18723	0.016057922	0.300205636	0.284043747	PARK7/ZNF593/LAMTOR5/TWIST1/SRI/DDRGK1/TGFB1	7	1
GO:0009141	nucleoside triphosphate metabolic process	12/997	112/18723	0.016100421	0.300205636	0.284043747	PINK1/GUK1/DGUOK/PRKAG2/STOML2/AK1/UQCC3/DUT/NME3/ALDOA/NME1/TGFB1	12	1
GO:0051258	protein polymerization	25/997	297/18723	0.016206717	0.300205636	0.284043747	PINK1/HAX1/ARPC5/BRK1/TWF2/LMOD3/ARHGAP18/CCL26/ARPC1A/ARPC1B/JAK2/ARL2/MSRB2/VDAC2/ARL3/TUBGCP2/CDKN1B/EPS8/ARPC3/ANG/CHMP4A/MSRB1/MKKS/GPX4/CHMP2A	25	1
GO:0032506	cytokinetic process	6/997	39/18723	0.016255587	0.300205636	0.284043747	MITD1/CHMP2B/CHMP5/ANXA11/CHMP4A/CHMP2A	6	1
GO:0009223	pyrimidine deoxyribonucleotide catabolic process	4/997	19/18723	0.01631121	0.300205636	0.284043747	DUT/NEIL1/NTHL1/NT5C	4	1
GO:0009201	ribonucleoside triphosphate biosynthetic process	9/997	74/18723	0.01643954	0.300205636	0.284043747	PINK1/DGUOK/PRKAG2/STOML2/UQCC3/NME3/ALDOA/NME1/TGFB1	9	1
GO:0051881	regulation of mitochondrial membrane potential	9/997	74/18723	0.01643954	0.300205636	0.284043747	PARK7/PINK1/MYOC/PRELID1/CLIC1/HEBP2/STOML2/BAD/TSPO	9	1
GO:0070972	protein localization to endoplasmic reticulum	9/997	74/18723	0.01643954	0.300205636	0.284043747	SRP9/SEC61G/GPAA1/SEC61B/SPCS2/CHMP4A/SRP14/GABARAPL2/DDRGK1	9	1
GO:0031647	regulation of protein stability	25/997	298/18723	0.016830247	0.306197884	0.289713396	PARK7/PINK1/DPM3/CCT3/MDM4/CCT7/PDCL3/SUMO1/UBE2B/SOX4/RNF5/BAG1/CD81/CRYAB/GAPDH/SERF2/PPIB/STUB1/ZSWIM7/KAT2A/PHB/DDRGK1/PIN1/RAD23A/CCT8	25	1
GO:0061640	cytoskeleton-dependent cytokinesis	11/997	100/18723	0.017297477	0.313532792	0.296653422	RHOC/MITD1/CHMP2B/TRIM36/EFHC1/CHMP5/DCTN3/ARL3/CHMP4A/CHMP2A/SON	11	1
GO:0003174	mitral valve development	3/997	11/18723	0.018005747	0.319275823	0.302087271	SOX4/TWIST1/ZFPM1	3	1
GO:0061635	regulation of protein complex stability	3/997	11/18723	0.018005747	0.319275823	0.302087271	TAPBP/SNF8/ECSIT	3	1
GO:0070203	regulation of establishment of protein localization to telomere	3/997	11/18723	0.018005747	0.319275823	0.302087271	CCT3/CCT7/CCT8	3	1
GO:1901844	regulation of cell communication by electrical coupling involved in cardiac conduction	3/997	11/18723	0.018005747	0.319275823	0.302087271	CALM2/SRI/CALM3	3	1
GO:1904869	regulation of protein localization to Cajal body	3/997	11/18723	0.018005747	0.319275823	0.302087271	CCT3/CCT7/CCT8	3	1
GO:1904871	positive regulation of protein localization to Cajal body	3/997	11/18723	0.018005747	0.319275823	0.302087271	CCT3/CCT7/CCT8	3	1
GO:1901020	negative regulation of calcium ion transmembrane transporter activity	6/997	40/18723	0.018287776	0.32055775	0.303300184	GSTM2/CALM2/SRI/RRAD/REM1/CALM3	6	1
GO:1901800	positive regulation of proteasomal protein catabolic process	12/997	114/18723	0.018295355	0.32055775	0.303300184	PLK3/NFE2L2/SUMO1/UBE2V2/PSMC3/STUB1/NUPR1/GABARAP/DDRGK1/TMEM259/RAD23A/RBX1	12	1
GO:0009144	purine nucleoside triphosphate metabolic process	10/997	88/18723	0.018402015	0.32055775	0.303300184	PINK1/GUK1/DGUOK/PRKAG2/STOML2/UQCC3/NME3/ALDOA/NME1/TGFB1	10	1
GO:1901657	glycosyl compound metabolic process	10/997	88/18723	0.018402015	0.32055775	0.303300184	AKR7A2/AKR1A1/DGUOK/DNPH1/MACROD1/AKR1C2/AKR1C1/ERH/APRT/MACROD2	10	1
GO:0051051	negative regulation of transport	36/997	470/18723	0.018445238	0.32055775	0.303300184	PARK7/GSTM2/ACTN2/ITGB1BP1/CALM2/SUMO1/PNKD/LRPAP1/NDUFAF2/VDAC1/HLA-F/SNX3/GOPC/TWIST1/INHBA/SRI/FIS1/ANGPT1/ENY2/ANXA1/TXN/SERGEF/NR1H3/CRYAB/TNFRSF1A/ISCU/ERP29/PRRT2/RRAD/REM1/PKIG/OAZ1/APOE/APOC1/CALM3/NR1H2	36	1
GO:0009152	purine ribonucleotide biosynthetic process	16/997	169/18723	0.018471043	0.32055775	0.303300184	PINK1/PPCS/MPC2/GUK1/DGUOK/PRKAG2/STOML2/AK1/UQCC3/NME3/ALDOA/APRT/PDK2/NME1/TECR/TGFB1	16	1
GO:0048659	smooth muscle cell proliferation	17/997	184/18723	0.019251432	0.332920526	0.314997396	HES5/MEF2C/PDGFRB/DDX39B/JAK2/EFEMP2/GSTP1/PDCD4/CDKN1B/ANG/CX3CL1/PHB/ELANE/CNN1/TGFB1/APOE/XRCC6	17	1
GO:0010523	negative regulation of calcium ion transport into cytosol	4/997	20/18723	0.019548777	0.335690231	0.317617991	GSTM2/CALM2/SRI/CALM3	4	1
GO:1902176	negative regulation of oxidative stress-induced intrinsic apoptotic signaling pathway	4/997	20/18723	0.019548777	0.335690231	0.317617991	PARK7/PINK1/NFE2L2/GPX1	4	1
GO:1904063	negative regulation of cation transmembrane transport	11/997	102/18723	0.019786379	0.336056442	0.317964487	GSTM2/ACTN2/CALM2/SUMO1/VDAC1/TWIST1/SRI/ISCU/RRAD/REM1/CALM3	11	1
GO:0061178	regulation of insulin secretion involved in cellular response to glucose stimulus	8/997	64/18723	0.019811164	0.336056442	0.317964487	MPC2/NDUFAF2/HMGN3/SRI/ENY2/PHPT1/BAD/DYNLL1	8	1
GO:0009264	deoxyribonucleotide catabolic process	5/997	30/18723	0.019913439	0.336056442	0.317964487	DNPH1/DUT/NEIL1/NTHL1/NT5C	5	1
GO:0044788	modulation by host of viral process	5/997	30/18723	0.019913439	0.336056442	0.317964487	PSMC3/EIF2AK4/PPIB/PHB/APOE	5	1
GO:0045070	positive regulation of viral genome replication	5/997	30/18723	0.019913439	0.336056442	0.317964487	PPIH/PKN2/IFIT1/RAD23A/ADARB1	5	1
GO:0070296	sarcoplasmic reticulum calcium ion transport	6/997	41/18723	0.020487084	0.341087049	0.322724266	GSTM2/CALM2/SRI/DMD/TMEM38B/CALM3	6	1
GO:0033559	unsaturated fatty acid metabolic process	12/997	116/18723	0.020707003	0.341087049	0.322724266	GSTM2/DEGS1/GPX1/ANXA1/PTGR1/GSTP1/AKR1C2/AKR1C1/TNFRSF1A/GPX4/MIF/CBR1	12	1
GO:1904951	positive regulation of establishment of protein localization	26/997	319/18723	0.020846916	0.341087049	0.322724266	PINK1/PLK3/CCT3/MPC2/ITGB1BP1/CCT7/RUFY3/SOX4/SRI/FIS1/VPS28/JAK2/PHPT1/CD81/B3GAT3/BAD/DYNLL1/ANG/CIB1/PARD6A/OAZ1/UBL5/PDCD5/TGFB1/NR1H2/CCT8	26	1
GO:0071166	ribonucleoprotein complex localization	9/997	77/18723	0.02085922	0.341087049	0.322724266	ZC3H11A/THOC7/DDX39B/ENY2/SARNP/SMG6/EIF6/AKAP8L/PRPF31	9	1
GO:0043161	proteasome-mediated ubiquitin-dependent protein catabolic process	32/997	412/18723	0.021181179	0.341087049	0.322724266	PARK7/PLK3/PSMD4/NFE2L2/SUMO1/SKP1/UBE2B/RNF5/KLHDC3/PSMA2/FBXL13/UBE2V2/SEC61B/CDC26/ARNTL/PSMC3/UBXN1/FBXL15/NHLRC3/PSMB5/STUB1/SPSB3/PSMD7/GABARAP/PSMB3/ANAPC11/DDRGK1/RNF126/RAD23A/PSMD8/FBXO17/RBX1	32	1
GO:0003170	heart valve development	8/997	65/18723	0.021573724	0.341087049	0.322724266	MDM4/MEF2C/SOX4/TWIST1/SCX/TNFRSF1A/ZFPM1/TGFB1	8	1
GO:0006487	protein N-linked glycosylation	8/997	65/18723	0.021573724	0.341087049	0.322724266	DHDDS/KRTCAP2/OST4/TMEM165/OSTC/TMEM258/MPDU1/PMM1	8	1
GO:0048524	positive regulation of viral process	8/997	65/18723	0.021573724	0.341087049	0.322724266	PPIH/PKN2/CHMP2B/IFIT1/RAD23A/CHMP2A/LGALS1/ADARB1	8	1
GO:0051310	metaphase plate congression	8/997	65/18723	0.021573724	0.341087049	0.322724266	NUDC/CHMP2B/CENPC/CHMP5/DCTN2/CHMP4A/KIF22/CHMP2A	8	1
GO:1903202	negative regulation of oxidative stress-induced cell death	7/997	53/18723	0.021618462	0.341087049	0.322724266	PARK7/PINK1/NFE2L2/GPX1/HGF/TXN/PDE8A	7	1
GO:1903828	negative regulation of cellular protein localization	12/997	117/18723	0.021997741	0.341087049	0.322724266	PARK7/TMEM59/ACTN2/ITGB1BP1/SUMO1/GOPC/ANGPT1/TXN/TAX1BP3/PKIG/ABHD17A/TGFB1	12	1
GO:0051099	positive regulation of binding	16/997	173/18723	0.022493001	0.341087049	0.322724266	PARK7/LAMTOR5/CALM2/RAMP1/TWIST1/JAK2/TXN/EDF1/CLN5/RAMP2/NME1/DDRGK1/PIN1/TGFB1/APOE/CALM3	16	1
GO:0001558	regulation of cell growth	32/997	414/18723	0.022504047	0.341087049	0.322724266	CDK11A/LAMTOR2/VGLL4/TWF2/RUFY3/DDX39B/PI16/DNPH1/INHBA/EXOSC4/NDUFS3/RASGRP2/CCDC85B/LAMTOR1/CRYAB/PLCE1/CDKN1B/RERG/BTG1/CHPT1/CGRRF1/MEG3/CIB1/WFDC1/PHB/PTPRS/PIN1/NDUFA13/EGLN2/TGFB1/APOE/PPP2R1A	32	1
GO:0051402	neuron apoptotic process	21/997	246/18723	0.022639263	0.341087049	0.322724266	PARK7/PINK1/GPX1/FAM162A/MEF2C/FIS1/UBE2V2/ANGPT1/JAK2/MDK/GAPDH/EGLN3/NUPR1/CX3CL1/NAE1/NLRP1/CTSZ/PIN1/EGLN2/APOE/ADARB1	21	1
GO:0019722	calcium-mediated signaling	18/997	202/18723	0.022722441	0.341087049	0.322724266	CAMTA1/VCAM1/GSTM2/CALM2/FIS1/DMD/TMEM38B/MYOZ1/PLCE1/TMBIM4/P2RX4/CIB1/PDK2/SAMD14/TMEM100/MCOLN1/HOMER3/CALM3	18	1
GO:0090305	nucleic acid phosphodiester bond hydrolysis	22/997	261/18723	0.022724539	0.341087049	0.322724266	ERI3/MRPL44/EXOSC7/RAD50/NHP2/POP7/EXOSC4/XPA/ENDOD1/REXO2/DCPS/RPP38/POP5/ERCC5/APEX1/RNASE4/ANG/RNASE1/ISG20/NTHL1/SMG6/POLR2I	22	1
GO:0032148	activation of protein kinase B activity	5/997	31/18723	0.022731882	0.341087049	0.322724266	PARK7/PINK1/ITGB1BP1/TXN/ANG	5	1
GO:0046386	deoxyribose phosphate catabolic process	5/997	31/18723	0.022731882	0.341087049	0.322724266	DNPH1/DUT/NEIL1/NTHL1/NT5C	5	1
GO:0051443	positive regulation of ubiquitin-protein transferase activity	5/997	31/18723	0.022731882	0.341087049	0.322724266	PINK1/SKP1/STUB1/RPS2/PIN1	5	1
GO:0060191	regulation of lipase activity	10/997	91/18723	0.022751066	0.341087049	0.322724266	RHOC/PDGFRA/PDGFRB/POR/ANXA1/NR1H3/ANG/PHB/APOC1/NR1H2	10	1
GO:0045047	protein targeting to ER	6/997	42/18723	0.022858986	0.341087049	0.322724266	SRP9/SEC61G/SEC61B/SPCS2/CHMP4A/SRP14	6	1
GO:0090317	negative regulation of intracellular protein transport	6/997	42/18723	0.022858986	0.341087049	0.322724266	PARK7/ITGB1BP1/SUMO1/ANGPT1/TXN/PKIG	6	1
GO:0090503	RNA phosphodiester bond hydrolysis, exonucleolytic	6/997	42/18723	0.022858986	0.341087049	0.322724266	ERI3/EXOSC7/EXOSC4/REXO2/DCPS/ISG20	6	1
GO:0002863	positive regulation of inflammatory response to antigenic stimulus	3/997	12/18723	0.023073096	0.341087049	0.322724266	PARK7/CD81/C3	3	1
GO:0003207	cardiac chamber formation	3/997	12/18723	0.023073096	0.341087049	0.322724266	MEF2C/SOX4/SMARCD3	3	1
GO:0006620	posttranslational protein targeting to endoplasmic reticulum membrane	3/997	12/18723	0.023073096	0.341087049	0.322724266	SEC61G/SEC61B/CHMP4A	3	1
GO:0009265	2'-deoxyribonucleotide biosynthetic process	3/997	12/18723	0.023073096	0.341087049	0.322724266	GUK1/DGUOK/DUT	3	1
GO:0033127	regulation of histone phosphorylation	3/997	12/18723	0.023073096	0.341087049	0.322724266	UBE2B/TWIST1/AKAP8L	3	1
GO:0046385	deoxyribose phosphate biosynthetic process	3/997	12/18723	0.023073096	0.341087049	0.322724266	GUK1/DGUOK/DUT	3	1
GO:0070202	regulation of establishment of protein localization to chromosome	3/997	12/18723	0.023073096	0.341087049	0.322724266	CCT3/CCT7/CCT8	3	1
GO:1901298	regulation of hydrogen peroxide-mediated programmed cell death	3/997	12/18723	0.023073096	0.341087049	0.322724266	PARK7/PINK1/HGF	3	1
GO:1903405	protein localization to nuclear body	3/997	12/18723	0.023073096	0.341087049	0.322724266	CCT3/CCT7/CCT8	3	1
GO:1904816	positive regulation of protein localization to chromosome, telomeric region	3/997	12/18723	0.023073096	0.341087049	0.322724266	CCT3/CCT7/CCT8	3	1
GO:1904867	protein localization to Cajal body	3/997	12/18723	0.023073096	0.341087049	0.322724266	CCT3/CCT7/CCT8	3	1
GO:2000009	negative regulation of protein localization to cell surface	3/997	12/18723	0.023073096	0.341087049	0.322724266	ACTN2/GOPC/TAX1BP3	3	1
GO:2000727	positive regulation of cardiac muscle cell differentiation	3/997	12/18723	0.023073096	0.341087049	0.322724266	MEF2C/KAT2A/TGFB1	3	1
GO:2001214	positive regulation of vasculogenesis	3/997	12/18723	0.023073096	0.341087049	0.322724266	RAMP2/TMEM100/RRAS	3	1
GO:0006244	pyrimidine nucleotide catabolic process	4/997	21/18723	0.023155453	0.341087049	0.322724266	DUT/NEIL1/NTHL1/NT5C	4	1
GO:0030449	regulation of complement activation	4/997	21/18723	0.023155453	0.341087049	0.322724266	CD46/C1QBP/PHB/C3	4	1
GO:0032516	positive regulation of phosphoprotein phosphatase activity	4/997	21/18723	0.023155453	0.341087049	0.322724266	CALM2/PDGFRB/JAK2/CALM3	4	1
GO:0034471	ncRNA 5'-end processing	4/997	21/18723	0.023155453	0.341087049	0.322724266	POP7/HSD17B10/RPP38/POP5	4	1
GO:1902644	tertiary alcohol metabolic process	4/997	21/18723	0.023155453	0.341087049	0.322724266	AKR7A2/AKR1A1/AKR1C2/AKR1C1	4	1
GO:0030308	negative regulation of cell growth	17/997	188/18723	0.023208416	0.341087049	0.322724266	VGLL4/PI16/INHBA/NDUFS3/CCDC85B/CRYAB/CDKN1B/RERG/BTG1/CGRRF1/MEG3/WFDC1/PHB/PTPRS/NDUFA13/TGFB1/PPP2R1A	17	1
GO:0010466	negative regulation of peptidase activity	22/997	262/18723	0.023610161	0.345952475	0.327327757	PARK7/LAMTOR5/IFI16/TFPI/GPX1/ITIH3/RARRES1/SH3RF1/PI16/POR/HGF/PCSK1N/UBXN1/PRDX5/CRYAB/GAPDH/WFDC1/CST3/SLPI/C3/CPAMD8/CSTB	22	1
GO:0042542	response to hydrogen peroxide	14/997	146/18723	0.02392994	0.349591423	0.330770797	PARK7/PINK1/NFE2L2/GPX1/PDGFRB/HGF/ANXA1/TXN/CAT/BAD/CRYAB/APEX1/PDE8A/MAP1LC3A	14	1
GO:0008154	actin polymerization or depolymerization	19/997	218/18723	0.024118844	0.351036907	0.332138463	HAX1/ARPC5/ACTN2/PLEKHH2/BRK1/TWF2/LMOD3/ARHGAP18/CCL26/ARPC1A/ARPC1B/JAK2/MSRB2/EPS8/LIMA1/ARPC3/ANG/MSRB1/MKKS	19	1
GO:0006446	regulation of translational initiation	9/997	79/18723	0.024244069	0.351036907	0.332138463	EIF1B/PAIP1/PAIP2/EIF4EBP1/C8orf88/HABP4/RBM4/EIF2AK4/EIF3K	9	1
GO:0014068	positive regulation of phosphatidylinositol 3-kinase signaling	9/997	79/18723	0.024244069	0.351036907	0.332138463	HAX1/MYOC/PDGFRA/PDGFRB/HGF/RELN/ANGPT1/JAK2/CAT	9	1
GO:1903052	positive regulation of proteolysis involved in cellular protein catabolic process	13/997	133/18723	0.025127283	0.360679192	0.341261645	PLK3/NFE2L2/SUMO1/UBE2V2/PSMC3/CTSC/STUB1/NUPR1/GABARAP/DDRGK1/TMEM259/RAD23A/RBX1	13	1
GO:0051604	protein maturation	24/997	294/18723	0.02522701	0.360679192	0.341261645	TMEM59/IFI16/NFU1/SOX4/IMMP2L/PRDX4/PCSK1N/NAA10/STOML2/CTSL/FAM111A/BAD/CCS/AIP/SPCS2/CLN5/GLRX5/SEC11A/STUB1/NDUFAB1/CISD3/NAA20/CTSZ/COMP	24	1
GO:0046390	ribose phosphate biosynthetic process	17/997	190/18723	0.025404277	0.360679192	0.341261645	PINK1/PPCS/MPC2/GUK1/DGUOK/PRKAG2/STOML2/AK1/UQCC3/NME3/ALDOA/APRT/PDK2/NME1/PRPSAP1/TECR/TGFB1	17	1
GO:0006284	base-excision repair	6/997	43/18723	0.025408585	0.360679192	0.341261645	XPA/ERCC5/APEX1/NEIL1/MPG/NTHL1	6	1
GO:0035794	positive regulation of mitochondrial membrane permeability	6/997	43/18723	0.025408585	0.360679192	0.341261645	HEBP2/SLC25A5/VDAC2/RHOT2/ZNF205/CHCHD10	6	1
GO:1904706	negative regulation of vascular associated smooth muscle cell proliferation	6/997	43/18723	0.025408585	0.360679192	0.341261645	MEF2C/EFEMP2/GSTP1/PDCD4/CDKN1B/CNN1	6	1
GO:0061077	chaperone-mediated protein folding	8/997	67/18723	0.025425893	0.360679192	0.341261645	PDCL3/BAG1/FKBP2/PPIB/SDF2/DNAJC7/PDCD5/SDF2L1	8	1
GO:0097345	mitochondrial outer membrane permeabilization	5/997	32/18723	0.025796135	0.364873657	0.345230296	SLC25A5/VDAC2/RHOT2/ZNF205/CHCHD10	5	1
GO:0003179	heart valve morphogenesis	7/997	55/18723	0.025991295	0.366574634	0.3468397	MDM4/MEF2C/SOX4/TWIST1/SCX/ZFPM1/TGFB1	7	1
GO:0051303	establishment of chromosome localization	9/997	80/18723	0.026075329	0.366703045	0.346961198	NUDC/CHMP2B/CENPC/UBE2B/CHMP5/DCTN2/CHMP4A/KIF22/CHMP2A	9	1
GO:1903900	regulation of viral life cycle	14/997	148/18723	0.026528251	0.370314719	0.350378433	PPIH/PKN2/IFI16/CHMP2B/SNX3/IFITM1/FAM111A/IFIT1/ISG20/SLPI/RAD23A/CHMP2A/LGALS1/ADARB1	14	1
GO:0006164	purine nucleotide biosynthetic process	17/997	191/18723	0.026559147	0.370314719	0.350378433	PINK1/PPCS/MPC2/GUK1/DGUOK/PRKAG2/STOML2/AK1/UQCC3/NME3/ALDOA/APRT/PDK2/NME1/PRPSAP1/TECR/TGFB1	17	1
GO:0050821	protein stabilization	17/997	191/18723	0.026559147	0.370314719	0.350378433	PARK7/PINK1/CCT3/MDM4/CCT7/PDCL3/SUMO1/UBE2B/SOX4/BAG1/CRYAB/GAPDH/PPIB/ZSWIM7/PHB/PIN1/CCT8	17	1
GO:0016137	glycoside metabolic process	4/997	22/18723	0.027139825	0.376262183	0.356005709	AKR7A2/AKR1A1/AKR1C2/AKR1C1	4	1
GO:0009988	cell-cell recognition	8/997	68/18723	0.027521364	0.376262183	0.356005709	CCT3/CCT7/ST6GALNAC6/CD81/VDAC2/CD9/ALDOA/CCT8	8	1
GO:0006633	fatty acid biosynthetic process	15/997	163/18723	0.027606506	0.376262183	0.356005709	PRKAA2/GSTM2/DEGS1/PRKAG2/ANXA1/NR1H3/GSTP1/NDUFAB1/EIF6/GPX4/TECR/APOC1/NR1H2/MIF/CBR1	15	1
GO:0042177	negative regulation of protein catabolic process	12/997	121/18723	0.027759897	0.376262183	0.356005709	PARK7/MDM4/ATRAID/PDCL3/SNX3/OPHN1/UBXN1/GABARAPL2/PHB/DDRGK1/CST3/PIN1	12	1
GO:0032091	negative regulation of protein binding	10/997	94/18723	0.027799258	0.376262183	0.356005709	PARK7/ITGB1BP1/MITD1/LRPAP1/IFIT1/STUB1/ZFPM1/SLPI/CTSZ/PIN1	10	1
GO:0051702	biological process involved in interaction with symbiont	10/997	94/18723	0.027799258	0.376262183	0.356005709	GPX1/SAP30/PSMC3/GAPDH/EIF2AK4/PPIB/PHB/ROMO1/ELANE/APOE	10	1
GO:0051149	positive regulation of muscle cell differentiation	9/997	81/18723	0.02800223	0.376262183	0.356005709	LMOD3/MEF2C/DDX39B/SMARCD3/EFEMP2/RBM4/KAT2A/PIN1/TGFB1	9	1
GO:0009126	purine nucleoside monophosphate metabolic process	6/997	44/18723	0.0281406	0.376262183	0.356005709	GUK1/DGUOK/DNPH1/AK1/APRT/NT5C	6	1
GO:0001682	tRNA 5'-leader removal	3/997	13/18723	0.028830878	0.376262183	0.356005709	POP7/RPP38/POP5	3	1
GO:0006995	cellular response to nitrogen starvation	3/997	13/18723	0.028830878	0.376262183	0.356005709	GABARAPL2/GABARAP/MAP1LC3A	3	1
GO:0016322	neuron remodeling	3/997	13/18723	0.028830878	0.376262183	0.356005709	NTN4/CX3CL1/C3	3	1
GO:0031665	negative regulation of lipopolysaccharide-mediated signaling pathway	3/997	13/18723	0.028830878	0.376262183	0.356005709	NFKBIL1/SIGIRR/PRDX2	3	1
GO:0042308	negative regulation of protein import into nucleus	3/997	13/18723	0.028830878	0.376262183	0.356005709	SUMO1/ANGPT1/PKIG	3	1
GO:0043562	cellular response to nitrogen levels	3/997	13/18723	0.028830878	0.376262183	0.356005709	GABARAPL2/GABARAP/MAP1LC3A	3	1
GO:0046689	response to mercury ion	3/997	13/18723	0.028830878	0.376262183	0.356005709	PARK7/PGAM2/BSG	3	1
GO:0051451	myoblast migration	3/997	13/18723	0.028830878	0.376262183	0.356005709	PLEKHO1/ITGB1BP1/ANXA1	3	1
GO:0071027	nuclear RNA surveillance	3/997	13/18723	0.028830878	0.376262183	0.356005709	EXOSC7/EXOSC4/PRPF18	3	1
GO:0071028	nuclear mRNA surveillance	3/997	13/18723	0.028830878	0.376262183	0.356005709	EXOSC7/EXOSC4/PRPF18	3	1
GO:0110096	cellular response to aldehyde	3/997	13/18723	0.028830878	0.376262183	0.356005709	PARK7/AKR1A1/ESD	3	1
GO:1900115	extracellular regulation of signal transduction	3/997	13/18723	0.028830878	0.376262183	0.356005709	CD46/LRPAP1/FBN1	3	1
GO:1900116	extracellular negative regulation of signal transduction	3/997	13/18723	0.028830878	0.376262183	0.356005709	CD46/LRPAP1/FBN1	3	1
GO:1903025	regulation of RNA polymerase II regulatory region sequence-specific DNA binding	3/997	13/18723	0.028830878	0.376262183	0.356005709	ZNF593/LAMTOR5/DDRGK1	3	1
GO:1903054	negative regulation of extracellular matrix organization	3/997	13/18723	0.028830878	0.376262183	0.356005709	TNFRSF1A/CST3/TGFB1	3	1
GO:1904590	negative regulation of protein import	3/997	13/18723	0.028830878	0.376262183	0.356005709	SUMO1/ANGPT1/PKIG	3	1
GO:0045727	positive regulation of translation	13/997	136/18723	0.029488995	0.383827507	0.363163746	PINK1/RPUSD3/CNBP/PAIP1/SOX4/DDX39B/HABP4/EIF2AK4/RPS27L/C1QBP/COA3/EIF6/USP16	13	1
GO:0007032	endosome organization	9/997	82/18723	0.030026983	0.385700933	0.364936314	TMEM9/CHMP2B/SNX3/VPS28/CHMP5/LAMTOR1/CHMP4A/SNF8/CHMP2A	9	1
GO:0009205	purine ribonucleoside triphosphate metabolic process	9/997	82/18723	0.030026983	0.385700933	0.364936314	PINK1/DGUOK/PRKAG2/STOML2/UQCC3/NME3/ALDOA/NME1/TGFB1	9	1
GO:0050000	chromosome localization	9/997	82/18723	0.030026983	0.385700933	0.364936314	NUDC/CHMP2B/CENPC/UBE2B/CHMP5/DCTN2/CHMP4A/KIF22/CHMP2A	9	1
GO:0090502	RNA phosphodiester bond hydrolysis, endonucleolytic	9/997	82/18723	0.030026983	0.385700933	0.364936314	MRPL44/POP7/RPP38/POP5/APEX1/RNASE4/ANG/RNASE1/SMG6	9	1
GO:1905897	regulation of response to endoplasmic reticulum stress	9/997	82/18723	0.030026983	0.385700933	0.364936314	PARK7/NFE2L2/NR1H3/UBXN1/ERP29/NUPR1/DDRGK1/TMEM259/NR1H2	9	1
GO:1902905	positive regulation of supramolecular fiber organization	18/997	209/18723	0.030602254	0.392061342	0.370954304	RHOC/MYOC/ARPC5/ACTN2/ITGB1BP1/BRK1/GPX1/LMOD3/CCL26/ARPC1A/ARPC1B/ARL2/EFEMP2/ARL3/CDKN1B/ARPC3/CX3CL1/APOE	18	1
GO:0006754	ATP biosynthetic process	7/997	57/18723	0.030931624	0.39402316	0.372810505	PINK1/DGUOK/PRKAG2/STOML2/UQCC3/ALDOA/TGFB1	7	1
GO:0006690	icosanoid metabolic process	12/997	123/18723	0.031019635	0.39402316	0.372810505	MGST3/GPX1/ANXA1/PTGR1/GSTP1/AKR1C2/AKR1C1/TNFRSF1A/GPX4/MIF/GGT5/CBR1	12	1
GO:0085029	extracellular matrix assembly	6/997	45/18723	0.031059347	0.39402316	0.372810505	HAPLN2/TNXB/EFEMP2/NTN4/RAMP2/TGFB1	6	1
GO:0007033	vacuole organization	16/997	180/18723	0.031077429	0.39402316	0.372810505	PINK1/TMEM9/CHMP2B/TMEM165/RNF5/CHMP5/LAMTOR1/CLN5/CHMP4A/NUPR1/GABARAPL2/EMC6/GABARAP/IFT20/RAB34/MAP1LC3A	16	1
GO:0000966	RNA 5'-end processing	4/997	23/18723	0.031508338	0.394248806	0.373024003	POP7/HSD17B10/RPP38/POP5	4	1
GO:0016578	histone deubiquitination	4/997	23/18723	0.031508338	0.394248806	0.373024003	ENY2/USP15/KAT2A/USP16	4	1
GO:0019430	removal of superoxide radicals	4/997	23/18723	0.031508338	0.394248806	0.373024003	PRDX1/NFE2L2/CCS/PRDX2	4	1
GO:0051131	chaperone-mediated protein complex assembly	4/997	23/18723	0.031508338	0.394248806	0.373024003	PFDN6/STUB1/PSMG2/MKKS	4	1
GO:0071218	cellular response to misfolded protein	4/997	23/18723	0.031508338	0.394248806	0.373024003	RNF5/STUB1/RNF126/SDF2L1	4	1
GO:0042632	cholesterol homeostasis	10/997	96/18723	0.031578572	0.394248806	0.373024003	FABP3/CNBP/NR1H3/LAMTOR1/AKR1C1/LIMA1/NPC2/RALY/APOE/NR1H2	10	1
GO:0014812	muscle cell migration	11/997	110/18723	0.032424488	0.40377976	0.382041848	PLEKHO1/S100A11/ARPC5/ITGB1BP1/NFE2L2/MEF2C/PDGFRB/ANXA1/MDK/GSTP1/APEX1	11	1
GO:0010922	positive regulation of phosphatase activity	5/997	34/18723	0.032685527	0.405997384	0.384140084	CALM2/MEF2C/PDGFRB/JAK2/CALM3	5	1
GO:0009451	RNA modification	15/997	167/18723	0.033276187	0.411246612	0.389106714	PUSL1/THUMPD2/RPUSD3/NHP2/HSD17B10/TRMT112/PUS7L/OSGEP/NOP10/DTWD1/TSR3/RNMT/DUS3L/QTRT1/ADARB1	15	1
GO:1902904	negative regulation of supramolecular fiber organization	15/997	167/18723	0.033276187	0.411246612	0.389106714	PFDN2/MYOC/PLEKHH2/TWF2/LMOD3/PFDN1/PFDN6/DLC1/CRYAB/EPS8/LIMA1/CIB1/MKKS/PFDN4/APOE	15	1
GO:0055092	sterol homeostasis	10/997	97/18723	0.033597735	0.412406677	0.390204326	FABP3/CNBP/NR1H3/LAMTOR1/AKR1C1/LIMA1/NPC2/RALY/APOE/NR1H2	10	1
GO:0001954	positive regulation of cell-matrix adhesion	7/997	58/18723	0.033622857	0.412406677	0.390204326	COL16A1/MYOC/ITGB1BP1/EFEMP2/CIB1/CX3CL1/RRAS	7	1
GO:2000736	regulation of stem cell differentiation	7/997	58/18723	0.033622857	0.412406677	0.390204326	HES5/ZFP36L2/NFE2L2/PDGFRA/PTN/N4BP2L2/TCF15	7	1
GO:0009260	ribonucleotide biosynthetic process	16/997	182/18723	0.03392308	0.415048878	0.392704281	PINK1/PPCS/MPC2/GUK1/DGUOK/PRKAG2/STOML2/AK1/UQCC3/NME3/ALDOA/APRT/PDK2/NME1/TECR/TGFB1	16	1
GO:0072599	establishment of protein localization to endoplasmic reticulum	6/997	46/18723	0.034168719	0.4159744	0.393579977	SRP9/SEC61G/SEC61B/SPCS2/CHMP4A/SRP14	6	1
GO:1900271	regulation of long-term synaptic potentiation	6/997	46/18723	0.034168719	0.4159744	0.393579977	PAIP2/RELN/PTN/NRGN/EIF2AK4/APOE	6	1
GO:0033555	multicellular organismal response to stress	8/997	71/18723	0.034517799	0.417992886	0.395489795	GJA4/MEF2C/VDAC1/RELN/MDK/P2RX4/APOE/TSPO	8	1
GO:0034599	cellular response to oxidative stress	23/997	288/18723	0.0347708	0.417992886	0.395489795	PARK7/PINK1/PRDX1/PRKAA2/NFE2L2/GPX1/PDGFRA/CHCHD2/HGF/JAK2/ANXA1/TXN/ARNTL/PRDX5/CCS/MGMT/MGST1/APEX1/PDE8A/PDK2/MAP1LC3A/ROMO1/PRDX2	23	1
GO:0003188	heart valve formation	3/997	14/18723	0.035274022	0.417992886	0.395489795	TWIST1/SCX/ZFPM1	3	1
GO:0010421	hydrogen peroxide-mediated programmed cell death	3/997	14/18723	0.035274022	0.417992886	0.395489795	PARK7/PINK1/HGF	3	1
GO:0045837	negative regulation of membrane potential	3/997	14/18723	0.035274022	0.417992886	0.395489795	PRELID1/HEBP2/PTN	3	1
GO:0061709	reticulophagy	3/997	14/18723	0.035274022	0.417992886	0.395489795	UFC1/TEX264/DDRGK1	3	1
GO:0071236	cellular response to antibiotic	3/997	14/18723	0.035274022	0.417992886	0.395489795	MEF2C/CDKN1B/CRIP1	3	1
GO:1902036	regulation of hematopoietic stem cell differentiation	3/997	14/18723	0.035274022	0.417992886	0.395489795	NFE2L2/N4BP2L2/TCF15	3	1
GO:1904814	regulation of protein localization to chromosome, telomeric region	3/997	14/18723	0.035274022	0.417992886	0.395489795	CCT3/CCT7/CCT8	3	1
GO:1990173	protein localization to nucleoplasm	3/997	14/18723	0.035274022	0.417992886	0.395489795	CCT3/CCT7/CCT8	3	1
GO:2001140	positive regulation of phospholipid transport	3/997	14/18723	0.035274022	0.417992886	0.395489795	DBI/PRELID1/APOE	3	1
GO:0009410	response to xenobiotic stimulus	34/997	462/18723	0.035556057	0.420317254	0.397689028	FABP3/PRKAA2/GSTM2/GUK1/NFE2L2/IGFBP2/GPX1/MEF2C/UBE2B/INHBA/POR/MCM7/PTN/PLIN2/ANXA1/AGPAT2/CAT/MDK/BAD/AIP/GSTP1/AKR1C1/ADIRF/MGMT/CDKN1B/MGST1/APEX1/VKORC1/WFDC1/NME1/LGALS1/TSPO/CBR1/CBR3	34	1
GO:0031099	regeneration	17/997	198/18723	0.035773156	0.421864643	0.399153112	GPX1/CSNK2B/HGF/PTN/CPQ/JAK2/ANXA1/NINJ1/CD81/MDK/GSTP1/MYOZ1/CD9/CDKN1B/SGCA/PTPRS/TSPO	17	1
GO:0003181	atrioventricular valve morphogenesis	4/997	24/18723	0.036265356	0.421895233	0.399182055	MDM4/SOX4/TWIST1/ZFPM1	4	1
GO:0009219	pyrimidine deoxyribonucleotide metabolic process	4/997	24/18723	0.036265356	0.421895233	0.399182055	DUT/NEIL1/NTHL1/NT5C	4	1
GO:0030859	polarized epithelial cell differentiation	4/997	24/18723	0.036265356	0.421895233	0.399182055	AHI1/OPHN1/IFT20/TCF15	4	1
GO:0048641	regulation of skeletal muscle tissue development	4/997	24/18723	0.036265356	0.421895233	0.399182055	LMOD3/MEF2C/TWIST1/TGFB1	4	1
GO:1901984	negative regulation of protein acetylation	4/997	24/18723	0.036265356	0.421895233	0.399182055	PARK7/TWIST1/HINT2/THAP7	4	1
GO:0006406	mRNA export from nucleus	7/997	59/18723	0.036465403	0.421895233	0.399182055	ZC3H11A/THOC7/DDX39B/ENY2/SARNP/SMG6/AKAP8L	7	1
GO:0071427	mRNA-containing ribonucleoprotein complex export from nucleus	7/997	59/18723	0.036465403	0.421895233	0.399182055	ZC3H11A/THOC7/DDX39B/ENY2/SARNP/SMG6/AKAP8L	7	1
GO:2001258	negative regulation of cation channel activity	7/997	59/18723	0.036465403	0.421895233	0.399182055	GSTM2/CALM2/SUMO1/SRI/RRAD/REM1/CALM3	7	1
GO:0071692	protein localization to extracellular region	28/997	368/18723	0.037068562	0.427157757	0.404161266	PARK7/SVBP/RAB13/MPC2/NDUFAF2/SOX4/HMGN3/SRI/ENY2/JAK2/ANXA1/PHPT1/ARNTL/SERGEF/NR1H3/BAD/DNAJC1/SNCG/ERP29/DYNLL1/ANG/FBN1/PARD6A/COMP/TGFB1/APOE/RCN3/NR1H2	28	1
GO:0030330	DNA damage response, signal transduction by p53 class mediator	8/997	72/18723	0.03709482	0.427157757	0.404161266	PLK3/MDM4/EEF1E1/SOX4/TWIST1/CDKN1B/RPS27L/MIF	8	1
GO:0033157	regulation of intracellular protein transport	19/997	229/18723	0.037308552	0.428478611	0.405411011	PARK7/PINK1/PLK3/HAX1/ITGB1BP1/SUMO1/RUFY3/FIS1/ANGPT1/JAK2/TXN/CD81/B3GAT3/CIB1/PKIG/OAZ1/UBL5/PDCD5/TGFB1	19	1
GO:0019884	antigen processing and presentation of exogenous antigen	6/997	47/18723	0.037472179	0.428478611	0.405411011	HLA-F/HLA-DPA1/CTSL/CTSD/CTSF/PSME1	6	1
GO:0032008	positive regulation of TOR signaling	6/997	47/18723	0.037472179	0.428478611	0.405411011	LAMTOR5/LAMTOR2/LAMTOR4/RELN/RHEB/LAMTOR1	6	1
GO:0062197	cellular response to chemical stress	26/997	337/18723	0.037560636	0.428488932	0.405420775	PARK7/PINK1/PRDX1/PRKAA2/NFE2L2/GPX1/PDGFRA/CHCHD2/HGF/JAK2/ANXA1/TXN/ARNTL/BAD/PRDX5/CCS/MGMT/MGST1/APEX1/PDE8A/PDK2/MAP1LC3A/ROMO1/PRDX2/XRCC6/TSPO	26	1
GO:0008033	tRNA processing	12/997	127/18723	0.038347905	0.436452664	0.412955772	PUSL1/THUMPD2/POP7/HSD17B10/LAGE3/TRMT112/RPP38/POP5/OSGEP/DTWD1/DUS3L/QTRT1	12	1
GO:0016197	endosomal transport	19/997	230/18723	0.038727688	0.439436434	0.415778907	TMEM50A/RAB13/ACTN2/CHMP2B/ZFYVE16/SNX3/VPS28/CHMP5/STX5/VPS51/LAMTOR1/BLOC1S1/VPS29/CLN5/CHMP4A/SNF8/ARFRP1/RNF126/CHMP2A	19	1
GO:0072522	purine-containing compound biosynthetic process	17/997	200/18723	0.038789648	0.439436434	0.415778907	PINK1/PPCS/MPC2/GUK1/DGUOK/PRKAG2/STOML2/AK1/UQCC3/NME3/ALDOA/APRT/PDK2/NME1/PRPSAP1/TECR/TGFB1	17	1
GO:0035051	cardiocyte differentiation	14/997	156/18723	0.039027506	0.440409932	0.416699996	VCAM1/ACTN2/PDGFRA/MEF2C/PDGFRB/DDX39B/PI16/TWIST1/PDCD4/IFT20/KAT2A/PIN1/TGFB1/CBY1	14	1
GO:0032413	negative regulation of ion transmembrane transporter activity	9/997	86/18723	0.03914555	0.440409932	0.416699996	GSTM2/ACTN2/CALM2/SUMO1/GOPC/SRI/RRAD/REM1/CALM3	9	1
GO:2000117	negative regulation of cysteine-type endopeptidase activity	9/997	86/18723	0.03914555	0.440409932	0.416699996	PARK7/LAMTOR5/IFI16/GPX1/SH3RF1/POR/HGF/PRDX5/CRYAB	9	1
GO:0009166	nucleotide catabolic process	8/997	73/18723	0.039797999	0.444932953	0.420979515	HINT1/DNPH1/DUT/NEIL1/PDE8A/NTHL1/NT5C/PDE4C	8	1
GO:0035773	insulin secretion involved in cellular response to glucose stimulus	8/997	73/18723	0.039797999	0.444932953	0.420979515	MPC2/NDUFAF2/HMGN3/SRI/ENY2/PHPT1/BAD/DYNLL1	8	1
GO:0050729	positive regulation of inflammatory response	13/997	142/18723	0.039820317	0.444932953	0.420979515	PARK7/JAK2/NINJ1/CD81/MDK/NEAT1/CTSC/PDCD4/TNFRSF1A/NUPR1/CX3CL1/C3/DDT	13	1
GO:0006639	acylglycerol metabolic process	12/997	128/18723	0.04035542	0.446620523	0.422576233	GPX1/DGKG/TNXB/CAT/NR1H3/PLCE1/ANG/C3/APOE/APOC1/NR1H2/SLC27A5	12	1
GO:0090100	positive regulation of transmembrane receptor protein serine/threonine kinase signaling pathway	11/997	114/18723	0.040528049	0.446620523	0.422576233	HES5/ZEB2/CSNK2B/INHBA/JAK2/GDF10/FBXL15/TGFB1I1/C20orf27/FKBP8/TGFB1	11	1
GO:0044270	cellular nitrogen compound catabolic process	33/997	451/18723	0.040562194	0.446620523	0.422576233	MAGOH/ZFP36L2/MRPL44/EXOSC7/PAIP1/HINT1/LSM2/DNPH1/LSM5/POR/FASTK/EXOSC4/RNH1/KCNQ1OT1/RNASEH2C/DCPS/PRPF18/APEX1/ANG/SLIRP/DUT/NEIL1/PDE8A/ISG20/NTHL1/HMOX2/SMG6/NT5C/LSM7/PDE4C/LSM4/BLVRB/MPST	33	1
GO:0035774	positive regulation of insulin secretion involved in cellular response to glucose stimulus	5/997	36/18723	0.040619972	0.446620523	0.422576233	MPC2/SRI/PHPT1/BAD/DYNLL1	5	1
GO:0035036	sperm-egg recognition	6/997	48/18723	0.040972751	0.446620523	0.422576233	CCT3/CCT7/VDAC2/CD9/ALDOA/CCT8	6	1
GO:1903053	regulation of extracellular matrix organization	6/997	48/18723	0.040972751	0.446620523	0.422576233	AEBP1/EFEMP2/TNFRSF1A/TCF15/CST3/TGFB1	6	1
GO:1905710	positive regulation of membrane permeability	6/997	48/18723	0.040972751	0.446620523	0.422576233	HEBP2/SLC25A5/VDAC2/RHOT2/ZNF205/CHCHD10	6	1
GO:0031664	regulation of lipopolysaccharide-mediated signaling pathway	4/997	25/18723	0.041413242	0.446620523	0.422576233	NFKBIL1/SIGIRR/CX3CL1/PRDX2	4	1
GO:0051788	response to misfolded protein	4/997	25/18723	0.041413242	0.446620523	0.422576233	RNF5/STUB1/RNF126/SDF2L1	4	1
GO:0071450	cellular response to oxygen radical	4/997	25/18723	0.041413242	0.446620523	0.422576233	PRDX1/NFE2L2/CCS/PRDX2	4	1
GO:0071451	cellular response to superoxide	4/997	25/18723	0.041413242	0.446620523	0.422576233	PRDX1/NFE2L2/CCS/PRDX2	4	1
GO:0034763	negative regulation of transmembrane transport	13/997	143/18723	0.041762912	0.446620523	0.422576233	GSTM2/ACTN2/CALM2/SUMO1/VDAC1/GOPC/TWIST1/SRI/ISCU/RRAD/REM1/OAZ1/CALM3	13	1
GO:0034660	ncRNA metabolic process	35/997	485/18723	0.042326805	0.446620523	0.422576233	PUSL1/ERI3/THUMPD2/NIFK/MRPL44/RPUSD3/EXOSC7/FRG1/WDR36/NHP2/GTF2H5/POP7/HSD17B10/PIN4/LAGE3/INTS10/EXOSC4/KCNQ1OT1/WDR74/TRMT112/RPP38/KRR1/POP5/OSGEP/ANG/NOP10/DTWD1/RPS17/ISG20/TSR3/RBFA/EIF6/DUS3L/QTRT1/SNU13	35	1
GO:0006089	lactate metabolic process	3/997	15/18723	0.042391647	0.446620523	0.422576233	PARK7/PNKD/HAGH	3	1
GO:0009263	deoxyribonucleotide biosynthetic process	3/997	15/18723	0.042391647	0.446620523	0.422576233	GUK1/DGUOK/DUT	3	1
GO:0031958	corticosteroid receptor signaling pathway	3/997	15/18723	0.042391647	0.446620523	0.422576233	JAK2/ARNTL/PHB	3	1
GO:0042159	lipoprotein catabolic process	3/997	15/18723	0.042391647	0.446620523	0.422576233	CTSD/ABHD17A/APOE	3	1
GO:0048308	organelle inheritance	3/997	15/18723	0.042391647	0.446620523	0.422576233	PLK3/STX5/MAP2K2	3	1
GO:0048313	Golgi inheritance	3/997	15/18723	0.042391647	0.446620523	0.422576233	PLK3/STX5/MAP2K2	3	1
GO:0070131	positive regulation of mitochondrial translation	3/997	15/18723	0.042391647	0.446620523	0.422576233	RPUSD3/C1QBP/COA3	3	1
GO:0071025	RNA surveillance	3/997	15/18723	0.042391647	0.446620523	0.422576233	EXOSC7/EXOSC4/PRPF18	3	1
GO:0097468	programmed cell death in response to reactive oxygen species	3/997	15/18723	0.042391647	0.446620523	0.422576233	PARK7/PINK1/HGF	3	1
GO:1902902	negative regulation of autophagosome assembly	3/997	15/18723	0.042391647	0.446620523	0.422576233	PINK1/CHMP4A/NUPR1	3	1
GO:2000345	regulation of hepatocyte proliferation	3/997	15/18723	0.042391647	0.446620523	0.422576233	LIMS2/PTN/MDK	3	1
GO:2001138	regulation of phospholipid transport	3/997	15/18723	0.042391647	0.446620523	0.422576233	DBI/PRELID1/APOE	3	1
GO:0006638	neutral lipid metabolic process	12/997	129/18723	0.042435338	0.446620523	0.422576233	GPX1/DGKG/TNXB/CAT/NR1H3/PLCE1/ANG/C3/APOE/APOC1/NR1H2/SLC27A5	12	1
GO:0043280	positive regulation of cysteine-type endopeptidase activity involved in apoptotic process	12/997	129/18723	0.042435338	0.446620523	0.422576233	IFT57/FAM162A/FIS1/DLC1/JAK2/CTSD/BAD/EGLN3/RPS27L/NLRP1/NDUFA13/PDCD5	12	1
GO:0042255	ribosome assembly	7/997	61/18723	0.042614726	0.446740743	0.42268998	MRPL20/RPSA/MRPL22/RPS27L/C1QBP/MRPS7/EIF6	7	1
GO:0046470	phosphatidylcholine metabolic process	8/997	74/18723	0.042629327	0.446740743	0.42268998	FABP3/DBI/NR1H3/CHPT1/LPCAT2/APOC1/NR1H2/CHKB	8	1
GO:0010823	negative regulation of mitochondrion organization	6/997	49/18723	0.044673005	0.467157449	0.442007532	PINK1/GPX1/PRELID1/HGF/SLC25A5/TSPO	6	1
GO:0000154	rRNA modification	5/997	37/18723	0.044987312	0.467269947	0.442113974	RPUSD3/NHP2/TRMT112/NOP10/TSR3	5	1
GO:0090218	positive regulation of lipid kinase activity	5/997	37/18723	0.044987312	0.467269947	0.442113974	PDGFRA/PDGFRB/CD81/TNFAIP8L3/TGFB1	5	1
GO:1990542	mitochondrial transmembrane transport	10/997	102/18723	0.0450526	0.467269947	0.442113974	MPC2/DNAJC19/SLC25A4/VDAC1/MPC1/SLC25A5/STOML2/ROMO1/TOMM40/SMDT1	10	1
GO:0009306	protein secretion	27/997	359/18723	0.045122449	0.467269947	0.442113974	PARK7/SVBP/RAB13/MPC2/NDUFAF2/SOX4/HMGN3/SRI/ENY2/JAK2/ANXA1/PHPT1/ARNTL/SERGEF/NR1H3/BAD/DNAJC1/SNCG/ERP29/DYNLL1/ANG/PARD6A/COMP/TGFB1/APOE/RCN3/NR1H2	27	1
GO:0097191	extrinsic apoptotic signaling pathway	18/997	219/18723	0.045161153	0.467269947	0.442113974	PARK7/GPX1/SH3RF1/INHBA/HGF/JAK2/BAD/GSTP1/TNFRSF1A/SIVA1/PDIA3/CIB1/CX3CL1/GABARAP/TNFSF12/PRDX2/NDUFA13/TGFB1	18	1
GO:0048662	negative regulation of smooth muscle cell proliferation	8/997	75/18723	0.045590626	0.470718408	0.445376783	MEF2C/EFEMP2/GSTP1/PDCD4/CDKN1B/ANG/CNN1/APOE	8	1
GO:0070265	necrotic cell death	7/997	62/18723	0.045925997	0.473182796	0.447708498	SLC25A4/HEBP2/ASAH1/NINJ1/NUPR1/ALKBH7/TSPO	7	1
GO:0035592	establishment of protein localization to extracellular region	27/997	360/18723	0.046418001	0.477247261	0.451554148	PARK7/SVBP/RAB13/MPC2/NDUFAF2/SOX4/HMGN3/SRI/ENY2/JAK2/ANXA1/PHPT1/ARNTL/SERGEF/NR1H3/BAD/DNAJC1/SNCG/ERP29/DYNLL1/ANG/PARD6A/COMP/TGFB1/APOE/RCN3/NR1H2	27	1
GO:0006612	protein targeting to membrane	12/997	131/18723	0.046816475	0.479718679	0.453892514	SSR2/SRP9/ITGB1BP1/SEC61G/FIS1/SEC61B/PEX16/NACA/CHMP4A/SRP14/CIB1/ZDHHC1	12	1
GO:0042278	purine nucleoside metabolic process	4/997	26/18723	0.046952441	0.479718679	0.453892514	DGUOK/MACROD1/APRT/MACROD2	4	1
GO:1905523	positive regulation of macrophage migration	4/997	26/18723	0.046952441	0.479718679	0.453892514	RARRES2/MDK/P2RX4/CX3CL1	4	1
GO:0009199	ribonucleoside triphosphate metabolic process	9/997	89/18723	0.04710604	0.480285337	0.454428667	PINK1/DGUOK/PRKAG2/STOML2/UQCC3/NME3/ALDOA/NME1/TGFB1	9	1
GO:0070997	neuron death	27/997	361/18723	0.047740641	0.482361251	0.456392821	PARK7/PINK1/NENF/GPX1/FAM162A/MEF2C/HLA-F/FIS1/UBE2V2/ANGPT1/JAK2/MDK/BAD/SNCG/GAPDH/CHMP4A/EGLN3/NUPR1/CX3CL1/NAE1/NLRP1/CTSZ/TMEM259/PIN1/EGLN2/APOE/ADARB1	27	1
GO:0000387	spliceosomal snRNP assembly	6/997	50/18723	0.048575062	0.482361251	0.456392821	LSM2/SNRPF/SNRPB/LSM4/PRPF31/SNRPD3	6	1
GO:0006220	pyrimidine nucleotide metabolic process	6/997	50/18723	0.048575062	0.482361251	0.456392821	DUT/NEIL1/NME3/NTHL1/NME1/NT5C	6	1
GO:0009123	nucleoside monophosphate metabolic process	8/997	76/18723	0.048683545	0.482361251	0.456392821	GUK1/DGUOK/AK6/DNPH1/AK1/DUT/APRT/NT5C	8	1
GO:0014823	response to activity	8/997	76/18723	0.048683545	0.482361251	0.456392821	FNDC5/PRKAA2/UQCRC1/FIS1/PTN/RARRES2/CAT/METRNL	8	1
GO:0071426	ribonucleoprotein complex export from nucleus	8/997	76/18723	0.048683545	0.482361251	0.456392821	ZC3H11A/THOC7/DDX39B/ENY2/SARNP/SMG6/EIF6/AKAP8L	8	1
GO:0010951	negative regulation of endopeptidase activity	20/997	252/18723	0.0490908	0.482361251	0.456392821	PARK7/LAMTOR5/IFI16/TFPI/GPX1/ITIH3/RARRES1/SH3RF1/POR/HGF/PCSK1N/PRDX5/CRYAB/GAPDH/WFDC1/CST3/SLPI/C3/CPAMD8/CSTB	20	1
GO:0030041	actin filament polymerization	16/997	191/18723	0.049111193	0.482361251	0.456392821	HAX1/ARPC5/BRK1/TWF2/LMOD3/ARHGAP18/CCL26/ARPC1A/ARPC1B/JAK2/MSRB2/EPS8/ARPC3/ANG/MSRB1/MKKS	16	1
GO:0030239	myofibril assembly	7/997	63/18723	0.049397556	0.482361251	0.456392821	ACTN2/LMOD3/PDGFRA/PDGFRB/TNNT3/MYOZ1/CSRP2	7	1
GO:2000756	regulation of peptidyl-lysine acetylation	7/997	63/18723	0.049397556	0.482361251	0.456392821	PARK7/PRKAA2/SOX4/TWIST1/HINT2/KAT2A/THAP7	7	1
GO:0002478	antigen processing and presentation of exogenous peptide antigen	5/997	38/18723	0.049624071	0.482361251	0.456392821	HLA-F/HLA-DPA1/CTSL/CTSD/CTSF	5	1
GO:0048246	macrophage chemotaxis	5/997	38/18723	0.049624071	0.482361251	0.456392821	RARRES2/MDK/CKLF/MIF/DDT	5	1
GO:1902110	positive regulation of mitochondrial membrane permeability involved in apoptotic process	5/997	38/18723	0.049624071	0.482361251	0.456392821	SLC25A5/VDAC2/RHOT2/ZNF205/CHCHD10	5	1
GO:0050708	regulation of protein secretion	21/997	268/18723	0.049907497	0.482361251	0.456392821	MPC2/NDUFAF2/SOX4/HMGN3/SRI/ENY2/JAK2/ANXA1/PHPT1/ARNTL/SERGEF/NR1H3/BAD/DNAJC1/ERP29/DYNLL1/ANG/PARD6A/TGFB1/APOE/NR1H2	21	1
GO:0032436	positive regulation of proteasomal ubiquitin-dependent protein catabolic process	9/997	90/18723	0.049981562	0.482361251	0.456392821	PLK3/NFE2L2/SUMO1/UBE2V2/STUB1/GABARAP/DDRGK1/RAD23A/RBX1	9	1
GO:0001732	formation of cytoplasmic translation initiation complex	3/997	16/18723	0.050167936	0.482361251	0.456392821	EIF3M/EIF3G/EIF3K	3	1
GO:0006750	glutathione biosynthetic process	3/997	16/18723	0.050167936	0.482361251	0.456392821	NFE2L2/HAGH/GGT5	3	1
GO:0010649	regulation of cell communication by electrical coupling	3/997	16/18723	0.050167936	0.482361251	0.456392821	CALM2/SRI/CALM3	3	1
GO:0017014	protein nitrosylation	3/997	16/18723	0.050167936	0.482361251	0.456392821	DMD/TXN/GAPDH	3	1
GO:0018119	peptidyl-cysteine S-nitrosylation	3/997	16/18723	0.050167936	0.482361251	0.456392821	DMD/TXN/GAPDH	3	1
GO:0019081	viral translation	3/997	16/18723	0.050167936	0.482361251	0.456392821	MCTS1/EIF2AK4/EIF3G	3	1
GO:0035751	regulation of lysosomal lumen pH	3/997	16/18723	0.050167936	0.482361251	0.456392821	TMEM9/TMEM165/CLN5	3	1
GO:0042407	cristae formation	3/997	16/18723	0.050167936	0.482361251	0.456392821	PINK1/UQCC3/CHCHD10	3	1
GO:0060330	regulation of response to interferon-gamma	3/997	16/18723	0.050167936	0.482361251	0.456392821	PARP14/NR1H3/NR1H2	3	1
GO:0060334	regulation of interferon-gamma-mediated signaling pathway	3/997	16/18723	0.050167936	0.482361251	0.456392821	PARP14/NR1H3/NR1H2	3	1
GO:0070200	establishment of protein localization to telomere	3/997	16/18723	0.050167936	0.482361251	0.456392821	CCT3/CCT7/CCT8	3	1
GO:0070525	tRNA threonylcarbamoyladenosine metabolic process	3/997	16/18723	0.050167936	0.482361251	0.456392821	HSD17B10/LAGE3/OSGEP	3	1
GO:0097428	protein maturation by iron-sulfur cluster transfer	3/997	16/18723	0.050167936	0.482361251	0.456392821	NFU1/GLRX5/CISD3	3	1
GO:2001212	regulation of vasculogenesis	3/997	16/18723	0.050167936	0.482361251	0.456392821	RAMP2/TMEM100/RRAS	3	1
GO:0006936	muscle contraction	26/997	347/18723	0.050378996	0.48248938	0.456514052	GSTM2/ACTN2/CALM2/SLMAP/LMOD3/ANXA6/PGAM2/SRI/DMD/TPM2/TMEM38B/TNNT3/CRYAB/PLCE1/KCNJ8/MYL6B/P2RX4/ALDOA/HSBP1/SGCA/SSTR2/MKKS/GAMT/CNN1/COMP/CALM3	26	1
GO:0070482	response to oxygen levels	26/997	347/18723	0.050378996	0.48248938	0.456514052	PINK1/PLK3/VCAM1/NDUFS2/MDM4/NFE2L2/FAM162A/PDGFRB/TWIST1/CHCHD2/FIS1/PTN/EIF4EBP1/ATP6V1G1/CAT/BAD/CRYAB/CDKN1B/ANG/EGLN3/STUB1/HMOX2/RAMP2/PIN1/WTIP/EGLN2	26	1
GO:0051346	negative regulation of hydrolase activity	28/997	379/18723	0.050477025	0.48248938	0.456514052	PARK7/LAMTOR5/IFI16/TFPI/GPX1/ITIH3/RARRES1/SH3RF1/PI16/POR/HGF/PCSK1N/ANXA1/UBXN1/PRDX5/ARL2/AIP/CRYAB/GAPDH/NEIL1/WFDC1/MKKS/CST3/SLPI/C3/CPAMD8/APOC1/CSTB	28	1
GO:0034250	positive regulation of cellular amide metabolic process	14/997	162/18723	0.050819676	0.484817731	0.458717054	PINK1/NFE2L2/RPUSD3/CNBP/PAIP1/SOX4/DDX39B/HABP4/EIF2AK4/RPS27L/C1QBP/COA3/EIF6/USP16	14	1
GO:0051302	regulation of cell division	15/997	177/18723	0.051079504	0.48540406	0.459271818	PLK3/PKN2/ITGB1BP1/CALM2/EFHC1/PTN/CETN2/MLLT3/CAT/MDK/FGF7/CIB1/PIN1/TGFB1/CALM3	15	1
GO:0071453	cellular response to oxygen levels	15/997	177/18723	0.051079504	0.48540406	0.459271818	PINK1/PLK3/NDUFS2/MDM4/NFE2L2/FAM162A/TWIST1/CHCHD2/PTN/EIF4EBP1/ATP6V1G1/BAD/EGLN3/STUB1/EGLN2	15	1
GO:1901983	regulation of protein acetylation	8/997	77/18723	0.051909554	0.489229633	0.462891436	PARK7/PRKAA2/SOX4/TWIST1/HINT2/ARNTL/KAT2A/THAP7	8	1
GO:0046700	heterocycle catabolic process	32/997	445/18723	0.052406464	0.489229633	0.462891436	MAGOH/ZFP36L2/NFE2L2/MRPL44/EXOSC7/PAIP1/HINT1/LSM2/DNPH1/LSM5/FASTK/EXOSC4/RNH1/KCNQ1OT1/RNASEH2C/DCPS/PRPF18/APEX1/ANG/SLIRP/DUT/NEIL1/PDE8A/ISG20/NTHL1/HMOX2/SMG6/NT5C/LSM7/PDE4C/LSM4/BLVRB	32	1
GO:0009165	nucleotide biosynthetic process	20/997	254/18723	0.052472389	0.489229633	0.462891436	PINK1/PPCS/MPC2/GUK1/DGUOK/AK6/PRKAG2/STOML2/AK1/UQCC3/DUT/NME3/ALDOA/APRT/PDK2/NME1/PRPSAP1/NMRK2/TECR/TGFB1	20	1
GO:0010212	response to ionizing radiation	13/997	148/18723	0.052477811	0.489229633	0.462891436	LZIC/VCAM1/IFI16/GPX1/GTF2H5/EEF1D/ANXA1/SWI5/CRYAB/MGMT/IKBIP/BABAM1/XRCC6	13	1
GO:0044272	sulfur compound biosynthetic process	13/997	148/18723	0.052477811	0.489229633	0.462891436	PPCS/AKR1A1/MPC2/ADI1/NFE2L2/ANGPT1/GSTP1/CSAD/HAGH/PDK2/TECR/GGT5/MPST	13	1
GO:2001056	positive regulation of cysteine-type endopeptidase activity	13/997	148/18723	0.052477811	0.489229633	0.462891436	IFI16/IFT57/FAM162A/FIS1/DLC1/JAK2/CTSD/BAD/EGLN3/RPS27L/NLRP1/NDUFA13/PDCD5	13	1
GO:0065002	intracellular protein transmembrane transport	6/997	51/18723	0.052680584	0.489229633	0.462891436	DNAJC19/SEC61G/SEC61B/PEX16/ROMO1/TOMM40	6	1
GO:0002719	negative regulation of cytokine production involved in immune response	4/997	27/18723	0.052881585	0.489229633	0.462891436	HLA-F/ANGPT1/CUEDC2/TGFB1	4	1
GO:0003171	atrioventricular valve development	4/997	27/18723	0.052881585	0.489229633	0.462891436	MDM4/SOX4/TWIST1/ZFPM1	4	1
GO:0010758	regulation of macrophage chemotaxis	4/997	27/18723	0.052881585	0.489229633	0.462891436	RARRES2/MDK/MIF/DDT	4	1
GO:0014850	response to muscle activity	4/997	27/18723	0.052881585	0.489229633	0.462891436	FNDC5/PRKAA2/FIS1/METRNL	4	1
GO:0018126	protein hydroxylation	4/997	27/18723	0.052881585	0.489229633	0.462891436	P4HTM/PRDX4/EGLN3/EGLN2	4	1
GO:0018195	peptidyl-arginine modification	4/997	27/18723	0.052881585	0.489229633	0.462891436	PARK7/KRTCAP2/COPRS/PRMT2	4	1
GO:0060333	interferon-gamma-mediated signaling pathway	4/997	27/18723	0.052881585	0.489229633	0.462891436	PARP14/JAK2/NR1H3/NR1H2	4	1
GO:0055002	striated muscle cell development	7/997	64/18723	0.053030973	0.489686001	0.463323236	ACTN2/LMOD3/PDGFRA/PDGFRB/TNNT3/MYOZ1/CSRP2	7	1
GO:0016572	histone phosphorylation	5/997	39/18723	0.054531201	0.500704877	0.473748898	PRKAA2/UBE2B/TWIST1/JAK2/AKAP8L	5	1
GO:0034314	Arp2/3 complex-mediated actin nucleation	5/997	39/18723	0.054531201	0.500704877	0.473748898	ARPC5/BRK1/ARPC1A/ARPC1B/ARPC3	5	1
GO:2000785	regulation of autophagosome assembly	5/997	39/18723	0.054531201	0.500704877	0.473748898	PINK1/RNF5/CHMP4A/NUPR1/IFT20	5	1
GO:0006919	activation of cysteine-type endopeptidase activity involved in apoptotic process	8/997	78/18723	0.055269942	0.505590833	0.478371814	IFT57/FAM162A/DLC1/JAK2/BAD/EGLN3/RPS27L/NLRP1	8	1
GO:0043154	negative regulation of cysteine-type endopeptidase activity involved in apoptotic process	8/997	78/18723	0.055269942	0.505590833	0.478371814	PARK7/LAMTOR5/GPX1/SH3RF1/POR/HGF/PRDX5/CRYAB	8	1
GO:0051222	positive regulation of protein transport	23/997	303/18723	0.055861466	0.510048536	0.482589531	PINK1/PLK3/MPC2/ITGB1BP1/RUFY3/SOX4/SRI/FIS1/VPS28/JAK2/PHPT1/CD81/B3GAT3/BAD/DYNLL1/ANG/CIB1/PARD6A/OAZ1/UBL5/PDCD5/TGFB1/NR1H2	23	1
GO:1901293	nucleoside phosphate biosynthetic process	20/997	256/18723	0.05601598	0.510506902	0.483023221	PINK1/PPCS/MPC2/GUK1/DGUOK/AK6/PRKAG2/STOML2/AK1/UQCC3/DUT/NME3/ALDOA/APRT/PDK2/NME1/PRPSAP1/NMRK2/TECR/TGFB1	20	1
GO:0006890	retrograde vesicle-mediated transport, Golgi to endoplasmic reticulum	6/997	52/18723	0.056990776	0.516505296	0.488698685	LMAN2/TAPBP/ARF5/COPZ2/USE1/PITPNB	6	1
GO:0043392	negative regulation of DNA binding	6/997	52/18723	0.056990776	0.516505296	0.488698685	ZNF593/IFI16/SUMO1/SRI/JAK2/HABP4	6	1
GO:0045010	actin nucleation	6/997	52/18723	0.056990776	0.516505296	0.488698685	ARPC5/BRK1/LMOD3/ARPC1A/ARPC1B/ARPC3	6	1
GO:0051495	positive regulation of cytoskeleton organization	18/997	226/18723	0.057939376	0.516523683	0.488716083	RHOC/HAX1/PFDN2/MYOC/ARPC5/ACTN2/ITGB1BP1/BRK1/LMOD3/CCL26/ARPC1A/ARPC1B/ARL2/ARL3/CDKN1B/ARPC3/KATNBL1/CX3CL1	18	1
GO:0016049	cell growth	34/997	482/18723	0.058126694	0.516523683	0.488716083	CDK11A/LAMTOR2/VGLL4/TWF2/RUFY3/DDX39B/PI16/DNPH1/INHBA/EXOSC4/NDUFS3/RASGRP2/CCDC85B/LAMTOR1/CRYAB/PLCE1/CDKN1B/RERG/BTG1/CHPT1/CGRRF1/MEG3/EIF2AK4/CIB1/WFDC1/PHB/PTPRS/PIN1/NDUFA13/EGLN2/TGFB1/APOE/PPP2R1A/PRMT2	34	1
GO:0006474	N-terminal protein amino acid acetylation	3/997	17/18723	0.0585829	0.516523683	0.488716083	SOX4/NAA10/NAA20	3	1
GO:0009200	deoxyribonucleoside triphosphate metabolic process	3/997	17/18723	0.0585829	0.516523683	0.488716083	GUK1/DGUOK/DUT	3	1
GO:0010934	macrophage cytokine production	3/997	17/18723	0.0585829	0.516523683	0.488716083	SPON2/CUEDC2/TGFB1	3	1
GO:0010935	regulation of macrophage cytokine production	3/997	17/18723	0.0585829	0.516523683	0.488716083	SPON2/CUEDC2/TGFB1	3	1
GO:0032048	cardiolipin metabolic process	3/997	17/18723	0.0585829	0.516523683	0.488716083	DNAJC19/STOML2/PTPMT1	3	1
GO:0043117	positive regulation of vascular permeability	3/997	17/18723	0.0585829	0.516523683	0.488716083	ANGPT1/TGFB1/APOE	3	1
GO:0045198	establishment of epithelial cell apical/basal polarity	3/997	17/18723	0.0585829	0.516523683	0.488716083	OPHN1/IFT20/TCF15	3	1
GO:0010927	cellular component assembly involved in morphogenesis	10/997	107/18723	0.058896011	0.516523683	0.488716083	MFSD14A/ACTN2/LMOD3/PDGFRA/PDGFRB/TNNT3/MYOZ1/CD9/CSRP2/PMP22	10	1
GO:0000303	response to superoxide	4/997	28/18723	0.059197593	0.516523683	0.488716083	PRDX1/NFE2L2/CCS/PRDX2	4	1
GO:0000423	mitophagy	4/997	28/18723	0.059197593	0.516523683	0.488716083	PINK1/SLC25A4/VDAC1/SLC25A5	4	1
GO:0000470	maturation of LSU-rRNA	4/997	28/18723	0.059197593	0.516523683	0.488716083	NIFK/NHP2/EIF6/SNU13	4	1
GO:0006515	protein quality control for misfolded or incompletely synthesized proteins	4/997	28/18723	0.059197593	0.516523683	0.488716083	RNF5/STUB1/RNF126/SDF2L1	4	1
GO:0006516	glycoprotein catabolic process	4/997	28/18723	0.059197593	0.516523683	0.488716083	ADAMTS12/CTSL/CST3/FBXO17	4	1
GO:0062125	regulation of mitochondrial gene expression	4/997	28/18723	0.059197593	0.516523683	0.488716083	RPUSD3/C1QBP/COA3/CHCHD10	4	1
GO:0090200	positive regulation of release of cytochrome c from mitochondria	4/997	28/18723	0.059197593	0.516523683	0.488716083	PINK1/FAM162A/BAD/PDCD5	4	1
GO:0019217	regulation of fatty acid metabolic process	9/997	93/18723	0.059291624	0.516523683	0.488716083	FABP3/TWIST1/PRKAG2/ANXA1/NR1H3/PDK2/EIF6/APOC1/NR1H2	9	1
GO:0043393	regulation of protein binding	16/997	196/18723	0.059355287	0.516523683	0.488716083	PARK7/ITGB1BP1/MITD1/RAMP1/LRPAP1/SMARCD3/ANGPT1/PCBD1/IFIT1/STUB1/ZFPM1/RAMP2/SLPI/CTSZ/PIN1/APOE	16	1
GO:0032386	regulation of intracellular transport	25/997	337/18723	0.059484305	0.516523683	0.488716083	PARK7/PINK1/PLK3/HAX1/ACTN2/ITGB1BP1/SUMO1/RUFY3/SNX3/FIS1/ANGPT1/JAK2/TXN/CD81/B3GAT3/RBM4/CRYAB/CIB1/PKIG/OAZ1/MAP2K2/UBL5/AKAP8L/PDCD5/TGFB1	25	1
GO:0007339	binding of sperm to zona pellucida	5/997	40/18723	0.059708834	0.516523683	0.488716083	CCT3/CCT7/VDAC2/ALDOA/CCT8	5	1
GO:0042073	intraciliary transport	5/997	40/18723	0.059708834	0.516523683	0.488716083	DYNC2LI1/IFT57/SSNA1/ARL3/IFT20	5	1
GO:0051281	positive regulation of release of sequestered calcium ion into cytosol	5/997	40/18723	0.059708834	0.516523683	0.488716083	GSTM2/CALM2/SRI/CX3CL1/CALM3	5	1
GO:1902686	mitochondrial outer membrane permeabilization involved in programmed cell death	5/997	40/18723	0.059708834	0.516523683	0.488716083	SLC25A5/VDAC2/RHOT2/ZNF205/CHCHD10	5	1
GO:0071333	cellular response to glucose stimulus	13/997	151/18723	0.059736903	0.516523683	0.488716083	PRKAA2/MPC2/NDUFAF2/SOX4/HMGN3/SRI/FIS1/ENY2/PHPT1/BAD/DYNLL1/NME1/LGALS1	13	1
GO:0071456	cellular response to hypoxia	13/997	151/18723	0.059736903	0.516523683	0.488716083	PINK1/PLK3/MDM4/NFE2L2/FAM162A/TWIST1/CHCHD2/PTN/EIF4EBP1/BAD/EGLN3/STUB1/EGLN2	13	1
GO:0043113	receptor clustering	6/997	53/18723	0.061506391	0.529951192	0.501420708	ITGB1BP1/RELN/PTN/SSNA1/CD81/APOE	6	1
GO:0051438	regulation of ubiquitin-protein transferase activity	6/997	53/18723	0.061506391	0.529951192	0.501420708	PARK7/PINK1/SKP1/STUB1/RPS2/PIN1	6	1
GO:0002832	negative regulation of response to biotic stimulus	10/997	108/18723	0.061963294	0.532392528	0.503730612	IFI16/PARP14/HLA-F/NFKBIL1/SIGIRR/NR1H3/USP15/C1QBP/PRDX2/NR1H2	10	1
GO:0003012	muscle system process	32/997	452/18723	0.062007303	0.532392528	0.503730612	GSTM2/MYOC/ACTN2/CALM2/SLMAP/LMOD3/ANXA6/DDX39B/PI16/PGAM2/SRI/DMD/TPM2/TMEM38B/TNNT3/CRYAB/MYOZ1/PLCE1/TNFRSF1A/KCNJ8/MYL6B/P2RX4/ALDOA/HSBP1/SGCA/SSTR2/MKKS/GAMT/PIN1/CNN1/COMP/CALM3	32	1
GO:0001666	response to hypoxia	23/997	307/18723	0.062762956	0.537601794	0.508659431	PINK1/PLK3/VCAM1/MDM4/NFE2L2/FAM162A/TWIST1/CHCHD2/FIS1/PTN/EIF4EBP1/CAT/BAD/CRYAB/CDKN1B/ANG/EGLN3/STUB1/HMOX2/RAMP2/PIN1/WTIP/EGLN2	23	1
GO:0006790	sulfur compound metabolic process	25/997	339/18723	0.06283372	0.537601794	0.508659431	PARK7/PPCS/AKR1A1/GSTM2/PHGDH/PMVK/MPC2/ADI1/NFU1/NFE2L2/GPX1/ABHD14B/CLIC1/GSTK1/ANGPT1/GSTP1/CSAD/ISCU/GLRX5/HAGH/PDK2/GPX4/TECR/GGT5/MPST	25	1
GO:0032102	negative regulation of response to external stimulus	30/997	420/18723	0.063017175	0.538230464	0.509254256	PSMB4/IFI16/NENF/TFPI/GPX1/PARP14/PDGFRA/HLA-F/NFKBIL1/HGF/SIGIRR/MDK/NR1H3/GSTP1/MYOZ1/CD9/TNFRSF1A/USP15/CX3CL1/WFDC1/C1QBP/METRNL/MKKS/ELANE/PTPRS/PRDX2/APOE/NR1H2/MIF/DDT	30	1
GO:1903829	positive regulation of cellular protein localization	21/997	276/18723	0.064087854	0.546421528	0.517004345	PARK7/PINK1/PRKAA2/LAMTOR5/CCT3/ITGB1BP1/CCT7/FIS1/PTN/VPS28/JAK2/CD81/CIB1/PARD6A/DDRGK1/ABHD17A/UBL5/PDCD5/TGFB1/CCT8/SLC5A3	21	1
GO:0000070	mitotic sister chromatid segregation	14/997	168/18723	0.064870672	0.550733897	0.521084553	NUDC/CHMP2B/CENPC/NAA10/CHMP5/CDC26/ANAPC15/DCTN2/CHMP4A/KIF22/ANAPC11/PSMG2/AKAP8L/CHMP2A	14	1
GO:0071331	cellular response to hexose stimulus	13/997	153/18723	0.064933528	0.550733897	0.521084553	PRKAA2/MPC2/NDUFAF2/SOX4/HMGN3/SRI/FIS1/ENY2/PHPT1/BAD/DYNLL1/NME1/LGALS1	13	1
GO:0032410	negative regulation of transporter activity	10/997	109/18723	0.065132003	0.550733897	0.521084553	GSTM2/ACTN2/CALM2/SUMO1/GOPC/TWIST1/SRI/RRAD/REM1/CALM3	10	1
GO:1900026	positive regulation of substrate adhesion-dependent cell spreading	5/997	41/18723	0.065156299	0.550733897	0.521084553	MYOC/LIMS2/MDK/CIB1/C1QBP	5	1
GO:1901385	regulation of voltage-gated calcium channel activity	5/997	41/18723	0.065156299	0.550733897	0.521084553	SRI/DMD/RRAD/REM1/CALM3	5	1
GO:0000305	response to oxygen radical	4/997	29/18723	0.065895784	0.554113344	0.524282064	PRDX1/NFE2L2/CCS/PRDX2	4	1
GO:0048265	response to pain	4/997	29/18723	0.065895784	0.554113344	0.524282064	GJA4/RELN/P2RX4/TSPO	4	1
GO:1902175	regulation of oxidative stress-induced intrinsic apoptotic signaling pathway	4/997	29/18723	0.065895784	0.554113344	0.524282064	PARK7/PINK1/NFE2L2/GPX1	4	1
GO:0010524	positive regulation of calcium ion transport into cytosol	6/997	54/18723	0.066227727	0.554997421	0.525118546	GSTM2/CALM2/SRI/P2RX4/CX3CL1/CALM3	6	1
GO:0030834	regulation of actin filament depolymerization	6/997	54/18723	0.066227727	0.554997421	0.525118546	ACTN2/PLEKHH2/TWF2/LMOD3/EPS8/LIMA1	6	1
GO:0055001	muscle cell development	15/997	184/18723	0.066922128	0.559178209	0.529074257	ACTN2/GPX1/LMOD3/PDGFRA/PDGFRB/DDX39B/PI16/DMD/TNNT3/EFEMP2/MYOZ1/CSRP2/RAMP2/PIN1/COMP	15	1
GO:0003417	growth plate cartilage development	3/997	18/18723	0.067613084	0.559178209	0.529074257	ANXA6/POR/COMP	3	1
GO:0006085	acetyl-CoA biosynthetic process	3/997	18/18723	0.067613084	0.559178209	0.529074257	PPCS/MPC2/PDK2	3	1
GO:0048268	clathrin coat assembly	3/997	18/18723	0.067613084	0.559178209	0.529074257	CLTB/CLTA/AP2S1	3	1
GO:0060192	negative regulation of lipase activity	3/997	18/18723	0.067613084	0.559178209	0.529074257	POR/ANXA1/APOC1	3	1
GO:1901673	regulation of mitotic spindle assembly	3/997	18/18723	0.067613084	0.559178209	0.529074257	CHMP2B/CHMP5/CHMP2A	3	1
GO:0008360	regulation of cell shape	13/997	154/18723	0.067640682	0.559178209	0.529074257	RHOC/PLEKHO1/MYO10/ARHGAP18/PTN/DLC1/ANXA1/EPS8/FGD4/ATP10A/ALDOA/CFDP1/MYL12A	13	1
GO:0071326	cellular response to monosaccharide stimulus	13/997	154/18723	0.067640682	0.559178209	0.529074257	PRKAA2/MPC2/NDUFAF2/SOX4/HMGN3/SRI/FIS1/ENY2/PHPT1/BAD/DYNLL1/NME1/LGALS1	13	1
GO:0006401	RNA catabolic process	21/997	278/18723	0.06802939	0.561443225	0.531217333	MAGOH/ZFP36L2/MRPL44/EXOSC7/PAIP1/LSM2/LSM5/FASTK/EXOSC4/RNH1/KCNQ1OT1/RNASEH2C/DCPS/PRPF18/APEX1/ANG/SLIRP/ISG20/SMG6/LSM7/LSM4	21	1
GO:0034655	nucleobase-containing compound catabolic process	29/997	407/18723	0.068287746	0.562626649	0.532337046	MAGOH/ZFP36L2/MRPL44/EXOSC7/PAIP1/HINT1/LSM2/DNPH1/LSM5/FASTK/EXOSC4/RNH1/KCNQ1OT1/RNASEH2C/DCPS/PRPF18/APEX1/ANG/SLIRP/DUT/NEIL1/PDE8A/ISG20/NTHL1/SMG6/NT5C/LSM7/PDE4C/LSM4	29	1
GO:0051926	negative regulation of calcium ion transport	7/997	68/18723	0.069204813	0.567317174	0.536775052	GSTM2/CALM2/VDAC1/SRI/RRAD/REM1/CALM3	7	1
GO:0061912	selective autophagy	7/997	68/18723	0.069204813	0.567317174	0.536775052	PINK1/UFC1/TEX264/SLC25A4/VDAC1/SLC25A5/DDRGK1	7	1
GO:1900046	regulation of hemostasis	7/997	68/18723	0.069204813	0.567317174	0.536775052	NFE2L2/TFPI/PDGFRA/CD9/PRDX2/COMP/APOE	7	1
GO:0015914	phospholipid transport	9/997	96/18723	0.069646336	0.569813732	0.539137205	DBI/PRELID1/NPC2/ATP10A/TNFAIP8L3/PITPNC1/APOE/APOC1/PITPNB	9	1
GO:0055007	cardiac muscle cell differentiation	11/997	125/18723	0.06974222	0.569813732	0.539137205	ACTN2/PDGFRA/MEF2C/PDGFRB/DDX39B/PI16/IFT20/KAT2A/PIN1/TGFB1/CBY1	11	1
GO:0030178	negative regulation of Wnt signaling pathway	14/997	170/18723	0.070078744	0.571120698	0.540373809	IGFBP2/VGLL4/RBMS3/MLLT3/TLE4/MDK/IGFBP6/GSC/TAX1BP3/SOST/RNF213/APOE/CBY1/RBX1	14	1
GO:0007517	muscle organ development	24/997	327/18723	0.070135582	0.571120698	0.540373809	VAMP5/GPX1/LMOD3/SAP30/FRG1/MEF2C/LAMA2/TWIST1/SRI/DMD/SCX/ARNTL/EFEMP2/CRYAB/MYOZ1/MYL6B/GSC/NUPR1/ZFPM1/COPRS/SGCA/TCF15/TGFB1/ADARB1	24	1
GO:0007519	skeletal muscle tissue development	13/997	155/18723	0.070421031	0.572492564	0.541671819	VAMP5/GPX1/LMOD3/SAP30/MEF2C/TWIST1/DMD/SCX/ARNTL/MYOZ1/MYL6B/NUPR1/TGFB1	13	1
GO:0010939	regulation of necrotic cell death	5/997	42/18723	0.070872152	0.573188336	0.542330133	SLC25A4/HEBP2/ASAH1/NUPR1/TSPO	5	1
GO:0033574	response to testosterone	5/997	42/18723	0.070872152	0.573188336	0.542330133	NASP/CSNK2B/BAD/NME1/TSPO	5	1
GO:0042168	heme metabolic process	5/997	42/18723	0.070872152	0.573188336	0.542330133	BDH2/TMEM14C/HMOX2/BLVRB/TSPO	5	1
GO:0006403	RNA localization	16/997	201/18723	0.070975098	0.573188336	0.542330133	MAGOH/CCT3/ZC3H11A/CCT7/THOC7/NHP2/DDX39B/CETN2/ENY2/PRPF18/SARNP/NOP10/SNUPN/SMG6/AKAP8L/CCT8	16	1
GO:0033002	muscle cell proliferation	19/997	248/18723	0.071410819	0.575757082	0.544760588	HES5/VGLL4/MEF2C/PDGFRB/DDX39B/ANGPT1/JAK2/EFEMP2/GSTP1/PDCD4/CDKN1B/ANG/CX3CL1/PHB/ELANE/CNN1/TGFB1/APOE/XRCC6	19	1
GO:0014066	regulation of phosphatidylinositol 3-kinase signaling	10/997	111/18723	0.071776064	0.577750094	0.546646304	HAX1/MYOC/PDGFRA/PDGFRB/TWIST1/HGF/RELN/ANGPT1/JAK2/CAT	10	1
GO:0030111	regulation of Wnt signaling pathway	24/997	328/18723	0.072043259	0.578948619	0.547780306	TMEM9/ZEB2/IGFBP2/VGLL4/RBMS3/UBE2B/SOX4/SNX3/MLLT3/TLE4/ARNTL/MDK/IGFBP6/GSC/TAX1BP3/IFT20/SOST/RNF213/PIN1/TGFB1/APOE/PPP2R1A/CBY1/RBX1	24	1
GO:0010800	positive regulation of peptidyl-threonine phosphorylation	4/997	30/18723	0.072969991	0.581620741	0.550308572	CALM2/PRKAG2/TGFB1/CALM3	4	1
GO:0019886	antigen processing and presentation of exogenous peptide antigen via MHC class II	4/997	30/18723	0.072969991	0.581620741	0.550308572	HLA-DPA1/CTSL/CTSD/CTSF	4	1
GO:0031571	mitotic G1 DNA damage checkpoint signaling	4/997	30/18723	0.072969991	0.581620741	0.550308572	PLK3/SOX4/CDKN1B/RPS27L	4	1
GO:0045940	positive regulation of steroid metabolic process	4/997	30/18723	0.072969991	0.581620741	0.550308572	STARD4/POR/APOE/APOC1	4	1
GO:0060218	hematopoietic stem cell differentiation	4/997	30/18723	0.072969991	0.581620741	0.550308572	NFE2L2/MLLT3/N4BP2L2/TCF15	4	1
GO:0007004	telomere maintenance via telomerase	7/997	69/18723	0.073661256	0.585224329	0.553718156	CCT3/CCT7/RAD50/NHP2/NOP10/SMG6/CCT8	7	1
GO:0060193	positive regulation of lipase activity	7/997	69/18723	0.073661256	0.585224329	0.553718156	RHOC/PDGFRA/PDGFRB/NR1H3/ANG/PHB/NR1H2	7	1
GO:1901292	nucleoside phosphate catabolic process	8/997	83/18723	0.07411969	0.587912094	0.556261223	HINT1/DNPH1/DUT/NEIL1/PDE8A/NTHL1/NT5C/PDE4C	8	1
GO:0051701	biological process involved in interaction with host	16/997	203/18723	0.07601975	0.598655621	0.56642636	CD46/RPSA/THOC7/CHMP2B/DDX39B/SNX3/DYNLT1/CTSL/IFITM1/CD81/IFIT1/SIVA1/PHB/BSG/CHMP2A/LGALS1	16	1
GO:0045071	negative regulation of viral genome replication	6/997	56/18723	0.076286535	0.598655621	0.56642636	IFI16/IFITM1/FAM111A/IFIT1/ISG20/SLPI	6	1
GO:0045599	negative regulation of fat cell differentiation	6/997	56/18723	0.076286535	0.598655621	0.56642636	ZFP36L2/ARNTL/CCDC85B/TGFB1I1/ZFPM1/TGFB1	6	1
GO:0002861	regulation of inflammatory response to antigenic stimulus	5/997	43/18723	0.0768542	0.598655621	0.56642636	PARK7/PSMB4/GPX1/CD81/C3	5	1
GO:0034661	ncRNA catabolic process	5/997	43/18723	0.0768542	0.598655621	0.56642636	MRPL44/EXOSC7/EXOSC4/KCNQ1OT1/ANG	5	1
GO:0070301	cellular response to hydrogen peroxide	9/997	98/18723	0.077138169	0.598655621	0.56642636	PARK7/PINK1/NFE2L2/HGF/ANXA1/TXN/APEX1/PDE8A/MAP1LC3A	9	1
GO:0000028	ribosomal small subunit assembly	3/997	19/18723	0.077232185	0.598655621	0.56642636	RPSA/RPS27L/MRPS7	3	1
GO:0000291	nuclear-transcribed mRNA catabolic process, exonucleolytic	3/997	19/18723	0.077232185	0.598655621	0.56642636	EXOSC7/EXOSC4/DCPS	3	1
GO:0006977	DNA damage response, signal transduction by p53 class mediator resulting in cell cycle arrest	3/997	19/18723	0.077232185	0.598655621	0.56642636	PLK3/SOX4/CDKN1B	3	1
GO:0010544	negative regulation of platelet activation	3/997	19/18723	0.077232185	0.598655621	0.56642636	PDGFRA/CD9/APOE	3	1
GO:0030220	platelet formation	3/997	19/18723	0.077232185	0.598655621	0.56642636	MEF2C/CIB1/ZFPM1	3	1
GO:0033194	response to hydroperoxide	3/997	19/18723	0.077232185	0.598655621	0.56642636	GPX1/JAK2/MGST1	3	1
GO:0036344	platelet morphogenesis	3/997	19/18723	0.077232185	0.598655621	0.56642636	MEF2C/CIB1/ZFPM1	3	1
GO:0044827	modulation by host of viral genome replication	3/997	19/18723	0.077232185	0.598655621	0.56642636	EIF2AK4/PPIB/PHB	3	1
GO:0008064	regulation of actin polymerization or depolymerization	15/997	188/18723	0.077309022	0.598655621	0.56642636	HAX1/ARPC5/ACTN2/PLEKHH2/BRK1/TWF2/LMOD3/ARHGAP18/CCL26/ARPC1A/ARPC1B/EPS8/LIMA1/ARPC3/MKKS	15	1
GO:1901361	organic cyclic compound catabolic process	34/997	495/18723	0.077494183	0.599141443	0.566886028	MAGOH/ZFP36L2/NFE2L2/MRPL44/EXOSC7/PAIP1/HINT1/LSM2/DNPH1/LSM5/FASTK/EXOSC4/RNH1/KCNQ1OT1/RNASEH2C/DCPS/PRPF18/APEX1/ANG/SLIRP/DUT/NEIL1/PDE8A/ISG20/NTHL1/HMOX2/SMG6/NT5C/LSM7/PDE4C/LSM4/BLVRB/APOE/HSD17B14	34	1
GO:0042440	pigment metabolic process	8/997	84/18723	0.078302979	0.604439712	0.571899058	ZEB2/BDH2/TMEM14C/HMOX2/APRT/BLVRB/DDT/TSPO	8	1
GO:0010639	negative regulation of organelle organization	25/997	348/18723	0.07954544	0.613063596	0.580058667	AURKAIP1/PINK1/MYOC/PLEKHH2/GPX1/TWF2/LMOD3/RAD50/PRELID1/HGF/SLC25A5/NAA10/DLC1/ANAPC15/EPS8/LIMA1/CHMP4A/CIB1/NUPR1/PRRT2/SMG6/KAT2A/PSMG2/MKKS/TSPO	25	1
GO:0030832	regulation of actin filament length	15/997	189/18723	0.080061116	0.613946373	0.580893918	HAX1/ARPC5/ACTN2/PLEKHH2/BRK1/TWF2/LMOD3/ARHGAP18/CCL26/ARPC1A/ARPC1B/EPS8/LIMA1/ARPC3/MKKS	15	1
GO:0006613	cotranslational protein targeting to membrane	4/997	31/18723	0.080412674	0.613946373	0.580893918	SSR2/SRP9/SEC61B/SRP14	4	1
GO:0018200	peptidyl-glutamic acid modification	4/997	31/18723	0.080412674	0.613946373	0.580893918	TTLL7/NAA10/VKORC1/TPGS1	4	1
GO:0044819	mitotic G1/S transition checkpoint signaling	4/997	31/18723	0.080412674	0.613946373	0.580893918	PLK3/SOX4/CDKN1B/RPS27L	4	1
GO:0090162	establishment of epithelial cell polarity	4/997	31/18723	0.080412674	0.613946373	0.580893918	HES5/OPHN1/IFT20/TCF15	4	1
GO:0097106	postsynaptic density organization	4/997	31/18723	0.080412674	0.613946373	0.580893918	CRIPT/RELN/OPHN1/PTPRS	4	1
GO:0000045	autophagosome assembly	9/997	99/18723	0.081061651	0.617937261	0.584669953	PINK1/RNF5/CHMP4A/NUPR1/GABARAPL2/EMC6/GABARAP/IFT20/MAP1LC3A	9	1
GO:0051155	positive regulation of striated muscle cell differentiation	6/997	57/18723	0.081622407	0.619317924	0.585976287	LMOD3/MEF2C/DDX39B/KAT2A/PIN1/TGFB1	6	1
GO:0051289	protein homotetramerization	6/997	57/18723	0.081622407	0.619317924	0.585976287	SSBP1/HSD17B10/ALDOA/MCOLN1/CBY1/USP16	6	1
GO:1900024	regulation of substrate adhesion-dependent cell spreading	6/997	57/18723	0.081622407	0.619317924	0.585976287	MYOC/ITGB1BP1/LIMS2/MDK/CIB1/C1QBP	6	1
GO:0002244	hematopoietic progenitor cell differentiation	10/997	114/18723	0.08251498	0.625121225	0.59146716	HES5/NFE2L2/PDGFRA/SOX4/INHBA/MLLT3/N4BP2L2/TCF15/TGFB1/TMEM91	10	1
GO:0021762	substantia nigra development	5/997	44/18723	0.083099533	0.627606662	0.593818791	CALM2/NDUFS3/DYNLL1/COX6B1/CALM3	5	1
GO:1903573	negative regulation of response to endoplasmic reticulum stress	5/997	44/18723	0.083099533	0.627606662	0.593818791	PARK7/NR1H3/UBXN1/DDRGK1/NR1H2	5	1
GO:0140694	non-membrane-bounded organelle assembly	26/997	367/18723	0.084986477	0.640764774	0.606268522	MRPL20/PRKAA2/ACTN2/LSM3/RPSA/LMOD3/CHMP2B/PDGFRA/CENPC/PDGFRB/MRPL22/CETN2/CHMP5/TNNT3/MYOZ1/TUBGCP2/CSRP2/GOLGA8A/GOLGA8B/RPS27L/C1QBP/KAT2A/MRPS7/EIF6/LSM4/CHMP2A	26	1
GO:0006641	triglyceride metabolic process	9/997	100/18723	0.085103617	0.640764774	0.606268522	GPX1/TNXB/CAT/NR1H3/C3/APOE/APOC1/NR1H2/SLC27A5	9	1
GO:0090316	positive regulation of intracellular protein transport	13/997	160/18723	0.085433443	0.642260017	0.607683268	PINK1/PLK3/ITGB1BP1/RUFY3/FIS1/JAK2/CD81/B3GAT3/CIB1/OAZ1/UBL5/PDCD5/TGFB1	13	1
GO:0042692	muscle cell differentiation	27/997	384/18723	0.086191518	0.643404453	0.608766091	PLEKHO1/ACTN2/GPX1/LMOD3/PDGFRA/MEF2C/PDGFRB/DDX39B/PI16/SMARCD3/DMD/NINJ1/TNNT3/CD81/EFEMP2/RBM4/MYOZ1/PDCD4/CD9/CSRP2/IFT20/KAT2A/RAMP2/PIN1/COMP/TGFB1/CBY1	27	1
GO:0008202	steroid metabolic process	23/997	319/18723	0.08697819	0.643404453	0.608766091	PRKAA2/PMVK/FDPS/PDGFRA/STARD4/POR/PRKAG2/HSD17B10/ASAH1/HINT2/CAT/LAMTOR1/AKR1C2/AKR1C1/LIMA1/EBPL/NPC2/STUB1/APOE/APOC1/HSD17B14/SLC27A5/TSPO	23	1
GO:0002931	response to ischemia	6/997	58/18723	0.087160817	0.643404453	0.608766091	PINK1/EIF4EBP1/P2RX4/CIB1/STUB1/CX3CL1	6	1
GO:0006851	mitochondrial calcium ion transmembrane transport	3/997	20/18723	0.08741161	0.643404453	0.608766091	VDAC1/STOML2/SMDT1	3	1
GO:0030150	protein import into mitochondrial matrix	3/997	20/18723	0.08741161	0.643404453	0.608766091	DNAJC19/ROMO1/TOMM40	3	1
GO:0046931	pore complex assembly	3/997	20/18723	0.08741161	0.643404453	0.608766091	CCT3/BAD/CCT8	3	1
GO:0048025	negative regulation of mRNA splicing, via spliceosome	3/997	20/18723	0.08741161	0.643404453	0.608766091	SRSF9/SAP18/C1QBP	3	1
GO:0051004	regulation of lipoprotein lipase activity	3/997	20/18723	0.08741161	0.643404453	0.608766091	NR1H3/APOC1/NR1H2	3	1
GO:0090201	negative regulation of release of cytochrome c from mitochondria	3/997	20/18723	0.08741161	0.643404453	0.608766091	GPX1/PRELID1/HGF	3	1
GO:1901386	negative regulation of voltage-gated calcium channel activity	3/997	20/18723	0.08741161	0.643404453	0.608766091	RRAD/REM1/CALM3	3	1
GO:1904292	regulation of ERAD pathway	3/997	20/18723	0.08741161	0.643404453	0.608766091	NFE2L2/UBXN1/TMEM259	3	1
GO:2000757	negative regulation of peptidyl-lysine acetylation	3/997	20/18723	0.08741161	0.643404453	0.608766091	TWIST1/HINT2/THAP7	3	1
GO:0140014	mitotic nuclear division	21/997	287/18723	0.087813455	0.643404453	0.608766091	AURKAIP1/NUDC/CHMP2B/CENPC/PDGFRB/NAA10/CHMP5/CDC26/ANAPC15/CDKN1B/EPS8/DCTN2/CHMP4A/KIF22/ANAPC11/PSMG2/PIN1/AKAP8L/CHMP2A/RANBP1/USP16	21	1
GO:0042273	ribosomal large subunit biogenesis	7/997	72/18723	0.088021079	0.643404453	0.608766091	MRPL20/NIFK/NHP2/WDR74/RSL24D1/EIF6/SNU13	7	1
GO:0050709	negative regulation of protein secretion	7/997	72/18723	0.088021079	0.643404453	0.608766091	NDUFAF2/ENY2/ANXA1/SERGEF/NR1H3/ERP29/APOE	7	1
GO:0071479	cellular response to ionizing radiation	7/997	72/18723	0.088021079	0.643404453	0.608766091	IFI16/GTF2H5/EEF1D/SWI5/CRYAB/MGMT/XRCC6	7	1
GO:0007435	salivary gland morphogenesis	4/997	32/18723	0.088215036	0.643404453	0.608766091	HGF/NTN4/FGF7/TGFB1	4	1
GO:0010667	negative regulation of cardiac muscle cell apoptotic process	4/997	32/18723	0.088215036	0.643404453	0.608766091	NFE2L2/JAK2/MDK/NUPR1	4	1
GO:1901532	regulation of hematopoietic progenitor cell differentiation	4/997	32/18723	0.088215036	0.643404453	0.608766091	HES5/NFE2L2/N4BP2L2/TCF15	4	1
GO:1905476	negative regulation of protein localization to membrane	4/997	32/18723	0.088215036	0.643404453	0.608766091	TMEM59/ITGB1BP1/GOPC/TGFB1	4	1
GO:0036294	cellular response to decreased oxygen levels	13/997	161/18723	0.088659905	0.644889266	0.610170968	PINK1/PLK3/MDM4/NFE2L2/FAM162A/TWIST1/CHCHD2/PTN/EIF4EBP1/BAD/EGLN3/STUB1/EGLN2	13	1
GO:0002920	regulation of humoral immune response	5/997	45/18723	0.089604557	0.644889266	0.610170968	CD46/SPNS2/C1QBP/PHB/C3	5	1
GO:0006110	regulation of glycolytic process	5/997	45/18723	0.089604557	0.644889266	0.610170968	PRKAA2/PRKAG2/ARL2/NUPR1/EIF6	5	1
GO:0008631	intrinsic apoptotic signaling pathway in response to oxidative stress	5/997	45/18723	0.089604557	0.644889266	0.610170968	PARK7/PINK1/NFE2L2/GPX1/JAK2	5	1
GO:0030835	negative regulation of actin filament depolymerization	5/997	45/18723	0.089604557	0.644889266	0.610170968	PLEKHH2/TWF2/LMOD3/EPS8/LIMA1	5	1
GO:0042551	neuron maturation	5/997	45/18723	0.089604557	0.644889266	0.610170968	MYOC/NTN4/CLN5/CX3CL1/C3	5	1
GO:0044088	regulation of vacuole organization	5/997	45/18723	0.089604557	0.644889266	0.610170968	PINK1/RNF5/CHMP4A/NUPR1/IFT20	5	1
GO:1902108	regulation of mitochondrial membrane permeability involved in apoptotic process	5/997	45/18723	0.089604557	0.644889266	0.610170968	SLC25A5/VDAC2/RHOT2/ZNF205/CHCHD10	5	1
GO:2000273	positive regulation of signaling receptor activity	5/997	45/18723	0.089604557	0.644889266	0.610170968	PARK7/PINK1/BUD31/RELN/JAK2	5	1
GO:0043200	response to amino acid	10/997	116/18723	0.090191916	0.648163346	0.613268784	COL16A1/LAMTOR5/LAMTOR2/PDGFRA/LAMTOR4/PTN/BAD/GSTP1/LAMTOR1/CDKN1B	10	1
GO:0071466	cellular response to xenobiotic stimulus	14/997	177/18723	0.090435431	0.64896041	0.614022938	PRKAA2/GSTM2/GUK1/NFE2L2/MEF2C/POR/MCM7/AIP/GSTP1/AKR1C1/VKORC1/NME1/CBR1/CBR3	14	1
GO:0030042	actin filament depolymerization	6/997	59/18723	0.09289992	0.655279485	0.620001818	ACTN2/PLEKHH2/TWF2/LMOD3/EPS8/LIMA1	6	1
GO:0033013	tetrapyrrole metabolic process	6/997	59/18723	0.09289992	0.655279485	0.620001818	BDH2/TMEM14C/HMOX2/CD320/BLVRB/TSPO	6	1
GO:0051353	positive regulation of oxidoreductase activity	6/997	59/18723	0.09289992	0.655279485	0.620001818	PARK7/COX17/POR/CCS/APOE/CALM3	6	1
GO:0071806	protein transmembrane transport	6/997	59/18723	0.09289992	0.655279485	0.620001818	DNAJC19/SEC61G/SEC61B/PEX16/ROMO1/TOMM40	6	1
GO:0034284	response to monosaccharide	17/997	225/18723	0.093046961	0.655279485	0.620001818	PRKAA2/MPC2/NDUFAF2/SOX4/HMGN3/SRI/FIS1/ENY2/PHPT1/CAT/BAD/GSTP1/CDKN1B/DYNLL1/EIF2B1/NME1/LGALS1	17	1
GO:0035924	cellular response to vascular endothelial growth factor stimulus	7/997	73/18723	0.093135648	0.655279485	0.620001818	VCAM1/ITGB1BP1/PDGFRA/ADAMTS12/PDGFRB/ANXA1/RAMP2	7	1
GO:0042274	ribosomal small subunit biogenesis	7/997	73/18723	0.093135648	0.655279485	0.620001818	RPSA/GTF2H5/RPS27L/RPS17/TSR3/MRPS7/SNU13	7	1
GO:0051865	protein autoubiquitination	7/997	73/18723	0.093135648	0.655279485	0.620001818	RNF181/SH3RF1/UBE2B/CNOT4/STUB1/RNF213/RBX1	7	1
GO:0036293	response to decreased oxygen levels	23/997	322/18723	0.093883366	0.655279485	0.620001818	PINK1/PLK3/VCAM1/MDM4/NFE2L2/FAM162A/TWIST1/CHCHD2/FIS1/PTN/EIF4EBP1/CAT/BAD/CRYAB/CDKN1B/ANG/EGLN3/STUB1/HMOX2/RAMP2/PIN1/WTIP/EGLN2	23	1
GO:0030301	cholesterol transport	10/997	117/18723	0.094185691	0.655279485	0.620001818	STARD4/NR1H3/LAMTOR1/AKR1C1/LIMA1/NPC2/APOE/APOC1/NR1H2/TSPO	10	1
GO:0071322	cellular response to carbohydrate stimulus	13/997	163/18723	0.095337989	0.655279485	0.620001818	PRKAA2/MPC2/NDUFAF2/SOX4/HMGN3/SRI/FIS1/ENY2/PHPT1/BAD/DYNLL1/NME1/LGALS1	13	1
GO:0072331	signal transduction by p53 class mediator	13/997	163/18723	0.095337989	0.655279485	0.620001818	CHD5/PLK3/IFI16/MDM4/HINT1/EEF1E1/SOX4/TWIST1/CDKN1B/RPS27L/NUPR1/PDK2/MIF	13	1
GO:0000098	sulfur amino acid catabolic process	2/997	10/18723	0.095975787	0.655279485	0.620001818	CSAD/MPST	2	1
GO:0000255	allantoin metabolic process	2/997	10/18723	0.095975787	0.655279485	0.620001818	DNPH1/NT5C	2	1
GO:0001553	luteinization	2/997	10/18723	0.095975787	0.655279485	0.620001818	PDGFRA/INHBA	2	1
GO:0006228	UTP biosynthetic process	2/997	10/18723	0.095975787	0.655279485	0.620001818	NME3/NME1	2	1
GO:0009133	nucleoside diphosphate biosynthetic process	2/997	10/18723	0.095975787	0.655279485	0.620001818	GUK1/AK1	2	1
GO:0031125	rRNA 3'-end processing	2/997	10/18723	0.095975787	0.655279485	0.620001818	ERI3/EXOSC7	2	1
GO:0031340	positive regulation of vesicle fusion	2/997	10/18723	0.095975787	0.655279485	0.620001818	ANXA1/PRRT2	2	1
GO:0035376	sterol import	2/997	10/18723	0.095975787	0.655279485	0.620001818	STARD4/LAMTOR1	2	1
GO:0035520	monoubiquitinated protein deubiquitination	2/997	10/18723	0.095975787	0.655279485	0.620001818	USP15/USP16	2	1
GO:0045843	negative regulation of striated muscle tissue development	2/997	10/18723	0.095975787	0.655279485	0.620001818	TWIST1/TGFB1	2	1
GO:0048251	elastic fiber assembly	2/997	10/18723	0.095975787	0.655279485	0.620001818	TNXB/EFEMP2	2	1
GO:0051006	positive regulation of lipoprotein lipase activity	2/997	10/18723	0.095975787	0.655279485	0.620001818	NR1H3/NR1H2	2	1
GO:0061179	negative regulation of insulin secretion involved in cellular response to glucose stimulus	2/997	10/18723	0.095975787	0.655279485	0.620001818	NDUFAF2/ENY2	2	1
GO:0070508	cholesterol import	2/997	10/18723	0.095975787	0.655279485	0.620001818	STARD4/LAMTOR1	2	1
GO:0071372	cellular response to follicle-stimulating hormone stimulus	2/997	10/18723	0.095975787	0.655279485	0.620001818	INHBA/POR	2	1
GO:0150172	regulation of phosphatidylcholine metabolic process	2/997	10/18723	0.095975787	0.655279485	0.620001818	FABP3/APOC1	2	1
GO:2000169	regulation of peptidyl-cysteine S-nitrosylation	2/997	10/18723	0.095975787	0.655279485	0.620001818	DMD/TXN	2	1
GO:0006195	purine nucleotide catabolic process	5/997	46/18723	0.096365025	0.655279485	0.620001818	HINT1/DNPH1/PDE8A/NT5C/PDE4C	5	1
GO:0031018	endocrine pancreas development	5/997	46/18723	0.096365025	0.655279485	0.620001818	SOX4/RHEB/ANXA1/ARNTL/BAD	5	1
GO:0042398	cellular modified amino acid biosynthetic process	5/997	46/18723	0.096365025	0.655279485	0.620001818	PARK7/NFE2L2/HAGH/GAMT/GGT5	5	1
GO:0043552	positive regulation of phosphatidylinositol 3-kinase activity	4/997	33/18723	0.096367141	0.655279485	0.620001818	PDGFRA/PDGFRB/TNFAIP8L3/TGFB1	4	1
GO:0099084	postsynaptic specialization organization	4/997	33/18723	0.096367141	0.655279485	0.620001818	CRIPT/RELN/OPHN1/PTPRS	4	1
GO:0006399	tRNA metabolic process	14/997	179/18723	0.09686733	0.655279485	0.620001818	PUSL1/THUMPD2/EXOSC7/POP7/HSD17B10/LAGE3/TRMT112/RPP38/POP5/OSGEP/ANG/DTWD1/DUS3L/QTRT1	14	1
GO:0010565	regulation of cellular ketone metabolic process	11/997	133/18723	0.09781379	0.655279485	0.620001818	PARK7/FABP3/STARD4/TWIST1/PRKAG2/ANXA1/NR1H3/PDK2/EIF6/APOC1/NR1H2	11	1
GO:0019395	fatty acid oxidation	9/997	103/18723	0.097938813	0.655279485	0.620001818	FABP3/BDH2/TWIST1/POR/PRKAG2/HSD17B10/ECHS1/ECI1/ETFB	9	1
GO:1905037	autophagosome organization	9/997	103/18723	0.097938813	0.655279485	0.620001818	PINK1/RNF5/CHMP4A/NUPR1/GABARAPL2/EMC6/GABARAP/IFT20/MAP1LC3A	9	1
GO:0006925	inflammatory cell apoptotic process	3/997	21/18723	0.098120969	0.655279485	0.620001818	MEF2C/ANXA1/CTSL	3	1
GO:0007252	I-kappaB phosphorylation	3/997	21/18723	0.098120969	0.655279485	0.620001818	PRDX4/CX3CL1/DDRGK1	3	1
GO:0010878	cholesterol storage	3/997	21/18723	0.098120969	0.655279485	0.620001818	STARD4/NR1H3/NR1H2	3	1
GO:0016075	rRNA catabolic process	3/997	21/18723	0.098120969	0.655279485	0.620001818	MRPL44/EXOSC7/EXOSC4	3	1
GO:0044766	multi-organism transport	3/997	21/18723	0.098120969	0.655279485	0.620001818	DYNLT1/CTSL/IFIT1	3	1
GO:0048714	positive regulation of oligodendrocyte differentiation	3/997	21/18723	0.098120969	0.655279485	0.620001818	PTN/RHEB/MDK	3	1
GO:0060445	branching involved in salivary gland morphogenesis	3/997	21/18723	0.098120969	0.655279485	0.620001818	HGF/NTN4/FGF7	3	1
GO:0070584	mitochondrion morphogenesis	3/997	21/18723	0.098120969	0.655279485	0.620001818	FIS1/SSBP1/SLIRP	3	1
GO:1901028	regulation of mitochondrial outer membrane permeabilization involved in apoptotic signaling pathway	3/997	21/18723	0.098120969	0.655279485	0.620001818	SLC25A5/ZNF205/CHCHD10	3	1
GO:1902579	multi-organism localization	3/997	21/18723	0.098120969	0.655279485	0.620001818	DYNLT1/CTSL/IFIT1	3	1
GO:1905209	positive regulation of cardiocyte differentiation	3/997	21/18723	0.098120969	0.655279485	0.620001818	MEF2C/KAT2A/TGFB1	3	1
GO:0006801	superoxide metabolic process	7/997	74/18723	0.098412428	0.655279485	0.620001818	PRDX1/NFE2L2/IMMP2L/CCS/GSTP1/PRDX2/TGFB1	7	1
GO:0007040	lysosome organization	7/997	74/18723	0.098412428	0.655279485	0.620001818	TMEM9/CHMP2B/TMEM165/CHMP5/LAMTOR1/CLN5/RAB34	7	1
GO:0080171	lytic vacuole organization	7/997	74/18723	0.098412428	0.655279485	0.620001818	TMEM9/CHMP2B/TMEM165/CHMP5/LAMTOR1/CLN5/RAB34	7	1
GO:1903201	regulation of oxidative stress-induced cell death	7/997	74/18723	0.098412428	0.655279485	0.620001818	PARK7/PINK1/NFE2L2/GPX1/HGF/TXN/PDE8A	7	1
GO:2001242	regulation of intrinsic apoptotic signaling pathway	13/997	164/18723	0.09878967	0.655434442	0.620148433	PARK7/PINK1/NFE2L2/GPX1/FIS1/NDUFS3/PTPMT1/BAD/VDAC2/ERP29/NUPR1/NDUFA13/MIF	13	1
GO:0031663	lipopolysaccharide-mediated signaling pathway	6/997	60/18723	0.098837478	0.655434442	0.620148433	CD14/NFKBIL1/SIGIRR/CX3CL1/PRDX2/TGFB1	6	1
GO:0051851	modulation by host of symbiont process	6/997	60/18723	0.098837478	0.655434442	0.620148433	SAP30/PSMC3/EIF2AK4/PPIB/PHB/APOE	6	1
GO:0071897	DNA biosynthetic process	14/997	180/18723	0.100186402	0.663480719	0.627761531	FAAP20/CCT3/CCT7/RAD50/PDGFRB/NHP2/DDX39B/POLD2/HGF/POLD4/NOP10/SMG6/PHB/CCT8	14	1
GO:0043523	regulation of neuron apoptotic process	16/997	212/18723	0.101595888	0.67190578	0.635733019	PARK7/PINK1/MEF2C/FIS1/UBE2V2/ANGPT1/JAK2/MDK/EGLN3/NUPR1/CX3CL1/NAE1/CTSZ/PIN1/EGLN2/APOE	16	1
GO:0032434	regulation of proteasomal ubiquitin-dependent protein catabolic process	11/997	134/18723	0.101736073	0.671924887	0.635751097	PARK7/PLK3/NFE2L2/SUMO1/UBE2V2/UBXN1/STUB1/GABARAP/DDRGK1/RAD23A/RBX1	11	1
GO:0016073	snRNA metabolic process	5/997	47/18723	0.103376078	0.672707814	0.636491875	EXOSC7/NHP2/INTS10/EXOSC4/NOP10	5	1
GO:0046677	response to antibiotic	5/997	47/18723	0.103376078	0.672707814	0.636491875	RSRC1/MEF2C/JAK2/CDKN1B/CRIP1	5	1
GO:0006278	RNA-dependent DNA biosynthetic process	7/997	75/18723	0.103849966	0.672707814	0.636491875	CCT3/CCT7/RAD50/NHP2/NOP10/SMG6/CCT8	7	1
GO:1903363	negative regulation of cellular protein catabolic process	7/997	75/18723	0.103849966	0.672707814	0.636491875	PARK7/ATRAID/PDCL3/OPHN1/UBXN1/GABARAPL2/DDRGK1	7	1
GO:0045444	fat cell differentiation	17/997	229/18723	0.104798172	0.672707814	0.636491875	FABP3/FNDC5/ZFP36L2/GPX1/PDGFRA/PSMB8/RARRES2/ARNTL/CCDC85B/AAMDC/ADIRF/TGFB1I1/ZFPM1/METRNL/MKKS/TGFB1/CBY1	17	1
GO:0001662	behavioral fear response	4/997	34/18723	0.104858023	0.672707814	0.636491875	MEF2C/VDAC1/MDK/APOE	4	1
GO:0002495	antigen processing and presentation of peptide antigen via MHC class II	4/997	34/18723	0.104858023	0.672707814	0.636491875	HLA-DPA1/CTSL/CTSD/CTSF	4	1
GO:0007431	salivary gland development	4/997	34/18723	0.104858023	0.672707814	0.636491875	HGF/NTN4/FGF7/TGFB1	4	1
GO:0007616	long-term memory	4/997	34/18723	0.104858023	0.672707814	0.636491875	RELN/EIF2AK4/KAT2A/APOE	4	1
GO:0032770	positive regulation of monooxygenase activity	4/997	34/18723	0.104858023	0.672707814	0.636491875	PARK7/POR/APOE/CALM3	4	1
GO:0051085	chaperone cofactor-dependent protein refolding	4/997	34/18723	0.104858023	0.672707814	0.636491875	BAG1/SDF2/DNAJC7/SDF2L1	4	1
GO:0070884	regulation of calcineurin-NFAT signaling cascade	4/997	34/18723	0.104858023	0.672707814	0.636491875	CAMTA1/MYOZ1/CIB1/HOMER3	4	1
GO:0030199	collagen fibril organization	6/997	61/18723	0.104970869	0.672707814	0.636491875	TNXB/AEBP1/SCX/EFEMP2/LUM/COMP	6	1
GO:0001101	response to acid chemical	11/997	135/18723	0.105749845	0.672707814	0.636491875	COL16A1/LAMTOR5/LAMTOR2/PDGFRA/LAMTOR4/PTN/BAD/GSTP1/LAMTOR1/CD9/CDKN1B	11	1
GO:0060538	skeletal muscle organ development	13/997	166/18723	0.105918064	0.672707814	0.636491875	VAMP5/GPX1/LMOD3/SAP30/MEF2C/TWIST1/DMD/SCX/ARNTL/MYOZ1/MYL6B/NUPR1/TGFB1	13	1
GO:0006400	tRNA modification	8/997	90/18723	0.10628964	0.672707814	0.636491875	PUSL1/THUMPD2/HSD17B10/TRMT112/OSGEP/DTWD1/DUS3L/QTRT1	8	1
GO:1904705	regulation of vascular associated smooth muscle cell proliferation	8/997	90/18723	0.10628964	0.672707814	0.636491875	MEF2C/DDX39B/JAK2/EFEMP2/GSTP1/PDCD4/CDKN1B/CNN1	8	1
GO:0110053	regulation of actin filament organization	20/997	278/18723	0.106389489	0.672707814	0.636491875	RHOC/HAX1/MYOC/ARPC5/ACTN2/ITGB1BP1/PLEKHH2/BRK1/TWF2/LMOD3/ARHGAP18/CCL26/ARPC1A/ARPC1B/DLC1/EPS8/LIMA1/ARPC3/CX3CL1/MKKS	20	1
GO:0032411	positive regulation of transporter activity	10/997	120/18723	0.106785487	0.672707814	0.636491875	PARK7/PINK1/GSTM2/ACTN2/CALM2/COX17/RELN/DMD/NR1H3/CALM3	10	1
GO:0031331	positive regulation of cellular catabolic process	29/997	427/18723	0.107155629	0.672707814	0.636491875	PARK7/PINK1/PLK3/TMEM59/PRKAA2/ZFP36L2/NFE2L2/SUMO1/VGLL4/EXOSC7/SLC25A4/VDAC1/TWIST1/SLC25A5/UBE2V2/CD81/KCNQ1OT1/PSMC3/BAD/CTSC/DCPS/STUB1/NUPR1/GABARAP/DDRGK1/TMEM259/RAD23A/APOE/RBX1	29	1
GO:0006662	glycerol ether metabolic process	3/997	22/18723	0.109328519	0.672707814	0.636491875	TXN/CHPT1/LPCAT2	3	1
GO:0010310	regulation of hydrogen peroxide metabolic process	3/997	22/18723	0.109328519	0.672707814	0.636491875	PINK1/ZNF205/PRDX2	3	1
GO:0010866	regulation of triglyceride biosynthetic process	3/997	22/18723	0.109328519	0.672707814	0.636491875	NR1H3/C3/NR1H2	3	1
GO:0022616	DNA strand elongation	3/997	22/18723	0.109328519	0.672707814	0.636491875	RAD50/POLD2/MCM7	3	1
GO:0034755	iron ion transmembrane transport	3/997	22/18723	0.109328519	0.672707814	0.636491875	SLC40A1/ISCU/MCOLN1	3	1
GO:0035089	establishment of apical/basal cell polarity	3/997	22/18723	0.109328519	0.672707814	0.636491875	OPHN1/IFT20/TCF15	3	1
GO:0043486	histone exchange	3/997	22/18723	0.109328519	0.672707814	0.636491875	CHD5/NASP/ZNHIT1	3	1
GO:0045048	protein insertion into ER membrane	3/997	22/18723	0.109328519	0.672707814	0.636491875	UBL4A/EMC6/WDR83OS	3	1
GO:0060965	negative regulation of gene silencing by miRNA	3/997	22/18723	0.109328519	0.672707814	0.636491875	KCNQ1OT1/NEAT1/TGFB1	3	1
GO:0072574	hepatocyte proliferation	3/997	22/18723	0.109328519	0.672707814	0.636491875	LIMS2/PTN/MDK	3	1
GO:0072575	epithelial cell proliferation involved in liver morphogenesis	3/997	22/18723	0.109328519	0.672707814	0.636491875	LIMS2/PTN/MDK	3	1
GO:2000725	regulation of cardiac muscle cell differentiation	3/997	22/18723	0.109328519	0.672707814	0.636491875	MEF2C/KAT2A/TGFB1	3	1
GO:0055088	lipid homeostasis	13/997	167/18723	0.109594519	0.672707814	0.636491875	FABP3/PRKAA2/ORMDL1/CNBP/NR1H3/LAMTOR1/AKR1C1/LIMA1/NPC2/RALY/APOE/RCN3/NR1H2	13	1
GO:0003158	endothelium development	11/997	136/18723	0.109854776	0.672707814	0.636491875	GJA4/HAPLN2/GPX1/ADAMTS12/CSNK2B/PTN/EDF1/TNFRSF1A/BTG1/TMEM100/PTPRS	11	1
GO:0098876	vesicle-mediated transport to the plasma membrane	11/997	136/18723	0.109854776	0.672707814	0.636491875	RAB13/ACTN2/VAMP5/SNX3/GOPC/VPS51/ARL3/VPS29/RAB34/SNF8/ARFRP1	11	1
GO:1900180	regulation of protein localization to nucleus	11/997	136/18723	0.109854776	0.672707814	0.636491875	PARK7/LAMTOR5/CCT3/CCT7/SUMO1/ANGPT1/JAK2/PKIG/PIN1/TGFB1/CCT8	11	1
GO:0019932	second-messenger-mediated signaling	22/997	312/18723	0.10993097	0.672707814	0.636491875	CAMTA1/VCAM1/GSTM2/CALM2/UBE2B/DDAH2/FIS1/DMD/TMEM38B/MYOZ1/PLCE1/TMBIM4/P2RX4/CIB1/PDK2/SAMD14/TMEM100/MCOLN1/HOMER3/APOE/CALM3/PPP2R1A	22	1
GO:0009116	nucleoside metabolic process	6/997	62/18723	0.111297106	0.672707814	0.636491875	DGUOK/DNPH1/MACROD1/ERH/APRT/MACROD2	6	1
GO:0048002	antigen processing and presentation of peptide antigen	6/997	62/18723	0.111297106	0.672707814	0.636491875	HLA-F/HLA-DPA1/TAPBP/CTSL/CTSD/CTSF	6	1
GO:1990874	vascular associated smooth muscle cell proliferation	8/997	91/18723	0.111428856	0.672707814	0.636491875	MEF2C/DDX39B/JAK2/EFEMP2/GSTP1/PDCD4/CDKN1B/CNN1	8	1
GO:0019882	antigen processing and presentation	9/997	106/18723	0.111828889	0.672707814	0.636491875	HLA-F/PSMB8/HLA-DPA1/TAPBP/CTSL/CTSD/CTSF/PSME1/RAB34	9	1
GO:0046822	regulation of nucleocytoplasmic transport	9/997	106/18723	0.111828889	0.672707814	0.636491875	PARK7/SUMO1/ANGPT1/JAK2/TXN/RBM4/PKIG/AKAP8L/TGFB1	9	1
GO:0002357	defense response to tumor cell	2/997	11/18723	0.113302462	0.672707814	0.636491875	RBMS3/PRDX2	2	1
GO:0003139	secondary heart field specification	2/997	11/18723	0.113302462	0.672707814	0.636491875	MEF2C/SMARCD3	2	1
GO:0006086	acetyl-CoA biosynthetic process from pyruvate	2/997	11/18723	0.113302462	0.672707814	0.636491875	MPC2/PDK2	2	1
GO:0006183	GTP biosynthetic process	2/997	11/18723	0.113302462	0.672707814	0.636491875	NME3/NME1	2	1
GO:0007042	lysosomal lumen acidification	2/997	11/18723	0.113302462	0.672707814	0.636491875	TMEM9/CLN5	2	1
GO:0008611	ether lipid biosynthetic process	2/997	11/18723	0.113302462	0.672707814	0.636491875	CHPT1/LPCAT2	2	1
GO:0009128	purine nucleoside monophosphate catabolic process	2/997	11/18723	0.113302462	0.672707814	0.636491875	DNPH1/NT5C	2	1
GO:0009155	purine deoxyribonucleotide catabolic process	2/997	11/18723	0.113302462	0.672707814	0.636491875	DNPH1/NT5C	2	1
GO:0010269	response to selenium ion	2/997	11/18723	0.113302462	0.672707814	0.636491875	GPX1/MIEN1	2	1
GO:0010887	negative regulation of cholesterol storage	2/997	11/18723	0.113302462	0.672707814	0.636491875	NR1H3/NR1H2	2	1
GO:0010918	positive regulation of mitochondrial membrane potential	2/997	11/18723	0.113302462	0.672707814	0.636491875	STOML2/BAD	2	1
GO:0014854	response to inactivity	2/997	11/18723	0.113302462	0.672707814	0.636491875	CAT/SGCA	2	1
GO:0019372	lipoxygenase pathway	2/997	11/18723	0.113302462	0.672707814	0.636491875	GPX1/GPX4	2	1
GO:0032610	interleukin-1 alpha production	2/997	11/18723	0.113302462	0.672707814	0.636491875	S100A13/CX3CL1	2	1
GO:0032650	regulation of interleukin-1 alpha production	2/997	11/18723	0.113302462	0.672707814	0.636491875	S100A13/CX3CL1	2	1
GO:0033327	Leydig cell differentiation	2/997	11/18723	0.113302462	0.672707814	0.636491875	PDGFRA/MGST1	2	1
GO:0034427	nuclear-transcribed mRNA catabolic process, exonucleolytic, 3'-5'	2/997	11/18723	0.113302462	0.672707814	0.636491875	EXOSC7/EXOSC4	2	1
GO:0034969	histone arginine methylation	2/997	11/18723	0.113302462	0.672707814	0.636491875	COPRS/PRMT2	2	1
GO:0035581	sequestering of extracellular ligand from receptor	2/997	11/18723	0.113302462	0.672707814	0.636491875	CD46/FBN1	2	1
GO:0042167	heme catabolic process	2/997	11/18723	0.113302462	0.672707814	0.636491875	HMOX2/BLVRB	2	1
GO:0046149	pigment catabolic process	2/997	11/18723	0.113302462	0.672707814	0.636491875	HMOX2/BLVRB	2	1
GO:0046504	glycerol ether biosynthetic process	2/997	11/18723	0.113302462	0.672707814	0.636491875	CHPT1/LPCAT2	2	1
GO:0046940	nucleoside monophosphate phosphorylation	2/997	11/18723	0.113302462	0.672707814	0.636491875	AK6/AK1	2	1
GO:0048635	negative regulation of muscle organ development	2/997	11/18723	0.113302462	0.672707814	0.636491875	TWIST1/TGFB1	2	1
GO:0060312	regulation of blood vessel remodeling	2/997	11/18723	0.113302462	0.672707814	0.636491875	CST3/TGFB1	2	1
GO:0061029	eyelid development in camera-type eye	2/997	11/18723	0.113302462	0.672707814	0.636491875	TWIST1/INHBA	2	1
GO:0061365	positive regulation of triglyceride lipase activity	2/997	11/18723	0.113302462	0.672707814	0.636491875	NR1H3/NR1H2	2	1
GO:0071313	cellular response to caffeine	2/997	11/18723	0.113302462	0.672707814	0.636491875	GSTM2/TMEM38B	2	1
GO:0071888	macrophage apoptotic process	2/997	11/18723	0.113302462	0.672707814	0.636491875	MEF2C/CTSL	2	1
GO:0097384	cellular lipid biosynthetic process	2/997	11/18723	0.113302462	0.672707814	0.636491875	CHPT1/LPCAT2	2	1
GO:0098883	synapse pruning	2/997	11/18723	0.113302462	0.672707814	0.636491875	CX3CL1/C3	2	1
GO:1901030	positive regulation of mitochondrial outer membrane permeabilization involved in apoptotic signaling pathway	2/997	11/18723	0.113302462	0.672707814	0.636491875	ZNF205/CHCHD10	2	1
GO:1901862	negative regulation of muscle tissue development	2/997	11/18723	0.113302462	0.672707814	0.636491875	TWIST1/TGFB1	2	1
GO:1902188	positive regulation of viral release from host cell	2/997	11/18723	0.113302462	0.672707814	0.636491875	CHMP2B/CHMP2A	2	1
GO:1904181	positive regulation of membrane depolarization	2/997	11/18723	0.113302462	0.672707814	0.636491875	MYOC/TSPO	2	1
GO:1905522	negative regulation of macrophage migration	2/997	11/18723	0.113302462	0.672707814	0.636491875	MIF/DDT	2	1
GO:2000480	negative regulation of cAMP-dependent protein kinase activity	2/997	11/18723	0.113302462	0.672707814	0.636491875	PRKAG2/PKIG	2	1
GO:0031589	cell-substrate adhesion	25/997	363/18723	0.113616558	0.672707814	0.636491875	COL16A1/VCAM1/MYOC/ACTN2/ITGB1BP1/LIMS2/FBLN2/ADAMTS12/TNXB/TRIP6/PTN/DLC1/ANGPT1/JAK2/MDK/ARL2/EFEMP2/VWF/NTN4/CIB1/CX3CL1/C1QBP/BCAM/RRAS/LGALS1	25	1
GO:0000460	maturation of 5.8S rRNA	4/997	35/18723	0.113675799	0.672707814	0.636491875	ERI3/EXOSC7/EXOSC4/EIF6	4	1
GO:0002209	behavioral defense response	4/997	35/18723	0.113675799	0.672707814	0.636491875	MEF2C/VDAC1/MDK/APOE	4	1
GO:0006084	acetyl-CoA metabolic process	4/997	35/18723	0.113675799	0.672707814	0.636491875	PPCS/PMVK/MPC2/PDK2	4	1
GO:0010664	negative regulation of striated muscle cell apoptotic process	4/997	35/18723	0.113675799	0.672707814	0.636491875	NFE2L2/JAK2/MDK/NUPR1	4	1
GO:0034405	response to fluid shear stress	4/997	35/18723	0.113675799	0.672707814	0.636491875	NFE2L2/MEF2C/PDGFRB/P2RX4	4	1
GO:0106056	regulation of calcineurin-mediated signaling	4/997	35/18723	0.113675799	0.672707814	0.636491875	CAMTA1/MYOZ1/CIB1/HOMER3	4	1
GO:0050714	positive regulation of protein secretion	11/997	137/18723	0.114050455	0.674109816	0.637818398	MPC2/SOX4/SRI/JAK2/PHPT1/BAD/DYNLL1/ANG/PARD6A/TGFB1/NR1H2	11	1
GO:0055117	regulation of cardiac muscle contraction	7/997	77/18723	0.11520026	0.680084528	0.643471455	GSTM2/CALM2/SRI/DMD/TMEM38B/P2RX4/CALM3	7	1
GO:0031532	actin cytoskeleton reorganization	9/997	107/18723	0.116690072	0.684161802	0.647329226	HAX1/CDC42BPA/PDGFRA/PDLIM4/ANXA1/PHPT1/MDK/EPS8/FGF7	9	1
GO:0036503	ERAD pathway	9/997	107/18723	0.116690072	0.684161802	0.647329226	NFE2L2/RNF5/SEC61B/UBXN1/STUB1/TMEM259/FBXO17/RCN3/SDF2L1	9	1
GO:2000060	positive regulation of ubiquitin-dependent protein catabolic process	9/997	107/18723	0.116690072	0.684161802	0.647329226	PLK3/NFE2L2/SUMO1/UBE2V2/STUB1/GABARAP/DDRGK1/RAD23A/RBX1	9	1
GO:0045926	negative regulation of growth	18/997	249/18723	0.116768348	0.684161802	0.647329226	VGLL4/PI16/INHBA/NDUFS3/CCDC85B/CRYAB/MYOZ1/CDKN1B/RERG/BTG1/CGRRF1/MEG3/WFDC1/PHB/PTPRS/NDUFA13/TGFB1/PPP2R1A	18	1
GO:0032271	regulation of protein polymerization	17/997	233/18723	0.11742568	0.684161802	0.647329226	PINK1/HAX1/ARPC5/BRK1/TWF2/LMOD3/ARHGAP18/CCL26/ARPC1A/ARPC1B/ARL2/VDAC2/ARL3/CDKN1B/EPS8/ARPC3/MKKS	17	1
GO:1904589	regulation of protein import	6/997	63/18723	0.117812848	0.684161802	0.647329226	SUMO1/ANGPT1/JAK2/PKIG/PDCD5/TGFB1	6	1
GO:0006473	protein acetylation	15/997	201/18723	0.118009112	0.684161802	0.647329226	CHD5/PARK7/PRKAA2/ZZZ3/SOX4/TWIST1/POR/NAA10/HINT2/ARNTL/BLOC1S1/NUPR1/KAT2A/NAA20/THAP7	15	1
GO:0000959	mitochondrial RNA metabolic process	5/997	49/18723	0.118127651	0.684161802	0.647329226	FASTK/HSD17B10/SLIRP/MRPL12/CHCHD10	5	1
GO:0006778	porphyrin-containing compound metabolic process	5/997	49/18723	0.118127651	0.684161802	0.647329226	BDH2/TMEM14C/HMOX2/BLVRB/TSPO	5	1
GO:0018198	peptidyl-cysteine modification	5/997	49/18723	0.118127651	0.684161802	0.647329226	PARK7/DMD/TXN/GAPDH/ZDHHC1	5	1
GO:0031146	SCF-dependent proteasomal ubiquitin-dependent protein catabolic process	5/997	49/18723	0.118127651	0.684161802	0.647329226	SKP1/FBXL13/FBXL15/FBXO17/RBX1	5	1
GO:0042304	regulation of fatty acid biosynthetic process	5/997	49/18723	0.118127651	0.684161802	0.647329226	ANXA1/NR1H3/EIF6/APOC1/NR1H2	5	1
GO:0050832	defense response to fungus	5/997	49/18723	0.118127651	0.684161802	0.647329226	SPON2/RARRES2/GAPDH/USP15/ELANE	5	1
GO:0060964	regulation of gene silencing by miRNA	5/997	49/18723	0.118127651	0.684161802	0.647329226	KCNQ1OT1/NEAT1/MAP2K2/WTIP/TGFB1	5	1
GO:0070169	positive regulation of biomineral tissue development	5/997	49/18723	0.118127651	0.684161802	0.647329226	ATRAID/WNT6/MEF2C/PTN/TGFB1	5	1
GO:1901799	negative regulation of proteasomal protein catabolic process	5/997	49/18723	0.118127651	0.684161802	0.647329226	PARK7/OPHN1/UBXN1/GABARAPL2/DDRGK1	5	1
GO:0032273	positive regulation of protein polymerization	11/997	138/18723	0.118336393	0.684560645	0.647706596	PINK1/ARPC5/BRK1/LMOD3/CCL26/ARPC1A/ARPC1B/ARL2/ARL3/CDKN1B/ARPC3	11	1
GO:0003283	atrial septum development	3/997	23/18723	0.121001546	0.690800552	0.653610572	MDM4/SOX4/ZFPM1	3	1
GO:0003323	type B pancreatic cell development	3/997	23/18723	0.121001546	0.690800552	0.653610572	RHEB/ARNTL/BAD	3	1
GO:0016973	poly(A)+ mRNA export from nucleus	3/997	23/18723	0.121001546	0.690800552	0.653610572	ZC3H11A/ENY2/SARNP	3	1
GO:0030325	adrenal gland development	3/997	23/18723	0.121001546	0.690800552	0.653610572	PDGFRA/MDK/TSPO	3	1
GO:0043162	ubiquitin-dependent protein catabolic process via the multivesicular body sorting pathway	3/997	23/18723	0.121001546	0.690800552	0.653610572	VPS28/SNF8/RNF126	3	1
GO:0045723	positive regulation of fatty acid biosynthetic process	3/997	23/18723	0.121001546	0.690800552	0.653610572	ANXA1/NR1H3/NR1H2	3	1
GO:0061050	regulation of cell growth involved in cardiac muscle cell development	3/997	23/18723	0.121001546	0.690800552	0.653610572	DDX39B/PI16/PIN1	3	1
GO:0071636	positive regulation of transforming growth factor beta production	3/997	23/18723	0.121001546	0.690800552	0.653610572	CD46/LUM/CX3CL1	3	1
GO:0072576	liver morphogenesis	3/997	23/18723	0.121001546	0.690800552	0.653610572	LIMS2/PTN/MDK	3	1
GO:1900273	positive regulation of long-term synaptic potentiation	3/997	23/18723	0.121001546	0.690800552	0.653610572	RELN/NRGN/EIF2AK4	3	1
GO:0030500	regulation of bone mineralization	7/997	78/18723	0.121108883	0.690800552	0.653610572	ATRAID/MEF2C/TWIST1/PTN/MGP/COMP/TGFB1	7	1
GO:0032024	positive regulation of insulin secretion	7/997	78/18723	0.121108883	0.690800552	0.653610572	MPC2/SOX4/SRI/JAK2/PHPT1/BAD/DYNLL1	7	1
GO:0034440	lipid oxidation	9/997	108/18723	0.121665234	0.692406147	0.655129727	FABP3/BDH2/TWIST1/POR/PRKAG2/HSD17B10/ECHS1/ECI1/ETFB	9	1
GO:0019439	aromatic compound catabolic process	31/997	467/18723	0.121673332	0.692406147	0.655129727	MAGOH/ZFP36L2/MRPL44/EXOSC7/PAIP1/HINT1/LSM2/DNPH1/LSM5/FASTK/EXOSC4/RNH1/KCNQ1OT1/RNASEH2C/DCPS/PRPF18/APEX1/ANG/SLIRP/DUT/NEIL1/PDE8A/ISG20/NTHL1/HMOX2/SMG6/NT5C/LSM7/PDE4C/LSM4/BLVRB	31	1
GO:0045598	regulation of fat cell differentiation	11/997	139/18723	0.12271202	0.694019937	0.656656637	FNDC5/ZFP36L2/RARRES2/ARNTL/CCDC85B/AAMDC/ADIRF/TGFB1I1/ZFPM1/METRNL/TGFB1	11	1
GO:0002504	antigen processing and presentation of peptide or polysaccharide antigen via MHC class II	4/997	36/18723	0.122807778	0.694019937	0.656656637	HLA-DPA1/CTSL/CTSD/CTSF	4	1
GO:0008207	C21-steroid hormone metabolic process	4/997	36/18723	0.122807778	0.694019937	0.656656637	HSD17B10/AKR1C2/AKR1C1/TSPO	4	1
GO:0009225	nucleotide-sugar metabolic process	4/997	36/18723	0.122807778	0.694019937	0.656656637	GUK1/UGP2/UXS1/PMM1	4	1
GO:0044743	protein transmembrane import into intracellular organelle	4/997	36/18723	0.122807778	0.694019937	0.656656637	DNAJC19/PEX16/ROMO1/TOMM40	4	1
GO:0045652	regulation of megakaryocyte differentiation	4/997	36/18723	0.122807778	0.694019937	0.656656637	MEF2C/CNOT4/CIB1/EIF6	4	1
GO:0072659	protein localization to plasma membrane	20/997	284/18723	0.123903455	0.696219783	0.658738052	TMEM59/RAB13/ACTN2/ITGB1BP1/VAMP5/RAMP1/SLMAP/GOPC/CD81/TNFRSF1A/CIB1/SLC9A3R2/STX8/IFT20/RAB34/RAMP2/MYL12A/ARFRP1/BSG/TGFB1	20	1
GO:0016126	sterol biosynthetic process	6/997	64/18723	0.124514421	0.696219783	0.658738052	PRKAA2/PMVK/FDPS/POR/PRKAG2/APOE	6	1
GO:0070542	response to fatty acid	6/997	64/18723	0.124514421	0.696219783	0.658738052	FABP3/CAT/BAD/AKR1C2/AKR1C1/NME1	6	1
GO:1903051	negative regulation of proteolysis involved in cellular protein catabolic process	6/997	64/18723	0.124514421	0.696219783	0.658738052	PARK7/PDCL3/OPHN1/UBXN1/GABARAPL2/DDRGK1	6	1
GO:0046890	regulation of lipid biosynthetic process	13/997	171/18723	0.125043236	0.696219783	0.658738052	FABP3/ORMDL1/STARD4/POR/ASAH1/ANXA1/NR1H3/EIF6/C3/APOE/APOC1/NR1H2/TSPO	13	1
GO:0046460	neutral lipid biosynthetic process	5/997	50/18723	0.125855716	0.696219783	0.658738052	NR1H3/PLCE1/ANG/C3/NR1H2	5	1
GO:0046463	acylglycerol biosynthetic process	5/997	50/18723	0.125855716	0.696219783	0.658738052	NR1H3/PLCE1/ANG/C3/NR1H2	5	1
GO:0110151	positive regulation of biomineralization	5/997	50/18723	0.125855716	0.696219783	0.658738052	ATRAID/WNT6/MEF2C/PTN/TGFB1	5	1
GO:1900047	negative regulation of hemostasis	5/997	50/18723	0.125855716	0.696219783	0.658738052	TFPI/PDGFRA/CD9/COMP/APOE	5	1
GO:1904036	negative regulation of epithelial cell apoptotic process	5/997	50/18723	0.125855716	0.696219783	0.658738052	NFE2L2/ANGPT1/MDK/NUPR1/RAMP2	5	1
GO:0051279	regulation of release of sequestered calcium ion into cytosol	7/997	79/18723	0.127170015	0.696219783	0.658738052	GSTM2/CALM2/SRI/DMD/TMEM38B/CX3CL1/CALM3	7	1
GO:0015748	organophosphate ester transport	11/997	140/18723	0.127176693	0.696219783	0.658738052	DBI/SLC25A4/PRELID1/SLC25A5/NPC2/ATP10A/TNFAIP8L3/PITPNC1/APOE/APOC1/PITPNB	11	1
GO:0042326	negative regulation of phosphorylation	26/997	385/18723	0.127381033	0.696219783	0.658738052	PARK7/ITGB1BP1/CALM2/PARP14/UBE2B/TWIST1/INHBA/HGF/PRKAG2/DMD/DUSP26/ANGPT1/GSTP1/PDCD4/CDKN1B/DYNLL1/CIB1/NUPR1/PARD6A/PKIG/FKBP8/TGFB1/APOE/CALM3/PPP2R1A/ADARB1	26	1
GO:1903035	negative regulation of response to wounding	8/997	94/18723	0.127636862	0.696219783	0.658738052	TFPI/PDGFRA/MDK/MYOZ1/CD9/WFDC1/PTPRS/APOE	8	1
GO:1990830	cellular response to leukemia inhibitory factor	8/997	94/18723	0.127636862	0.696219783	0.658738052	SRM/PCOLCE2/SLC25A5/TLE4/EPS8/RNMT/SYNGR1/PMM1	8	1
GO:0001678	cellular glucose homeostasis	13/997	172/18723	0.129089438	0.696219783	0.658738052	PRKAA2/MPC2/NDUFAF2/SOX4/HMGN3/SRI/FIS1/ENY2/PHPT1/BAD/DYNLL1/NME1/LGALS1	13	1
GO:1901136	carbohydrate derivative catabolic process	13/997	172/18723	0.129089438	0.696219783	0.658738052	ADAMTS12/HINT1/DNPH1/CTSL/DUT/NEIL1/PDE8A/NTHL1/NT5C/CST3/PDE4C/FBXO17/TGFB1	13	1
GO:1901214	regulation of neuron death	22/997	319/18723	0.129698727	0.696219783	0.658738052	PARK7/PINK1/NENF/MEF2C/HLA-F/FIS1/UBE2V2/ANGPT1/JAK2/MDK/BAD/SNCG/CHMP4A/EGLN3/NUPR1/CX3CL1/NAE1/CTSZ/TMEM259/PIN1/EGLN2/APOE	22	1
GO:0050727	regulation of inflammatory response	26/997	386/18723	0.130058722	0.696219783	0.658738052	PARK7/PSMB4/GPX1/ADAMTS12/HGF/JAK2/ANXA1/NINJ1/CD81/MDK/NR1H3/NEAT1/GSTP1/CTSC/PDCD4/TNFRSF1A/NUPR1/CX3CL1/WFDC1/NLRP1/METRNL/ELANE/GPX4/C3/APOE/DDT	26	1
GO:0060537	muscle tissue development	27/997	403/18723	0.130510319	0.696219783	0.658738052	ACTN2/VAMP5/VGLL4/GPX1/LMOD3/PDGFRA/SAP30/MEF2C/PDGFRB/DDX39B/PI16/TWIST1/DMD/SCX/ARNTL/EFEMP2/MYOZ1/MYL6B/CSRP2/NUPR1/ZFPM1/IFT20/KAT2A/NDUFV2/PIN1/TGFB1/CBY1	27	1
GO:0031334	positive regulation of protein-containing complex assembly	17/997	237/18723	0.13092444	0.696219783	0.658738052	PARK7/PINK1/RHOC/ARPC5/SUMO1/BRK1/LMOD3/CCL26/ARPC1A/ARPC1B/ARL2/ARL3/CDKN1B/ARPC3/STUB1/TGFB1/NR1H2	17	1
GO:0002328	pro-B cell differentiation	2/997	12/18723	0.131348336	0.696219783	0.658738052	HES5/SOX4	2	1
GO:0006534	cysteine metabolic process	2/997	12/18723	0.131348336	0.696219783	0.658738052	CSAD/MPST	2	1
GO:0006787	porphyrin-containing compound catabolic process	2/997	12/18723	0.131348336	0.696219783	0.658738052	HMOX2/BLVRB	2	1
GO:0009176	pyrimidine deoxyribonucleoside monophosphate metabolic process	2/997	12/18723	0.131348336	0.696219783	0.658738052	DUT/NT5C	2	1
GO:0009886	post-embryonic animal morphogenesis	2/997	12/18723	0.131348336	0.696219783	0.658738052	FBN1/HMGN1	2	1
GO:0030157	pancreatic juice secretion	2/997	12/18723	0.131348336	0.696219783	0.658738052	NR1H3/NR1H2	2	1
GO:0032096	negative regulation of response to food	2/997	12/18723	0.131348336	0.696219783	0.658738052	NENF/MKKS	2	1
GO:0032099	negative regulation of appetite	2/997	12/18723	0.131348336	0.696219783	0.658738052	NENF/MKKS	2	1
GO:0032105	negative regulation of response to extracellular stimulus	2/997	12/18723	0.131348336	0.696219783	0.658738052	NENF/MKKS	2	1
GO:0032108	negative regulation of response to nutrient levels	2/997	12/18723	0.131348336	0.696219783	0.658738052	NENF/MKKS	2	1
GO:0032908	regulation of transforming growth factor beta1 production	2/997	12/18723	0.131348336	0.696219783	0.658738052	LUM/CX3CL1	2	1
GO:0033015	tetrapyrrole catabolic process	2/997	12/18723	0.131348336	0.696219783	0.658738052	HMOX2/BLVRB	2	1
GO:0034145	positive regulation of toll-like receptor 4 signaling pathway	2/997	12/18723	0.131348336	0.696219783	0.658738052	NINJ1/NR1H3	2	1
GO:0042762	regulation of sulfur metabolic process	2/997	12/18723	0.131348336	0.696219783	0.658738052	NFE2L2/PDK2	2	1
GO:0046051	UTP metabolic process	2/997	12/18723	0.131348336	0.696219783	0.658738052	NME3/NME1	2	1
GO:0048548	regulation of pinocytosis	2/997	12/18723	0.131348336	0.696219783	0.658738052	NR1H3/NR1H2	2	1
GO:0051095	regulation of helicase activity	2/997	12/18723	0.131348336	0.696219783	0.658738052	SSBP1/IFIT1	2	1
GO:0061051	positive regulation of cell growth involved in cardiac muscle cell development	2/997	12/18723	0.131348336	0.696219783	0.658738052	DDX39B/PIN1	2	1
GO:0070572	positive regulation of neuron projection regeneration	2/997	12/18723	0.131348336	0.696219783	0.658738052	HGF/PTN	2	1
GO:0071107	response to parathyroid hormone	2/997	12/18723	0.131348336	0.696219783	0.658738052	MEF2C/SOST	2	1
GO:0071712	ER-associated misfolded protein catabolic process	2/997	12/18723	0.131348336	0.696219783	0.658738052	RNF5/SDF2L1	2	1
GO:0090085	regulation of protein deubiquitination	2/997	12/18723	0.131348336	0.696219783	0.658738052	PARK7/UBXN1	2	1
GO:1901503	ether biosynthetic process	2/997	12/18723	0.131348336	0.696219783	0.658738052	CHPT1/LPCAT2	2	1
GO:1903332	regulation of protein folding	2/997	12/18723	0.131348336	0.696219783	0.658738052	PDCL3/PDCD5	2	1
GO:1903800	positive regulation of production of miRNAs involved in gene silencing by miRNA	2/997	12/18723	0.131348336	0.696219783	0.658738052	MAP2K2/TGFB1	2	1
GO:1903909	regulation of receptor clustering	2/997	12/18723	0.131348336	0.696219783	0.658738052	PTN/CD81	2	1
GO:1990034	calcium ion export across plasma membrane	2/997	12/18723	0.131348336	0.696219783	0.658738052	CALM2/CALM3	2	1
GO:2000105	positive regulation of DNA-dependent DNA replication	2/997	12/18723	0.131348336	0.696219783	0.658738052	SSBP1/STOML2	2	1
GO:0060389	pathway-restricted SMAD protein phosphorylation	6/997	65/18723	0.131397833	0.696219783	0.658738052	CSNK2B/INHBA/GDF10/USP15/PIN1/TGFB1	6	1
GO:0070936	protein K48-linked ubiquitination	6/997	65/18723	0.131397833	0.696219783	0.658738052	SKP1/UBE2B/RNF5/GABARAP/RNF126/RBX1	6	1
GO:0016241	regulation of macroautophagy	11/997	141/18723	0.131729687	0.696219783	0.658738052	PINK1/ATP6V0B/PRKAA2/SLC25A4/VDAC1/RHEB/SLC25A5/ATP6V1G1/GAPDH/CHMP4A/NUPR1	11	1
GO:0010810	regulation of cell-substrate adhesion	16/997	221/18723	0.131916836	0.696219783	0.658738052	COL16A1/MYOC/ITGB1BP1/LIMS2/FBLN2/PTN/DLC1/JAK2/MDK/ARL2/EFEMP2/CIB1/CX3CL1/C1QBP/RRAS/LGALS1	16	1
GO:1905954	positive regulation of lipid localization	9/997	110/18723	0.131952771	0.696219783	0.658738052	FABP3/DBI/PRELID1/PLIN2/NR1H3/P2RX4/C3/APOE/NR1H2	9	1
GO:0016202	regulation of striated muscle tissue development	4/997	37/18723	0.132240562	0.696219783	0.658738052	LMOD3/MEF2C/TWIST1/TGFB1	4	1
GO:0072529	pyrimidine-containing compound catabolic process	4/997	37/18723	0.132240562	0.696219783	0.658738052	DUT/NEIL1/NTHL1/NT5C	4	1
GO:0007034	vacuolar transport	12/997	157/18723	0.132790929	0.696219783	0.658738052	PINK1/TMEM50A/CHMP2B/ZFYVE16/VPS28/CHMP5/VPS51/CHMP4A/STX8/SNF8/USE1/CHMP2A	12	1
GO:0002438	acute inflammatory response to antigenic stimulus	3/997	24/18723	0.133106716	0.696219783	0.658738052	PARK7/ELANE/C3	3	1
GO:0010155	regulation of proton transport	3/997	24/18723	0.133106716	0.696219783	0.658738052	PARK7/COX17/TWIST1	3	1
GO:0010226	response to lithium ion	3/997	24/18723	0.133106716	0.696219783	0.658738052	NFE2L2/IGFBP2/CDKN1B	3	1
GO:0016486	peptide hormone processing	3/997	24/18723	0.133106716	0.696219783	0.658738052	PCSK1N/CTSL/CTSZ	3	1
GO:0060149	negative regulation of posttranscriptional gene silencing	3/997	24/18723	0.133106716	0.696219783	0.658738052	KCNQ1OT1/NEAT1/TGFB1	3	1
GO:0060967	negative regulation of gene silencing by RNA	3/997	24/18723	0.133106716	0.696219783	0.658738052	KCNQ1OT1/NEAT1/TGFB1	3	1
GO:0061162	establishment of monopolar cell polarity	3/997	24/18723	0.133106716	0.696219783	0.658738052	OPHN1/IFT20/TCF15	3	1
GO:0070129	regulation of mitochondrial translation	3/997	24/18723	0.133106716	0.696219783	0.658738052	RPUSD3/C1QBP/COA3	3	1
GO:1903077	negative regulation of protein localization to plasma membrane	3/997	24/18723	0.133106716	0.696219783	0.658738052	TMEM59/GOPC/TGFB1	3	1
GO:1903428	positive regulation of reactive oxygen species biosynthetic process	3/997	24/18723	0.133106716	0.696219783	0.658738052	PARK7/ZNF205/SLC5A3	3	1
GO:2000310	regulation of NMDA receptor activity	3/997	24/18723	0.133106716	0.696219783	0.658738052	PINK1/MEF2C/RELN	3	1
GO:0006942	regulation of striated muscle contraction	8/997	95/18723	0.133297494	0.696219783	0.658738052	GSTM2/CALM2/SRI/DMD/TMEM38B/TNNT3/P2RX4/CALM3	8	1
GO:0036473	cell death in response to oxidative stress	8/997	95/18723	0.133297494	0.696219783	0.658738052	PARK7/PINK1/NFE2L2/GPX1/HGF/JAK2/TXN/PDE8A	8	1
GO:1990823	response to leukemia inhibitory factor	8/997	95/18723	0.133297494	0.696219783	0.658738052	SRM/PCOLCE2/SLC25A5/TLE4/EPS8/RNMT/SYNGR1/PMM1	8	1
GO:0031929	TOR signaling	10/997	126/18723	0.134720073	0.702899825	0.665058467	PINK1/PRKAA2/LAMTOR5/LAMTOR2/LAMTOR4/RELN/RHEB/EIF4EBP1/ARNTL/LAMTOR1	10	1
GO:0009314	response to radiation	30/997	456/18723	0.136249595	0.710123024	0.671892797	LZIC/B4GALT2/PLK3/VCAM1/IFI16/GPX1/UBE2B/GTF2H5/PTN/EEF1D/ANXA1/XPA/TXN/SWI5/CAT/RBM4/CRYAB/ADIRF/MGMT/IKBIP/ERCC5/CRIP1/EIF2AK4/IFT20/TP53I13/DYNLRB1/ELANE/BABAM1/XRCC6/HMGN1	30	1
GO:0097193	intrinsic apoptotic signaling pathway	20/997	288/18723	0.136484577	0.710590978	0.672335559	PARK7/PINK1/IFI16/NFE2L2/GPX1/HINT1/FIS1/JAK2/NDUFS3/PTPMT1/BAD/VDAC2/TNFRSF1A/ERP29/CRIP1/RPS27L/NUPR1/PDK2/NDUFA13/MIF	20	1
GO:0051216	cartilage development	14/997	190/18723	0.137130141	0.713123759	0.674731985	HES5/ADAMTS12/MEF2C/ANXA6/POR/SCX/MDK/MGP/LUM/KAT2A/DDRGK1/MKKS/COMP/TGFB1	14	1
GO:0006805	xenobiotic metabolic process	9/997	111/18723	0.137262481	0.713123759	0.674731985	GSTM2/GUK1/POR/AIP/GSTP1/AKR1C1/VKORC1/CBR1/CBR3	9	1
GO:0030193	regulation of blood coagulation	6/997	66/18723	0.13845879	0.717814957	0.679170627	NFE2L2/TFPI/PDGFRA/CD9/PRDX2/APOE	6	1
GO:2000573	positive regulation of DNA biosynthetic process	6/997	66/18723	0.13845879	0.717814957	0.679170627	CCT3/CCT7/PDGFRB/DDX39B/HGF/CCT8	6	1
GO:1904035	regulation of epithelial cell apoptotic process	8/997	96/18723	0.139083963	0.720293032	0.681515292	NFE2L2/ANGPT1/JAK2/MDK/BAD/PDCD4/NUPR1/RAMP2	8	1
GO:0010833	telomere maintenance via telomere lengthening	7/997	81/18723	0.139739057	0.72215728	0.683279177	CCT3/CCT7/RAD50/NHP2/NOP10/SMG6/CCT8	7	1
GO:1903533	regulation of protein targeting	7/997	81/18723	0.139739057	0.72215728	0.683279177	PINK1/HAX1/ITGB1BP1/FIS1/CIB1/UBL5/PDCD5	7	1
GO:0034976	response to endoplasmic reticulum stress	18/997	256/18723	0.140010838	0.722798568	0.68388594	PARK7/UFC1/NFE2L2/RNF5/SEC61B/NR1H3/UBXN1/ERP29/EIF2AK4/PDIA3/STUB1/NUPR1/DDRGK1/TMEM259/FBXO17/RCN3/NR1H2/SDF2L1	18	1
GO:2001233	regulation of apoptotic signaling pathway	24/997	356/18723	0.140259715	0.723320387	0.684379666	PARK7/PINK1/NFE2L2/GPX1/SH3RF1/PRELID1/INHBA/HGF/FIS1/SLC25A5/NDUFS3/PTPMT1/BAD/GSTP1/CTSC/VDAC2/ERP29/PDIA3/NUPR1/CX3CL1/TNFSF12/PRDX2/NDUFA13/MIF	24	1
GO:0052126	movement in host environment	13/997	175/18723	0.141662382	0.726772923	0.687646331	CD46/RPSA/CHMP2B/SNX3/DYNLT1/CTSL/IFITM1/CD81/SIVA1/PHB/BSG/CHMP2A/LGALS1	13	1
GO:0035886	vascular associated smooth muscle cell differentiation	4/997	38/18723	0.141960149	0.726772923	0.687646331	EFEMP2/PDCD4/RAMP2/COMP	4	1
GO:0042596	fear response	4/997	38/18723	0.141960149	0.726772923	0.687646331	MEF2C/VDAC1/MDK/APOE	4	1
GO:0048713	regulation of oligodendrocyte differentiation	4/997	38/18723	0.141960149	0.726772923	0.687646331	HES5/PTN/RHEB/MDK	4	1
GO:1903725	regulation of phospholipid metabolic process	4/997	38/18723	0.141960149	0.726772923	0.687646331	FABP3/DNAJC19/STOML2/APOC1	4	1
GO:0060147	regulation of posttranscriptional gene silencing	5/997	52/18723	0.141981743	0.726772923	0.687646331	KCNQ1OT1/NEAT1/MAP2K2/WTIP/TGFB1	5	1
GO:0072523	purine-containing compound catabolic process	5/997	52/18723	0.141981743	0.726772923	0.687646331	HINT1/DNPH1/PDE8A/NT5C/PDE4C	5	1
GO:0000956	nuclear-transcribed mRNA catabolic process	9/997	112/18723	0.142680842	0.726772923	0.687646331	MAGOH/ZFP36L2/EXOSC7/EXOSC4/DCPS/PRPF18/SMG6/LSM7/LSM4	9	1
GO:0014909	smooth muscle cell migration	8/997	97/18723	0.144994151	0.726772923	0.687646331	S100A11/ARPC5/NFE2L2/MEF2C/PDGFRB/MDK/GSTP1/APEX1	8	1
GO:0070167	regulation of biomineral tissue development	8/997	97/18723	0.144994151	0.726772923	0.687646331	ATRAID/WNT6/MEF2C/TWIST1/PTN/MGP/COMP/TGFB1	8	1
GO:0007288	sperm axoneme assembly	3/997	25/18723	0.145610371	0.726772923	0.687646331	SPAG16/UBE2B/TPGS1	3	1
GO:0009147	pyrimidine nucleoside triphosphate metabolic process	3/997	25/18723	0.145610371	0.726772923	0.687646331	DUT/NME3/NME1	3	1
GO:0010996	response to auditory stimulus	3/997	25/18723	0.145610371	0.726772923	0.687646331	PTN/XPA/MDK	3	1
GO:0033119	negative regulation of RNA splicing	3/997	25/18723	0.145610371	0.726772923	0.687646331	SRSF9/SAP18/C1QBP	3	1
GO:0033622	integrin activation	3/997	25/18723	0.145610371	0.726772923	0.687646331	COL16A1/ITGB1BP1/CX3CL1	3	1
GO:0044550	secondary metabolite biosynthetic process	3/997	25/18723	0.145610371	0.726772923	0.687646331	ZEB2/BDH2/DDT	3	1
GO:0046339	diacylglycerol metabolic process	3/997	25/18723	0.145610371	0.726772923	0.687646331	DGKG/PLCE1/ANG	3	1
GO:0061339	establishment or maintenance of monopolar cell polarity	3/997	25/18723	0.145610371	0.726772923	0.687646331	OPHN1/IFT20/TCF15	3	1
GO:0070199	establishment of protein localization to chromosome	3/997	25/18723	0.145610371	0.726772923	0.687646331	CCT3/CCT7/CCT8	3	1
GO:0072012	glomerulus vasculature development	3/997	25/18723	0.145610371	0.726772923	0.687646331	PDGFRA/PDGFRB/ANGPT1	3	1
GO:0086064	cell communication by electrical coupling involved in cardiac conduction	3/997	25/18723	0.145610371	0.726772923	0.687646331	CALM2/SRI/CALM3	3	1
GO:0090169	regulation of spindle assembly	3/997	25/18723	0.145610371	0.726772923	0.687646331	CHMP2B/CHMP5/CHMP2A	3	1
GO:0120316	sperm flagellum assembly	3/997	25/18723	0.145610371	0.726772923	0.687646331	SPAG16/UBE2B/TPGS1	3	1
GO:0140448	signaling receptor ligand precursor processing	3/997	25/18723	0.145610371	0.726772923	0.687646331	PCSK1N/CTSL/CTSZ	3	1
GO:0070527	platelet aggregation	6/997	67/18723	0.145692717	0.726772923	0.687646331	PDGFRA/CLIC1/JAK2/CD9/MYL12A/COMP	6	1
GO:0072665	protein localization to vacuole	6/997	67/18723	0.145692717	0.726772923	0.687646331	LAMTOR5/ZFYVE16/LAMTOR4/VPS28/CD81/SNF8	6	1
GO:0014065	phosphatidylinositol 3-kinase signaling	11/997	144/18723	0.145910243	0.726772923	0.687646331	HAX1/MYOC/PDGFRA/PDGFRB/TWIST1/HGF/RELN/ANGPT1/JAK2/CAT/C1QBP	11	1
GO:0046718	viral entry into host cell	11/997	144/18723	0.145910243	0.726772923	0.687646331	CD46/RPSA/SNX3/DYNLT1/CTSL/IFITM1/CD81/SIVA1/PHB/BSG/LGALS1	11	1
GO:0032956	regulation of actin cytoskeleton organization	24/997	358/18723	0.146238143	0.726772923	0.687646331	RHOC/HAX1/MYOC/ARPC5/ACTN2/ITGB1BP1/PLEKHH2/BRK1/TWF2/LMOD3/PDGFRA/PDGFRB/ARHGAP18/CCL26/ARPC1A/ARPC1B/DLC1/PHPT1/MDK/EPS8/LIMA1/ARPC3/CX3CL1/MKKS	24	1
GO:0043271	negative regulation of ion transport	12/997	160/18723	0.146238328	0.726772923	0.687646331	GSTM2/ACTN2/CALM2/SUMO1/VDAC1/GOPC/TWIST1/SRI/ISCU/RRAD/REM1/CALM3	12	1
GO:0046889	positive regulation of lipid biosynthetic process	7/997	82/18723	0.146241074	0.726772923	0.687646331	FABP3/STARD4/POR/ANXA1/NR1H3/APOE/NR1H2	7	1
GO:0072527	pyrimidine-containing compound metabolic process	7/997	82/18723	0.146241074	0.726772923	0.687646331	ERH/DUT/NEIL1/NME3/NTHL1/NME1/NT5C	7	1
GO:0031348	negative regulation of defense response	18/997	258/18723	0.147103167	0.726772923	0.687646331	PSMB4/IFI16/GPX1/PARP14/HLA-F/HGF/MDK/NR1H3/GSTP1/TNFRSF1A/USP15/CX3CL1/WFDC1/C1QBP/METRNL/ELANE/APOE/NR1H2	18	1
GO:0001933	negative regulation of protein phosphorylation	23/997	342/18723	0.148836568	0.726772923	0.687646331	PARK7/ITGB1BP1/CALM2/PARP14/UBE2B/TWIST1/HGF/PRKAG2/DMD/DUSP26/ANGPT1/GSTP1/PDCD4/CDKN1B/CIB1/PARD6A/PKIG/FKBP8/TGFB1/APOE/CALM3/PPP2R1A/ADARB1	23	1
GO:0016055	Wnt signaling pathway	29/997	444/18723	0.149599393	0.726772923	0.687646331	PRKAA2/MYOC/TMEM9/ZEB2/IGFBP2/WNT6/VGLL4/RBMS3/UBE2B/SOX4/CSNK2B/SNX3/MLLT3/TLE4/ARNTL/MDK/IGFBP6/GSC/TGFB1I1/TAX1BP3/IFT20/SOST/RNF213/PIN1/TGFB1/APOE/PPP2R1A/CBY1/RBX1	29	1
GO:0005513	detection of calcium ion	2/997	13/18723	0.149987873	0.726772923	0.687646331	CALM2/CALM3	2	1
GO:0006264	mitochondrial DNA replication	2/997	13/18723	0.149987873	0.726772923	0.687646331	SSBP1/STOML2	2	1
GO:0010745	negative regulation of macrophage derived foam cell differentiation	2/997	13/18723	0.149987873	0.726772923	0.687646331	NR1H3/NR1H2	2	1
GO:0010917	negative regulation of mitochondrial membrane potential	2/997	13/18723	0.149987873	0.726772923	0.687646331	PRELID1/HEBP2	2	1
GO:0014842	regulation of skeletal muscle satellite cell proliferation	2/997	13/18723	0.149987873	0.726772923	0.687646331	ANGPT1/JAK2	2	1
GO:0016078	tRNA catabolic process	2/997	13/18723	0.149987873	0.726772923	0.687646331	EXOSC7/ANG	2	1
GO:0018095	protein polyglutamylation	2/997	13/18723	0.149987873	0.726772923	0.687646331	TTLL7/TPGS1	2	1
GO:0021681	cerebellar granular layer development	2/997	13/18723	0.149987873	0.726772923	0.687646331	OPHN1/MDK	2	1
GO:0021794	thalamus development	2/997	13/18723	0.149987873	0.726772923	0.687646331	UQCRQ/PTN	2	1
GO:0032429	regulation of phospholipase A2 activity	2/997	13/18723	0.149987873	0.726772923	0.687646331	ANXA1/ANG	2	1
GO:0032905	transforming growth factor beta1 production	2/997	13/18723	0.149987873	0.726772923	0.687646331	LUM/CX3CL1	2	1
GO:0033700	phospholipid efflux	2/997	13/18723	0.149987873	0.726772923	0.687646331	APOE/APOC1	2	1
GO:0034112	positive regulation of homotypic cell-cell adhesion	2/997	13/18723	0.149987873	0.726772923	0.687646331	JAK2/LGALS1	2	1
GO:0034982	mitochondrial protein processing	2/997	13/18723	0.149987873	0.726772923	0.687646331	IMMP2L/STOML2	2	1
GO:0035331	negative regulation of hippo signaling	2/997	13/18723	0.149987873	0.726772923	0.687646331	VGLL4/WTIP	2	1
GO:0035845	photoreceptor cell outer segment organization	2/997	13/18723	0.149987873	0.726772923	0.687646331	AHI1/IFT20	2	1
GO:0042769	DNA damage response, detection of DNA damage	2/997	13/18723	0.149987873	0.726772923	0.687646331	SOX4/MRPS26	2	1
GO:0043928	exonucleolytic catabolism of deadenylated mRNA	2/997	13/18723	0.149987873	0.726772923	0.687646331	EXOSC7/DCPS	2	1
GO:0044794	positive regulation by host of viral process	2/997	13/18723	0.149987873	0.726772923	0.687646331	PPIB/APOE	2	1
GO:0048012	hepatocyte growth factor receptor signaling pathway	2/997	13/18723	0.149987873	0.726772923	0.687646331	ADAMTS12/HGF	2	1
GO:0048070	regulation of developmental pigmentation	2/997	13/18723	0.149987873	0.726772923	0.687646331	ZEB2/SPNS2	2	1
GO:0048266	behavioral response to pain	2/997	13/18723	0.149987873	0.726772923	0.687646331	P2RX4/TSPO	2	1
GO:0072578	neurotransmitter-gated ion channel clustering	2/997	13/18723	0.149987873	0.726772923	0.687646331	RELN/APOE	2	1
GO:0120305	regulation of pigmentation	2/997	13/18723	0.149987873	0.726772923	0.687646331	ZEB2/SPNS2	2	1
GO:1900272	negative regulation of long-term synaptic potentiation	2/997	13/18723	0.149987873	0.726772923	0.687646331	PTN/APOE	2	1
GO:1903977	positive regulation of glial cell migration	2/997	13/18723	0.149987873	0.726772923	0.687646331	P2RX4/CX3CL1	2	1
GO:0008347	glial cell migration	5/997	53/18723	0.150364593	0.727158415	0.68801107	RELN/CD9/P2RX4/CX3CL1/TSPO	5	1
GO:0060966	regulation of gene silencing by RNA	5/997	53/18723	0.150364593	0.727158415	0.68801107	KCNQ1OT1/NEAT1/MAP2K2/WTIP/TGFB1	5	1
GO:0022604	regulation of cell morphogenesis	21/997	309/18723	0.150722855	0.728171425	0.688969543	RHOC/PLEKHO1/MYOC/ITGB1BP1/LIMS2/MYO10/ARHGAP18/RELN/PTN/DLC1/ANXA1/MDK/EPS8/FGD4/ATP10A/CIB1/ALDOA/CFDP1/C1QBP/MYL12A/WTIP	21	1
GO:2001243	negative regulation of intrinsic apoptotic signaling pathway	8/997	98/18723	0.151025794	0.728357715	0.689145804	PARK7/PINK1/NFE2L2/GPX1/NDUFS3/VDAC2/NDUFA13/MIF	8	1
GO:0001941	postsynaptic membrane organization	4/997	39/18723	0.151952028	0.728357715	0.689145804	CRIPT/RELN/PTN/APOE	4	1
GO:0002701	negative regulation of production of molecular mediator of immune response	4/997	39/18723	0.151952028	0.728357715	0.689145804	HLA-F/ANGPT1/CUEDC2/TGFB1	4	1
GO:0045923	positive regulation of fatty acid metabolic process	4/997	39/18723	0.151952028	0.728357715	0.689145804	TWIST1/ANXA1/NR1H3/NR1H2	4	1
GO:0051084	'de novo' posttranslational protein folding	4/997	39/18723	0.151952028	0.728357715	0.689145804	BAG1/SDF2/DNAJC7/SDF2L1	4	1
GO:0090207	regulation of triglyceride metabolic process	4/997	39/18723	0.151952028	0.728357715	0.689145804	NR1H3/C3/APOE/NR1H2	4	1
GO:1901861	regulation of muscle tissue development	4/997	39/18723	0.151952028	0.728357715	0.689145804	LMOD3/MEF2C/TWIST1/TGFB1	4	1
GO:2000249	regulation of actin cytoskeleton reorganization	4/997	39/18723	0.151952028	0.728357715	0.689145804	HAX1/PDGFRA/PHPT1/MDK	4	1
GO:0043254	regulation of protein-containing complex assembly	28/997	428/18723	0.15256624	0.730586282	0.691254394	PARK7/PINK1/RHOC/HAX1/ARPC5/SUMO1/BRK1/TWF2/LMOD3/ARHGAP18/CCL26/ARPC1A/ARPC1B/EIF4EBP1/ARL2/CRYAB/VDAC2/ARL3/CDKN1B/EPS8/ARPC3/STUB1/PRRT2/SOST/MKKS/TGFB1/APOE/NR1H2	28	1
GO:1901654	response to ketone	14/997	194/18723	0.153775575	0.735657542	0.696052638	PARK7/NASP/PRKAA2/CSNK2B/PTN/NR1H3/BAD/DCPS/AKR1C2/RAMP2/NME1/TGFB1/CALM3/TSPO	14	1
GO:0198738	cell-cell signaling by wnt	29/997	446/18723	0.155160489	0.741466951	0.70154929	PRKAA2/MYOC/TMEM9/ZEB2/IGFBP2/WNT6/VGLL4/RBMS3/UBE2B/SOX4/CSNK2B/SNX3/MLLT3/TLE4/ARNTL/MDK/IGFBP6/GSC/TGFB1I1/TAX1BP3/IFT20/SOST/RNF213/PIN1/TGFB1/APOE/PPP2R1A/CBY1/RBX1	29	1
GO:0015918	sterol transport	10/997	130/18723	0.155292935	0.741466951	0.70154929	STARD4/NR1H3/LAMTOR1/AKR1C1/LIMA1/NPC2/APOE/APOC1/NR1H2/TSPO	10	1
GO:0030100	regulation of endocytosis	15/997	211/18723	0.156509474	0.745764645	0.705615614	LRPAP1/ZFYVE16/CD14/AHI1/OPHN1/ANGPT1/VPS28/CD151/NR1H3/C3/APOE/APOC1/CALM3/AP2S1/NR1H2	15	1
GO:0006898	receptor-mediated endocytosis	17/997	244/18723	0.156603167	0.745764645	0.705615614	HSPG2/RAMP1/LRPAP1/CD14/CLTB/AHI1/OPHN1/ANGPT1/CLTA/CTSL/CD81/CD9/RAMP2/C3/APOE/APOC1/AP2S1	17	1
GO:0110149	regulation of biomineralization	8/997	99/18723	0.157176487	0.745764645	0.705615614	ATRAID/WNT6/MEF2C/TWIST1/PTN/MGP/COMP/TGFB1	8	1
GO:0001963	synaptic transmission, dopaminergic	3/997	26/18723	0.158478797	0.745764645	0.705615614	PARK7/PINK1/PNKD	3	1
GO:0003416	endochondral bone growth	3/997	26/18723	0.158478797	0.745764645	0.705615614	ANXA6/POR/COMP	3	1
GO:0006614	SRP-dependent cotranslational protein targeting to membrane	3/997	26/18723	0.158478797	0.745764645	0.705615614	SRP9/SEC61B/SRP14	3	1
GO:0010875	positive regulation of cholesterol efflux	3/997	26/18723	0.158478797	0.745764645	0.705615614	NR1H3/APOE/NR1H2	3	1
GO:0016226	iron-sulfur cluster assembly	3/997	26/18723	0.158478797	0.745764645	0.705615614	NFU1/ISCU/GLRX5	3	1
GO:0031163	metallo-sulfur cluster assembly	3/997	26/18723	0.158478797	0.745764645	0.705615614	NFU1/ISCU/GLRX5	3	1
GO:0032682	negative regulation of chemokine production	3/997	26/18723	0.158478797	0.745764645	0.705615614	SIGIRR/GSTP1/ELANE	3	1
GO:0034643	establishment of mitochondrion localization, microtubule-mediated	3/997	26/18723	0.158478797	0.745764645	0.705615614	UXT/RHOT2/HSBP1	3	1
GO:0047497	mitochondrion transport along microtubule	3/997	26/18723	0.158478797	0.745764645	0.705615614	UXT/RHOT2/HSBP1	3	1
GO:0051560	mitochondrial calcium ion homeostasis	3/997	26/18723	0.158478797	0.745764645	0.705615614	ANXA6/FIS1/SMDT1	3	1
GO:1904376	negative regulation of protein localization to cell periphery	3/997	26/18723	0.158478797	0.745764645	0.705615614	TMEM59/GOPC/TGFB1	3	1
GO:2000108	positive regulation of leukocyte apoptotic process	3/997	26/18723	0.158478797	0.745764645	0.705615614	MEF2C/PRELID1/ANXA1	3	1
GO:0060350	endochondral bone morphogenesis	5/997	54/18723	0.158949987	0.747031722	0.706814477	MEF2C/ANXA6/POR/SCX/COMP	5	1
GO:0030278	regulation of ossification	9/997	115/18723	0.159571035	0.747031722	0.706814477	ATRAID/MEF2C/TWIST1/PTN/MDK/MGP/SOST/COMP/TGFB1	9	1
GO:0006405	RNA export from nucleus	7/997	84/18723	0.159663911	0.747031722	0.706814477	ZC3H11A/THOC7/DDX39B/ENY2/SARNP/SMG6/AKAP8L	7	1
GO:0032370	positive regulation of lipid transport	7/997	84/18723	0.159663911	0.747031722	0.706814477	FABP3/DBI/PRELID1/NR1H3/P2RX4/APOE/NR1H2	7	1
GO:0032508	DNA duplex unwinding	7/997	84/18723	0.159663911	0.747031722	0.706814477	CHD5/RAD50/MCM7/SSBP1/ANXA1/CHD9/XRCC6	7	1
GO:1900542	regulation of purine nucleotide metabolic process	7/997	84/18723	0.159663911	0.747031722	0.706814477	PINK1/PRKAA2/PRKAG2/ARL2/NUPR1/PDK2/EIF6	7	1
GO:0010976	positive regulation of neuron projection development	12/997	163/18723	0.160376778	0.749650382	0.709292158	NFE2L2/TWF2/SNX3/DYNLT1/HGF/RELN/PTN/UBE2V2/MDK/CX3CL1/NME1/APOE	12	1
GO:0033344	cholesterol efflux	6/997	69/18723	0.160659869	0.749685742	0.709325615	NR1H3/LAMTOR1/NPC2/APOE/APOC1/NR1H2	6	1
GO:0009749	response to glucose	15/997	212/18723	0.160690712	0.749685742	0.709325615	PRKAA2/MPC2/NDUFAF2/SOX4/HMGN3/SRI/FIS1/ENY2/PHPT1/BAD/CDKN1B/DYNLL1/EIF2B1/NME1/LGALS1	15	1
GO:1903531	negative regulation of secretion by cell	11/997	147/18723	0.160852549	0.749726071	0.709363773	PNKD/NDUFAF2/HLA-F/INHBA/ENY2/ANXA1/SERGEF/NR1H3/TNFRSF1A/ERP29/APOE	11	1
GO:0010543	regulation of platelet activation	4/997	40/18723	0.162201272	0.752429409	0.711921573	PDGFRA/JAK2/CD9/APOE	4	1
GO:0010863	positive regulation of phospholipase C activity	4/997	40/18723	0.162201272	0.752429409	0.711921573	PDGFRA/PDGFRB/ANG/PHB	4	1
GO:0030501	positive regulation of bone mineralization	4/997	40/18723	0.162201272	0.752429409	0.711921573	ATRAID/MEF2C/PTN/TGFB1	4	1
GO:0043001	Golgi to plasma membrane protein transport	4/997	40/18723	0.162201272	0.752429409	0.711921573	VAMP5/GOPC/RAB34/ARFRP1	4	1
GO:0045022	early endosome to late endosome transport	4/997	40/18723	0.162201272	0.752429409	0.711921573	SNX3/STX8/SNF8/MAP2K2	4	1
GO:0031032	actomyosin structure organization	14/997	196/18723	0.162482951	0.753022312	0.712482557	RHOC/MYOC/CDC42BPA/ACTN2/ITGB1BP1/LMOD3/PDGFRA/PDGFRB/DLC1/TNNT3/MYOZ1/CSRP2/MKKS/CNN1	14	1
GO:0019218	regulation of steroid metabolic process	8/997	100/18723	0.163443694	0.756758218	0.716017336	STARD4/POR/ASAH1/LAMTOR1/STUB1/APOE/APOC1/TSPO	8	1
GO:2000058	regulation of ubiquitin-dependent protein catabolic process	12/997	164/18723	0.165238918	0.764181825	0.723041286	PARK7/PLK3/PDCL3/NFE2L2/SUMO1/UBE2V2/UBXN1/STUB1/GABARAP/DDRGK1/RAD23A/RBX1	12	1
GO:0051283	negative regulation of sequestering of calcium ion	9/997	116/18723	0.165406661	0.764181825	0.723041286	GSTM2/CALM2/ANXA6/SRI/DMD/TMEM38B/CX3CL1/MCOLN1/CALM3	9	1
GO:0043484	regulation of RNA splicing	11/997	148/18723	0.165997359	0.764181825	0.723041286	MAGOH/PRDX6/FASTK/FAM50A/HABP4/RBM4/SRSF9/SAP18/AHNAK2/C1QBP/SON	11	1
GO:0001819	positive regulation of cytokine production	30/997	467/18723	0.16606261	0.764181825	0.723041286	PARK7/LAMTOR5/S100A13/IFI16/CD46/SPON2/CD14/HLA-F/HLA-DPA1/TWIST1/HGF/JAK2/STOML2/ANXA1/AGPAT2/CD81/MDK/GAPDH/LUM/IL17D/CX3CL1/ZFPM1/NLRP1/KAT2A/PHB/ELANE/C3/TGFB1/MIF/DDT	30	1
GO:0044774	mitotic DNA integrity checkpoint signaling	7/997	85/18723	0.166577712	0.764181825	0.723041286	SYF2/PLK3/SOX4/CDKN1B/RPS27L/NAE1/BABAM1	7	1
GO:0055072	iron ion homeostasis	7/997	85/18723	0.166577712	0.764181825	0.723041286	SLC40A1/BDH2/SRI/ATP6V1G1/ISCU/HMOX2/FTL	7	1
GO:0048016	inositol phosphate-mediated signaling	5/997	55/18723	0.167729522	0.764181825	0.723041286	CAMTA1/MYOZ1/PLCE1/CIB1/HOMER3	5	1
GO:1905952	regulation of lipid localization	13/997	181/18723	0.168705726	0.764181825	0.723041286	FABP3/DBI/PRELID1/FIS1/PLIN2/NR1H3/LAMTOR1/P2RX4/C3/APOE/APOC1/NR1H2/TSPO	13	1
GO:0002864	regulation of acute inflammatory response to antigenic stimulus	2/997	14/18723	0.169106849	0.764181825	0.723041286	PARK7/C3	2	1
GO:0006241	CTP biosynthetic process	2/997	14/18723	0.169106849	0.764181825	0.723041286	NME3/NME1	2	1
GO:0006287	base-excision repair, gap-filling	2/997	14/18723	0.169106849	0.764181825	0.723041286	APEX1/NEIL1	2	1
GO:0006596	polyamine biosynthetic process	2/997	14/18723	0.169106849	0.764181825	0.723041286	SRM/OAZ1	2	1
GO:0009159	deoxyribonucleoside monophosphate catabolic process	2/997	14/18723	0.169106849	0.764181825	0.723041286	DNPH1/NT5C	2	1
GO:0009214	cyclic nucleotide catabolic process	2/997	14/18723	0.169106849	0.764181825	0.723041286	PDE8A/PDE4C	2	1
GO:0010838	positive regulation of keratinocyte proliferation	2/997	14/18723	0.169106849	0.764181825	0.723041286	MDK/FGF7	2	1
GO:0010867	positive regulation of triglyceride biosynthetic process	2/997	14/18723	0.169106849	0.764181825	0.723041286	NR1H3/NR1H2	2	1
GO:0019321	pentose metabolic process	2/997	14/18723	0.169106849	0.764181825	0.723041286	UXS1/DCXR	2	1
GO:0033169	histone H3-K9 demethylation	2/997	14/18723	0.169106849	0.764181825	0.723041286	JMJD1C/HSF4	2	1
GO:0035791	platelet-derived growth factor receptor-beta signaling pathway	2/997	14/18723	0.169106849	0.764181825	0.723041286	PDGFRB/PDGFRL	2	1
GO:0036444	calcium import into the mitochondrion	2/997	14/18723	0.169106849	0.764181825	0.723041286	VDAC1/SMDT1	2	1
GO:0042921	glucocorticoid receptor signaling pathway	2/997	14/18723	0.169106849	0.764181825	0.723041286	ARNTL/PHB	2	1
GO:0070278	extracellular matrix constituent secretion	2/997	14/18723	0.169106849	0.764181825	0.723041286	TMEM38B/TNFRSF1A	2	1
GO:0071415	cellular response to purine-containing compound	2/997	14/18723	0.169106849	0.764181825	0.723041286	GSTM2/TMEM38B	2	1
GO:1900037	regulation of cellular response to hypoxia	2/997	14/18723	0.169106849	0.764181825	0.723041286	PINK1/CHCHD2	2	1
GO:1904294	positive regulation of ERAD pathway	2/997	14/18723	0.169106849	0.764181825	0.723041286	NFE2L2/TMEM259	2	1
GO:2001256	regulation of store-operated calcium entry	2/997	14/18723	0.169106849	0.764181825	0.723041286	SARAF/HOMER3	2	1
GO:0007286	spermatid development	12/997	165/18723	0.170174017	0.766600661	0.725329901	CHD5/MFSD14A/SPAG16/UBE2B/CEP57/DPY19L2/DYNLL1/CCNB1IP1/SLIRP/CIB1/MKKS/TPGS1	12	1
GO:0071772	response to BMP	12/997	165/18723	0.170174017	0.766600661	0.725329901	HES5/ADAMTS12/SCX/FBXL15/PDCD4/USP15/FBN1/SOST/TMEM100/FKBP8/COMP/TGFB1	12	1
GO:0071773	cellular response to BMP stimulus	12/997	165/18723	0.170174017	0.766600661	0.725329901	HES5/ADAMTS12/SCX/FBXL15/PDCD4/USP15/FBN1/SOST/TMEM100/FKBP8/COMP/TGFB1	12	1
GO:0009411	response to UV	11/997	149/18723	0.171222094	0.766600661	0.725329901	GPX1/UBE2B/PTN/XPA/CAT/ERCC5/CRIP1/EIF2AK4/TP53I13/ELANE/HMGN1	11	1
GO:0032368	regulation of lipid transport	11/997	149/18723	0.171222094	0.766600661	0.725329901	FABP3/DBI/PRELID1/FIS1/NR1H3/LAMTOR1/P2RX4/APOE/APOC1/NR1H2/TSPO	11	1
GO:0000469	cleavage involved in rRNA processing	3/997	27/18723	0.171678448	0.766600661	0.725329901	ERI3/EXOSC7/NHP2	3	1
GO:0018904	ether metabolic process	3/997	27/18723	0.171678448	0.766600661	0.725329901	TXN/CHPT1/LPCAT2	3	1
GO:0031954	positive regulation of protein autophosphorylation	3/997	27/18723	0.171678448	0.766600661	0.725329901	CALM2/RAD50/CALM3	3	1
GO:0032967	positive regulation of collagen biosynthetic process	3/997	27/18723	0.171678448	0.766600661	0.725329901	PDGFRB/SCX/TGFB1	3	1
GO:0034377	plasma lipoprotein particle assembly	3/997	27/18723	0.171678448	0.766600661	0.725329901	APOE/APOC1/NR1H2	3	1
GO:0039529	RIG-I signaling pathway	3/997	27/18723	0.171678448	0.766600661	0.725329901	USP15/C1QBP/PHB	3	1
GO:0061437	renal system vasculature development	3/997	27/18723	0.171678448	0.766600661	0.725329901	PDGFRA/PDGFRB/ANGPT1	3	1
GO:0061440	kidney vasculature development	3/997	27/18723	0.171678448	0.766600661	0.725329901	PDGFRA/PDGFRB/ANGPT1	3	1
GO:0009167	purine ribonucleoside monophosphate metabolic process	4/997	41/18723	0.172692621	0.769024282	0.727623043	GUK1/AK1/APRT/NT5C	4	1
GO:0048634	regulation of muscle organ development	4/997	41/18723	0.172692621	0.769024282	0.727623043	LMOD3/MEF2C/TWIST1/TGFB1	4	1
GO:1902116	negative regulation of organelle assembly	4/997	41/18723	0.172692621	0.769024282	0.727623043	PINK1/CHMP4A/NUPR1/KAT2A	4	1
GO:0048017	inositol lipid-mediated signaling	13/997	182/18723	0.173449963	0.770356762	0.728883788	HAX1/MYOC/PDGFRA/PDGFRB/TWIST1/HGF/RELN/ANGPT1/JAK2/CAT/PLCE1/TNFAIP8L3/C1QBP	13	1
GO:0051260	protein homooligomerization	13/997	182/18723	0.173449963	0.770356762	0.728883788	KCTD16/SSBP1/HSD17B10/NINJ1/CEP57/ALDOA/NLRP1/RNF213/MCOLN1/CHMP2A/MIF/CBY1/USP16	13	1
GO:0006140	regulation of nucleotide metabolic process	7/997	86/18723	0.173621477	0.770356762	0.728883788	PINK1/PRKAA2/PRKAG2/ARL2/NUPR1/PDK2/EIF6	7	1
GO:0015908	fatty acid transport	7/997	86/18723	0.173621477	0.770356762	0.728883788	FABP3/FIS1/PLIN2/ANXA1/P2RX4/APOE/SLC27A5	7	1
GO:0014706	striated muscle tissue development	25/997	384/18723	0.174618615	0.77407926	0.732405882	ACTN2/VAMP5/VGLL4/GPX1/LMOD3/PDGFRA/SAP30/MEF2C/PDGFRB/DDX39B/PI16/TWIST1/DMD/SCX/ARNTL/MYOZ1/MYL6B/NUPR1/ZFPM1/IFT20/KAT2A/NDUFV2/PIN1/TGFB1/CBY1	25	1
GO:1903706	regulation of hemopoiesis	24/997	367/18723	0.174911654	0.774676592	0.732971055	HAX1/CD46/ZFP36L2/P4HTM/SH3RF1/MEF2C/PRELID1/SOX4/INHBA/CNOT4/PTN/ANXA1/MDK/BAD/IL17D/FBN1/CIB1/ZFPM1/KAT2A/NME1/EIF6/PRDX2/TGFB1/XRCC6	24	1
GO:0043112	receptor metabolic process	12/997	166/18723	0.175180975	0.775167894	0.733435908	RAMP1/LRPAP1/AHI1/OPHN1/ANGPT1/CHMP5/CD81/LAMTOR1/CD9/RAMP2/TGFB1/APOE	12	1
GO:0045824	negative regulation of innate immune response	6/997	71/18723	0.176257718	0.775554247	0.733801461	IFI16/PARP14/HLA-F/NR1H3/USP15/NR1H2	6	1
GO:0050795	regulation of behavior	6/997	71/18723	0.176257718	0.775554247	0.733801461	MEF2C/AHI1/RELN/MDK/EIF2AK4/APOE	6	1
GO:0050818	regulation of coagulation	6/997	71/18723	0.176257718	0.775554247	0.733801461	NFE2L2/TFPI/PDGFRA/CD9/PRDX2/APOE	6	1
GO:0071230	cellular response to amino acid stimulus	6/997	71/18723	0.176257718	0.775554247	0.733801461	COL16A1/LAMTOR5/LAMTOR2/PDGFRA/LAMTOR4/LAMTOR1	6	1
GO:0010522	regulation of calcium ion transport into cytosol	8/997	102/18723	0.176316851	0.775554247	0.733801461	GSTM2/CALM2/SRI/DMD/TMEM38B/P2RX4/CX3CL1/CALM3	8	1
GO:0043470	regulation of carbohydrate catabolic process	5/997	56/18723	0.176694521	0.775554247	0.733801461	PRKAA2/PRKAG2/ARL2/NUPR1/EIF6	5	1
GO:0046456	icosanoid biosynthetic process	5/997	56/18723	0.176694521	0.775554247	0.733801461	MGST3/ANXA1/MIF/GGT5/CBR1	5	1
GO:0048008	platelet-derived growth factor receptor signaling pathway	5/997	56/18723	0.176694521	0.775554247	0.733801461	PDGFRA/PDGFRB/PDGFRL/JAK2/IFT20	5	1
GO:0070534	protein K63-linked ubiquitination	5/997	56/18723	0.176694521	0.775554247	0.733801461	UBE2B/RNF5/UBE2V2/STUB1/RNF126	5	1
GO:0032147	activation of protein kinase activity	10/997	134/18723	0.177330819	0.775643459	0.73388587	PARK7/PINK1/ITGB1BP1/PRKAG2/ANGPT1/JAK2/TXN/ANG/PHB/GPRC5C	10	1
GO:0051282	regulation of sequestering of calcium ion	9/997	118/18723	0.177374135	0.775643459	0.73388587	GSTM2/CALM2/ANXA6/SRI/DMD/TMEM38B/CX3CL1/MCOLN1/CALM3	9	1
GO:0071346	cellular response to interferon-gamma	9/997	118/18723	0.177374135	0.775643459	0.73388587	PARP14/HLA-DPA1/CCL26/JAK2/NR1H3/GAPDH/CX3CL1/STX8/NR1H2	9	1
GO:0051146	striated muscle cell differentiation	19/997	283/18723	0.178048877	0.775643459	0.73388587	PLEKHO1/ACTN2/GPX1/LMOD3/PDGFRA/MEF2C/PDGFRB/DDX39B/PI16/TNNT3/CD81/MYOZ1/CD9/CSRP2/IFT20/KAT2A/PIN1/TGFB1/CBY1	19	1
GO:1903034	regulation of response to wounding	12/997	167/18723	0.180258636	0.775643459	0.73388587	NFE2L2/TFPI/PDGFRA/PTN/ANXA1/MDK/MYOZ1/CD9/WFDC1/PTPRS/PRDX2/APOE	12	1
GO:0019915	lipid storage	7/997	87/18723	0.180791296	0.775643459	0.73388587	STARD4/PLIN2/NR1H3/ALKBH7/C3/APOE/NR1H2	7	1
GO:1900182	positive regulation of protein localization to nucleus	7/997	87/18723	0.180791296	0.775643459	0.73388587	PARK7/LAMTOR5/CCT3/CCT7/JAK2/TGFB1/CCT8	7	1
GO:1901879	regulation of protein depolymerization	7/997	87/18723	0.180791296	0.775643459	0.73388587	ACTN2/PLEKHH2/TWF2/LMOD3/EPS8/LIMA1/CIB1	7	1
GO:0044409	entry into host	11/997	151/18723	0.181905864	0.775643459	0.73388587	CD46/RPSA/SNX3/DYNLT1/CTSL/IFITM1/CD81/SIVA1/PHB/BSG/LGALS1	11	1
GO:0030198	extracellular matrix organization	20/997	301/18723	0.182219685	0.775643459	0.73388587	COL16A1/HAPLN2/FBLN2/PDGFRA/ADAMTS12/TNXB/AEBP1/PRDX4/SCX/TMEM38B/EFEMP2/TNFRSF1A/LUM/NTN4/RAMP2/TCF15/CST3/ELANE/COMP/TGFB1	20	1
GO:0007596	blood coagulation	15/997	217/18723	0.182455986	0.775643459	0.73388587	NFE2L2/TFPI/DGKG/PDGFRA/CLIC1/JAK2/JMJD1C/VWF/CD9/F10/VKORC1/MYL12A/PRDX2/COMP/APOE	15	1
GO:0090277	positive regulation of peptide hormone secretion	8/997	103/18723	0.182917107	0.775643459	0.73388587	MPC2/AIMP1/SOX4/SRI/JAK2/PHPT1/BAD/DYNLL1	8	1
GO:2001257	regulation of cation channel activity	13/997	184/18723	0.183133433	0.775643459	0.73388587	PINK1/GSTM2/ACTN2/CALM2/SUMO1/SLMAP/MEF2C/SRI/RELN/DMD/RRAD/REM1/CALM3	13	1
GO:0009154	purine ribonucleotide catabolic process	4/997	42/18723	0.183410565	0.775643459	0.73388587	HINT1/PDE8A/NT5C/PDE4C	4	1
GO:0014003	oligodendrocyte development	4/997	42/18723	0.183410565	0.775643459	0.73388587	HES5/GSTP1/CD9/EIF2B1	4	1
GO:0014912	negative regulation of smooth muscle cell migration	4/997	42/18723	0.183410565	0.775643459	0.73388587	NFE2L2/MEF2C/GSTP1/APEX1	4	1
GO:0016601	Rac protein signal transduction	4/997	42/18723	0.183410565	0.775643459	0.73388587	BRK1/DYNLT1/EPS8/GABARAP	4	1
GO:0030890	positive regulation of B cell proliferation	4/997	42/18723	0.183410565	0.775643459	0.73388587	MEF2C/CD81/CD320/MIF	4	1
GO:0045214	sarcomere organization	4/997	42/18723	0.183410565	0.775643459	0.73388587	ACTN2/TNNT3/MYOZ1/CSRP2	4	1
GO:0045687	positive regulation of glial cell differentiation	4/997	42/18723	0.183410565	0.775643459	0.73388587	PTN/RHEB/MDK/TGFB1	4	1
GO:1900274	regulation of phospholipase C activity	4/997	42/18723	0.183410565	0.775643459	0.73388587	PDGFRA/PDGFRB/ANG/PHB	4	1
GO:0030282	bone mineralization	9/997	119/18723	0.183501605	0.775643459	0.73388587	ATRAID/MEF2C/TWIST1/PTN/TMEM38B/FBXL15/MGP/COMP/TGFB1	9	1
GO:1901880	negative regulation of protein depolymerization	6/997	72/18723	0.184279231	0.775643459	0.73388587	PLEKHH2/TWF2/LMOD3/EPS8/LIMA1/CIB1	6	1
GO:0008299	isoprenoid biosynthetic process	3/997	28/18723	0.185176151	0.775643459	0.73388587	DHDDS/PMVK/FDPS	3	1
GO:0010714	positive regulation of collagen metabolic process	3/997	28/18723	0.185176151	0.775643459	0.73388587	PDGFRB/SCX/TGFB1	3	1
GO:0010884	positive regulation of lipid storage	3/997	28/18723	0.185176151	0.775643459	0.73388587	PLIN2/C3/NR1H2	3	1
GO:0045589	regulation of regulatory T cell differentiation	3/997	28/18723	0.185176151	0.775643459	0.73388587	CD46/MDK/KAT2A	3	1
GO:0051894	positive regulation of focal adhesion assembly	3/997	28/18723	0.185176151	0.775643459	0.73388587	COL16A1/MYOC/ITGB1BP1	3	1
GO:0060325	face morphogenesis	3/997	28/18723	0.185176151	0.775643459	0.73388587	PDGFRA/SCX/RRAS	3	1
GO:0060765	regulation of androgen receptor signaling pathway	3/997	28/18723	0.185176151	0.775643459	0.73388587	PARK7/PHB/PRMT2	3	1
GO:0061082	myeloid leukocyte cytokine production	3/997	28/18723	0.185176151	0.775643459	0.73388587	SPON2/CUEDC2/TGFB1	3	1
GO:0070076	histone lysine demethylation	3/997	28/18723	0.185176151	0.775643459	0.73388587	UBE2B/JMJD1C/HSF4	3	1
GO:0006695	cholesterol biosynthetic process	5/997	57/18723	0.18583607	0.775643459	0.73388587	PRKAA2/PMVK/FDPS/POR/APOE	5	1
GO:0010883	regulation of lipid storage	5/997	57/18723	0.18583607	0.775643459	0.73388587	PLIN2/NR1H3/ALKBH7/C3/NR1H2	5	1
GO:0030219	megakaryocyte differentiation	5/997	57/18723	0.18583607	0.775643459	0.73388587	MEF2C/CNOT4/CIB1/ZFPM1/EIF6	5	1
GO:1902653	secondary alcohol biosynthetic process	5/997	57/18723	0.18583607	0.775643459	0.73388587	PRKAA2/PMVK/FDPS/POR/APOE	5	1
GO:0043062	extracellular structure organization	20/997	302/18723	0.186032402	0.775643459	0.73388587	COL16A1/HAPLN2/FBLN2/PDGFRA/ADAMTS12/TNXB/AEBP1/PRDX4/SCX/TMEM38B/EFEMP2/TNFRSF1A/LUM/NTN4/RAMP2/TCF15/CST3/ELANE/COMP/TGFB1	20	1
GO:0021915	neural tube development	11/997	152/18723	0.187362009	0.775643459	0.73388587	HES5/PHGDH/IFT57/SOX4/TWIST1/DLC1/DEAF1/GSC/KAT2A/FKBP8/TGFB1	11	1
GO:0030509	BMP signaling pathway	11/997	152/18723	0.187362009	0.775643459	0.73388587	HES5/SCX/FBXL15/PDCD4/USP15/FBN1/SOST/TMEM100/FKBP8/COMP/TGFB1	11	1
GO:0007346	regulation of mitotic cell cycle	29/997	457/18723	0.187808143	0.775643459	0.73388587	AURKAIP1/CDK11A/SYF2/PLK3/PKN2/ZFP36L2/PDGFRB/TMEM14B/SOX4/SMARCD3/DYNLT3/EIF4EBP1/ANXA1/CDC26/ANAPC15/CDKN1B/BTG1/APEX1/PSME1/PSME2/RPS27L/NAE1/ANAPC11/PSMG2/PIN1/BABAM1/TGFB1/BTG3/PRMT2	29	1
GO:0043433	negative regulation of DNA-binding transcription factor activity	13/997	185/18723	0.188070633	0.775643459	0.73388587	SUMO1/HES6/NFKBIL1/TWIST1/SRI/SIGIRR/CAT/EIF2AK4/NUPR1/FOXS1/PRDX2/ZNF431/PRMT2	13	1
GO:0006098	pentose-phosphate shunt	2/997	15/18723	0.188601495	0.775643459	0.73388587	TALDO1/PGLS	2	1
GO:0006268	DNA unwinding involved in DNA replication	2/997	15/18723	0.188601495	0.775643459	0.73388587	MCM7/SSBP1	2	1
GO:0006271	DNA strand elongation involved in DNA replication	2/997	15/18723	0.188601495	0.775643459	0.73388587	POLD2/MCM7	2	1
GO:0006825	copper ion transport	2/997	15/18723	0.188601495	0.775643459	0.73388587	COX17/ATOX1	2	1
GO:0009083	branched-chain amino acid catabolic process	2/997	15/18723	0.188601495	0.775643459	0.73388587	HSD17B10/ECHS1	2	1
GO:0009209	pyrimidine ribonucleoside triphosphate biosynthetic process	2/997	15/18723	0.188601495	0.775643459	0.73388587	NME3/NME1	2	1
GO:0010940	positive regulation of necrotic cell death	2/997	15/18723	0.188601495	0.775643459	0.73388587	HEBP2/TSPO	2	1
GO:0014841	skeletal muscle satellite cell proliferation	2/997	15/18723	0.188601495	0.775643459	0.73388587	ANGPT1/JAK2	2	1
GO:0014857	regulation of skeletal muscle cell proliferation	2/997	15/18723	0.188601495	0.775643459	0.73388587	ANGPT1/JAK2	2	1
GO:0018216	peptidyl-arginine methylation	2/997	15/18723	0.188601495	0.775643459	0.73388587	COPRS/PRMT2	2	1
GO:0032354	response to follicle-stimulating hormone	2/997	15/18723	0.188601495	0.775643459	0.73388587	INHBA/POR	2	1
GO:0033599	regulation of mammary gland epithelial cell proliferation	2/997	15/18723	0.188601495	0.775643459	0.73388587	GPX1/DEAF1	2	1
GO:0034380	high-density lipoprotein particle assembly	2/997	15/18723	0.188601495	0.775643459	0.73388587	APOE/NR1H2	2	1
GO:0043508	negative regulation of JUN kinase activity	2/997	15/18723	0.188601495	0.775643459	0.73388587	GSTP1/PDCD4	2	1
GO:0043518	negative regulation of DNA damage response, signal transduction by p53 class mediator	2/997	15/18723	0.188601495	0.775643459	0.73388587	TWIST1/MIF	2	1
GO:0044793	negative regulation by host of viral process	2/997	15/18723	0.188601495	0.775643459	0.73388587	PSMC3/EIF2AK4	2	1
GO:0048569	post-embryonic animal organ development	2/997	15/18723	0.188601495	0.775643459	0.73388587	FBN1/HMGN1	2	1
GO:0055091	phospholipid homeostasis	2/997	15/18723	0.188601495	0.775643459	0.73388587	FABP3/RCN3	2	1
GO:0060049	regulation of protein glycosylation	2/997	15/18723	0.188601495	0.775643459	0.73388587	TMEM59/RAMP1	2	1
GO:0060253	negative regulation of glial cell proliferation	2/997	15/18723	0.188601495	0.775643459	0.73388587	PTN/TSPO	2	1
GO:0060413	atrial septum morphogenesis	2/997	15/18723	0.188601495	0.775643459	0.73388587	SOX4/ZFPM1	2	1
GO:0070071	proton-transporting two-sector ATPase complex assembly	2/997	15/18723	0.188601495	0.775643459	0.73388587	ATPAF1/TMEM9	2	1
GO:0070831	basement membrane assembly	2/997	15/18723	0.188601495	0.775643459	0.73388587	NTN4/RAMP2	2	1
GO:0070885	negative regulation of calcineurin-NFAT signaling cascade	2/997	15/18723	0.188601495	0.775643459	0.73388587	MYOZ1/HOMER3	2	1
GO:0070886	positive regulation of calcineurin-NFAT signaling cascade	2/997	15/18723	0.188601495	0.775643459	0.73388587	CAMTA1/CIB1	2	1
GO:0072224	metanephric glomerulus development	2/997	15/18723	0.188601495	0.775643459	0.73388587	PDGFRA/PDGFRB	2	1
GO:0090594	inflammatory response to wounding	2/997	15/18723	0.188601495	0.775643459	0.73388587	MDK/TGFB1	2	1
GO:0098760	response to interleukin-7	2/997	15/18723	0.188601495	0.775643459	0.73388587	LSP1/PDIA3	2	1
GO:0098761	cellular response to interleukin-7	2/997	15/18723	0.188601495	0.775643459	0.73388587	LSP1/PDIA3	2	1
GO:0106057	negative regulation of calcineurin-mediated signaling	2/997	15/18723	0.188601495	0.775643459	0.73388587	MYOZ1/HOMER3	2	1
GO:0106058	positive regulation of calcineurin-mediated signaling	2/997	15/18723	0.188601495	0.775643459	0.73388587	CAMTA1/CIB1	2	1
GO:1901660	calcium ion export	2/997	15/18723	0.188601495	0.775643459	0.73388587	CALM2/CALM3	2	1
GO:1903543	positive regulation of exosomal secretion	2/997	15/18723	0.188601495	0.775643459	0.73388587	SNF8/CHMP2A	2	1
GO:1903727	positive regulation of phospholipid metabolic process	2/997	15/18723	0.188601495	0.775643459	0.73388587	FABP3/STOML2	2	1
GO:0090257	regulation of muscle system process	17/997	252/18723	0.189014737	0.776690278	0.734876332	GSTM2/CALM2/ANXA6/DDX39B/PI16/SRI/DMD/TMEM38B/TNNT3/PLCE1/TNFRSF1A/P2RX4/SGCA/SSTR2/PIN1/CNN1/CALM3	17	1
GO:0032006	regulation of TOR signaling	8/997	104/18723	0.189622497	0.777132817	0.735295047	PRKAA2/LAMTOR5/LAMTOR2/LAMTOR4/RELN/RHEB/ARNTL/LAMTOR1	8	1
GO:0032963	collagen metabolic process	8/997	104/18723	0.189622497	0.777132817	0.735295047	PDGFRB/TNXB/SCX/CTSL/MRC2/CST3/TGFB1/RCN3	8	1
GO:0048661	positive regulation of smooth muscle cell proliferation	8/997	104/18723	0.189622497	0.777132817	0.735295047	HES5/PDGFRB/DDX39B/JAK2/CX3CL1/PHB/ELANE/TGFB1	8	1
GO:0009895	negative regulation of catabolic process	21/997	320/18723	0.189764971	0.777132817	0.735295047	PARK7/PINK1/MDM4/ATRAID/PDCL3/PAIP1/RNF5/SNX3/HGF/OPHN1/UBXN1/CHMP4A/SLIRP/NUPR1/GABARAPL2/PHB/DDRGK1/CST3/PIN1/APOC1/TSPO	21	1
GO:0000819	sister chromatid segregation	14/997	202/18723	0.19007519	0.777132817	0.735295047	NUDC/CHMP2B/CENPC/NAA10/CHMP5/CDC26/ANAPC15/DCTN2/CHMP4A/KIF22/ANAPC11/PSMG2/AKAP8L/CHMP2A	14	1
GO:0032388	positive regulation of intracellular transport	14/997	202/18723	0.19007519	0.777132817	0.735295047	PINK1/PLK3/ACTN2/ITGB1BP1/RUFY3/FIS1/JAK2/CD81/B3GAT3/CIB1/OAZ1/UBL5/PDCD5/TGFB1	14	1
GO:0006937	regulation of muscle contraction	12/997	169/18723	0.190621202	0.778714662	0.736791731	GSTM2/CALM2/ANXA6/SRI/DMD/TMEM38B/TNNT3/PLCE1/P2RX4/SSTR2/CNN1/CALM3	12	1
GO:0009746	response to hexose	15/997	219/18723	0.191549853	0.781855697	0.739763666	PRKAA2/MPC2/NDUFAF2/SOX4/HMGN3/SRI/FIS1/ENY2/PHPT1/BAD/CDKN1B/DYNLL1/EIF2B1/NME1/LGALS1	15	1
GO:0032456	endocytic recycling	6/997	73/18723	0.192441342	0.783904016	0.741701711	RAB13/ACTN2/SNX3/VPS51/VPS29/SNF8	6	1
GO:0051145	smooth muscle cell differentiation	6/997	73/18723	0.192441342	0.783904016	0.741701711	MEF2C/SMARCD3/EFEMP2/PDCD4/RAMP2/COMP	6	1
GO:0007338	single fertilization	11/997	153/18723	0.192892303	0.783904016	0.741701711	PARK7/CCT3/CD46/CCT7/TRIM36/VDAC2/CD9/SLIRP/ALDOA/SNU13/CCT8	11	1
GO:0044772	mitotic cell cycle phase transition	27/997	424/18723	0.192978628	0.783904016	0.741701711	SYF2/PLK3/NASP/ZFP36L2/CALM2/TMEM14B/SOX4/INHBA/SMARCD3/EIF4EBP1/ANXA1/CDC26/ANAPC15/FBXL15/CDKN1B/EPS8/APEX1/PSME1/PSME2/RPS27L/NAE1/ANAPC11/PSMG2/BABAM1/CALM3/CHMP2A/PRMT2	27	1
GO:1902115	regulation of organelle assembly	13/997	186/18723	0.193070052	0.783904016	0.741701711	PINK1/PRKAA2/DYNC2LI1/CHMP2B/RNF5/VDAC3/CHMP5/CHMP4A/NUPR1/IFT20/KAT2A/PTPRS/CHMP2A	13	1
GO:0009743	response to carbohydrate	17/997	253/18723	0.193284062	0.783904016	0.741701711	PRKAA2/MPC2/NDUFAF2/SOX4/HMGN3/SRI/FIS1/ENY2/PHPT1/CAT/BAD/GSTP1/CDKN1B/DYNLL1/EIF2B1/NME1/LGALS1	17	1
GO:0060828	regulation of canonical Wnt signaling pathway	17/997	253/18723	0.193284062	0.783904016	0.741701711	TMEM9/ZEB2/IGFBP2/RBMS3/UBE2B/SOX4/MLLT3/TLE4/ARNTL/MDK/IGFBP6/IFT20/SOST/PIN1/TGFB1/APOE/RBX1	17	1
GO:0045229	external encapsulating structure organization	20/997	304/18723	0.193777941	0.783904016	0.741701711	COL16A1/HAPLN2/FBLN2/PDGFRA/ADAMTS12/TNXB/AEBP1/PRDX4/SCX/TMEM38B/EFEMP2/TNFRSF1A/LUM/NTN4/RAMP2/TCF15/CST3/ELANE/COMP/TGFB1	20	1
GO:0006458	'de novo' protein folding	4/997	43/18723	0.194339423	0.783904016	0.741701711	BAG1/SDF2/DNAJC7/SDF2L1	4	1
GO:0033173	calcineurin-NFAT signaling cascade	4/997	43/18723	0.194339423	0.783904016	0.741701711	CAMTA1/MYOZ1/CIB1/HOMER3	4	1
GO:0042771	intrinsic apoptotic signaling pathway in response to DNA damage by p53 class mediator	4/997	43/18723	0.194339423	0.783904016	0.741701711	IFI16/RPS27L/NUPR1/MIF	4	1
GO:0098927	vesicle-mediated transport between endosomal compartments	4/997	43/18723	0.194339423	0.783904016	0.741701711	SNX3/STX8/SNF8/MAP2K2	4	1
GO:0007131	reciprocal meiotic recombination	5/997	58/18723	0.195145056	0.783904016	0.741701711	RAD50/UBE2B/KLHDC3/CCNB1IP1/MLH3	5	1
GO:0043666	regulation of phosphoprotein phosphatase activity	5/997	58/18723	0.195145056	0.783904016	0.741701711	CALM2/PDGFRB/CSNK2B/JAK2/CALM3	5	1
GO:0140527	reciprocal homologous recombination	5/997	58/18723	0.195145056	0.783904016	0.741701711	RAD50/UBE2B/KLHDC3/CCNB1IP1/MLH3	5	1
GO:0007015	actin filament organization	28/997	442/18723	0.195220756	0.783904016	0.741701711	RHOC/HAX1/MYOC/ARPC5/ACTN2/ITGB1BP1/PLEKHH2/BRK1/TWF2/LMOD3/RUFY3/ARHGAP18/CCL26/ARPC1A/ARPC1B/DLC1/JAK2/TPM2/MSRB2/EPS8/LIMA1/ARPC3/ANG/MSRB1/ALDOA/CX3CL1/SAMD14/MKKS	28	1
GO:0014910	regulation of smooth muscle cell migration	7/997	89/18723	0.195492758	0.783904016	0.741701711	S100A11/NFE2L2/MEF2C/PDGFRB/MDK/GSTP1/APEX1	7	1
GO:0051781	positive regulation of cell division	7/997	89/18723	0.195492758	0.783904016	0.741701711	PKN2/ITGB1BP1/PTN/CAT/MDK/FGF7/TGFB1	7	1
GO:1900407	regulation of cellular response to oxidative stress	7/997	89/18723	0.195492758	0.783904016	0.741701711	PARK7/PINK1/NFE2L2/GPX1/HGF/TXN/PDE8A	7	1
GO:0001838	embryonic epithelial tube formation	9/997	121/18723	0.196032407	0.783904016	0.741701711	HES5/WNT6/IFT57/SOX4/TWIST1/DLC1/DEAF1/KAT2A/TGFB1	9	1
GO:0031503	protein-containing complex localization	15/997	220/18723	0.196176775	0.783904016	0.741701711	ZC3H11A/DYNC2LI1/THOC7/IFT57/DDX39B/RELN/OPHN1/ENY2/SSNA1/ARL3/SARNP/SMG6/IFT20/EIF6/AKAP8L	15	1
GO:0016052	carbohydrate catabolic process	11/997	154/18723	0.198495159	0.783904016	0.741701711	PRKAA2/PGAM2/PRKAG2/BAD/ARL2/GAPDH/TPI1/NUPR1/ALDOA/GALK1/EIF6	11	1
GO:0051168	nuclear export	11/997	154/18723	0.198495159	0.783904016	0.741701711	PARK7/ZC3H11A/THOC7/DDX39B/ENY2/TXN/SARNP/SMG6/EIF6/AKAP8L/TGFB1	11	1
GO:0002068	glandular epithelial cell development	3/997	29/18723	0.19893927	0.783904016	0.741701711	RHEB/ARNTL/BAD	3	1
GO:0003309	type B pancreatic cell differentiation	3/997	29/18723	0.19893927	0.783904016	0.741701711	RHEB/ARNTL/BAD	3	1
GO:0006656	phosphatidylcholine biosynthetic process	3/997	29/18723	0.19893927	0.783904016	0.741701711	FABP3/CHPT1/CHKB	3	1
GO:0009218	pyrimidine ribonucleotide metabolic process	3/997	29/18723	0.19893927	0.783904016	0.741701711	NME3/NME1/NT5C	3	1
GO:0010458	exit from mitosis	3/997	29/18723	0.19893927	0.783904016	0.741701711	CDKN1B/EPS8/CHMP2A	3	1
GO:0010592	positive regulation of lamellipodium assembly	3/997	29/18723	0.19893927	0.783904016	0.741701711	BRK1/TWF2/PLCE1	3	1
GO:0033028	myeloid cell apoptotic process	3/997	29/18723	0.19893927	0.783904016	0.741701711	MEF2C/ANXA1/CTSL	3	1
GO:0034067	protein localization to Golgi apparatus	3/997	29/18723	0.19893927	0.783904016	0.741701711	ARL5A/IFT20/ARFRP1	3	1
GO:0040018	positive regulation of multicellular organism growth	3/997	29/18723	0.19893927	0.783904016	0.741701711	PPIB/MKKS/FOXS1	3	1
GO:0042759	long-chain fatty acid biosynthetic process	3/997	29/18723	0.19893927	0.783904016	0.741701711	GSTM2/GSTP1/GPX4	3	1
GO:0050686	negative regulation of mRNA processing	3/997	29/18723	0.19893927	0.783904016	0.741701711	SRSF9/SAP18/C1QBP	3	1
GO:0051654	establishment of mitochondrion localization	3/997	29/18723	0.19893927	0.783904016	0.741701711	UXT/RHOT2/HSBP1	3	1
GO:0051873	killing by host of symbiont cells	3/997	29/18723	0.19893927	0.783904016	0.741701711	GAPDH/ROMO1/ELANE	3	1
GO:0051883	killing of cells in other organism involved in symbiotic interaction	3/997	29/18723	0.19893927	0.783904016	0.741701711	GAPDH/ROMO1/ELANE	3	1
GO:0060969	negative regulation of gene silencing	3/997	29/18723	0.19893927	0.783904016	0.741701711	KCNQ1OT1/NEAT1/TGFB1	3	1
GO:0062098	regulation of programmed necrotic cell death	3/997	29/18723	0.19893927	0.783904016	0.741701711	SLC25A4/ASAH1/NUPR1	3	1
GO:0070198	protein localization to chromosome, telomeric region	3/997	29/18723	0.19893927	0.783904016	0.741701711	CCT3/CCT7/CCT8	3	1
GO:0070979	protein K11-linked ubiquitination	3/997	29/18723	0.19893927	0.783904016	0.741701711	UBE2B/CDC26/ANAPC11	3	1
GO:0098868	bone growth	3/997	29/18723	0.19893927	0.783904016	0.741701711	ANXA6/POR/COMP	3	1
GO:1903902	positive regulation of viral life cycle	3/997	29/18723	0.19893927	0.783904016	0.741701711	CHMP2B/CHMP2A/LGALS1	3	1
GO:0002437	inflammatory response to antigenic stimulus	6/997	74/18723	0.200738011	0.789085805	0.746604533	PARK7/PSMB4/GPX1/CD81/ELANE/C3	6	1
GO:0006635	fatty acid beta-oxidation	6/997	74/18723	0.200738011	0.789085805	0.746604533	BDH2/TWIST1/HSD17B10/ECHS1/ECI1/ETFB	6	1
GO:0048844	artery morphogenesis	6/997	74/18723	0.200738011	0.789085805	0.746604533	PDGFRB/SOX4/MDK/EFEMP2/COMP/APOE	6	1
GO:0046486	glycerolipid metabolic process	25/997	392/18723	0.201760556	0.792468829	0.749805428	FABP3/DPM3/PRDX6/DBI/GPX1/DNAJC19/DGKG/PDGFRB/TNXB/GPAA1/STOML2/AGPAT2/CAT/NR1H3/PTPMT1/PLCE1/CHPT1/ANG/LPCAT2/C3/APOE/APOC1/NR1H2/SLC27A5/CHKB	25	1
GO:0051208	sequestering of calcium ion	9/997	122/18723	0.20243085	0.793562127	0.750839868	GSTM2/CALM2/ANXA6/SRI/DMD/TMEM38B/CX3CL1/MCOLN1/CALM3	9	1
GO:0030901	midbrain development	7/997	90/18723	0.203015912	0.793562127	0.750839868	CALM2/UQCRQ/NDUFS3/DYNLL1/KAT2A/COX6B1/CALM3	7	1
GO:0032392	DNA geometric change	7/997	90/18723	0.203015912	0.793562127	0.750839868	CHD5/RAD50/MCM7/SSBP1/ANXA1/CHD9/XRCC6	7	1
GO:0034109	homotypic cell-cell adhesion	7/997	90/18723	0.203015912	0.793562127	0.750839868	PDGFRA/CLIC1/JAK2/CD9/MYL12A/COMP/LGALS1	7	1
GO:0006575	cellular modified amino acid metabolic process	13/997	188/18723	0.203251037	0.793562127	0.750839868	PARK7/GSTM2/NFE2L2/GPX1/CLIC1/POR/GSTK1/CPQ/GSTP1/HAGH/GPX4/GAMT/GGT5	13	1
GO:0002062	chondrocyte differentiation	8/997	106/18723	0.203336107	0.793562127	0.750839868	ADAMTS12/MEF2C/ANXA6/POR/SCX/MDK/COMP/TGFB1	8	1
GO:0002793	positive regulation of peptide secretion	8/997	106/18723	0.203336107	0.793562127	0.750839868	MPC2/AIMP1/SOX4/SRI/JAK2/PHPT1/BAD/DYNLL1	8	1
GO:1903707	negative regulation of hemopoiesis	8/997	106/18723	0.203336107	0.793562127	0.750839868	INHBA/ANXA1/MDK/IL17D/FBN1/ZFPM1/NME1/PRDX2	8	1
GO:0051147	regulation of muscle cell differentiation	11/997	155/18723	0.204168933	0.795476248	0.75265094	LMOD3/MEF2C/DDX39B/PI16/SMARCD3/EFEMP2/RBM4/PDCD4/KAT2A/PIN1/TGFB1	11	1
GO:0032768	regulation of monooxygenase activity	5/997	59/18723	0.204612199	0.795476248	0.75265094	PARK7/DDAH2/POR/APOE/CALM3	5	1
GO:0060348	bone development	14/997	205/18723	0.204655884	0.795476248	0.75265094	MYOC/MEF2C/ANXA6/TWIST1/POR/SCX/TMEM38B/FBN1/PPIB/VKORC1/ZFPM1/SPNS2/KAT2A/COMP	14	1
GO:0060324	face development	4/997	44/18723	0.205463412	0.795476248	0.75265094	PDGFRA/SCX/MKKS/RRAS	4	1
GO:1903214	regulation of protein targeting to mitochondrion	4/997	44/18723	0.205463412	0.795476248	0.75265094	PINK1/HAX1/UBL5/PDCD5	4	1
GO:0007599	hemostasis	15/997	222/18723	0.205586338	0.795476248	0.75265094	NFE2L2/TFPI/DGKG/PDGFRA/CLIC1/JAK2/JMJD1C/VWF/CD9/F10/VKORC1/MYL12A/PRDX2/COMP/APOE	15	1
GO:0050817	coagulation	15/997	222/18723	0.205586338	0.795476248	0.75265094	NFE2L2/TFPI/DGKG/PDGFRA/CLIC1/JAK2/JMJD1C/VWF/CD9/F10/VKORC1/MYL12A/PRDX2/COMP/APOE	15	1
GO:0030833	regulation of actin filament polymerization	12/997	172/18723	0.206663656	0.795476248	0.75265094	HAX1/ARPC5/BRK1/TWF2/LMOD3/ARHGAP18/CCL26/ARPC1A/ARPC1B/EPS8/ARPC3/MKKS	12	1
GO:0042770	signal transduction in response to DNA damage	12/997	172/18723	0.206663656	0.795476248	0.75265094	SYF2/PLK3/MDM4/EEF1E1/SOX4/DDX39B/TWIST1/CDKN1B/EIF2AK4/RPS27L/BABAM1/MIF	12	1
GO:0048515	spermatid differentiation	12/997	172/18723	0.206663656	0.795476248	0.75265094	CHD5/MFSD14A/SPAG16/UBE2B/CEP57/DPY19L2/DYNLL1/CCNB1IP1/SLIRP/CIB1/MKKS/TPGS1	12	1
GO:0006266	DNA ligation	2/997	16/18723	0.208377718	0.795476248	0.75265094	MGMT/XRCC6	2	1
GO:0006740	NADPH regeneration	2/997	16/18723	0.208377718	0.795476248	0.75265094	TALDO1/PGLS	2	1
GO:0010225	response to UV-C	2/997	16/18723	0.208377718	0.795476248	0.75265094	ERCC5/HMGN1	2	1
GO:0014819	regulation of skeletal muscle contraction	2/997	16/18723	0.208377718	0.795476248	0.75265094	GSTM2/DMD	2	1
GO:0034375	high-density lipoprotein particle remodeling	2/997	16/18723	0.208377718	0.795476248	0.75265094	APOE/APOC1	2	1
GO:0035067	negative regulation of histone acetylation	2/997	16/18723	0.208377718	0.795476248	0.75265094	TWIST1/THAP7	2	1
GO:0044849	estrous cycle	2/997	16/18723	0.208377718	0.795476248	0.75265094	PTN/MDK	2	1
GO:0045838	positive regulation of membrane potential	2/997	16/18723	0.208377718	0.795476248	0.75265094	STOML2/BAD	2	1
GO:0046036	CTP metabolic process	2/997	16/18723	0.208377718	0.795476248	0.75265094	NME3/NME1	2	1
GO:0051238	sequestering of metal ion	2/997	16/18723	0.208377718	0.795476248	0.75265094	SRI/FTL	2	1
GO:0055089	fatty acid homeostasis	2/997	16/18723	0.208377718	0.795476248	0.75265094	PRKAA2/APOE	2	1
GO:0061684	chaperone-mediated autophagy	2/997	16/18723	0.208377718	0.795476248	0.75265094	PLK3/STUB1	2	1
GO:0090336	positive regulation of brown fat cell differentiation	2/997	16/18723	0.208377718	0.795476248	0.75265094	FNDC5/METRNL	2	1
GO:0097202	activation of cysteine-type endopeptidase activity	2/997	16/18723	0.208377718	0.795476248	0.75265094	IFI16/BAD	2	1
GO:1905874	regulation of postsynaptic density organization	2/997	16/18723	0.208377718	0.795476248	0.75265094	CRIPT/PTPRS	2	1
GO:2001044	regulation of integrin-mediated signaling pathway	2/997	16/18723	0.208377718	0.795476248	0.75265094	ITGB1BP1/LIMS2	2	1
GO:2001224	positive regulation of neuron migration	2/997	16/18723	0.208377718	0.795476248	0.75265094	RELN/MDK	2	1
GO:2001267	regulation of cysteine-type endopeptidase activity involved in apoptotic signaling pathway	2/997	16/18723	0.208377718	0.795476248	0.75265094	PARK7/JAK2	2	1
GO:0030168	platelet activation	9/997	123/18723	0.208914601	0.796283534	0.753414765	DGKG/PDGFRA/CLIC1/JAK2/VWF/CD9/MYL12A/COMP/APOE	9	1
GO:0031570	DNA integrity checkpoint signaling	9/997	123/18723	0.208914601	0.796283534	0.753414765	SYF2/PLK3/SOX4/DDX39B/CDKN1B/EIF2AK4/RPS27L/NAE1/BABAM1	9	1
GO:2001259	positive regulation of cation channel activity	6/997	75/18723	0.209163059	0.796610124	0.753723773	PINK1/GSTM2/ACTN2/CALM2/RELN/CALM3	6	1
GO:0051341	regulation of oxidoreductase activity	8/997	107/18723	0.210337807	0.799513171	0.756470531	PARK7/COX17/DDAH2/POR/CCS/ECSIT/APOE/CALM3	8	1
GO:0006354	DNA-templated transcription, elongation	7/997	91/18723	0.210648167	0.799513171	0.756470531	DDX39B/GTF2H5/ENY2/ADRM1/TCEA2/POLR2I/HMGN1	7	1
GO:0042147	retrograde transport, endosome to Golgi	7/997	91/18723	0.210648167	0.799513171	0.756470531	SNX3/STX5/VPS51/VPS29/CLN5/ARFRP1/RNF126	7	1
GO:0055006	cardiac cell development	7/997	91/18723	0.210648167	0.799513171	0.756470531	ACTN2/PDGFRA/PDGFRB/DDX39B/PI16/PDCD4/PIN1	7	1
GO:0070085	glycosylation	16/997	240/18723	0.210742131	0.799513171	0.756470531	DHDDS/B4GALT2/TMEM59/DPM3/KRTCAP2/OST4/RAMP1/TMEM165/OSTC/ST6GALNAC6/TMEM258/B3GAT3/DPY19L2/CLN5/MPDU1/PMM1	16	1
GO:0006694	steroid biosynthetic process	12/997	173/18723	0.212138583	0.801621602	0.758465452	PRKAA2/PMVK/FDPS/STARD4/POR/PRKAG2/HSD17B10/ASAH1/HINT2/APOE/SLC27A5/TSPO	12	1
GO:0006099	tricarboxylic acid cycle	3/997	30/18723	0.212935857	0.801621602	0.758465452	MDH2/IDH3G/SDHD	3	1
GO:0006221	pyrimidine nucleotide biosynthetic process	3/997	30/18723	0.212935857	0.801621602	0.758465452	DUT/NME3/NME1	3	1
GO:0031365	N-terminal protein amino acid modification	3/997	30/18723	0.212935857	0.801621602	0.758465452	SOX4/NAA10/NAA20	3	1
GO:0036296	response to increased oxygen levels	3/997	30/18723	0.212935857	0.801621602	0.758465452	PDGFRB/ATP6V1G1/CAT	3	1
GO:0045577	regulation of B cell differentiation	3/997	30/18723	0.212935857	0.801621602	0.758465452	ZFP36L2/INHBA/BAD	3	1
GO:0060351	cartilage development involved in endochondral bone morphogenesis	3/997	30/18723	0.212935857	0.801621602	0.758465452	ANXA6/POR/COMP	3	1
GO:0090314	positive regulation of protein targeting to membrane	3/997	30/18723	0.212935857	0.801621602	0.758465452	ITGB1BP1/FIS1/CIB1	3	1
GO:1903579	negative regulation of ATP metabolic process	3/997	30/18723	0.212935857	0.801621602	0.758465452	FIS1/NUPR1/TSPO	3	1
GO:2000637	positive regulation of gene silencing by miRNA	3/997	30/18723	0.212935857	0.801621602	0.758465452	MAP2K2/WTIP/TGFB1	3	1
GO:0006893	Golgi to plasma membrane transport	5/997	60/18723	0.214228082	0.803396348	0.760144653	VAMP5/GOPC/ARL3/RAB34/ARFRP1	5	1
GO:0009620	response to fungus	5/997	60/18723	0.214228082	0.803396348	0.760144653	SPON2/RARRES2/GAPDH/USP15/ELANE	5	1
GO:0031102	neuron projection regeneration	5/997	60/18723	0.214228082	0.803396348	0.760144653	HGF/PTN/JAK2/PTPRS/TSPO	5	1
GO:0035825	homologous recombination	5/997	60/18723	0.214228082	0.803396348	0.760144653	RAD50/UBE2B/KLHDC3/CCNB1IP1/MLH3	5	1
GO:0042306	regulation of protein import into nucleus	5/997	60/18723	0.214228082	0.803396348	0.760144653	SUMO1/ANGPT1/JAK2/PKIG/TGFB1	5	1
GO:0032984	protein-containing complex disassembly	15/997	224/18723	0.215197522	0.805210028	0.761860691	ACTN2/PLEKHH2/NCKAP5/TWF2/LMOD3/CHMP2B/SMARCD3/CHMP5/EPS8/LIMA1/CIB1/SMARCE1/MAP1LC3A/MCOLN1/CHMP2A	15	1
GO:2001234	negative regulation of apoptotic signaling pathway	15/997	224/18723	0.215197522	0.805210028	0.761860691	PARK7/PINK1/NFE2L2/GPX1/SH3RF1/PRELID1/HGF/SLC25A5/NDUFS3/GSTP1/VDAC2/CX3CL1/PRDX2/NDUFA13/MIF	15	1
GO:0010876	lipid localization	28/997	448/18723	0.215205296	0.805210028	0.761860691	FABP3/DBI/STARD4/PRELID1/INHBA/FIS1/PLIN2/STOML2/ANXA1/NR1H3/VPS51/LAMTOR1/AKR1C1/LIMA1/P2RX4/NPC2/ATP10A/TNFAIP8L3/SPNS2/PITPNC1/ALKBH7/C3/APOE/APOC1/NR1H2/SLC27A5/PITPNB/TSPO	28	1
GO:0010508	positive regulation of autophagy	9/997	124/18723	0.215481031	0.805625796	0.762254077	PARK7/PINK1/PLK3/TMEM59/PRKAA2/SLC25A4/VDAC1/SLC25A5/BAD	9	1
GO:0010824	regulation of centrosome duplication	4/997	45/18723	0.216766715	0.80673483	0.763303404	CHMP2B/CHMP5/KAT2A/CHMP2A	4	1
GO:0035272	exocrine system development	4/997	45/18723	0.216766715	0.80673483	0.763303404	HGF/NTN4/FGF7/TGFB1	4	1
GO:0035384	thioester biosynthetic process	4/997	45/18723	0.216766715	0.80673483	0.763303404	PPCS/MPC2/PDK2/TECR	4	1
GO:0071364	cellular response to epidermal growth factor stimulus	4/997	45/18723	0.216766715	0.80673483	0.763303404	ZFP36L2/MCM7/GSTP1/PDE8A	4	1
GO:0071616	acyl-CoA biosynthetic process	4/997	45/18723	0.216766715	0.80673483	0.763303404	PPCS/MPC2/PDK2/TECR	4	1
GO:1901985	positive regulation of protein acetylation	4/997	45/18723	0.216766715	0.80673483	0.763303404	PRKAA2/SOX4/ARNTL/KAT2A	4	1
GO:0022037	metencephalon development	8/997	108/18723	0.217431613	0.807420582	0.763952238	B4GALT2/UQCRQ/PTN/OPHN1/MDK/KAT2A/SSTR2/PTPRS	8	1
GO:0045619	regulation of lymphocyte differentiation	12/997	174/18723	0.217674808	0.807420582	0.763952238	CD46/ZFP36L2/SH3RF1/PRELID1/SOX4/INHBA/ANXA1/MDK/BAD/KAT2A/PRDX2/XRCC6	12	1
GO:0043536	positive regulation of blood vessel endothelial cell migration	6/997	76/18723	0.217710187	0.807420582	0.763952238	NFE2L2/ANGPT1/ANXA1/P2RX4/CIB1/TGFB1	6	1
GO:0072332	intrinsic apoptotic signaling pathway by p53 class mediator	6/997	76/18723	0.217710187	0.807420582	0.763952238	IFI16/HINT1/RPS27L/NUPR1/PDK2/MIF	6	1
GO:0032409	regulation of transporter activity	20/997	310/18723	0.217940864	0.807420582	0.763952238	PARK7/PINK1/GSTM2/ACTN2/CALM2/SUMO1/SLMAP/COX17/MEF2C/GOPC/TWIST1/SRI/RELN/DMD/NR1H3/RRAD/REM1/FXYD5/CALM3/SLC5A3	20	1
GO:0060326	cell chemotaxis	20/997	310/18723	0.217940864	0.807420582	0.763952238	VCAM1/RAB13/PDGFRA/PDGFRB/CCL26/HGF/PTN/RARRES2/ANXA1/NINJ1/MDK/GSTP1/P2RX4/PPIB/CX3CL1/CKLF/C1QBP/BSG/MIF/DDT	20	1
GO:0048525	negative regulation of viral process	7/997	92/18723	0.218385008	0.808454031	0.76493005	IFI16/SNX3/IFITM1/FAM111A/IFIT1/ISG20/SLPI	7	1
GO:0008584	male gonad development	10/997	141/18723	0.219095533	0.809230023	0.765664266	NASP/RAB13/PDGFRA/PDGFRB/MEA1/INHBA/PRDX4/SCX/MGST1/NUPR1	10	1
GO:0031333	negative regulation of protein-containing complex assembly	10/997	141/18723	0.219095533	0.809230023	0.765664266	PARK7/TWF2/LMOD3/EIF4EBP1/CRYAB/VDAC2/EPS8/PRRT2/SOST/MKKS	10	1
GO:0034341	response to interferon-gamma	10/997	141/18723	0.219095533	0.809230023	0.765664266	PARP14/HLA-DPA1/CCL26/JAK2/IFITM1/NR1H3/GAPDH/CX3CL1/STX8/NR1H2	10	1
GO:1901215	negative regulation of neuron death	14/997	208/18723	0.219724413	0.809230023	0.765664266	PARK7/PINK1/NENF/MEF2C/HLA-F/UBE2V2/ANGPT1/JAK2/MDK/CHMP4A/CX3CL1/TMEM259/PIN1/APOE	14	1
GO:0032970	regulation of actin filament-based process	25/997	397/18723	0.219728059	0.809230023	0.765664266	RHOC/HAX1/MYOC/ARPC5/ACTN2/ITGB1BP1/PLEKHH2/BRK1/TWF2/LMOD3/PDGFRA/PDGFRB/ARHGAP18/CCL26/SRI/ARPC1A/ARPC1B/DLC1/PHPT1/MDK/EPS8/LIMA1/ARPC3/CX3CL1/MKKS	25	1
GO:0071621	granulocyte chemotaxis	9/997	125/18723	0.222127446	0.809230023	0.765664266	CCL26/RARRES2/ANXA1/MDK/PPIB/CX3CL1/CKLF/C1QBP/BSG	9	1
GO:1905475	regulation of protein localization to membrane	12/997	175/18723	0.223270814	0.809230023	0.765664266	TMEM59/ITGB1BP1/CRIPT/GOPC/FIS1/PTN/CD81/CIB1/STX8/PDCD5/TGFB1/SLC5A3	12	1
GO:0006869	lipid transport	25/997	398/18723	0.223409496	0.809230023	0.765664266	FABP3/DBI/STARD4/PRELID1/INHBA/FIS1/PLIN2/ANXA1/NR1H3/VPS51/LAMTOR1/AKR1C1/LIMA1/P2RX4/NPC2/ATP10A/TNFAIP8L3/SPNS2/PITPNC1/APOE/APOC1/NR1H2/SLC27A5/PITPNB/TSPO	25	1
GO:0090342	regulation of cell aging	5/997	61/18723	0.223983191	0.809230023	0.765664266	EEF1E1/TWIST1/ARNTL/YPEL3/MIF	5	1
GO:0032414	positive regulation of ion transmembrane transporter activity	8/997	109/18723	0.224614059	0.809230023	0.765664266	PINK1/GSTM2/ACTN2/CALM2/COX17/RELN/DMD/CALM3	8	1
GO:0043543	protein acylation	16/997	243/18723	0.224842462	0.809230023	0.765664266	CHD5/PARK7/PRKAA2/ZZZ3/SOX4/TWIST1/POR/NAA10/HINT2/ARNTL/BLOC1S1/NUPR1/ZDHHC1/KAT2A/NAA20/THAP7	16	1
GO:0071222	cellular response to lipopolysaccharide	14/997	209/18723	0.224850612	0.809230023	0.765664266	TFPI/SPON2/MEF2C/CD14/NFKBIL1/CHMP5/SIGIRR/NR1H3/GSTP1/PDCD4/CX3CL1/PRDX2/TGFB1/TSPO	14	1
GO:0006486	protein glycosylation	15/997	226/18723	0.225002739	0.809230023	0.765664266	DHDDS/B4GALT2/TMEM59/DPM3/KRTCAP2/OST4/RAMP1/TMEM165/OSTC/ST6GALNAC6/TMEM258/B3GAT3/DPY19L2/MPDU1/PMM1	15	1
GO:0043413	macromolecule glycosylation	15/997	226/18723	0.225002739	0.809230023	0.765664266	DHDDS/B4GALT2/TMEM59/DPM3/KRTCAP2/OST4/RAMP1/TMEM165/OSTC/ST6GALNAC6/TMEM258/B3GAT3/DPY19L2/MPDU1/PMM1	15	1
GO:0046546	development of primary male sexual characteristics	10/997	142/18723	0.225362604	0.809230023	0.765664266	NASP/RAB13/PDGFRA/PDGFRB/MEA1/INHBA/PRDX4/SCX/MGST1/NUPR1	10	1
GO:2000045	regulation of G1/S transition of mitotic cell cycle	10/997	142/18723	0.225362604	0.809230023	0.765664266	PLK3/TMEM14B/SOX4/ANXA1/CDKN1B/APEX1/PSME1/PSME2/RPS27L/PRMT2	10	1
GO:1901019	regulation of calcium ion transmembrane transporter activity	7/997	93/18723	0.226221832	0.809230023	0.765664266	GSTM2/CALM2/SRI/DMD/RRAD/REM1/CALM3	7	1
GO:0048644	muscle organ morphogenesis	6/997	77/18723	0.226372998	0.809230023	0.765664266	EFEMP2/GSC/ZFPM1/TCF15/TGFB1/ADARB1	6	1
GO:0001516	prostaglandin biosynthetic process	3/997	31/18723	0.227134769	0.809230023	0.765664266	ANXA1/MIF/CBR1	3	1
GO:0006301	postreplication repair	3/997	31/18723	0.227134769	0.809230023	0.765664266	FAAP20/UBE2B/UBE2V2	3	1
GO:0016577	histone demethylation	3/997	31/18723	0.227134769	0.809230023	0.765664266	UBE2B/JMJD1C/HSF4	3	1
GO:0030212	hyaluronan metabolic process	3/997	31/18723	0.227134769	0.809230023	0.765664266	ITIH3/HGF/TGFB1	3	1
GO:0035510	DNA dealkylation	3/997	31/18723	0.227134769	0.809230023	0.765664266	MGMT/APEX1/MPG	3	1
GO:0045066	regulatory T cell differentiation	3/997	31/18723	0.227134769	0.809230023	0.765664266	CD46/MDK/KAT2A	3	1
GO:0046457	prostanoid biosynthetic process	3/997	31/18723	0.227134769	0.809230023	0.765664266	ANXA1/MIF/CBR1	3	1
GO:0060148	positive regulation of posttranscriptional gene silencing	3/997	31/18723	0.227134769	0.809230023	0.765664266	MAP2K2/WTIP/TGFB1	3	1
GO:0060390	regulation of SMAD protein signal transduction	3/997	31/18723	0.227134769	0.809230023	0.765664266	JAK2/FAM89B/TGFB1	3	1
GO:0065005	protein-lipid complex assembly	3/997	31/18723	0.227134769	0.809230023	0.765664266	APOE/APOC1/NR1H2	3	1
GO:0070723	response to cholesterol	3/997	31/18723	0.227134769	0.809230023	0.765664266	PMVK/INHBA/TGFB1	3	1
GO:0071480	cellular response to gamma radiation	3/997	31/18723	0.227134769	0.809230023	0.765664266	GTF2H5/CRYAB/XRCC6	3	1
GO:1902042	negative regulation of extrinsic apoptotic signaling pathway via death domain receptors	3/997	31/18723	0.227134769	0.809230023	0.765664266	PARK7/GPX1/HGF	3	1
GO:2000144	positive regulation of DNA-templated transcription, initiation	3/997	31/18723	0.227134769	0.809230023	0.765664266	SUB1/TWIST1/MED17	3	1
GO:0006383	transcription by RNA polymerase III	4/997	46/18723	0.228233542	0.809230023	0.765664266	GTF3C6/POLR2K/POLR2L/PRDX5	4	1
GO:0061462	protein localization to lysosome	4/997	46/18723	0.228233542	0.809230023	0.765664266	LAMTOR5/ZFYVE16/LAMTOR4/CD81	4	1
GO:0022898	regulation of transmembrane transporter activity	18/997	278/18723	0.228277736	0.809230023	0.765664266	PARK7/PINK1/GSTM2/ACTN2/CALM2/SUMO1/SLMAP/COX17/MEF2C/GOPC/TWIST1/SRI/RELN/DMD/RRAD/REM1/FXYD5/CALM3	18	1
GO:0006390	mitochondrial transcription	2/997	17/18723	0.22835036	0.809230023	0.765664266	MRPL12/CHCHD10	2	1
GO:0007379	segment specification	2/997	17/18723	0.22835036	0.809230023	0.765664266	HES5/MLLT3	2	1
GO:0010224	response to UV-B	2/997	17/18723	0.22835036	0.809230023	0.765664266	CRIP1/HMGN1	2	1
GO:0010715	regulation of extracellular matrix disassembly	2/997	17/18723	0.22835036	0.809230023	0.765664266	CST3/TGFB1	2	1
GO:0014856	skeletal muscle cell proliferation	2/997	17/18723	0.22835036	0.809230023	0.765664266	ANGPT1/JAK2	2	1
GO:0015867	ATP transport	2/997	17/18723	0.22835036	0.809230023	0.765664266	SLC25A4/SLC25A5	2	1
GO:0019885	antigen processing and presentation of endogenous peptide antigen via MHC class I	2/997	17/18723	0.22835036	0.809230023	0.765664266	HLA-F/TAPBP	2	1
GO:0020027	hemoglobin metabolic process	2/997	17/18723	0.22835036	0.809230023	0.765664266	INHBA/CAT	2	1
GO:0021756	striatum development	2/997	17/18723	0.22835036	0.809230023	0.765664266	INHBA/MKKS	2	1
GO:0035729	cellular response to hepatocyte growth factor stimulus	2/997	17/18723	0.22835036	0.809230023	0.765664266	ADAMTS12/HGF	2	1
GO:0042053	regulation of dopamine metabolic process	2/997	17/18723	0.22835036	0.809230023	0.765664266	PARK7/PNKD	2	1
GO:0042069	regulation of catecholamine metabolic process	2/997	17/18723	0.22835036	0.809230023	0.765664266	PARK7/PNKD	2	1
GO:0042448	progesterone metabolic process	2/997	17/18723	0.22835036	0.809230023	0.765664266	AKR1C2/AKR1C1	2	1
GO:0042532	negative regulation of tyrosine phosphorylation of STAT protein	2/997	17/18723	0.22835036	0.809230023	0.765664266	PARP14/PPP2R1A	2	1
GO:0044539	long-chain fatty acid import into cell	2/997	17/18723	0.22835036	0.809230023	0.765664266	FABP3/SLC27A5	2	1
GO:0055003	cardiac myofibril assembly	2/997	17/18723	0.22835036	0.809230023	0.765664266	PDGFRA/PDGFRB	2	1
GO:0055119	relaxation of cardiac muscle	2/997	17/18723	0.22835036	0.809230023	0.765664266	GSTM2/P2RX4	2	1
GO:0061298	retina vasculature development in camera-type eye	2/997	17/18723	0.22835036	0.809230023	0.765664266	PDGFRA/PDGFRB	2	1
GO:0071371	cellular response to gonadotropin stimulus	2/997	17/18723	0.22835036	0.809230023	0.765664266	INHBA/POR	2	1
GO:0071816	tail-anchored membrane protein insertion into ER membrane	2/997	17/18723	0.22835036	0.809230023	0.765664266	UBL4A/EMC6	2	1
GO:0090713	immunological memory process	2/997	17/18723	0.22835036	0.809230023	0.765664266	CD46/CD81	2	1
GO:0140354	lipid import into cell	2/997	17/18723	0.22835036	0.809230023	0.765664266	FABP3/SLC27A5	2	1
GO:1903358	regulation of Golgi organization	2/997	17/18723	0.22835036	0.809230023	0.765664266	STX5/MAP2K2	2	1
GO:1903541	regulation of exosomal secretion	2/997	17/18723	0.22835036	0.809230023	0.765664266	SNF8/CHMP2A	2	1
GO:0050728	negative regulation of inflammatory response	12/997	176/18723	0.228925052	0.810679597	0.767035801	PSMB4/GPX1/HGF/MDK/NR1H3/GSTP1/TNFRSF1A/CX3CL1/WFDC1/METRNL/ELANE/APOE	12	1
GO:0031396	regulation of protein ubiquitination	14/997	210/18723	0.230026586	0.813991402	0.770169311	PARK7/PINK1/SVBP/SKP1/SOX4/ANGPT1/VPS28/UBXN1/STUB1/RPS2/GABARAP/PIN1/RBX1/TSPO	14	1
GO:0062013	positive regulation of small molecule metabolic process	10/997	143/18723	0.231698336	0.818760872	0.774682012	PARK7/PINK1/PRKAA2/STARD4/TWIST1/POR/ANXA1/NR1H3/KAT2A/NR1H2	10	1
GO:0048193	Golgi vesicle transport	19/997	296/18723	0.231708992	0.818760872	0.774682012	TRAPPC3/RAB13/VAMP5/LMAN2/TAPBP/SNX3/GOPC/ARF5/STX5/VPS51/ARL3/GABARAPL2/TRAPPC2L/TRAPPC1/RAB34/COPZ2/ARFRP1/USE1/PITPNB	19	1
GO:0009408	response to heat	8/997	110/18723	0.231881611	0.818779657	0.774699785	PDCL3/SUMO1/CD14/EIF2B1/STUB1/TGFB1I1/HSBP1/DNAJC7	8	1
GO:0031330	negative regulation of cellular catabolic process	17/997	262/18723	0.233711515	0.822233961	0.777968123	PARK7/PINK1/ATRAID/PDCL3/PAIP1/RNF5/HGF/OPHN1/UBXN1/CHMP4A/SLIRP/NUPR1/GABARAPL2/DDRGK1/CST3/APOC1/TSPO	17	1
GO:0032757	positive regulation of interleukin-8 production	5/997	62/18723	0.233867935	0.822233961	0.777968123	PARK7/LAMTOR5/CD14/IL17D/ELANE	5	1
GO:0032835	glomerulus development	5/997	62/18723	0.233867935	0.822233961	0.777968123	PDGFRA/MEF2C/PDGFRB/ANGPT1/PLCE1	5	1
GO:0045428	regulation of nitric oxide biosynthetic process	5/997	62/18723	0.233867935	0.822233961	0.777968123	DDAH2/JAK2/DYNLL1/P2RX4/TSPO	5	1
GO:0046148	pigment biosynthetic process	5/997	62/18723	0.233867935	0.822233961	0.777968123	ZEB2/TMEM14C/APRT/DDT/TSPO	5	1
GO:0060393	regulation of pathway-restricted SMAD protein phosphorylation	5/997	62/18723	0.233867935	0.822233961	0.777968123	CSNK2B/INHBA/GDF10/PIN1/TGFB1	5	1
GO:0032371	regulation of sterol transport	6/997	78/18723	0.235145008	0.824945998	0.780534154	NR1H3/LAMTOR1/APOE/APOC1/NR1H2/TSPO	6	1
GO:0032374	regulation of cholesterol transport	6/997	78/18723	0.235145008	0.824945998	0.780534154	NR1H3/LAMTOR1/APOE/APOC1/NR1H2/TSPO	6	1
GO:0061045	negative regulation of wound healing	6/997	78/18723	0.235145008	0.824945998	0.780534154	TFPI/PDGFRA/MYOZ1/CD9/WFDC1/APOE	6	1
GO:0045785	positive regulation of cell adhesion	27/997	437/18723	0.238167704	0.832344554	0.787534402	COL16A1/VCAM1/MYOC/CD46/ITGB1BP1/LIMS2/IGFBP2/FBLN2/MYO10/SOX4/HLA-DPA1/PTN/DUSP26/ANGPT1/JAK2/ANXA1/CD81/MDK/BAD/ARL2/EFEMP2/CIB1/CX3CL1/C1QBP/ELANE/RRAS/LGALS1	27	1
GO:0009261	ribonucleotide catabolic process	4/997	47/18723	0.23984819	0.832344554	0.787534402	HINT1/PDE8A/NT5C/PDE4C	4	1
GO:0010712	regulation of collagen metabolic process	4/997	47/18723	0.23984819	0.832344554	0.787534402	PDGFRB/SCX/CST3/TGFB1	4	1
GO:0010799	regulation of peptidyl-threonine phosphorylation	4/997	47/18723	0.23984819	0.832344554	0.787534402	CALM2/PRKAG2/TGFB1/CALM3	4	1
GO:0031641	regulation of myelination	4/997	47/18723	0.23984819	0.832344554	0.787534402	HES5/HGF/PTN/CTSC	4	1
GO:0032369	negative regulation of lipid transport	4/997	47/18723	0.23984819	0.832344554	0.787534402	FIS1/NR1H3/APOC1/NR1H2	4	1
GO:0043114	regulation of vascular permeability	4/997	47/18723	0.23984819	0.832344554	0.787534402	ANGPT1/RAMP2/TGFB1/APOE	4	1
GO:0097300	programmed necrotic cell death	4/997	47/18723	0.23984819	0.832344554	0.787534402	SLC25A4/ASAH1/NUPR1/ALKBH7	4	1
GO:0120163	negative regulation of cold-induced thermogenesis	4/997	47/18723	0.23984819	0.832344554	0.787534402	RHEB/ARNTL/NR1H3/NR1H2	4	1
GO:0045786	negative regulation of cell cycle	24/997	385/18723	0.2403394	0.832344554	0.787534402	AURKAIP1/SYF2/PLK3/ZFP36L2/SOX4/DDX39B/INHBA/NAA10/ANAPC15/PDCD4/CDKN1B/BTG1/EIF2AK4/RPS27L/NUPR1/NAE1/TP53I13/KAT2A/PSMG2/BABAM1/TGFB1/CHMP2A/BTG3/PRMT2	24	1
GO:0048015	phosphatidylinositol-mediated signaling	12/997	178/18723	0.240401834	0.832344554	0.787534402	HAX1/MYOC/PDGFRA/PDGFRB/TWIST1/HGF/RELN/ANGPT1/JAK2/CAT/PLCE1/C1QBP	12	1
GO:0030258	lipid modification	14/997	212/18723	0.240523102	0.832344554	0.787534402	FABP3/DGKG/BDH2/STARD4/TWIST1/POR/PRKAG2/HSD17B10/LAMTOR1/ECHS1/ECI1/APOE/APOC1/ETFB	14	1
GO:0030073	insulin secretion	13/997	195/18723	0.240667952	0.832344554	0.787534402	PARK7/MPC2/NDUFAF2/SOX4/HMGN3/SRI/ENY2/JAK2/ANXA1/PHPT1/ARNTL/BAD/DYNLL1	13	1
GO:0010644	cell communication by electrical coupling	3/997	32/18723	0.241505776	0.832344554	0.787534402	CALM2/SRI/CALM3	3	1
GO:0019835	cytolysis	3/997	32/18723	0.241505776	0.832344554	0.787534402	NINJ1/ROMO1/TGFB1	3	1
GO:0030511	positive regulation of transforming growth factor beta receptor signaling pathway	3/997	32/18723	0.241505776	0.832344554	0.787534402	ZEB2/TGFB1I1/C20orf27	3	1
GO:0035456	response to interferon-beta	3/997	32/18723	0.241505776	0.832344554	0.787534402	IFI16/IFITM1/NDUFA13	3	1
GO:0035883	enteroendocrine cell differentiation	3/997	32/18723	0.241505776	0.832344554	0.787534402	RHEB/ARNTL/BAD	3	1
GO:0050850	positive regulation of calcium-mediated signaling	3/997	32/18723	0.241505776	0.832344554	0.787534402	CAMTA1/P2RX4/CIB1	3	1
GO:0060317	cardiac epithelial to mesenchymal transition	3/997	32/18723	0.241505776	0.832344554	0.787534402	TWIST1/PDCD4/TMEM100	3	1
GO:0060323	head morphogenesis	3/997	32/18723	0.241505776	0.832344554	0.787534402	PDGFRA/SCX/RRAS	3	1
GO:0061036	positive regulation of cartilage development	3/997	32/18723	0.241505776	0.832344554	0.787534402	POR/SCX/MDK	3	1
GO:1903846	positive regulation of cellular response to transforming growth factor beta stimulus	3/997	32/18723	0.241505776	0.832344554	0.787534402	ZEB2/TGFB1I1/C20orf27	3	1
GO:1903955	positive regulation of protein targeting to mitochondrion	3/997	32/18723	0.241505776	0.832344554	0.787534402	PINK1/UBL5/PDCD5	3	1
GO:2000191	regulation of fatty acid transport	3/997	32/18723	0.241505776	0.832344554	0.787534402	FABP3/FIS1/P2RX4	3	1
GO:1990778	protein localization to cell periphery	21/997	333/18723	0.241733873	0.832544387	0.787723476	TMEM59/RAB13/ACTN2/ITGB1BP1/VAMP5/RAMP1/SLMAP/GOPC/CD81/ARL3/TNFRSF1A/CIB1/SLC9A3R2/STX8/IFT20/RAB34/RAMP2/MYL12A/ARFRP1/BSG/TGFB1	21	1
GO:0006470	protein dephosphorylation	18/997	281/18723	0.241904426	0.832545892	0.787724901	CAMTA1/PINK1/CALM2/PPP2R2B/PDGFRB/CSNK2B/DLC1/DUSP26/PPP1R16A/JAK2/PHPT1/PTPMT1/PPP1R3C/PTPRS/PIN1/TGFB1/CALM3/PPP2R1A	18	1
GO:0048709	oligodendrocyte differentiation	7/997	95/18723	0.242176629	0.832792939	0.787958647	HES5/PTN/RHEB/MDK/GSTP1/CD9/EIF2B1	7	1
GO:0016239	positive regulation of macroautophagy	5/997	63/18723	0.243872684	0.832792939	0.787958647	PINK1/PRKAA2/SLC25A4/VDAC1/SLC25A5	5	1
GO:0010770	positive regulation of cell morphogenesis involved in differentiation	6/997	79/18723	0.244019664	0.832792939	0.787958647	MYOC/LIMS2/RELN/MDK/CIB1/C1QBP	6	1
GO:0043524	negative regulation of neuron apoptotic process	10/997	145/18723	0.244566553	0.832792939	0.787958647	PARK7/PINK1/MEF2C/UBE2V2/ANGPT1/JAK2/MDK/CX3CL1/PIN1/APOE	10	1
GO:0031667	response to nutrient levels	29/997	474/18723	0.244649325	0.832792939	0.787958647	PRKAA2/VCAM1/IFI16/NENF/NFE2L2/IGFBP2/POR/FIS1/PTN/RARRES2/PRKAG2/PCSK1N/EIF4EBP1/CAT/GSTP1/DCPS/MGMT/EIF2AK4/GABARAPL2/COX4I1/GABARAP/KAT2A/PDK2/SSTR2/MKKS/MAP1LC3A/APOE/NR1H2/TSPO	29	1
GO:1901990	regulation of mitotic cell cycle phase transition	19/997	299/18723	0.245003952	0.832792939	0.787958647	SYF2/PLK3/ZFP36L2/TMEM14B/SOX4/SMARCD3/ANXA1/CDC26/ANAPC15/CDKN1B/APEX1/PSME1/PSME2/RPS27L/NAE1/ANAPC11/PSMG2/BABAM1/PRMT2	19	1
GO:0006941	striated muscle contraction	12/997	179/18723	0.246221103	0.832792939	0.787958647	GSTM2/CALM2/LMOD3/PGAM2/SRI/DMD/TMEM38B/TNNT3/KCNJ8/P2RX4/ALDOA/CALM3	12	1
GO:1903532	positive regulation of secretion by cell	18/997	282/18723	0.24651995	0.832792939	0.787958647	PINK1/MPC2/AIMP1/SOX4/HLA-F/INHBA/SRI/JAK2/PHPT1/BAD/DYNLL1/P2RX4/ANG/PARD6A/SNF8/TGFB1/NR1H2/CHMP2A	18	1
GO:0010506	regulation of autophagy	20/997	317/18723	0.247763799	0.832792939	0.787958647	PARK7/PINK1/ATP6V0B/PLK3/TMEM59/PRKAA2/HAX1/IFI16/SLC25A4/VDAC1/RNF5/HGF/RHEB/SLC25A5/ATP6V1G1/BAD/GAPDH/CHMP4A/NUPR1/TSPO	20	1
GO:0003128	heart field specification	2/997	18/18723	0.24844252	0.832792939	0.787958647	MEF2C/SMARCD3	2	1
GO:0006337	nucleosome disassembly	2/997	18/18723	0.24844252	0.832792939	0.787958647	SMARCD3/SMARCE1	2	1
GO:0006488	dolichol-linked oligosaccharide biosynthetic process	2/997	18/18723	0.24844252	0.832792939	0.787958647	DHDDS/MPDU1	2	1
GO:0006595	polyamine metabolic process	2/997	18/18723	0.24844252	0.832792939	0.787958647	SRM/OAZ1	2	1
GO:0006625	protein targeting to peroxisome	2/997	18/18723	0.24844252	0.832792939	0.787958647	PEX16/ZFAND6	2	1
GO:0006957	complement activation, alternative pathway	2/997	18/18723	0.24844252	0.832792939	0.787958647	CFD/C3	2	1
GO:0009125	nucleoside monophosphate catabolic process	2/997	18/18723	0.24844252	0.832792939	0.787958647	DNPH1/NT5C	2	1
GO:0009208	pyrimidine ribonucleoside triphosphate metabolic process	2/997	18/18723	0.24844252	0.832792939	0.787958647	NME3/NME1	2	1
GO:0010985	negative regulation of lipoprotein particle clearance	2/997	18/18723	0.24844252	0.832792939	0.787958647	LRPAP1/APOC1	2	1
GO:0030299	intestinal cholesterol absorption	2/997	18/18723	0.24844252	0.832792939	0.787958647	AKR1C1/LIMA1	2	1
GO:0030728	ovulation	2/997	18/18723	0.24844252	0.832792939	0.787958647	INHBA/IMMP2L	2	1
GO:0031000	response to caffeine	2/997	18/18723	0.24844252	0.832792939	0.787958647	GSTM2/TMEM38B	2	1
GO:0032095	regulation of response to food	2/997	18/18723	0.24844252	0.832792939	0.787958647	NENF/MKKS	2	1
GO:0035372	protein localization to microtubule	2/997	18/18723	0.24844252	0.832792939	0.787958647	CRIPT/ABHD17A	2	1
GO:0043116	negative regulation of vascular permeability	2/997	18/18723	0.24844252	0.832792939	0.787958647	ANGPT1/RAMP2	2	1
GO:0046040	IMP metabolic process	2/997	18/18723	0.24844252	0.832792939	0.787958647	APRT/NT5C	2	1
GO:0048535	lymph node development	2/997	18/18723	0.24844252	0.832792939	0.787958647	SPNS2/TGFB1	2	1
GO:0048643	positive regulation of skeletal muscle tissue development	2/997	18/18723	0.24844252	0.832792939	0.787958647	LMOD3/MEF2C	2	1
GO:0051895	negative regulation of focal adhesion assembly	2/997	18/18723	0.24844252	0.832792939	0.787958647	ITGB1BP1/DLC1	2	1
GO:0060008	Sertoli cell differentiation	2/997	18/18723	0.24844252	0.832792939	0.787958647	RAB13/SCX	2	1
GO:0060391	positive regulation of SMAD protein signal transduction	2/997	18/18723	0.24844252	0.832792939	0.787958647	JAK2/TGFB1	2	1
GO:0060973	cell migration involved in heart development	2/997	18/18723	0.24844252	0.832792939	0.787958647	PDGFRB/TWIST1	2	1
GO:0072079	nephron tubule formation	2/997	18/18723	0.24844252	0.832792939	0.787958647	HES5/WNT6	2	1
GO:0072662	protein localization to peroxisome	2/997	18/18723	0.24844252	0.832792939	0.787958647	PEX16/ZFAND6	2	1
GO:0072663	establishment of protein localization to peroxisome	2/997	18/18723	0.24844252	0.832792939	0.787958647	PEX16/ZFAND6	2	1
GO:0099558	maintenance of synapse structure	2/997	18/18723	0.24844252	0.832792939	0.787958647	OPHN1/CHCHD10	2	1
GO:0150078	positive regulation of neuroinflammatory response	2/997	18/18723	0.24844252	0.832792939	0.787958647	CTSC/NUPR1	2	1
GO:0150118	negative regulation of cell-substrate junction organization	2/997	18/18723	0.24844252	0.832792939	0.787958647	ITGB1BP1/DLC1	2	1
GO:2000641	regulation of early endosome to late endosome transport	2/997	18/18723	0.24844252	0.832792939	0.787958647	SNX3/MAP2K2	2	1
GO:0007093	mitotic cell cycle checkpoint signaling	9/997	129/18723	0.24945702	0.835207645	0.790243355	SYF2/PLK3/SOX4/ANAPC15/CDKN1B/RPS27L/NAE1/PSMG2/BABAM1	9	1
GO:0016050	vesicle organization	19/997	300/18723	0.249504204	0.835207645	0.790243355	MFSD14A/RAB13/TMEM9/ZEB2/CHMP2B/ZFYVE16/SNX3/VPS28/CHMP5/ANXA1/STX5/LAMTOR1/BLOC1S1/CHMP4A/PRRT2/STX8/RAB34/SNF8/CHMP2A	19	1
GO:0010769	regulation of cell morphogenesis involved in differentiation	7/997	96/18723	0.250285041	0.837248796	0.792174619	MYOC/ITGB1BP1/LIMS2/RELN/MDK/CIB1/C1QBP	7	1
GO:0042149	cellular response to glucose starvation	4/997	48/18723	0.251595091	0.838764561	0.79360878	PRKAA2/IFI16/NFE2L2/PRKAG2	4	1
GO:0044458	motile cilium assembly	4/997	48/18723	0.251595091	0.838764561	0.79360878	SPAG16/IFT57/UBE2B/TPGS1	4	1
GO:0048146	positive regulation of fibroblast proliferation	4/997	48/18723	0.251595091	0.838764561	0.79360878	PDGFRA/NDUFS4/PDGFRB/MIF	4	1
GO:0097720	calcineurin-mediated signaling	4/997	48/18723	0.251595091	0.838764561	0.79360878	CAMTA1/MYOZ1/CIB1/HOMER3	4	1
GO:2000059	negative regulation of ubiquitin-dependent protein catabolic process	4/997	48/18723	0.251595091	0.838764561	0.79360878	PARK7/PDCL3/UBXN1/DDRGK1	4	1
GO:0045936	negative regulation of phosphate metabolic process	27/997	441/18723	0.252954479	0.839223118	0.794042651	PARK7/ITGB1BP1/CALM2/PARP14/UBE2B/TWIST1/INHBA/HGF/PRKAG2/DMD/DUSP26/ANGPT1/GSTP1/PDCD4/CDKN1B/DYNLL1/CIB1/NUPR1/PARD6A/PKIG/FKBP8/TGFB1/APOE/APOC1/CALM3/PPP2R1A/ADARB1	27	1
GO:0021766	hippocampus development	6/997	80/18723	0.252990365	0.839223118	0.794042651	UQCRQ/RELN/MDK/NME1/MKKS/PTPRS	6	1
GO:0048145	regulation of fibroblast proliferation	6/997	80/18723	0.252990365	0.839223118	0.794042651	PDGFRA/NDUFS4/PDGFRB/GSTP1/NUPR1/MIF	6	1
GO:0071229	cellular response to acid chemical	6/997	80/18723	0.252990365	0.839223118	0.794042651	COL16A1/LAMTOR5/LAMTOR2/PDGFRA/LAMTOR4/LAMTOR1	6	1
GO:0046530	photoreceptor cell differentiation	5/997	64/18723	0.253987791	0.839223118	0.794042651	AHI1/PTN/ARL3/IFT20/TUG1	5	1
GO:0048857	neural nucleus development	5/997	64/18723	0.253987791	0.839223118	0.794042651	CALM2/NDUFS3/DYNLL1/COX6B1/CALM3	5	1
GO:0080164	regulation of nitric oxide metabolic process	5/997	64/18723	0.253987791	0.839223118	0.794042651	DDAH2/JAK2/DYNLL1/P2RX4/TSPO	5	1
GO:0006913	nucleocytoplasmic transport	19/997	301/18723	0.254037559	0.839223118	0.794042651	PARK7/ZC3H11A/SUMO1/THOC7/RSRC1/DDX39B/ANGPT1/ENY2/JAK2/TXN/RBM4/SARNP/SNUPN/SMG6/RPAIN/EIF6/PKIG/AKAP8L/TGFB1	19	1
GO:0051169	nuclear transport	19/997	301/18723	0.254037559	0.839223118	0.794042651	PARK7/ZC3H11A/SUMO1/THOC7/RSRC1/DDX39B/ANGPT1/ENY2/JAK2/TXN/RBM4/SARNP/SNUPN/SMG6/RPAIN/EIF6/PKIG/AKAP8L/TGFB1	19	1
GO:0031623	receptor internalization	8/997	113/18723	0.254158635	0.839223118	0.794042651	RAMP1/LRPAP1/AHI1/OPHN1/ANGPT1/CD81/CD9/RAMP2	8	1
GO:0006402	mRNA catabolic process	15/997	232/18723	0.255500755	0.839223118	0.794042651	MAGOH/ZFP36L2/EXOSC7/PAIP1/LSM2/LSM5/FASTK/EXOSC4/RNH1/DCPS/PRPF18/APEX1/SMG6/LSM7/LSM4	15	1
GO:0006482	protein demethylation	3/997	33/18723	0.256019639	0.839223118	0.794042651	UBE2B/JMJD1C/HSF4	3	1
GO:0006891	intra-Golgi vesicle-mediated transport	3/997	33/18723	0.256019639	0.839223118	0.794042651	TRAPPC3/GABARAPL2/COPZ2	3	1
GO:0008214	protein dealkylation	3/997	33/18723	0.256019639	0.839223118	0.794042651	UBE2B/JMJD1C/HSF4	3	1
GO:0010165	response to X-ray	3/997	33/18723	0.256019639	0.839223118	0.794042651	ANXA1/IKBIP/XRCC6	3	1
GO:0010737	protein kinase A signaling	3/997	33/18723	0.256019639	0.839223118	0.794042651	RAB13/AIP/MIF	3	1
GO:0010984	regulation of lipoprotein particle clearance	3/997	33/18723	0.256019639	0.839223118	0.794042651	LRPAP1/CNPY2/APOC1	3	1
GO:0031116	positive regulation of microtubule polymerization	3/997	33/18723	0.256019639	0.839223118	0.794042651	ARL2/ARL3/CDKN1B	3	1
GO:0034110	regulation of homotypic cell-cell adhesion	3/997	33/18723	0.256019639	0.839223118	0.794042651	JAK2/CD9/LGALS1	3	1
GO:0046320	regulation of fatty acid oxidation	3/997	33/18723	0.256019639	0.839223118	0.794042651	FABP3/TWIST1/PRKAG2	3	1
GO:0061842	microtubule organizing center localization	3/997	33/18723	0.256019639	0.839223118	0.794042651	ARPC5/SYNE2/IFT20	3	1
GO:0070570	regulation of neuron projection regeneration	3/997	33/18723	0.256019639	0.839223118	0.794042651	HGF/PTN/PTPRS	3	1
GO:0150117	positive regulation of cell-substrate junction organization	3/997	33/18723	0.256019639	0.839223118	0.794042651	COL16A1/MYOC/ITGB1BP1	3	1
GO:1900181	negative regulation of protein localization to nucleus	3/997	33/18723	0.256019639	0.839223118	0.794042651	SUMO1/ANGPT1/PKIG	3	1
GO:1902692	regulation of neuroblast proliferation	3/997	33/18723	0.256019639	0.839223118	0.794042651	PTN/SMARCD3/CX3CL1	3	1
GO:0007098	centrosome cycle	9/997	130/18723	0.25646096	0.839545108	0.794347306	CHMP2B/UXT/CETN2/CHMP5/ARL2/PARD6A/KAT2A/CHMP2A/RANBP1	9	1
GO:0051028	mRNA transport	9/997	130/18723	0.25646096	0.839545108	0.794347306	MAGOH/ZC3H11A/THOC7/DDX39B/CETN2/ENY2/SARNP/SMG6/AKAP8L	9	1
GO:0010563	negative regulation of phosphorus metabolic process	27/997	442/18723	0.256710649	0.839800746	0.794589181	PARK7/ITGB1BP1/CALM2/PARP14/UBE2B/TWIST1/INHBA/HGF/PRKAG2/DMD/DUSP26/ANGPT1/GSTP1/PDCD4/CDKN1B/DYNLL1/CIB1/NUPR1/PARD6A/PKIG/FKBP8/TGFB1/APOE/APOC1/CALM3/PPP2R1A/ADARB1	27	1
GO:0016331	morphogenesis of embryonic epithelium	10/997	147/18723	0.257681308	0.84241304	0.79706084	HES5/WNT6/IFT57/SOX4/TWIST1/DLC1/DEAF1/TGFB1I1/KAT2A/TGFB1	10	1
GO:2001237	negative regulation of extrinsic apoptotic signaling pathway	7/997	97/18723	0.258474332	0.844441509	0.798980104	PARK7/GPX1/SH3RF1/HGF/GSTP1/CX3CL1/PRDX2	7	1
GO:0007178	transmembrane receptor protein serine/threonine kinase signaling pathway	22/997	355/18723	0.260856078	0.84463334	0.799161608	HES5/ZEB2/SUB1/CSNK2B/INHBA/SCX/JAK2/FAM89B/GDF10/FBXL15/PDCD4/USP15/FBN1/STUB1/TGFB1I1/SOST/TMEM100/C20orf27/PIN1/FKBP8/COMP/TGFB1	22	1
GO:0051261	protein depolymerization	8/997	114/18723	0.261730086	0.84463334	0.799161608	ACTN2/PLEKHH2/NCKAP5/TWF2/LMOD3/EPS8/LIMA1/CIB1	8	1
GO:0044773	mitotic DNA damage checkpoint signaling	6/997	81/18723	0.26205047	0.84463334	0.799161608	SYF2/PLK3/SOX4/CDKN1B/RPS27L/BABAM1	6	1
GO:0046209	nitric oxide metabolic process	6/997	81/18723	0.26205047	0.84463334	0.799161608	DDAH2/POR/JAK2/DYNLL1/P2RX4/TSPO	6	1
GO:0048144	fibroblast proliferation	6/997	81/18723	0.26205047	0.84463334	0.799161608	PDGFRA/NDUFS4/PDGFRB/GSTP1/NUPR1/MIF	6	1
GO:0051817	modulation of process of other organism involved in symbiotic interaction	6/997	81/18723	0.26205047	0.84463334	0.799161608	SAP30/PSMC3/EIF2AK4/PPIB/PHB/APOE	6	1
GO:0010038	response to metal ion	23/997	373/18723	0.262653212	0.84463334	0.799161608	PARK7/PRKAA2/VCAM1/CALM2/NFE2L2/SUMO1/IGFBP2/MEF2C/CD14/CUTA/PGAM2/CAT/BAD/RASGRP2/ANXA11/CDKN1B/P2RX4/CRIP1/MAP1LC3A/BSG/MCOLN1/CALM3/TSPO	23	1
GO:0002762	negative regulation of myeloid leukocyte differentiation	4/997	49/18723	0.263458863	0.84463334	0.799161608	INHBA/FBN1/ZFPM1/NME1	4	1
GO:0008206	bile acid metabolic process	4/997	49/18723	0.263458863	0.84463334	0.799161608	STARD4/HSD17B10/AKR1C1/SLC27A5	4	1
GO:0010862	positive regulation of pathway-restricted SMAD protein phosphorylation	4/997	49/18723	0.263458863	0.84463334	0.799161608	CSNK2B/INHBA/GDF10/TGFB1	4	1
GO:0021695	cerebellar cortex development	4/997	49/18723	0.263458863	0.84463334	0.799161608	B4GALT2/UQCRQ/OPHN1/MDK	4	1
GO:0030195	negative regulation of blood coagulation	4/997	49/18723	0.263458863	0.84463334	0.799161608	TFPI/PDGFRA/CD9/APOE	4	1
GO:0042461	photoreceptor cell development	4/997	49/18723	0.263458863	0.84463334	0.799161608	AHI1/ARL3/IFT20/TUG1	4	1
GO:0045778	positive regulation of ossification	4/997	49/18723	0.263458863	0.84463334	0.799161608	ATRAID/MEF2C/PTN/TGFB1	4	1
GO:0046605	regulation of centrosome cycle	4/997	49/18723	0.263458863	0.84463334	0.799161608	CHMP2B/CHMP5/KAT2A/CHMP2A	4	1
GO:0070849	response to epidermal growth factor	4/997	49/18723	0.263458863	0.84463334	0.799161608	ZFP36L2/MCM7/GSTP1/PDE8A	4	1
GO:0000723	telomere maintenance	9/997	131/18723	0.263527592	0.84463334	0.799161608	CCT3/CCT7/RAD50/NHP2/APEX1/NOP10/SMG6/XRCC6/CCT8	9	1
GO:0015909	long-chain fatty acid transport	5/997	65/18723	0.264203621	0.84463334	0.799161608	FABP3/PLIN2/ANXA1/APOE/SLC27A5	5	1
GO:0046513	ceramide biosynthetic process	5/997	65/18723	0.264203621	0.84463334	0.799161608	DEGS1/ORMDL1/ASAH1/ST6GALNAC6/SPTSSA	5	1
GO:1905330	regulation of morphogenesis of an epithelium	5/997	65/18723	0.264203621	0.84463334	0.799161608	ADAMTS12/HGF/MDK/NTN4/FGF7	5	1
GO:0035148	tube formation	10/997	148/18723	0.264325072	0.84463334	0.799161608	HES5/ITGB1BP1/WNT6/IFT57/SOX4/TWIST1/DLC1/DEAF1/KAT2A/TGFB1	10	1
GO:0050796	regulation of insulin secretion	11/997	165/18723	0.264412471	0.84463334	0.799161608	MPC2/NDUFAF2/SOX4/HMGN3/SRI/ENY2/JAK2/PHPT1/ARNTL/BAD/DYNLL1	11	1
GO:1902882	regulation of response to oxidative stress	7/997	98/18723	0.266739604	0.84463334	0.799161608	PARK7/PINK1/NFE2L2/GPX1/HGF/TXN/PDE8A	7	1
GO:0048545	response to steroid hormone	21/997	339/18723	0.267570659	0.84463334	0.799161608	PARK7/ZFP36L2/TFPI/IGFBP2/PTN/JAK2/ANXA1/ARNTL/MDK/NR1H3/BAD/GSTP1/RAMP2/PHB/SSTR2/DDRGK1/EGLN2/TGFB1/CALM3/TSPO/PRMT2	21	1
GO:0002396	MHC protein complex assembly	2/997	19/18723	0.268584912	0.84463334	0.799161608	HLA-DPA1/TAPBP	2	1
GO:0002483	antigen processing and presentation of endogenous peptide antigen	2/997	19/18723	0.268584912	0.84463334	0.799161608	HLA-F/TAPBP	2	1
GO:0006490	oligosaccharide-lipid intermediate biosynthetic process	2/997	19/18723	0.268584912	0.84463334	0.799161608	DHDDS/MPDU1	2	1
GO:0009081	branched-chain amino acid metabolic process	2/997	19/18723	0.268584912	0.84463334	0.799161608	HSD17B10/ECHS1	2	1
GO:0009148	pyrimidine nucleoside triphosphate biosynthetic process	2/997	19/18723	0.268584912	0.84463334	0.799161608	NME3/NME1	2	1
GO:0009226	nucleotide-sugar biosynthetic process	2/997	19/18723	0.268584912	0.84463334	0.799161608	UXS1/PMM1	2	1
GO:0010738	regulation of protein kinase A signaling	2/997	19/18723	0.268584912	0.84463334	0.799161608	AIP/MIF	2	1
GO:0010759	positive regulation of macrophage chemotaxis	2/997	19/18723	0.268584912	0.84463334	0.799161608	RARRES2/MDK	2	1
GO:0010885	regulation of cholesterol storage	2/997	19/18723	0.268584912	0.84463334	0.799161608	NR1H3/NR1H2	2	1
GO:0031065	positive regulation of histone deacetylation	2/997	19/18723	0.268584912	0.84463334	0.799161608	PINK1/AKAP8L	2	1
GO:0035728	response to hepatocyte growth factor	2/997	19/18723	0.268584912	0.84463334	0.799161608	ADAMTS12/HGF	2	1
GO:0043031	negative regulation of macrophage activation	2/997	19/18723	0.268584912	0.84463334	0.799161608	NR1H3/CX3CL1	2	1
GO:0045019	negative regulation of nitric oxide biosynthetic process	2/997	19/18723	0.268584912	0.84463334	0.799161608	DYNLL1/TSPO	2	1
GO:0045603	positive regulation of endothelial cell differentiation	2/997	19/18723	0.268584912	0.84463334	0.799161608	BTG1/TMEM100	2	1
GO:0046033	AMP metabolic process	2/997	19/18723	0.268584912	0.84463334	0.799161608	AK1/APRT	2	1
GO:0046716	muscle cell cellular homeostasis	2/997	19/18723	0.268584912	0.84463334	0.799161608	DMD/ALDOA	2	1
GO:0046794	transport of virus	2/997	19/18723	0.268584912	0.84463334	0.799161608	DYNLT1/CTSL	2	1
GO:0048245	eosinophil chemotaxis	2/997	19/18723	0.268584912	0.84463334	0.799161608	CCL26/CX3CL1	2	1
GO:0060216	definitive hemopoiesis	2/997	19/18723	0.268584912	0.84463334	0.799161608	ZFP36L2/ZFPM1	2	1
GO:0061760	antifungal innate immune response	2/997	19/18723	0.268584912	0.84463334	0.799161608	RARRES2/USP15	2	1
GO:0062099	negative regulation of programmed necrotic cell death	2/997	19/18723	0.268584912	0.84463334	0.799161608	SLC25A4/NUPR1	2	1
GO:0070262	peptidyl-serine dephosphorylation	2/997	19/18723	0.268584912	0.84463334	0.799161608	PPP2R2B/DUSP26	2	1
GO:1900221	regulation of amyloid-beta clearance	2/997	19/18723	0.268584912	0.84463334	0.799161608	LRPAP1/APOE	2	1
GO:1903204	negative regulation of oxidative stress-induced neuron death	2/997	19/18723	0.268584912	0.84463334	0.799161608	PARK7/PINK1	2	1
GO:1903975	regulation of glial cell migration	2/997	19/18723	0.268584912	0.84463334	0.799161608	P2RX4/CX3CL1	2	1
GO:1903978	regulation of microglial cell activation	2/997	19/18723	0.268584912	0.84463334	0.799161608	CTSC/CX3CL1	2	1
GO:1904406	negative regulation of nitric oxide metabolic process	2/997	19/18723	0.268584912	0.84463334	0.799161608	DYNLL1/TSPO	2	1
GO:2000269	regulation of fibroblast apoptotic process	2/997	19/18723	0.268584912	0.84463334	0.799161608	BTG1/CFDP1	2	1
GO:2000738	positive regulation of stem cell differentiation	2/997	19/18723	0.268584912	0.84463334	0.799161608	PTN/TCF15	2	1
GO:0000077	DNA damage checkpoint signaling	8/997	115/18723	0.269368146	0.84463334	0.799161608	SYF2/PLK3/SOX4/DDX39B/CDKN1B/EIF2AK4/RPS27L/BABAM1	8	1
GO:0051209	release of sequestered calcium ion into cytosol	8/997	115/18723	0.269368146	0.84463334	0.799161608	GSTM2/CALM2/SRI/DMD/TMEM38B/CX3CL1/MCOLN1/CALM3	8	1
GO:0061448	connective tissue development	16/997	252/18723	0.269400789	0.84463334	0.799161608	HES5/ADAMTS12/MEF2C/PDGFRB/ANXA6/POR/SCX/MDK/MGP/LUM/CRIP1/KAT2A/DDRGK1/MKKS/COMP/TGFB1	16	1
GO:0000096	sulfur amino acid metabolic process	3/997	34/18723	0.270648183	0.84463334	0.799161608	ADI1/CSAD/MPST	3	1
GO:0009303	rRNA transcription	3/997	34/18723	0.270648183	0.84463334	0.799161608	NIFK/GTF3C6/ANG	3	1
GO:0010614	negative regulation of cardiac muscle hypertrophy	3/997	34/18723	0.270648183	0.84463334	0.799161608	PI16/TNFRSF1A/P2RX4	3	1
GO:0016242	negative regulation of macroautophagy	3/997	34/18723	0.270648183	0.84463334	0.799161608	PINK1/CHMP4A/NUPR1	3	1
GO:0032212	positive regulation of telomere maintenance via telomerase	3/997	34/18723	0.270648183	0.84463334	0.799161608	CCT3/CCT7/CCT8	3	1
GO:0035909	aorta morphogenesis	3/997	34/18723	0.270648183	0.84463334	0.799161608	PDGFRB/SOX4/EFEMP2	3	1
GO:0039528	cytoplasmic pattern recognition receptor signaling pathway in response to virus	3/997	34/18723	0.270648183	0.84463334	0.799161608	USP15/C1QBP/PHB	3	1
GO:0043516	regulation of DNA damage response, signal transduction by p53 class mediator	3/997	34/18723	0.270648183	0.84463334	0.799161608	EEF1E1/TWIST1/MIF	3	1
GO:0055094	response to lipoprotein particle	3/997	34/18723	0.270648183	0.84463334	0.799161608	CD81/CD9/APOE	3	1
GO:0090075	relaxation of muscle	3/997	34/18723	0.270648183	0.84463334	0.799161608	GSTM2/SRI/P2RX4	3	1
GO:2000352	negative regulation of endothelial cell apoptotic process	3/997	34/18723	0.270648183	0.84463334	0.799161608	NFE2L2/ANGPT1/RAMP2	3	1
GO:2000758	positive regulation of peptidyl-lysine acetylation	3/997	34/18723	0.270648183	0.84463334	0.799161608	PRKAA2/SOX4/KAT2A	3	1
GO:0072175	epithelial tube formation	9/997	132/18723	0.27065389	0.84463334	0.799161608	HES5/WNT6/IFT57/SOX4/TWIST1/DLC1/DEAF1/KAT2A/TGFB1	9	1
GO:0008625	extrinsic apoptotic signaling pathway via death domain receptors	6/997	82/18723	0.271193317	0.84463334	0.799161608	PARK7/GPX1/HGF/BAD/TNFRSF1A/GABARAP	6	1
GO:0043242	negative regulation of protein-containing complex disassembly	6/997	82/18723	0.271193317	0.84463334	0.799161608	PLEKHH2/TWF2/LMOD3/EPS8/LIMA1/CIB1	6	1
GO:0060395	SMAD protein signal transduction	6/997	82/18723	0.271193317	0.84463334	0.799161608	SUB1/INHBA/JAK2/FAM89B/GDF10/TGFB1	6	1
GO:2001057	reactive nitrogen species metabolic process	6/997	82/18723	0.271193317	0.84463334	0.799161608	DDAH2/POR/JAK2/DYNLL1/P2RX4/TSPO	6	1
GO:0045930	negative regulation of mitotic cell cycle	15/997	235/18723	0.271304375	0.84463334	0.799161608	AURKAIP1/SYF2/PLK3/ZFP36L2/SOX4/ANAPC15/CDKN1B/BTG1/RPS27L/NAE1/PSMG2/BABAM1/TGFB1/BTG3/PRMT2	15	1
GO:0014015	positive regulation of gliogenesis	5/997	66/18723	0.274510574	0.849890789	0.804136016	PTN/RHEB/MDK/TGFB1/TSPO	5	1
GO:0045600	positive regulation of fat cell differentiation	5/997	66/18723	0.274510574	0.849890789	0.804136016	FNDC5/RARRES2/AAMDC/ADIRF/METRNL	5	1
GO:0050918	positive chemotaxis	5/997	66/18723	0.274510574	0.849890789	0.804136016	HGF/ANGPT1/FGF7/CX3CL1/MIF	5	1
GO:0034612	response to tumor necrosis factor	16/997	253/18723	0.274539471	0.849890789	0.804136016	VCAM1/ZFP36L2/NFE2L2/ADAMTS12/CD14/CCL26/ASAH1/JAK2/GSTP1/TNFRSF1A/ZFAND6/CIB1/CX3CL1/TXNDC17/KAT2A/GGT5	16	1
GO:0008630	intrinsic apoptotic signaling pathway in response to DNA damage	7/997	99/18723	0.275075928	0.849890789	0.804136016	IFI16/BAD/TNFRSF1A/CRIP1/RPS27L/NUPR1/MIF	7	1
GO:0021510	spinal cord development	7/997	99/18723	0.275075928	0.849890789	0.804136016	PHGDH/SOX4/RELN/PTN/PTPRS/MPST/ADARB1	7	1
GO:0021549	cerebellum development	7/997	99/18723	0.275075928	0.849890789	0.804136016	B4GALT2/UQCRQ/PTN/OPHN1/MDK/SSTR2/PTPRS	7	1
GO:0030838	positive regulation of actin filament polymerization	7/997	99/18723	0.275075928	0.849890789	0.804136016	ARPC5/BRK1/LMOD3/CCL26/ARPC1A/ARPC1B/ARPC3	7	1
GO:0051153	regulation of striated muscle cell differentiation	7/997	99/18723	0.275075928	0.849890789	0.804136016	LMOD3/MEF2C/DDX39B/PI16/KAT2A/PIN1/TGFB1	7	1
GO:0010665	regulation of cardiac muscle cell apoptotic process	4/997	50/18723	0.275424355	0.849890789	0.804136016	NFE2L2/JAK2/MDK/NUPR1	4	1
GO:0043628	ncRNA 3'-end processing	4/997	50/18723	0.275424355	0.849890789	0.804136016	ERI3/EXOSC7/HSD17B10/EXOSC4	4	1
GO:0051646	mitochondrion localization	4/997	50/18723	0.275424355	0.849890789	0.804136016	UXT/RHOT2/HSBP1/KAT2A	4	1
GO:0060688	regulation of morphogenesis of a branching structure	4/997	50/18723	0.275424355	0.849890789	0.804136016	HGF/MDK/NTN4/FGF7	4	1
GO:1903747	regulation of establishment of protein localization to mitochondrion	4/997	50/18723	0.275424355	0.849890789	0.804136016	PINK1/HAX1/UBL5/PDCD5	4	1
GO:0021782	glial cell development	8/997	116/18723	0.277068996	0.854427012	0.808428027	HES5/PHGDH/MYOC/SOX4/MDK/GSTP1/CD9/EIF2B1	8	1
GO:0006997	nucleus organization	9/997	133/18723	0.277836795	0.854792846	0.808774166	CHD5/MFSD14A/CHMP2B/CHMP5/HABP4/CHMP4A/AKAP8L/CHMP2A/PITPNB	9	1
GO:0046887	positive regulation of hormone secretion	9/997	133/18723	0.277836795	0.854792846	0.808774166	MPC2/AIMP1/SOX4/INHBA/SRI/JAK2/PHPT1/BAD/DYNLL1	9	1
GO:0031397	negative regulation of protein ubiquitination	6/997	83/18723	0.280412238	0.854792846	0.808774166	PARK7/SVBP/SOX4/VPS28/UBXN1/TSPO	6	1
GO:0048678	response to axon injury	6/997	83/18723	0.280412238	0.854792846	0.808774166	PTN/JAK2/P2RX4/PTPRS/LGALS1/TSPO	6	1
GO:1901617	organic hydroxy compound biosynthetic process	15/997	237/18723	0.282024293	0.854792846	0.808774166	PARK7/DHDDS/PRKAA2/PMVK/FDPS/ZEB2/STARD4/POR/PRKAG2/HSD17B10/ASAH1/PCBD1/APOE/SLC27A5/DDT	15	1
GO:0009062	fatty acid catabolic process	7/997	100/18723	0.283478355	0.854792846	0.808774166	BDH2/AIG1/TWIST1/HSD17B10/ECHS1/ECI1/ETFB	7	1
GO:0045807	positive regulation of endocytosis	7/997	100/18723	0.283478355	0.854792846	0.808774166	CD14/AHI1/ANGPT1/VPS28/CD151/C3/APOE	7	1
GO:1902806	regulation of cell cycle G1/S phase transition	11/997	168/18723	0.283551699	0.854792846	0.808774166	PLK3/TMEM14B/SOX4/ANXA1/CDKN1B/APEX1/PSME1/PSME2/RPS27L/DDRGK1/PRMT2	11	1
GO:0097529	myeloid leukocyte migration	14/997	220/18723	0.28425184	0.854792846	0.808774166	CCL26/RARRES2/ANXA1/CD81/MDK/CD9/P2RX4/PPIB/CX3CL1/CKLF/C1QBP/BSG/MIF/DDT	14	1
GO:0030902	hindbrain development	10/997	151/18723	0.284572051	0.854792846	0.808774166	B4GALT2/UQCRQ/AHI1/PTN/OPHN1/DLC1/MDK/KAT2A/SSTR2/PTPRS	10	1
GO:0043535	regulation of blood vessel endothelial cell migration	10/997	151/18723	0.284572051	0.854792846	0.808774166	ITGB1BP1/NFE2L2/MEF2C/CSNK2B/ANGPT1/ANXA1/P2RX4/CIB1/TGFB1/APOE	10	1
GO:2001236	regulation of extrinsic apoptotic signaling pathway	10/997	151/18723	0.284572051	0.854792846	0.808774166	PARK7/GPX1/SH3RF1/INHBA/HGF/GSTP1/PDIA3/CX3CL1/TNFSF12/PRDX2	10	1
GO:0034504	protein localization to nucleus	18/997	290/18723	0.284647036	0.854792846	0.808774166	PARK7/LAMTOR5/CCT3/CCT7/SUMO1/SKP1/ANGPT1/JAK2/XPA/TXN/ARL2/SNUPN/RPAIN/PKIG/PIN1/TGFB1/CHCHD10/CCT8	18	1
GO:0006879	cellular iron ion homeostasis	5/997	67/18723	0.284899111	0.854792846	0.808774166	SLC40A1/SRI/ATP6V1G1/ISCU/FTL	5	1
GO:0010517	regulation of phospholipase activity	5/997	67/18723	0.284899111	0.854792846	0.808774166	PDGFRA/PDGFRB/ANXA1/ANG/PHB	5	1
GO:0035914	skeletal muscle cell differentiation	5/997	67/18723	0.284899111	0.854792846	0.808774166	SAP30/MEF2C/SCX/ARNTL/NUPR1	5	1
GO:0061041	regulation of wound healing	9/997	134/18723	0.285073225	0.854792846	0.808774166	NFE2L2/TFPI/PDGFRA/ANXA1/MYOZ1/CD9/WFDC1/PRDX2/APOE	9	1
GO:0032496	response to lipopolysaccharide	21/997	343/18723	0.285353215	0.854792846	0.808774166	VCAM1/TFPI/SPON2/MEF2C/CD14/NFKBIL1/JAK2/CHMP5/SIGIRR/NR1H3/GSTP1/PDCD4/MGST1/KCNJ8/CX3CL1/SLPI/ELANE/PRDX2/TGFB1/GGT5/TSPO	21	1
GO:0003298	physiological muscle hypertrophy	3/997	35/18723	0.285364344	0.854792846	0.808774166	DDX39B/PI16/PIN1	3	1
GO:0003301	physiological cardiac muscle hypertrophy	3/997	35/18723	0.285364344	0.854792846	0.808774166	DDX39B/PI16/PIN1	3	1
GO:0006691	leukotriene metabolic process	3/997	35/18723	0.285364344	0.854792846	0.808774166	MGST3/PTGR1/GGT5	3	1
GO:0006739	NADP metabolic process	3/997	35/18723	0.285364344	0.854792846	0.808774166	TALDO1/DCXR/PGLS	3	1
GO:0032435	negative regulation of proteasomal ubiquitin-dependent protein catabolic process	3/997	35/18723	0.285364344	0.854792846	0.808774166	PARK7/UBXN1/DDRGK1	3	1
GO:0034331	cell junction maintenance	3/997	35/18723	0.285364344	0.854792846	0.808774166	OPHN1/PARD6A/CHCHD10	3	1
GO:0035633	maintenance of blood-brain barrier	3/997	35/18723	0.285364344	0.854792846	0.808774166	LAMA2/DMD/ANGPT1	3	1
GO:0044273	sulfur compound catabolic process	3/997	35/18723	0.285364344	0.854792846	0.808774166	CSAD/GGT5/MPST	3	1
GO:0046471	phosphatidylglycerol metabolic process	3/997	35/18723	0.285364344	0.854792846	0.808774166	DNAJC19/STOML2/PTPMT1	3	1
GO:0060236	regulation of mitotic spindle organization	3/997	35/18723	0.285364344	0.854792846	0.808774166	CHMP2B/CHMP5/CHMP2A	3	1
GO:0061049	cell growth involved in cardiac muscle cell development	3/997	35/18723	0.285364344	0.854792846	0.808774166	DDX39B/PI16/PIN1	3	1
GO:0071108	protein K48-linked deubiquitination	3/997	35/18723	0.285364344	0.854792846	0.808774166	PARK7/UBXN1/USP15	3	1
GO:0072528	pyrimidine-containing compound biosynthetic process	3/997	35/18723	0.285364344	0.854792846	0.808774166	DUT/NME3/NME1	3	1
GO:1905207	regulation of cardiocyte differentiation	3/997	35/18723	0.285364344	0.854792846	0.808774166	MEF2C/KAT2A/TGFB1	3	1
GO:0006636	unsaturated fatty acid biosynthetic process	4/997	51/18723	0.28747668	0.854792846	0.808774166	DEGS1/ANXA1/MIF/CBR1	4	1
GO:0010656	negative regulation of muscle cell apoptotic process	4/997	51/18723	0.28747668	0.854792846	0.808774166	NFE2L2/JAK2/MDK/NUPR1	4	1
GO:0010874	regulation of cholesterol efflux	4/997	51/18723	0.28747668	0.854792846	0.808774166	NR1H3/LAMTOR1/APOE/NR1H2	4	1
GO:0014009	glial cell proliferation	4/997	51/18723	0.28747668	0.854792846	0.808774166	SOX4/PTN/CX3CL1/TSPO	4	1
GO:0032964	collagen biosynthetic process	4/997	51/18723	0.28747668	0.854792846	0.808774166	PDGFRB/SCX/TGFB1/RCN3	4	1
GO:0045661	regulation of myoblast differentiation	4/997	51/18723	0.28747668	0.854792846	0.808774166	MEF2C/BTG1/NMRK2/TGFB1	4	1
GO:0006417	regulation of translation	28/997	468/18723	0.288220752	0.854792846	0.808774166	PINK1/MAGOH/SRP9/ZFP36L2/RPUSD3/EIF1B/EXOSC7/CNBP/PAIP1/PAIP2/SOX4/DDX39B/EIF4EBP1/C8orf88/HABP4/RBM4/DCPS/DNAJC1/GAPDH/SARNP/ANG/EIF2AK4/RPS27L/C1QBP/COA3/EIF6/EIF3K/USP16	28	1
GO:0071478	cellular response to radiation	12/997	186/18723	0.288305448	0.854792846	0.808774166	IFI16/GTF2H5/PTN/EEF1D/XPA/SWI5/CRYAB/ADIRF/MGMT/CRIP1/EIF2AK4/XRCC6	12	1
GO:0000963	mitochondrial RNA processing	2/997	20/18723	0.288715279	0.854792846	0.808774166	FASTK/HSD17B10	2	1
GO:0002115	store-operated calcium entry	2/997	20/18723	0.288715279	0.854792846	0.808774166	SARAF/HOMER3	2	1
GO:0003159	morphogenesis of an endothelium	2/997	20/18723	0.288715279	0.854792846	0.808774166	ADAMTS12/CSNK2B	2	1
GO:0003215	cardiac right ventricle morphogenesis	2/997	20/18723	0.288715279	0.854792846	0.808774166	SOX4/SMARCD3	2	1
GO:0006448	regulation of translational elongation	2/997	20/18723	0.288715279	0.854792846	0.808774166	SRP9/USP16	2	1
GO:0009129	pyrimidine nucleoside monophosphate metabolic process	2/997	20/18723	0.288715279	0.854792846	0.808774166	DUT/NT5C	2	1
GO:0010801	negative regulation of peptidyl-threonine phosphorylation	2/997	20/18723	0.288715279	0.854792846	0.808774166	CALM2/CALM3	2	1
GO:0010893	positive regulation of steroid biosynthetic process	2/997	20/18723	0.288715279	0.854792846	0.808774166	STARD4/POR	2	1
GO:0031498	chromatin disassembly	2/997	20/18723	0.288715279	0.854792846	0.808774166	SMARCD3/SMARCE1	2	1
GO:0032495	response to muramyl dipeptide	2/997	20/18723	0.288715279	0.854792846	0.808774166	CHMP5/NLRP1	2	1
GO:0032930	positive regulation of superoxide anion generation	2/997	20/18723	0.288715279	0.854792846	0.808774166	GSTP1/TGFB1	2	1
GO:0032986	protein-DNA complex disassembly	2/997	20/18723	0.288715279	0.854792846	0.808774166	SMARCD3/SMARCE1	2	1
GO:0039535	regulation of RIG-I signaling pathway	2/997	20/18723	0.288715279	0.854792846	0.808774166	USP15/C1QBP	2	1
GO:0043555	regulation of translation in response to stress	2/997	20/18723	0.288715279	0.854792846	0.808774166	RBM4/EIF2AK4	2	1
GO:0043651	linoleic acid metabolic process	2/997	20/18723	0.288715279	0.854792846	0.808774166	GSTM2/GSTP1	2	1
GO:0045844	positive regulation of striated muscle tissue development	2/997	20/18723	0.288715279	0.854792846	0.808774166	LMOD3/MEF2C	2	1
GO:0046485	ether lipid metabolic process	2/997	20/18723	0.288715279	0.854792846	0.808774166	CHPT1/LPCAT2	2	1
GO:0048636	positive regulation of muscle organ development	2/997	20/18723	0.288715279	0.854792846	0.808774166	LMOD3/MEF2C	2	1
GO:0051900	regulation of mitochondrial depolarization	2/997	20/18723	0.288715279	0.854792846	0.808774166	MYOC/TSPO	2	1
GO:0061154	endothelial tube morphogenesis	2/997	20/18723	0.288715279	0.854792846	0.808774166	ADAMTS12/CSNK2B	2	1
GO:0071379	cellular response to prostaglandin stimulus	2/997	20/18723	0.288715279	0.854792846	0.808774166	PRKAA2/AKR1C2	2	1
GO:0097320	plasma membrane tubulation	2/997	20/18723	0.288715279	0.854792846	0.808774166	CHMP4A/ATP10A	2	1
GO:1901679	nucleotide transmembrane transport	2/997	20/18723	0.288715279	0.854792846	0.808774166	SLC25A4/SLC25A5	2	1
GO:1990182	exosomal secretion	2/997	20/18723	0.288715279	0.854792846	0.808774166	SNF8/CHMP2A	2	1
GO:2000479	regulation of cAMP-dependent protein kinase activity	2/997	20/18723	0.288715279	0.854792846	0.808774166	PRKAG2/PKIG	2	1
GO:2000678	negative regulation of transcription regulatory region DNA binding	2/997	20/18723	0.288715279	0.854792846	0.808774166	ZNF593/SRI	2	1
GO:0010921	regulation of phosphatase activity	6/997	84/18723	0.289700571	0.855944257	0.809863589	CALM2/MEF2C/PDGFRB/CSNK2B/JAK2/CALM3	6	1
GO:0071219	cellular response to molecule of bacterial origin	14/997	221/18723	0.289892146	0.855944257	0.809863589	TFPI/SPON2/MEF2C/CD14/NFKBIL1/CHMP5/SIGIRR/NR1H3/GSTP1/PDCD4/CX3CL1/PRDX2/TGFB1/TSPO	14	1
GO:0000075	cell cycle checkpoint signaling	11/997	169/18723	0.290021544	0.855944257	0.809863589	SYF2/PLK3/SOX4/DDX39B/ANAPC15/CDKN1B/EIF2AK4/RPS27L/NAE1/PSMG2/BABAM1	11	1
GO:0018394	peptidyl-lysine acetylation	11/997	169/18723	0.290021544	0.855944257	0.809863589	CHD5/PARK7/PRKAA2/ZZZ3/SOX4/TWIST1/POR/HINT2/BLOC1S1/KAT2A/THAP7	11	1
GO:0031214	biomineral tissue development	11/997	169/18723	0.290021544	0.855944257	0.809863589	ITGB1BP1/ATRAID/WNT6/MEF2C/TWIST1/PTN/TMEM38B/FBXL15/MGP/COMP/TGFB1	11	1
GO:0090092	regulation of transmembrane receptor protein serine/threonine kinase signaling pathway	16/997	256/18723	0.29015356	0.855944257	0.809863589	HES5/ZEB2/CSNK2B/INHBA/JAK2/FAM89B/GDF10/FBXL15/FBN1/STUB1/TGFB1I1/SOST/C20orf27/PIN1/FKBP8/TGFB1	16	1
GO:0016125	sterol metabolic process	10/997	152/18723	0.291417829	0.859155937	0.812902365	PRKAA2/PMVK/FDPS/POR/PRKAG2/CAT/LIMA1/EBPL/NPC2/APOE	10	1
GO:0048024	regulation of mRNA splicing, via spliceosome	7/997	101/18723	0.291941921	0.859665321	0.813384326	MAGOH/PRDX6/RBM4/SRSF9/SAP18/C1QBP/SON	7	1
GO:0150115	cell-substrate junction organization	7/997	101/18723	0.291941921	0.859665321	0.813384326	COL16A1/LAMTOR2/MYOC/ACTN2/ITGB1BP1/TRIP6/DLC1	7	1
GO:0007613	memory	8/997	118/18723	0.292643679	0.860179079	0.813870425	B4GALT2/PAIP2/RELN/PTN/MDK/EIF2AK4/KAT2A/APOE	8	1
GO:0022612	gland morphogenesis	8/997	118/18723	0.292643679	0.860179079	0.813870425	LIMS2/HGF/PTN/MDK/NTN4/CRIP1/FGF7/TGFB1	8	1
GO:0045446	endothelial cell differentiation	8/997	118/18723	0.292643679	0.860179079	0.813870425	HAPLN2/GPX1/PTN/EDF1/TNFRSF1A/BTG1/TMEM100/PTPRS	8	1
GO:0007585	respiratory gaseous exchange by respiratory system	5/997	68/18723	0.295359773	0.866601155	0.819946762	COX5B/SPAG16/NDUFA12/TCF15/SLC5A3	5	1
GO:0010812	negative regulation of cell-substrate adhesion	5/997	68/18723	0.295359773	0.866601155	0.819946762	MYOC/ITGB1BP1/DLC1/CX3CL1/LGALS1	5	1
GO:0034394	protein localization to cell surface	5/997	68/18723	0.295359773	0.866601155	0.819946762	ACTN2/GOPC/ANGPT1/FGF7/TAX1BP3	5	1
GO:0050678	regulation of epithelial cell proliferation	23/997	381/18723	0.296626954	0.868981448	0.822198909	HES5/PDCL3/LIMS2/GPX1/IFT57/AIMP1/MEF2C/TWIST1/CCL26/PTN/DEAF1/MDK/BAD/CDKN1B/ANG/FGF7/NUPR1/WFDC1/TNFSF12/NME1/TGFB1/APOE/HMGN1	23	1
GO:0010507	negative regulation of autophagy	6/997	85/18723	0.299051674	0.868981448	0.822198909	PINK1/RNF5/HGF/CHMP4A/NUPR1/TSPO	6	1
GO:0055013	cardiac muscle cell development	6/997	85/18723	0.299051674	0.868981448	0.822198909	ACTN2/PDGFRA/PDGFRB/DDX39B/PI16/PIN1	6	1
GO:0010662	regulation of striated muscle cell apoptotic process	4/997	52/18723	0.299601258	0.868981448	0.822198909	NFE2L2/JAK2/MDK/NUPR1	4	1
GO:0010718	positive regulation of epithelial to mesenchymal transition	4/997	52/18723	0.299601258	0.868981448	0.822198909	TWIST1/MDK/TGFB1I1/TGFB1	4	1
GO:0031103	axon regeneration	4/997	52/18723	0.299601258	0.868981448	0.822198909	PTN/JAK2/PTPRS/TSPO	4	1
GO:0032206	positive regulation of telomere maintenance	4/997	52/18723	0.299601258	0.868981448	0.822198909	CCT3/CCT7/RAD50/CCT8	4	1
GO:2000378	negative regulation of reactive oxygen species metabolic process	4/997	52/18723	0.299601258	0.868981448	0.822198909	PARK7/PINK1/VDAC1/CRYAB	4	1
GO:0003203	endocardial cushion morphogenesis	3/997	36/18723	0.300142213	0.868981448	0.822198909	MDM4/TWIST1/TMEM100	3	1
GO:0003230	cardiac atrium development	3/997	36/18723	0.300142213	0.868981448	0.822198909	MDM4/SOX4/ZFPM1	3	1
GO:0006699	bile acid biosynthetic process	3/997	36/18723	0.300142213	0.868981448	0.822198909	STARD4/HSD17B10/SLC27A5	3	1
GO:0007031	peroxisome organization	3/997	36/18723	0.300142213	0.868981448	0.822198909	FIS1/PEX16/ZFAND6	3	1
GO:0014741	negative regulation of muscle hypertrophy	3/997	36/18723	0.300142213	0.868981448	0.822198909	PI16/TNFRSF1A/P2RX4	3	1
GO:0016180	snRNA processing	3/997	36/18723	0.300142213	0.868981448	0.822198909	EXOSC7/INTS10/EXOSC4	3	1
GO:0036314	response to sterol	3/997	36/18723	0.300142213	0.868981448	0.822198909	PMVK/INHBA/TGFB1	3	1
GO:0071402	cellular response to lipoprotein particle stimulus	3/997	36/18723	0.300142213	0.868981448	0.822198909	CD81/CD9/APOE	3	1
GO:0090313	regulation of protein targeting to membrane	3/997	36/18723	0.300142213	0.868981448	0.822198909	ITGB1BP1/FIS1/CIB1	3	1
GO:0090322	regulation of superoxide metabolic process	3/997	36/18723	0.300142213	0.868981448	0.822198909	NFE2L2/GSTP1/TGFB1	3	1
GO:1903749	positive regulation of establishment of protein localization to mitochondrion	3/997	36/18723	0.300142213	0.868981448	0.822198909	PINK1/UBL5/PDCD5	3	1
GO:0001841	neural tube formation	7/997	102/18723	0.300461663	0.868981448	0.822198909	IFT57/SOX4/TWIST1/DLC1/DEAF1/KAT2A/TGFB1	7	1
GO:1902106	negative regulation of leukocyte differentiation	7/997	102/18723	0.300461663	0.868981448	0.822198909	INHBA/ANXA1/MDK/FBN1/ZFPM1/NME1/PRDX2	7	1
GO:0031398	positive regulation of protein ubiquitination	8/997	119/18723	0.300509775	0.868981448	0.822198909	PINK1/SKP1/ANGPT1/STUB1/RPS2/GABARAP/PIN1/RBX1	8	1
GO:0051048	negative regulation of secretion	11/997	171/18723	0.303083444	0.868981448	0.822198909	PNKD/NDUFAF2/HLA-F/INHBA/ENY2/ANXA1/SERGEF/NR1H3/TNFRSF1A/ERP29/APOE	11	1
GO:0110148	biomineralization	11/997	171/18723	0.303083444	0.868981448	0.822198909	ITGB1BP1/ATRAID/WNT6/MEF2C/TWIST1/PTN/TMEM38B/FBXL15/MGP/COMP/TGFB1	11	1
GO:0017038	protein import	13/997	206/18723	0.304153137	0.868981448	0.822198909	SUMO1/DNAJC19/ANGPT1/JAK2/PEX16/SNUPN/RPAIN/ROMO1/PKIG/PDCD5/TGFB1/TOMM40/APOE	13	1
GO:0048863	stem cell differentiation	13/997	206/18723	0.304153137	0.868981448	0.822198909	HES5/ZFP36L2/NFE2L2/PDGFRA/MEF2C/ANXA6/TWIST1/PTN/MLLT3/N4BP2L2/GSC/TCF15/PHF5A	13	1
GO:0006644	phospholipid metabolic process	23/997	383/18723	0.305345365	0.868981448	0.822198909	DHDDS/FABP3/PMVK/DPM3/FDPS/PRDX6/DBI/DNAJC19/DGKG/PDGFRB/GPAA1/STOML2/TMEM38B/AGPAT2/NR1H3/PTPMT1/CHPT1/TNFAIP8L3/LPCAT2/GPX4/APOC1/NR1H2/CHKB	23	1
GO:0010611	regulation of cardiac muscle hypertrophy	5/997	69/18723	0.305883203	0.868981448	0.822198909	DDX39B/PI16/TNFRSF1A/P2RX4/PIN1	5	1
GO:0034605	cellular response to heat	5/997	69/18723	0.305883203	0.868981448	0.822198909	PDCL3/SUMO1/STUB1/HSBP1/DNAJC7	5	1
GO:0045669	positive regulation of osteoblast differentiation	5/997	69/18723	0.305883203	0.868981448	0.822198909	ATRAID/MEF2C/CLIC1/HGF/IFITM1	5	1
GO:0050810	regulation of steroid biosynthetic process	5/997	69/18723	0.305883203	0.868981448	0.822198909	STARD4/POR/ASAH1/APOE/TSPO	5	1
GO:1901224	positive regulation of NIK/NF-kappaB signaling	5/997	69/18723	0.305883203	0.868981448	0.822198909	CD14/TRIP6/PDCD4/PHB/C20orf27	5	1
GO:0050671	positive regulation of lymphocyte proliferation	9/997	137/18723	0.307072553	0.868981448	0.822198909	VCAM1/CD46/IGFBP2/MEF2C/HLA-DPA1/ANXA1/CD81/CD320/MIF	9	1
GO:0090090	negative regulation of canonical Wnt signaling pathway	9/997	137/18723	0.307072553	0.868981448	0.822198909	IGFBP2/RBMS3/MLLT3/TLE4/MDK/IGFBP6/SOST/APOE/RBX1	9	1
GO:0070371	ERK1 and ERK2 cascade	20/997	330/18723	0.307096541	0.868981448	0.822198909	ITGB1BP1/ZFP36L2/PDGFRA/PDGFRB/CCL26/DUSP26/ANGPT1/GSTP1/TNFAIP8L3/PDE8A/CIB1/CX3CL1/PHB/MAP2K2/PIN1/TGFB1/APOE/RRAS/MIF/DDT	20	1
GO:0022406	membrane docking	6/997	86/18723	0.308458939	0.868981448	0.822198909	VCAM1/RAB13/SNX3/PEX16/STX5/STX8	6	1
GO:0035023	regulation of Rho protein signal transduction	6/997	86/18723	0.308458939	0.868981448	0.822198909	MYOC/PDGFRB/OPHN1/DLC1/EPS8/APOE	6	1
GO:0002689	negative regulation of leukocyte chemotaxis	2/997	21/18723	0.308777838	0.868981448	0.822198909	MIF/DDT	2	1
GO:0007289	spermatid nucleus differentiation	2/997	21/18723	0.308777838	0.868981448	0.822198909	CHD5/MFSD14A	2	1
GO:0009127	purine nucleoside monophosphate biosynthetic process	2/997	21/18723	0.308777838	0.868981448	0.822198909	DGUOK/APRT	2	1
GO:0019370	leukotriene biosynthetic process	2/997	21/18723	0.308777838	0.868981448	0.822198909	MGST3/GGT5	2	1
GO:0023019	signal transduction involved in regulation of gene expression	2/997	21/18723	0.308777838	0.868981448	0.822198909	PDGFRA/GSC	2	1
GO:0031145	anaphase-promoting complex-dependent catabolic process	2/997	21/18723	0.308777838	0.868981448	0.822198909	CDC26/ANAPC11	2	1
GO:0032288	myelin assembly	2/997	21/18723	0.308777838	0.868981448	0.822198909	CD9/PMP22	2	1
GO:0033962	P-body assembly	2/997	21/18723	0.308777838	0.868981448	0.822198909	LSM3/LSM4	2	1
GO:0034312	diol biosynthetic process	2/997	21/18723	0.308777838	0.868981448	0.822198909	ASAH1/PCBD1	2	1
GO:0035020	regulation of Rac protein signal transduction	2/997	21/18723	0.308777838	0.868981448	0.822198909	DYNLT1/GABARAP	2	1
GO:0035330	regulation of hippo signaling	2/997	21/18723	0.308777838	0.868981448	0.822198909	VGLL4/WTIP	2	1
GO:0043373	CD4-positive, alpha-beta T cell lineage commitment	2/997	21/18723	0.308777838	0.868981448	0.822198909	CTSL/ZFPM1	2	1
GO:0044241	lipid digestion	2/997	21/18723	0.308777838	0.868981448	0.822198909	AKR1C1/LIMA1	2	1
GO:0044342	type B pancreatic cell proliferation	2/997	21/18723	0.308777838	0.868981448	0.822198909	BAD/NUPR1	2	1
GO:0045056	transcytosis	2/997	21/18723	0.308777838	0.868981448	0.822198909	LRPAP1/FCGRT	2	1
GO:0046128	purine ribonucleoside metabolic process	2/997	21/18723	0.308777838	0.868981448	0.822198909	DGUOK/APRT	2	1
GO:0046597	negative regulation of viral entry into host cell	2/997	21/18723	0.308777838	0.868981448	0.822198909	SNX3/IFITM1	2	1
GO:0050849	negative regulation of calcium-mediated signaling	2/997	21/18723	0.308777838	0.868981448	0.822198909	MYOZ1/HOMER3	2	1
GO:0051152	positive regulation of smooth muscle cell differentiation	2/997	21/18723	0.308777838	0.868981448	0.822198909	SMARCD3/EFEMP2	2	1
GO:0051767	nitric-oxide synthase biosynthetic process	2/997	21/18723	0.308777838	0.868981448	0.822198909	JAK2/GSTP1	2	1
GO:0051769	regulation of nitric-oxide synthase biosynthetic process	2/997	21/18723	0.308777838	0.868981448	0.822198909	JAK2/GSTP1	2	1
GO:0060972	left/right pattern formation	2/997	21/18723	0.308777838	0.868981448	0.822198909	IFT57/AHI1	2	1
GO:0070269	pyroptosis	2/997	21/18723	0.308777838	0.868981448	0.822198909	NLRP1/ELANE	2	1
GO:0071498	cellular response to fluid shear stress	2/997	21/18723	0.308777838	0.868981448	0.822198909	NFE2L2/MEF2C	2	1
GO:0071605	monocyte chemotactic protein-1 production	2/997	21/18723	0.308777838	0.868981448	0.822198909	TWIST1/GSTP1	2	1
GO:0071637	regulation of monocyte chemotactic protein-1 production	2/997	21/18723	0.308777838	0.868981448	0.822198909	TWIST1/GSTP1	2	1
GO:0090141	positive regulation of mitochondrial fission	2/997	21/18723	0.308777838	0.868981448	0.822198909	PINK1/FIS1	2	1
GO:0097734	extracellular exosome biogenesis	2/997	21/18723	0.308777838	0.868981448	0.822198909	SNF8/CHMP2A	2	1
GO:0098856	intestinal lipid absorption	2/997	21/18723	0.308777838	0.868981448	0.822198909	AKR1C1/LIMA1	2	1
GO:0150146	cell junction disassembly	2/997	21/18723	0.308777838	0.868981448	0.822198909	CX3CL1/C3	2	1
GO:1901863	positive regulation of muscle tissue development	2/997	21/18723	0.308777838	0.868981448	0.822198909	LMOD3/MEF2C	2	1
GO:2000178	negative regulation of neural precursor cell proliferation	2/997	21/18723	0.308777838	0.868981448	0.822198909	LIMS2/PTN	2	1
GO:2000774	positive regulation of cellular senescence	2/997	21/18723	0.308777838	0.868981448	0.822198909	EEF1E1/YPEL3	2	1
GO:2001014	regulation of skeletal muscle cell differentiation	2/997	21/18723	0.308777838	0.868981448	0.822198909	MEF2C/ARNTL	2	1
GO:0030593	neutrophil chemotaxis	7/997	103/18723	0.309032621	0.869198647	0.822404415	CCL26/MDK/PPIB/CX3CL1/CKLF/C1QBP/BSG	7	1
GO:0032210	regulation of telomere maintenance via telomerase	4/997	53/18723	0.311783842	0.873923325	0.826874735	CCT3/CCT7/SMG6/CCT8	4	1
GO:0033059	cellular pigmentation	4/997	53/18723	0.311783842	0.873923325	0.826874735	ZEB2/BLOC1S1/DCTN2/MKKS	4	1
GO:0034381	plasma lipoprotein particle clearance	4/997	53/18723	0.311783842	0.873923325	0.826874735	LRPAP1/CNPY2/APOE/APOC1	4	1
GO:0045806	negative regulation of endocytosis	4/997	53/18723	0.311783842	0.873923325	0.826874735	LRPAP1/NR1H3/APOC1/NR1H2	4	1
GO:0050819	negative regulation of coagulation	4/997	53/18723	0.311783842	0.873923325	0.826874735	TFPI/PDGFRA/CD9/APOE	4	1
GO:2000772	regulation of cellular senescence	4/997	53/18723	0.311783842	0.873923325	0.826874735	EEF1E1/TWIST1/ARNTL/YPEL3	4	1
GO:0046434	organophosphate catabolic process	10/997	155/18723	0.312209514	0.874615548	0.827529692	PRDX6/HINT1/DNPH1/DUT/NEIL1/PDE8A/NTHL1/NT5C/PDE4C/APOC1	10	1
GO:0031349	positive regulation of defense response	17/997	278/18723	0.313064789	0.876509769	0.829321935	PARK7/IFI16/MEF2C/HLA-F/JAK2/NINJ1/CD81/MDK/NEAT1/CTSC/PDCD4/TNFRSF1A/NUPR1/CX3CL1/C3/DDT/XRCC6	17	1
GO:0032946	positive regulation of mononuclear cell proliferation	9/997	138/18723	0.314491903	0.877290766	0.830060887	VCAM1/CD46/IGFBP2/MEF2C/HLA-DPA1/ANXA1/CD81/CD320/MIF	9	1
GO:0003176	aortic valve development	3/997	37/18723	0.314957065	0.877290766	0.830060887	TWIST1/TNFRSF1A/TGFB1	3	1
GO:0030513	positive regulation of BMP signaling pathway	3/997	37/18723	0.314957065	0.877290766	0.830060887	HES5/FBXL15/FKBP8	3	1
GO:0031112	positive regulation of microtubule polymerization or depolymerization	3/997	37/18723	0.314957065	0.877290766	0.830060887	ARL2/ARL3/CDKN1B	3	1
GO:0042401	cellular biogenic amine biosynthetic process	3/997	37/18723	0.314957065	0.877290766	0.830060887	PARK7/SRM/OAZ1	3	1
GO:0060428	lung epithelium development	3/997	37/18723	0.314957065	0.877290766	0.830060887	TMEM38B/FGF7/RCN3	3	1
GO:1900016	negative regulation of cytokine production involved in inflammatory response	3/997	37/18723	0.314957065	0.877290766	0.830060887	CHID1/CUEDC2/PDCD4	3	1
GO:1902745	positive regulation of lamellipodium organization	3/997	37/18723	0.314957065	0.877290766	0.830060887	BRK1/TWF2/PLCE1	3	1
GO:1904358	positive regulation of telomere maintenance via telomere lengthening	3/997	37/18723	0.314957065	0.877290766	0.830060887	CCT3/CCT7/CCT8	3	1
GO:0000280	nuclear division	26/997	439/18723	0.315353015	0.877894001	0.830631645	AURKAIP1/NUDC/CHMP2B/CENPC/RAD50/UBE2B/PDGFRB/KLHDC3/NAA10/CHMP5/CDC26/ANAPC15/CDKN1B/EPS8/DCTN2/CCNB1IP1/CHMP4A/MLH3/KIF22/ANAPC11/PSMG2/PIN1/AKAP8L/CHMP2A/RANBP1/USP16	26	1
GO:0043500	muscle adaptation	8/997	121/18723	0.31638007	0.879752307	0.832389908	MYOC/DDX39B/PI16/MYOZ1/TNFRSF1A/P2RX4/SGCA/PIN1	8	1
GO:1904019	epithelial cell apoptotic process	8/997	121/18723	0.31638007	0.879752307	0.832389908	NFE2L2/ANGPT1/JAK2/MDK/BAD/PDCD4/NUPR1/RAMP2	8	1
GO:0007029	endoplasmic reticulum organization	6/997	87/18723	0.317915801	0.882018101	0.83453372	LMAN2/UBL4A/TMEM38B/RAB18/EMC6/WDR83OS	6	1
GO:0048041	focal adhesion assembly	6/997	87/18723	0.317915801	0.882018101	0.83453372	COL16A1/MYOC/ACTN2/ITGB1BP1/TRIP6/DLC1	6	1
GO:0051262	protein tetramerization	6/997	87/18723	0.317915801	0.882018101	0.83453372	SSBP1/HSD17B10/ALDOA/MCOLN1/CBY1/USP16	6	1
GO:2000177	regulation of neural precursor cell proliferation	6/997	87/18723	0.317915801	0.882018101	0.83453372	LIMS2/PTN/SMARCD3/MDK/CX3CL1/CTSZ	6	1
GO:1902105	regulation of leukocyte differentiation	17/997	279/18723	0.318273941	0.882511428	0.835000488	HAX1/CD46/ZFP36L2/SH3RF1/PRELID1/SOX4/INHBA/ANXA1/MDK/BAD/FBN1/ZFPM1/KAT2A/NME1/PRDX2/TGFB1/XRCC6	17	1
GO:0042060	wound healing	25/997	422/18723	0.319287353	0.884820106	0.837184877	RHOC/NFE2L2/TFPI/GPX1/DGKG/PDGFRA/PDGFRB/ANXA6/CLIC1/JAK2/ANXA1/CD151/JMJD1C/MYOZ1/VWF/CD9/F10/VKORC1/CX3CL1/WFDC1/MYL12A/PRDX2/COMP/TGFB1/APOE	25	1
GO:0007584	response to nutrient	11/997	174/18723	0.322948976	0.888749786	0.840902998	VCAM1/IGFBP2/POR/PTN/CAT/GSTP1/DCPS/MGMT/COX4I1/PDK2/TSPO	11	1
GO:0010659	cardiac muscle cell apoptotic process	4/997	54/18723	0.324010551	0.888749786	0.840902998	NFE2L2/JAK2/MDK/NUPR1	4	1
GO:0035065	regulation of histone acetylation	4/997	54/18723	0.324010551	0.888749786	0.840902998	PARK7/TWIST1/KAT2A/THAP7	4	1
GO:0070839	metal ion export	4/997	54/18723	0.324010551	0.888749786	0.840902998	CALM2/SLC40A1/ATOX1/CALM3	4	1
GO:0072698	protein localization to microtubule cytoskeleton	4/997	54/18723	0.324010551	0.888749786	0.840902998	CRIPT/DCTN2/PARD6A/ABHD17A	4	1
GO:2000179	positive regulation of neural precursor cell proliferation	4/997	54/18723	0.324010551	0.888749786	0.840902998	SMARCD3/MDK/CX3CL1/CTSZ	4	1
GO:0051928	positive regulation of calcium ion transport	8/997	122/18723	0.324376506	0.888749786	0.840902998	GSTM2/CALM2/PDGFRB/SRI/P2RX4/CX3CL1/CALM3/TSPO	8	1
GO:0072329	monocarboxylic acid catabolic process	8/997	122/18723	0.324376506	0.888749786	0.840902998	AKR1A1/BDH2/AIG1/TWIST1/HSD17B10/ECHS1/ECI1/ETFB	8	1
GO:0062012	regulation of small molecule metabolic process	20/997	334/18723	0.326188897	0.888749786	0.840902998	PARK7/PINK1/FABP3/PRKAA2/STARD4/TWIST1/POR/PRKAG2/ANXA1/NR1H3/BAD/ARL2/PPP1R3C/NUPR1/KAT2A/PDK2/EIF6/APOE/APOC1/NR1H2	20	1
GO:0070646	protein modification by small protein removal	10/997	157/18723	0.326256591	0.888749786	0.840902998	PARK7/HINT1/COPS6/ENY2/UBXN1/USP15/KAT2A/BABAM1/JOSD2/USP16	10	1
GO:0000041	transition metal ion transport	7/997	105/18723	0.326308413	0.888749786	0.840902998	SLC40A1/COX17/TMEM165/ATOX1/ISCU/MCOLN1/FTL	7	1
GO:0043550	regulation of lipid kinase activity	5/997	71/18723	0.327081562	0.888749786	0.840902998	PDGFRA/PDGFRB/CD81/TNFAIP8L3/TGFB1	5	1
GO:0150116	regulation of cell-substrate junction organization	5/997	71/18723	0.327081562	0.888749786	0.840902998	COL16A1/LAMTOR2/MYOC/ITGB1BP1/DLC1	5	1
GO:0001843	neural tube closure	6/997	88/18723	0.327415753	0.888749786	0.840902998	IFT57/TWIST1/DLC1/DEAF1/KAT2A/TGFB1	6	1
GO:0002320	lymphoid progenitor cell differentiation	2/997	22/18723	0.32872277	0.888749786	0.840902998	HES5/SOX4	2	1
GO:0006379	mRNA cleavage	2/997	22/18723	0.32872277	0.888749786	0.840902998	RNASE4/POLR2I	2	1
GO:0006907	pinocytosis	2/997	22/18723	0.32872277	0.888749786	0.840902998	NR1H3/NR1H2	2	1
GO:0009220	pyrimidine ribonucleotide biosynthetic process	2/997	22/18723	0.32872277	0.888749786	0.840902998	NME3/NME1	2	1
GO:0019400	alditol metabolic process	2/997	22/18723	0.32872277	0.888749786	0.840902998	TPI1/GALK1	2	1
GO:0021904	dorsal/ventral neural tube patterning	2/997	22/18723	0.32872277	0.888749786	0.840902998	GSC/FKBP8	2	1
GO:0032098	regulation of appetite	2/997	22/18723	0.32872277	0.888749786	0.840902998	NENF/MKKS	2	1
GO:0032402	melanosome transport	2/997	22/18723	0.32872277	0.888749786	0.840902998	DCTN2/MKKS	2	1
GO:0035024	negative regulation of Rho protein signal transduction	2/997	22/18723	0.32872277	0.888749786	0.840902998	MYOC/DLC1	2	1
GO:0035268	protein mannosylation	2/997	22/18723	0.32872277	0.888749786	0.840902998	DPM3/DPY19L2	2	1
GO:0035584	calcium-mediated signaling using intracellular calcium source	2/997	22/18723	0.32872277	0.888749786	0.840902998	VCAM1/FIS1	2	1
GO:0036120	cellular response to platelet-derived growth factor stimulus	2/997	22/18723	0.32872277	0.888749786	0.840902998	PDGFRB/PTN	2	1
GO:0043574	peroxisomal transport	2/997	22/18723	0.32872277	0.888749786	0.840902998	PEX16/ZFAND6	2	1
GO:0044346	fibroblast apoptotic process	2/997	22/18723	0.32872277	0.888749786	0.840902998	BTG1/CFDP1	2	1
GO:0045540	regulation of cholesterol biosynthetic process	2/997	22/18723	0.32872277	0.888749786	0.840902998	POR/APOE	2	1
GO:0045663	positive regulation of myoblast differentiation	2/997	22/18723	0.32872277	0.888749786	0.840902998	MEF2C/BTG1	2	1
GO:0046058	cAMP metabolic process	2/997	22/18723	0.32872277	0.888749786	0.840902998	PDE8A/PDE4C	2	1
GO:0051220	cytoplasmic sequestering of protein	2/997	22/18723	0.32872277	0.888749786	0.840902998	GOPC/SRI	2	1
GO:0055093	response to hyperoxia	2/997	22/18723	0.32872277	0.888749786	0.840902998	PDGFRB/CAT	2	1
GO:0071404	cellular response to low-density lipoprotein particle stimulus	2/997	22/18723	0.32872277	0.888749786	0.840902998	CD81/CD9	2	1
GO:0106118	regulation of sterol biosynthetic process	2/997	22/18723	0.32872277	0.888749786	0.840902998	POR/APOE	2	1
GO:0140467	integrated stress response signaling	2/997	22/18723	0.32872277	0.888749786	0.840902998	NFE2L2/EIF2AK4	2	1
GO:2000193	positive regulation of fatty acid transport	2/997	22/18723	0.32872277	0.888749786	0.840902998	FABP3/P2RX4	2	1
GO:0098813	nuclear chromosome segregation	17/997	281/18723	0.328761052	0.888749786	0.840902998	NUDC/CHMP2B/CENPC/UBE2B/NAA10/CHMP5/CDC26/ANAPC15/DCTN2/CCNB1IP1/CHMP4A/MLH3/KIF22/ANAPC11/PSMG2/AKAP8L/CHMP2A	17	1
GO:0046165	alcohol biosynthetic process	9/997	140/18723	0.329441104	0.888749786	0.840902998	PARK7/DHDDS/PRKAA2/PMVK/FDPS/POR/ASAH1/PCBD1/APOE	9	1
GO:0001825	blastocyst formation	3/997	38/18723	0.329785372	0.888749786	0.840902998	SF3B6/WDR74/CCNB1IP1	3	1
GO:0009309	amine biosynthetic process	3/997	38/18723	0.329785372	0.888749786	0.840902998	PARK7/SRM/OAZ1	3	1
GO:0010742	macrophage derived foam cell differentiation	3/997	38/18723	0.329785372	0.888749786	0.840902998	NR1H3/TGFB1/NR1H2	3	1
GO:0030279	negative regulation of ossification	3/997	38/18723	0.329785372	0.888749786	0.840902998	MEF2C/MDK/SOST	3	1
GO:0032373	positive regulation of sterol transport	3/997	38/18723	0.329785372	0.888749786	0.840902998	NR1H3/APOE/NR1H2	3	1
GO:0032376	positive regulation of cholesterol transport	3/997	38/18723	0.329785372	0.888749786	0.840902998	NR1H3/APOE/NR1H2	3	1
GO:0046329	negative regulation of JNK cascade	3/997	38/18723	0.329785372	0.888749786	0.840902998	PINK1/GSTP1/PDCD4	3	1
GO:0071398	cellular response to fatty acid	3/997	38/18723	0.329785372	0.888749786	0.840902998	AKR1C2/AKR1C1/NME1	3	1
GO:0090077	foam cell differentiation	3/997	38/18723	0.329785372	0.888749786	0.840902998	NR1H3/TGFB1/NR1H2	3	1
GO:0097242	amyloid-beta clearance	3/997	38/18723	0.329785372	0.888749786	0.840902998	LRPAP1/C3/APOE	3	1
GO:1903580	positive regulation of ATP metabolic process	3/997	38/18723	0.329785372	0.888749786	0.840902998	PINK1/PRKAA2/NUPR1	3	1
GO:0006066	alcohol metabolic process	21/997	353/18723	0.331446033	0.892733564	0.844672305	PARK7/AKR7A2/DHDDS/AKR1A1/PRKAA2/PMVK/FDPS/POR/IDH3G/ASAH1/CAT/AKR1C2/AKR1C1/PCBD1/TPI1/LIMA1/ALDH2/NPC2/GALK1/APOE/SLC5A3	21	1
GO:0050731	positive regulation of peptidyl-tyrosine phosphorylation	12/997	193/18723	0.332307615	0.894561862	0.846402175	HES5/HAX1/PARP14/HGF/RELN/ANGPT1/JAK2/CD81/TNFRSF1A/FGF7/TGFB1/MIF	12	1
GO:0015833	peptide transport	16/997	264/18723	0.333046782	0.896058797	0.847818521	PARK7/MPC2/AIMP1/NDUFAF2/SOX4/TAPBP/HMGN3/SRI/ENY2/JAK2/ANXA1/PHPT1/ARNTL/BAD/MGST1/DYNLL1	16	1
GO:0006906	vesicle fusion	7/997	106/18723	0.335003425	0.898852391	0.850461719	RAB13/CHMP2B/ANXA1/STX5/PRRT2/STX8/RAB34	7	1
GO:0035821	modulation of process of other organism	7/997	106/18723	0.335003425	0.898852391	0.850461719	SAP30/PSMC3/EIF2AK4/PPIB/PHB/SLPI/APOE	7	1
GO:0090263	positive regulation of canonical Wnt signaling pathway	7/997	106/18723	0.335003425	0.898852391	0.850461719	TMEM9/ZEB2/UBE2B/SOX4/ARNTL/PIN1/TGFB1	7	1
GO:1905477	positive regulation of protein localization to membrane	7/997	106/18723	0.335003425	0.898852391	0.850461719	ITGB1BP1/FIS1/PTN/CD81/CIB1/PDCD5/SLC5A3	7	1
GO:2000278	regulation of DNA biosynthetic process	7/997	106/18723	0.335003425	0.898852391	0.850461719	CCT3/CCT7/PDGFRB/DDX39B/HGF/SMG6/CCT8	7	1
GO:0071356	cellular response to tumor necrosis factor	14/997	229/18723	0.336122623	0.900487119	0.852008439	VCAM1/ZFP36L2/NFE2L2/ADAMTS12/CCL26/ASAH1/JAK2/GSTP1/TNFRSF1A/ZFAND6/CIB1/CX3CL1/TXNDC17/KAT2A	14	1
GO:0006414	translational elongation	4/997	55/18723	0.336267887	0.900487119	0.852008439	SRP9/MRPL44/EEF1D/USP16	4	1
GO:0045620	negative regulation of lymphocyte differentiation	4/997	55/18723	0.336267887	0.900487119	0.852008439	INHBA/ANXA1/MDK/PRDX2	4	1
GO:0043534	blood vessel endothelial cell migration	11/997	176/18723	0.336348683	0.900487119	0.852008439	ITGB1BP1/NFE2L2/GPX1/MEF2C/CSNK2B/ANGPT1/ANXA1/P2RX4/CIB1/TGFB1/APOE	11	1
GO:0060606	tube closure	6/997	89/18723	0.336952355	0.901150313	0.85263593	IFT57/TWIST1/DLC1/DEAF1/KAT2A/TGFB1	6	1
GO:0048284	organelle fusion	9/997	141/18723	0.336964665	0.901150313	0.85263593	RAB13/CHMP2B/FIS1/STOML2/ANXA1/STX5/PRRT2/STX8/RAB34	9	1
GO:0014743	regulation of muscle hypertrophy	5/997	72/18723	0.337738453	0.901249721	0.852729986	DDX39B/PI16/TNFRSF1A/P2RX4/PIN1	5	1
GO:0043903	regulation of biological process involved in symbiotic interaction	5/997	72/18723	0.337738453	0.901249721	0.852729986	CHMP2B/SNX3/IFITM1/CHMP2A/LGALS1	5	1
GO:0055021	regulation of cardiac muscle tissue growth	5/997	72/18723	0.337738453	0.901249721	0.852729986	VGLL4/MEF2C/DDX39B/PI16/PIN1	5	1
GO:1903036	positive regulation of response to wounding	5/997	72/18723	0.337738453	0.901249721	0.852729986	NFE2L2/PTN/ANXA1/MDK/PRDX2	5	1
GO:0051607	defense response to virus	16/997	265/18723	0.338516182	0.902341064	0.853762575	IFI16/SPON2/AIMP1/EXOSC4/IFITM1/IFIT1/KCNJ8/USP15/IRF9/EIF2AK4/ISG20/ZDHHC1/C1QBP/NLRP1/PHB/ADARB1	16	1
GO:0140546	defense response to symbiont	16/997	265/18723	0.338516182	0.902341064	0.853762575	IFI16/SPON2/AIMP1/EXOSC4/IFITM1/IFIT1/KCNJ8/USP15/IRF9/EIF2AK4/ISG20/ZDHHC1/C1QBP/NLRP1/PHB/ADARB1	16	1
GO:0042063	gliogenesis	18/997	301/18723	0.339951392	0.905673441	0.85691555	HES5/PHGDH/NDUFS2/MYOC/SOX4/LAMA2/RELN/PTN/RHEB/ANXA1/MDK/GSTP1/CD9/P2RX4/EIF2B1/CX3CL1/TGFB1/TSPO	18	1
GO:1903169	regulation of calcium ion transmembrane transport	10/997	159/18723	0.340428037	0.906359337	0.85756452	GSTM2/CALM2/VDAC1/SRI/DMD/TMEM38B/CX3CL1/RRAD/REM1/CALM3	10	1
GO:0021761	limbic system development	7/997	107/18723	0.343730018	0.906359337	0.85756452	ARPC5/UQCRQ/RELN/MDK/NME1/MKKS/PTPRS	7	1
GO:0090224	regulation of spindle organization	3/997	39/18723	0.344604817	0.906359337	0.85756452	CHMP2B/CHMP5/CHMP2A	3	1
GO:1901021	positive regulation of calcium ion transmembrane transporter activity	3/997	39/18723	0.344604817	0.906359337	0.85756452	GSTM2/CALM2/CALM3	3	1
GO:0030705	cytoskeleton-dependent intracellular transport	12/997	195/18723	0.345141902	0.906359337	0.85756452	DYNC2LI1/IFT57/MYO10/UXT/SSNA1/ARL3/TUBA1C/BLOC1S1/SYNE2/RHOT2/HSBP1/IFT20	12	1
GO:0099175	regulation of postsynapse organization	6/997	90/18723	0.346519244	0.906359337	0.85756452	CRIPT/CHMP2B/RELN/ABHD17A/PTPRS/APOE	6	1
GO:0051298	centrosome duplication	5/997	73/18723	0.348422064	0.906359337	0.85756452	CHMP2B/CETN2/CHMP5/KAT2A/CHMP2A	5	1
GO:0061035	regulation of cartilage development	5/997	73/18723	0.348422064	0.906359337	0.85756452	ADAMTS12/POR/SCX/MDK/KAT2A	5	1
GO:0070988	demethylation	5/997	73/18723	0.348422064	0.906359337	0.85756452	UBE2B/POR/JMJD1C/APEX1/HSF4	5	1
GO:1904427	positive regulation of calcium ion transmembrane transport	5/997	73/18723	0.348422064	0.906359337	0.85756452	GSTM2/CALM2/SRI/CX3CL1/CALM3	5	1
GO:0001919	regulation of receptor recycling	2/997	23/18723	0.348505743	0.906359337	0.85756452	CHMP5/LAMTOR1	2	1
GO:0002052	positive regulation of neuroblast proliferation	2/997	23/18723	0.348505743	0.906359337	0.85756452	SMARCD3/CX3CL1	2	1
GO:0002363	alpha-beta T cell lineage commitment	2/997	23/18723	0.348505743	0.906359337	0.85756452	CTSL/ZFPM1	2	1
GO:0006929	substrate-dependent cell migration	2/997	23/18723	0.348505743	0.906359337	0.85756452	ITGB1BP1/OPHN1	2	1
GO:0010888	negative regulation of lipid storage	2/997	23/18723	0.348505743	0.906359337	0.85756452	NR1H3/NR1H2	2	1
GO:0018279	protein N-linked glycosylation via asparagine	2/997	23/18723	0.348505743	0.906359337	0.85756452	OST4/OSTC	2	1
GO:0021544	subpallium development	2/997	23/18723	0.348505743	0.906359337	0.85756452	INHBA/MKKS	2	1
GO:0021895	cerebral cortex neuron differentiation	2/997	23/18723	0.348505743	0.906359337	0.85756452	CHD5/OPHN1	2	1
GO:0030194	positive regulation of blood coagulation	2/997	23/18723	0.348505743	0.906359337	0.85756452	NFE2L2/PRDX2	2	1
GO:0031338	regulation of vesicle fusion	2/997	23/18723	0.348505743	0.906359337	0.85756452	ANXA1/PRRT2	2	1
GO:0032401	establishment of melanosome localization	2/997	23/18723	0.348505743	0.906359337	0.85756452	DCTN2/MKKS	2	1
GO:0032740	positive regulation of interleukin-17 production	2/997	23/18723	0.348505743	0.906359337	0.85756452	PHB/TGFB1	2	1
GO:0035162	embryonic hemopoiesis	2/997	23/18723	0.348505743	0.906359337	0.85756452	ZFPM1/FLT3LG	2	1
GO:0036119	response to platelet-derived growth factor	2/997	23/18723	0.348505743	0.906359337	0.85756452	PDGFRB/PTN	2	1
GO:0042438	melanin biosynthetic process	2/997	23/18723	0.348505743	0.906359337	0.85756452	ZEB2/DDT	2	1
GO:0043369	CD4-positive or CD8-positive, alpha-beta T cell lineage commitment	2/997	23/18723	0.348505743	0.906359337	0.85756452	CTSL/ZFPM1	2	1
GO:0045662	negative regulation of myoblast differentiation	2/997	23/18723	0.348505743	0.906359337	0.85756452	NMRK2/TGFB1	2	1
GO:0051349	positive regulation of lyase activity	2/997	23/18723	0.348505743	0.906359337	0.85756452	PARK7/ISCU	2	1
GO:0051882	mitochondrial depolarization	2/997	23/18723	0.348505743	0.906359337	0.85756452	MYOC/TSPO	2	1
GO:0051904	pigment granule transport	2/997	23/18723	0.348505743	0.906359337	0.85756452	DCTN2/MKKS	2	1
GO:0060384	innervation	2/997	23/18723	0.348505743	0.906359337	0.85756452	VCAM1/ADARB1	2	1
GO:0060547	negative regulation of necrotic cell death	2/997	23/18723	0.348505743	0.906359337	0.85756452	SLC25A4/NUPR1	2	1
GO:0072677	eosinophil migration	2/997	23/18723	0.348505743	0.906359337	0.85756452	CCL26/CX3CL1	2	1
GO:0090208	positive regulation of triglyceride metabolic process	2/997	23/18723	0.348505743	0.906359337	0.85756452	NR1H3/NR1H2	2	1
GO:0090335	regulation of brown fat cell differentiation	2/997	23/18723	0.348505743	0.906359337	0.85756452	FNDC5/METRNL	2	1
GO:0140112	extracellular vesicle biogenesis	2/997	23/18723	0.348505743	0.906359337	0.85756452	SNF8/CHMP2A	2	1
GO:1900048	positive regulation of hemostasis	2/997	23/18723	0.348505743	0.906359337	0.85756452	NFE2L2/PRDX2	2	1
GO:0002090	regulation of receptor internalization	4/997	56/18723	0.348542761	0.906359337	0.85756452	LRPAP1/AHI1/OPHN1/ANGPT1	4	1
GO:0010332	response to gamma radiation	4/997	56/18723	0.348542761	0.906359337	0.85756452	GPX1/GTF2H5/CRYAB/XRCC6	4	1
GO:0010518	positive regulation of phospholipase activity	4/997	56/18723	0.348542761	0.906359337	0.85756452	PDGFRA/PDGFRB/ANG/PHB	4	1
GO:0010658	striated muscle cell apoptotic process	4/997	56/18723	0.348542761	0.906359337	0.85756452	NFE2L2/JAK2/MDK/NUPR1	4	1
GO:0031122	cytoplasmic microtubule organization	4/997	56/18723	0.348542761	0.906359337	0.85756452	PLK3/CRIPT/TUBGCP2/CIB1	4	1
GO:0071385	cellular response to glucocorticoid stimulus	4/997	56/18723	0.348542761	0.906359337	0.85756452	ZFP36L2/ANXA1/GSTP1/SSTR2	4	1
GO:0098781	ncRNA transcription	4/997	56/18723	0.348542761	0.906359337	0.85756452	NIFK/GTF3C6/POLR2L/ANG	4	1
GO:1990089	response to nerve growth factor	4/997	56/18723	0.348542761	0.906359337	0.85756452	PTN/ARPC3/CIB1/KAT2A	4	1
GO:0032412	regulation of ion transmembrane transporter activity	16/997	267/18723	0.349513906	0.908317284	0.859417059	PINK1/GSTM2/ACTN2/CALM2/SUMO1/SLMAP/COX17/MEF2C/GOPC/SRI/RELN/DMD/RRAD/REM1/FXYD5/CALM3	16	1
GO:0009266	response to temperature stimulus	11/997	178/18723	0.349852489	0.908317284	0.859417059	PDCL3/SUMO1/CD14/PCSK1N/EIF2B1/EIF2AK4/STUB1/TGFB1I1/HSBP1/DNAJC7/METRNL	11	1
GO:0035265	organ growth	11/997	178/18723	0.349852489	0.908317284	0.859417059	VGLL4/MEF2C/PDGFRB/ANXA6/DDX39B/PI16/POR/TMEM38B/FGF7/PIN1/COMP	11	1
GO:0060070	canonical Wnt signaling pathway	18/997	303/18723	0.35028031	0.908497055	0.859587152	TMEM9/ZEB2/IGFBP2/WNT6/RBMS3/UBE2B/SOX4/MLLT3/TLE4/ARNTL/MDK/IGFBP6/IFT20/SOST/PIN1/TGFB1/APOE/RBX1	18	1
GO:1904062	regulation of cation transmembrane transport	21/997	357/18723	0.350416406	0.908497055	0.859587152	PARK7/PINK1/GSTM2/ACTN2/CALM2/SUMO1/SLMAP/COX17/MEF2C/VDAC1/TWIST1/SRI/RELN/DMD/TMEM38B/ISCU/CX3CL1/RRAD/REM1/FXYD5/CALM3	21	1
GO:0007568	aging	20/997	339/18723	0.350478635	0.908497055	0.859587152	VCAM1/NFE2L2/IGFBP2/PDGFRB/EEF1E1/TWIST1/ARNTL/CAT/CTSC/CRYAB/PDCD4/CDKN1B/APEX1/YPEL3/CX3CL1/ROMO1/GPX4/COMP/MIF/TSPO	20	1
GO:0090276	regulation of peptide hormone secretion	12/997	196/18723	0.351593195	0.910903704	0.861864237	MPC2/AIMP1/NDUFAF2/SOX4/HMGN3/SRI/ENY2/JAK2/PHPT1/ARNTL/BAD/DYNLL1	12	1
GO:0031023	microtubule organizing center organization	9/997	143/18723	0.352094037	0.911718632	0.862635292	CHMP2B/UXT/CETN2/CHMP5/ARL2/PARD6A/KAT2A/CHMP2A/RANBP1	9	1
GO:0033138	positive regulation of peptidyl-serine phosphorylation	7/997	108/18723	0.352483373	0.91176196	0.862676287	PARK7/PINK1/HAX1/ANGPT1/TXN/TGFB1/MIF	7	1
GO:0034446	substrate adhesion-dependent cell spreading	7/997	108/18723	0.352483373	0.91176196	0.862676287	MYOC/ITGB1BP1/LIMS2/MDK/NTN4/CIB1/C1QBP	7	1
GO:0000082	G1/S transition of mitotic cell cycle	13/997	214/18723	0.352902283	0.912363324	0.863245276	PLK3/NASP/TMEM14B/SOX4/INHBA/EIF4EBP1/ANXA1/CDKN1B/APEX1/PSME1/PSME2/RPS27L/PRMT2	13	1
GO:0044282	small molecule catabolic process	22/997	376/18723	0.354931074	0.917123905	0.867749566	PARK7/AKR1A1/PNKD/BDH2/DDAH2/AIG1/TWIST1/HSD17B10/BAD/CARNS1/ECHS1/TPI1/CSAD/ALDH2/ESD/HAGH/ECI1/GALK1/APOE/ETFB/MPST/CBR3	22	1
GO:1901991	negative regulation of mitotic cell cycle phase transition	11/997	179/18723	0.356637877	0.9206728	0.871107403	SYF2/PLK3/ZFP36L2/SOX4/ANAPC15/CDKN1B/RPS27L/NAE1/PSMG2/BABAM1/PRMT2	11	1
GO:2001235	positive regulation of apoptotic signaling pathway	8/997	126/18723	0.356680758	0.9206728	0.871107403	PARK7/INHBA/FIS1/BAD/CTSC/PDIA3/NUPR1/TNFSF12	8	1
GO:0033143	regulation of intracellular steroid hormone receptor signaling pathway	5/997	74/18723	0.359123807	0.922319573	0.87266552	PARK7/ARNTL/PHB/DDRGK1/PRMT2	5	1
GO:0009069	serine family amino acid metabolic process	3/997	40/18723	0.359394294	0.922319573	0.87266552	PHGDH/CSAD/MPST	3	1
GO:0045429	positive regulation of nitric oxide biosynthetic process	3/997	40/18723	0.359394294	0.922319573	0.87266552	DDAH2/JAK2/P2RX4	3	1
GO:0072210	metanephric nephron development	3/997	40/18723	0.359394294	0.922319573	0.87266552	HES5/PDGFRA/PDGFRB	3	1
GO:0150077	regulation of neuroinflammatory response	3/997	40/18723	0.359394294	0.922319573	0.87266552	CTSC/NUPR1/CX3CL1	3	1
GO:1901998	toxin transport	3/997	40/18723	0.359394294	0.922319573	0.87266552	CCT3/CCT7/CCT8	3	1
GO:2000142	regulation of DNA-templated transcription, initiation	3/997	40/18723	0.359394294	0.922319573	0.87266552	SUB1/TWIST1/MED17	3	1
GO:0033135	regulation of peptidyl-serine phosphorylation	9/997	144/18723	0.35969361	0.922319573	0.87266552	PARK7/PINK1/HAX1/HGF/DMD/ANGPT1/TXN/TGFB1/MIF	9	1
GO:0007160	cell-matrix adhesion	14/997	233/18723	0.359825058	0.922319573	0.87266552	COL16A1/VCAM1/MYOC/ACTN2/ITGB1BP1/ADAMTS12/TNXB/TRIP6/DLC1/EFEMP2/CIB1/CX3CL1/BCAM/RRAS	14	1
GO:0050879	multicellular organismal movement	4/997	57/18723	0.360822511	0.922319573	0.87266552	GSTM2/DMD/TNNT3/COMP	4	1
GO:0050881	musculoskeletal movement	4/997	57/18723	0.360822511	0.922319573	0.87266552	GSTM2/DMD/TNNT3/COMP	4	1
GO:0035270	endocrine system development	8/997	127/18723	0.364817336	0.922319573	0.87266552	PDGFRA/SOX4/RHEB/ANXA1/ARNTL/MDK/BAD/TSPO	8	1
GO:0032465	regulation of cytokinesis	6/997	92/18723	0.365718874	0.922319573	0.87266552	PLK3/PKN2/CALM2/CETN2/PIN1/CALM3	6	1
GO:0061351	neural precursor cell proliferation	9/997	145/18723	0.367312312	0.922319573	0.87266552	NDUFS2/LIMS2/TMEM14B/PTN/SMARCD3/MDK/CX3CL1/IFT20/CTSZ	9	1
GO:0000466	maturation of 5.8S rRNA from tricistronic rRNA transcript (SSU-rRNA, 5.8S rRNA, LSU-rRNA)	2/997	24/18723	0.368087473	0.922319573	0.87266552	ERI3/EXOSC7	2	1
GO:0002021	response to dietary excess	2/997	24/18723	0.368087473	0.922319573	0.87266552	PCSK1N/APOE	2	1
GO:0002922	positive regulation of humoral immune response	2/997	24/18723	0.368087473	0.922319573	0.87266552	PHB/C3	2	1
GO:0006582	melanin metabolic process	2/997	24/18723	0.368087473	0.922319573	0.87266552	ZEB2/DDT	2	1
GO:0007035	vacuolar acidification	2/997	24/18723	0.368087473	0.922319573	0.87266552	TMEM9/CLN5	2	1
GO:0010288	response to lead ion	2/997	24/18723	0.368087473	0.922319573	0.87266552	CAT/MAP1LC3A	2	1
GO:0018196	peptidyl-asparagine modification	2/997	24/18723	0.368087473	0.922319573	0.87266552	OST4/OSTC	2	1
GO:0032528	microvillus organization	2/997	24/18723	0.368087473	0.922319573	0.87266552	TWF2/FXYD5	2	1
GO:0032928	regulation of superoxide anion generation	2/997	24/18723	0.368087473	0.922319573	0.87266552	GSTP1/TGFB1	2	1
GO:0033032	regulation of myeloid cell apoptotic process	2/997	24/18723	0.368087473	0.922319573	0.87266552	MEF2C/ANXA1	2	1
GO:0035458	cellular response to interferon-beta	2/997	24/18723	0.368087473	0.922319573	0.87266552	IFI16/NDUFA13	2	1
GO:0039531	regulation of viral-induced cytoplasmic pattern recognition receptor signaling pathway	2/997	24/18723	0.368087473	0.922319573	0.87266552	USP15/C1QBP	2	1
GO:0043567	regulation of insulin-like growth factor receptor signaling pathway	2/997	24/18723	0.368087473	0.922319573	0.87266552	IGFBP2/IGFBP6	2	1
GO:0045649	regulation of macrophage differentiation	2/997	24/18723	0.368087473	0.922319573	0.87266552	INHBA/TGFB1	2	1
GO:0050820	positive regulation of coagulation	2/997	24/18723	0.368087473	0.922319573	0.87266552	NFE2L2/PRDX2	2	1
GO:0051000	positive regulation of nitric-oxide synthase activity	2/997	24/18723	0.368087473	0.922319573	0.87266552	APOE/CALM3	2	1
GO:0051156	glucose 6-phosphate metabolic process	2/997	24/18723	0.368087473	0.922319573	0.87266552	TALDO1/PGLS	2	1
GO:0051905	establishment of pigment granule localization	2/997	24/18723	0.368087473	0.922319573	0.87266552	DCTN2/MKKS	2	1
GO:0060561	apoptotic process involved in morphogenesis	2/997	24/18723	0.368087473	0.922319573	0.87266552	CRYAB/TNFRSF1A	2	1
GO:0071294	cellular response to zinc ion	2/997	24/18723	0.368087473	0.922319573	0.87266552	P2RX4/TSPO	2	1
GO:0072530	purine-containing compound transmembrane transport	2/997	24/18723	0.368087473	0.922319573	0.87266552	SLC25A4/SLC25A5	2	1
GO:0090023	positive regulation of neutrophil chemotaxis	2/997	24/18723	0.368087473	0.922319573	0.87266552	MDK/C1QBP	2	1
GO:0090343	positive regulation of cell aging	2/997	24/18723	0.368087473	0.922319573	0.87266552	EEF1E1/YPEL3	2	1
GO:0048285	organelle fission	28/997	488/18723	0.368719654	0.922319573	0.87266552	AURKAIP1/PINK1/NUDC/CHMP2B/CENPC/RAD50/UBE2B/PDGFRB/KLHDC3/FIS1/NAA10/CHMP5/CDC26/ANAPC15/CDKN1B/EPS8/DCTN2/CCNB1IP1/CHMP4A/MLH3/KIF22/ANAPC11/PSMG2/PIN1/AKAP8L/CHMP2A/RANBP1/USP16	28	1
GO:0050657	nucleic acid transport	10/997	163/18723	0.369060462	0.922319573	0.87266552	MAGOH/ZC3H11A/THOC7/DDX39B/CETN2/ENY2/SARNP/SNUPN/SMG6/AKAP8L	10	1
GO:0050658	RNA transport	10/997	163/18723	0.369060462	0.922319573	0.87266552	MAGOH/ZC3H11A/THOC7/DDX39B/CETN2/ENY2/SARNP/SNUPN/SMG6/AKAP8L	10	1
GO:0051494	negative regulation of cytoskeleton organization	10/997	163/18723	0.369060462	0.922319573	0.87266552	MYOC/PLEKHH2/TWF2/LMOD3/DLC1/EPS8/LIMA1/CIB1/KAT2A/MKKS	10	1
GO:0061025	membrane fusion	10/997	163/18723	0.369060462	0.922319573	0.87266552	RAB13/CHMP2B/ANXA1/CTSL/STX5/CD9/PRRT2/STX8/RAB34/USE1	10	1
GO:0090174	organelle membrane fusion	7/997	110/18723	0.370051337	0.922319573	0.87266552	RAB13/CHMP2B/ANXA1/STX5/PRRT2/STX8/RAB34	7	1
GO:0032640	tumor necrosis factor production	11/997	181/18723	0.370264554	0.922319573	0.87266552	SPON2/CD14/NFKBIL1/TWIST1/ANGPT1/JAK2/GSTP1/CX3CL1/MIF/DDT/TSPO	11	1
GO:0032680	regulation of tumor necrosis factor production	11/997	181/18723	0.370264554	0.922319573	0.87266552	SPON2/CD14/NFKBIL1/TWIST1/ANGPT1/JAK2/GSTP1/CX3CL1/MIF/DDT/TSPO	11	1
GO:0045766	positive regulation of angiogenesis	11/997	181/18723	0.370264554	0.922319573	0.87266552	PDCL3/NFE2L2/TWIST1/HGF/NINJ1/MDK/BTG1/TNFSF12/RAMP2/C3/RRAS	11	1
GO:1904018	positive regulation of vasculature development	11/997	181/18723	0.370264554	0.922319573	0.87266552	PDCL3/NFE2L2/TWIST1/HGF/NINJ1/MDK/BTG1/TNFSF12/RAMP2/C3/RRAS	11	1
GO:0002683	negative regulation of immune system process	25/997	434/18723	0.371314977	0.922319573	0.87266552	PSMB4/IFI16/CD46/GPX1/PARP14/HLA-F/INHBA/ANGPT1/ANXA1/PHPT1/MDK/NR1H3/CUEDC2/USP15/IL17D/FBN1/CX3CL1/ZFPM1/C1QBP/NME1/PRDX2/TGFB1/NR1H2/MIF/DDT	25	1
GO:0070374	positive regulation of ERK1 and ERK2 cascade	13/997	217/18723	0.37154367	0.922319573	0.87266552	PDGFRA/PDGFRB/CCL26/ANGPT1/TNFAIP8L3/PDE8A/CIB1/CX3CL1/PHB/TGFB1/APOE/MIF/DDT	13	1
GO:0097305	response to alcohol	15/997	253/18723	0.371825122	0.922319573	0.87266552	PRKAA2/VCAM1/PMVK/CD14/INHBA/EIF4EBP1/CAT/BAD/GSTP1/AKR1C2/MGMT/EPS8/TGFB1/CALM3/TSPO	15	1
GO:0001952	regulation of cell-matrix adhesion	8/997	128/18723	0.372970575	0.922319573	0.87266552	COL16A1/MYOC/ITGB1BP1/DLC1/EFEMP2/CIB1/CX3CL1/RRAS	8	1
GO:0017015	regulation of transforming growth factor beta receptor signaling pathway	8/997	128/18723	0.372970575	0.922319573	0.87266552	ZEB2/FAM89B/FBN1/STUB1/TGFB1I1/C20orf27/PIN1/TGFB1	8	1
GO:0006826	iron ion transport	4/997	58/18723	0.373094915	0.922319573	0.87266552	SLC40A1/ISCU/MCOLN1/FTL	4	1
GO:0009161	ribonucleoside monophosphate metabolic process	4/997	58/18723	0.373094915	0.922319573	0.87266552	GUK1/AK1/APRT/NT5C	4	1
GO:0010043	response to zinc ion	4/997	58/18723	0.373094915	0.922319573	0.87266552	VCAM1/P2RX4/CRIP1/TSPO	4	1
GO:0043525	positive regulation of neuron apoptotic process	4/997	58/18723	0.373094915	0.922319573	0.87266552	FIS1/NUPR1/CTSZ/PIN1	4	1
GO:0044380	protein localization to cytoskeleton	4/997	58/18723	0.373094915	0.922319573	0.87266552	CRIPT/DCTN2/PARD6A/ABHD17A	4	1
GO:2001244	positive regulation of intrinsic apoptotic signaling pathway	4/997	58/18723	0.373094915	0.922319573	0.87266552	PARK7/FIS1/BAD/NUPR1	4	1
GO:0001953	negative regulation of cell-matrix adhesion	3/997	41/18723	0.3741339	0.922319573	0.87266552	MYOC/ITGB1BP1/DLC1	3	1
GO:0007099	centriole replication	3/997	41/18723	0.3741339	0.922319573	0.87266552	CETN2/KAT2A/CHMP2A	3	1
GO:0030488	tRNA methylation	3/997	41/18723	0.3741339	0.922319573	0.87266552	THUMPD2/HSD17B10/TRMT112	3	1
GO:0051693	actin filament capping	3/997	41/18723	0.3741339	0.922319573	0.87266552	TWF2/LMOD3/EPS8	3	1
GO:0055023	positive regulation of cardiac muscle tissue growth	3/997	41/18723	0.3741339	0.922319573	0.87266552	MEF2C/DDX39B/PIN1	3	1
GO:0071470	cellular response to osmotic stress	3/997	41/18723	0.3741339	0.922319573	0.87266552	BAD/XRCC6/TSPO	3	1
GO:0071634	regulation of transforming growth factor beta production	3/997	41/18723	0.3741339	0.922319573	0.87266552	CD46/LUM/CX3CL1	3	1
GO:1904407	positive regulation of nitric oxide metabolic process	3/997	41/18723	0.3741339	0.922319573	0.87266552	DDAH2/JAK2/P2RX4	3	1
GO:1905314	semi-lunar valve development	3/997	41/18723	0.3741339	0.922319573	0.87266552	TWIST1/TNFRSF1A/TGFB1	3	1
GO:2000008	regulation of protein localization to cell surface	3/997	41/18723	0.3741339	0.922319573	0.87266552	ACTN2/GOPC/TAX1BP3	3	1
GO:0045580	regulation of T cell differentiation	9/997	146/18723	0.374947071	0.922319573	0.87266552	CD46/SH3RF1/PRELID1/SOX4/ANXA1/MDK/BAD/KAT2A/PRDX2	9	1
GO:0033273	response to vitamin	6/997	93/18723	0.37533936	0.922319573	0.87266552	PTN/CAT/GSTP1/DCPS/MGMT/TSPO	6	1
GO:0060349	bone morphogenesis	6/997	93/18723	0.37533936	0.922319573	0.87266552	MEF2C/ANXA6/TWIST1/POR/SCX/COMP	6	1
GO:0050680	negative regulation of epithelial cell proliferation	10/997	164/18723	0.376263744	0.922319573	0.87266552	LIMS2/IFT57/AIMP1/MEF2C/PTN/CDKN1B/NUPR1/WFDC1/TGFB1/APOE	10	1
GO:0060401	cytosolic calcium ion transport	11/997	182/18723	0.377101435	0.922319573	0.87266552	GSTM2/CALM2/VDAC1/SRI/DMD/TMEM38B/P2RX4/CX3CL1/MCOLN1/CALM3/SMDT1	11	1
GO:0002791	regulation of peptide secretion	12/997	200/18723	0.37758133	0.922319573	0.87266552	MPC2/AIMP1/NDUFAF2/SOX4/HMGN3/SRI/ENY2/JAK2/PHPT1/ARNTL/BAD/DYNLL1	12	1
GO:0000209	protein polyubiquitination	14/997	236/18723	0.37778123	0.922319573	0.87266552	ANKRD39/SKP1/UBE2B/RNF5/SHPRH/UBE2V2/CDC26/UBE2L6/NHLRC3/STUB1/GABARAP/ANAPC11/RNF126/RBX1	14	1
GO:0030072	peptide hormone secretion	14/997	236/18723	0.37778123	0.922319573	0.87266552	PARK7/MPC2/AIMP1/NDUFAF2/SOX4/HMGN3/SRI/ENY2/JAK2/ANXA1/PHPT1/ARNTL/BAD/DYNLL1	14	1
GO:0048738	cardiac muscle tissue development	14/997	236/18723	0.37778123	0.922319573	0.87266552	ACTN2/VGLL4/PDGFRA/MEF2C/PDGFRB/DDX39B/PI16/ZFPM1/IFT20/KAT2A/NDUFV2/PIN1/TGFB1/CBY1	14	1
GO:0002237	response to molecule of bacterial origin	21/997	363/18723	0.379292888	0.922319573	0.87266552	VCAM1/TFPI/SPON2/MEF2C/CD14/NFKBIL1/JAK2/CHMP5/SIGIRR/NR1H3/GSTP1/PDCD4/MGST1/KCNJ8/CX3CL1/SLPI/ELANE/PRDX2/TGFB1/GGT5/TSPO	21	1
GO:0006809	nitric oxide biosynthetic process	5/997	76/18723	0.380548324	0.922319573	0.87266552	DDAH2/JAK2/DYNLL1/P2RX4/TSPO	5	1
GO:0032720	negative regulation of tumor necrosis factor production	5/997	76/18723	0.380548324	0.922319573	0.87266552	NFKBIL1/TWIST1/GSTP1/CX3CL1/TSPO	5	1
GO:0045685	regulation of glial cell differentiation	5/997	76/18723	0.380548324	0.922319573	0.87266552	HES5/PTN/RHEB/MDK/TGFB1	5	1
GO:0034101	erythrocyte homeostasis	8/997	129/18723	0.38113676	0.922319573	0.87266552	PRDX1/P4HTM/TMEM14C/INHBA/SLC25A5/JAK2/RPS17/ZFPM1	8	1
GO:0070372	regulation of ERK1 and ERK2 cascade	18/997	309/18723	0.381624475	0.922319573	0.87266552	ITGB1BP1/PDGFRA/PDGFRB/CCL26/DUSP26/ANGPT1/GSTP1/TNFAIP8L3/PDE8A/CIB1/CX3CL1/PHB/PIN1/TGFB1/APOE/RRAS/MIF/DDT	18	1
GO:1902652	secondary alcohol metabolic process	9/997	147/18723	0.382594838	0.922319573	0.87266552	PRKAA2/PMVK/FDPS/POR/IDH3G/CAT/LIMA1/NPC2/APOE	9	1
GO:0051924	regulation of calcium ion transport	15/997	255/18723	0.383399371	0.922319573	0.87266552	GSTM2/CALM2/VDAC1/PDGFRB/SRI/DMD/SARAF/TMEM38B/P2RX4/CX3CL1/RRAD/REM1/HOMER3/CALM3/TSPO	15	1
GO:0046661	male sex differentiation	10/997	165/18723	0.383479955	0.922319573	0.87266552	NASP/RAB13/PDGFRA/PDGFRB/MEA1/INHBA/PRDX4/SCX/MGST1/NUPR1	10	1
GO:0051054	positive regulation of DNA metabolic process	12/997	201/18723	0.384114565	0.922319573	0.87266552	CCT3/CCT7/RAD50/UBE2B/PDGFRB/DDX39B/HGF/UBE2V2/MGMT/BABAM1/TGFB1/CCT8	12	1
GO:0050673	epithelial cell proliferation	25/997	437/18723	0.384586845	0.922319573	0.87266552	HES5/ITGB1BP1/PDCL3/LIMS2/GPX1/IFT57/AIMP1/MEF2C/TWIST1/CCL26/HGF/PTN/DEAF1/MDK/BAD/CDKN1B/ANG/FGF7/NUPR1/WFDC1/TNFSF12/NME1/TGFB1/APOE/HMGN1	25	1
GO:0014020	primary neural tube formation	6/997	94/18723	0.384965637	0.922319573	0.87266552	IFT57/TWIST1/DLC1/DEAF1/KAT2A/TGFB1	6	1
GO:0043551	regulation of phosphatidylinositol 3-kinase activity	4/997	59/18723	0.385348204	0.922319573	0.87266552	PDGFRA/PDGFRB/TNFAIP8L3/TGFB1	4	1
GO:2000351	regulation of endothelial cell apoptotic process	4/997	59/18723	0.385348204	0.922319573	0.87266552	NFE2L2/ANGPT1/PDCD4/RAMP2	4	1
GO:0051047	positive regulation of secretion	18/997	310/18723	0.386890274	0.922319573	0.87266552	PINK1/MPC2/AIMP1/SOX4/HLA-F/INHBA/SRI/JAK2/PHPT1/BAD/DYNLL1/P2RX4/ANG/PARD6A/SNF8/TGFB1/NR1H2/CHMP2A	18	1
GO:0000244	spliceosomal tri-snRNP complex assembly	2/997	25/18723	0.387433308	0.922319573	0.87266552	LSM2/PRPF31	2	1
GO:0016540	protein autoprocessing	2/997	25/18723	0.387433308	0.922319573	0.87266552	CTSL/FAM111A	2	1
GO:0030318	melanocyte differentiation	2/997	25/18723	0.387433308	0.922319573	0.87266552	ZEB2/MEF2C	2	1
GO:0032104	regulation of response to extracellular stimulus	2/997	25/18723	0.387433308	0.922319573	0.87266552	NENF/MKKS	2	1
GO:0032107	regulation of response to nutrient levels	2/997	25/18723	0.387433308	0.922319573	0.87266552	NENF/MKKS	2	1
GO:0032400	melanosome localization	2/997	25/18723	0.387433308	0.922319573	0.87266552	DCTN2/MKKS	2	1
GO:0045822	negative regulation of heart contraction	2/997	25/18723	0.387433308	0.922319573	0.87266552	SRI/JAK2	2	1
GO:0046039	GTP metabolic process	2/997	25/18723	0.387433308	0.922319573	0.87266552	NME3/NME1	2	1
GO:0051450	myoblast proliferation	2/997	25/18723	0.387433308	0.922319573	0.87266552	GPX1/HGF	2	1
GO:0060261	positive regulation of transcription initiation from RNA polymerase II promoter	2/997	25/18723	0.387433308	0.922319573	0.87266552	SUB1/MED17	2	1
[truncated: 17,665 more rows]
