# Supplementary material for: Single-cell RNA sequencing reveals critical modulators of extracellular matrix of penile cavernous cells in erectile dysfunction
Source: Sci Rep. 2024 Mar 11;14:5886. doi: 10.1038/s41598-024-56428-0 (PMC10928087; doi:10.1038/s41598-024-56428-0)
Supplement: Supplementary file 17 — Supplementary Table S16. [file 41598_2024_56428_MOESM17_ESM.csv]

Table S16 The relative proportions of the ECs subpopulations between the ED and non-ED samples
	Var1	Var2	Freq	percentage
1	ECs1	ED	7215	0.329331751
2	ECs2	ED	6406	0.292404601
3	ECs3	ED	4073	0.185913821
4	ECs4	ED	2037	0.092979733
5	ECs5	ED	1040	0.047471243
6	ECs6	ED	818	0.037337959
7	ECs7	ED	169	0.007714077
8	ECs8	ED	87	0.003971152
9	ECs9	ED	63	0.002875662
10	ECs1	No_ED	2812	0.363119835
11	ECs2	No_ED	2746	0.354597107
12	ECs3	No_ED	95	0.012267562
13	ECs4	No_ED	1452	0.1875
14	ECs5	No_ED	248	0.032024793
15	ECs6	No_ED	349	0.045067149
16	ECs7	No_ED	15	0.001936983
17	ECs8	No_ED	13	0.001678719
18	ECs9	No_ED	14	0.001807851
