# Supplementary material for: Single-cell RNA sequencing reveals critical modulators of extracellular matrix of penile cavernous cells in erectile dysfunction
Source: Sci Rep. 2024 Mar 11;14:5886. doi: 10.1038/s41598-024-56428-0 (PMC10928087; doi:10.1038/s41598-024-56428-0)
Supplement: Supplementary file 18 — Supplementary Table S17. [file 41598_2024_56428_MOESM18_ESM.csv]

Table S17 The relative proportions of the ECs subpopulations between the ED and non-ED samples
	ct_stat2$Var1	ED	no_ED	changes	zscore
1	ECs1	0.329331751	0.363119835	-0.033788084	-0.45336416
2	ECs2	0.292404601	0.354597107	-0.062192506	-0.834491047
3	ECs3	0.185913821	0.012267562	0.173646259	2.329963163
4	ECs4	0.092979733	0.1875	-0.094520267	-1.268260773
5	ECs5	0.047471243	0.032024793	0.01544645	0.207258478
6	ECs6	0.037337959	0.045067149	-0.00772919	-0.103709277
7	ECs7	0.007714077	0.001936983	0.005777094	0.077516298
8	ECs8	0.003971152	0.001678719	0.002292433	0.030759572
9	ECs9	0.002875662	0.001807851	0.001067811	0.014327745
