# Supplementary material for: Single-cell RNA sequencing reveals critical modulators of extracellular matrix of penile cavernous cells in erectile dysfunction
Source: Sci Rep. 2024 Mar 11;14:5886. doi: 10.1038/s41598-024-56428-0 (PMC10928087; doi:10.1038/s41598-024-56428-0)
Supplement: Supplementary file 19 — Supplementary Table S18. [file 41598_2024_56428_MOESM19_ESM.csv]

Table S18 GO enrichment analysis of upregulated DEGs in down subpopulation of ECs
	ID	Description	GeneRatio	BgRatio	pvalue	p.adjust	qvalue	geneID	Count
GO:0001886	GO:0001886	endothelial cell morphogenesis	2ÔÂ5ÈÕ	13/18723	4.45E-06	0.00049529	0.000188268	STC1/COL15A1	2
GO:0051384	GO:0051384	response to glucocorticoid	3ÔÂ5ÈÕ	148/18723	4.78E-06	0.00049529	0.000188268	AQP1/IGFBP7/STC1	3
GO:0031960	GO:0031960	response to corticosteroid	3ÔÂ5ÈÕ	167/18723	6.88E-06	0.00049529	0.000188268	AQP1/IGFBP7/STC1	3
GO:0003382	GO:0003382	epithelial cell morphogenesis	2ÔÂ5ÈÕ	33/18723	3.00E-05	0.001621403	0.000616323	STC1/COL15A1	2
GO:0048545	GO:0048545	response to steroid hormone	3ÔÂ5ÈÕ	339/18723	5.73E-05	0.002358737	0.000896596	AQP1/IGFBP7/STC1	3
GO:0007566	GO:0007566	embryo implantation	2ÔÂ5ÈÕ	53/18723	7.82E-05	0.002358737	0.000896596	IGFBP7/STC1	2
GO:0071320	GO:0071320	cellular response to cAMP	2ÔÂ5ÈÕ	53/18723	7.82E-05	0.002358737	0.000896596	AQP1/STC1	2
GO:0071385	GO:0071385	cellular response to glucocorticoid stimulus	2ÔÂ5ÈÕ	56/18723	8.74E-05	0.002358737	0.000896596	AQP1/STC1	2
GO:0071384	GO:0071384	cellular response to corticosteroid stimulus	2ÔÂ5ÈÕ	61/18723	0.000103756	0.002468127	0.000938177	AQP1/STC1	2
GO:0001885	GO:0001885	endothelial cell development	2ÔÂ5ÈÕ	64/18723	0.000114265	0.002468127	0.000938177	STC1/COL15A1	2
GO:0051591	GO:0051591	response to cAMP	2ÔÂ5ÈÕ	93/18723	0.000241722	0.004746536	0.001804239	AQP1/STC1	2
GO:0032526	GO:0032526	response to retinoic acid	2ÔÂ5ÈÕ	107/18723	0.000319951	0.005618025	0.002135506	AQP1/IGFBP7	2
GO:0003014	GO:0003014	renal system process	2ÔÂ5ÈÕ	110/18723	0.000338122	0.005618025	0.002135506	AQP1/STC1	2
GO:0045446	GO:0045446	endothelial cell differentiation	2ÔÂ5ÈÕ	118/18723	0.000389	0.006001715	0.002281354	STC1/COL15A1	2
GO:0046683	GO:0046683	response to organophosphorus	2ÔÂ5ÈÕ	131/18723	0.000479172	0.006900074	0.002622835	AQP1/STC1	2
GO:0003158	GO:0003158	endothelium development	2ÔÂ5ÈÕ	136/18723	0.000516317	0.00697028	0.002649522	STC1/COL15A1	2
GO:0014074	GO:0014074	response to purine-containing compound	2ÔÂ5ÈÕ	148/18723	0.000611032	0.007631232	0.002900761	AQP1/STC1	2
GO:0071456	GO:0071456	cellular response to hypoxia	2ÔÂ5ÈÕ	151/18723	0.000635936	0.007631232	0.002900761	AQP1/STC1	2
GO:0036294	GO:0036294	cellular response to decreased oxygen levels	2ÔÂ5ÈÕ	161/18723	0.000722479	0.008213444	0.003122069	AQP1/STC1	2
GO:0071453	GO:0071453	cellular response to oxygen levels	2ÔÂ5ÈÕ	177/18723	0.000872207	0.009419835	0.003580639	AQP1/STC1	2
GO:0007565	GO:0007565	female pregnancy	2ÔÂ5ÈÕ	193/18723	0.001035729	0.010273799	0.003905245	IGFBP7/STC1	2
GO:1901654	GO:1901654	response to ketone	2ÔÂ5ÈÕ	194/18723	0.001046405	0.010273799	0.003905245	AQP1/IGFBP7	2
GO:0071383	GO:0071383	cellular response to steroid hormone stimulus	2ÔÂ5ÈÕ	204/18723	0.001156114	0.01085742	0.00412709	AQP1/STC1	2
GO:0002064	GO:0002064	epithelial cell development	2ÔÂ5ÈÕ	220/18723	0.001342749	0.01160135	0.00440987	STC1/COL15A1	2
GO:0044706	GO:0044706	multi-multicellular organism process	2ÔÂ5ÈÕ	220/18723	0.001342749	0.01160135	0.00440987	IGFBP7/STC1	2
GO:0001666	GO:0001666	response to hypoxia	2ÔÂ5ÈÕ	307/18723	0.002593719	0.019708398	0.007491496	AQP1/STC1	2
GO:0015696	GO:0015696	ammonium transport	1ÔÂ5ÈÕ	10/18723	0.002667946	0.019708398	0.007491496	AQP1	1
GO:0042045	GO:0042045	epithelial fluid transport	1ÔÂ5ÈÕ	10/18723	0.002667946	0.019708398	0.007491496	AQP1	1
GO:0072488	GO:0072488	ammonium transmembrane transport	1ÔÂ5ÈÕ	10/18723	0.002667946	0.019708398	0.007491496	AQP1	1
GO:0036293	GO:0036293	response to decreased oxygen levels	2ÔÂ5ÈÕ	322/18723	0.002849195	0.019708398	0.007491496	AQP1/STC1	2
GO:0021670	GO:0021670	lateral ventricle development	1ÔÂ5ÈÕ	12/18723	0.003200851	0.019708398	0.007491496	AQP1	1
GO:0030157	GO:0030157	pancreatic juice secretion	1ÔÂ5ÈÕ	12/18723	0.003200851	0.019708398	0.007491496	AQP1	1
GO:0046541	GO:0046541	saliva secretion	1ÔÂ5ÈÕ	12/18723	0.003200851	0.019708398	0.007491496	AQP1	1
GO:0071472	GO:0071472	cellular response to salt stress	1ÔÂ5ÈÕ	12/18723	0.003200851	0.019708398	0.007491496	AQP1	1
GO:0070482	GO:0070482	response to oxygen levels	2ÔÂ5ÈÕ	347/18723	0.003300628	0.019708398	0.007491496	AQP1/STC1	2
GO:0015791	GO:0015791	polyol transport	1ÔÂ5ÈÕ	13/18723	0.003467218	0.019708398	0.007491496	AQP1	1
GO:0019755	GO:0019755	one-carbon compound transport	1ÔÂ5ÈÕ	13/18723	0.003467218	0.019708398	0.007491496	AQP1	1
GO:0046689	GO:0046689	response to mercury ion	1ÔÂ5ÈÕ	13/18723	0.003467218	0.019708398	0.007491496	AQP1	1
GO:0060456	GO:0060456	positive regulation of digestive system process	1ÔÂ5ÈÕ	15/18723	0.003999782	0.02159882	0.008210078	AQP1	1
GO:0071474	GO:0071474	cellular hyperosmotic response	1ÔÂ5ÈÕ	15/18723	0.003999782	0.02159882	0.008210078	AQP1	1
GO:0071732	GO:0071732	cellular response to nitric oxide	1ÔÂ5ÈÕ	16/18723	0.004265978	0.02247442	0.008542908	AQP1	1
GO:0003417	GO:0003417	growth plate cartilage development	1ÔÂ5ÈÕ	18/18723	0.0047982	0.024102585	0.009161801	STC1	1
GO:1902170	GO:1902170	cellular response to reactive nitrogen species	1ÔÂ5ÈÕ	18/18723	0.0047982	0.024102585	0.009161801	AQP1	1
GO:0015669	GO:0015669	gas transport	1ÔÂ5ÈÕ	20/18723	0.005330194	0.025584932	0.009725267	AQP1	1
GO:0071731	GO:0071731	response to nitric oxide	1ÔÂ5ÈÕ	20/18723	0.005330194	0.025584932	0.009725267	AQP1	1
GO:0003091	GO:0003091	renal water homeostasis	1ÔÂ5ÈÕ	21/18723	0.005596106	0.026277367	0.009988473	AQP1	1
GO:0090280	GO:0090280	positive regulation of calcium ion import	1ÔÂ5ÈÕ	22/18723	0.005861961	0.026940076	0.01024038	STC1	1
GO:0006833	GO:0006833	water transport	1ÔÂ5ÈÕ	23/18723	0.006127759	0.027012162	0.010267781	AQP1	1
GO:0035988	GO:0035988	chondrocyte proliferation	1ÔÂ5ÈÕ	23/18723	0.006127759	0.027012162	0.010267781	STC1	1
GO:0044062	GO:0044062	regulation of excretion	1ÔÂ5ÈÕ	24/18723	0.0063935	0.027619921	0.0104988	STC1	1
GO:0003416	GO:0003416	endochondral bone growth	1ÔÂ5ÈÕ	26/18723	0.006924812	0.028752315	0.010929243	STC1	1
GO:0046697	GO:0046697	decidualization	1ÔÂ5ÈÕ	26/18723	0.006924812	0.028752315	0.010929243	STC1	1
GO:0009651	GO:0009651	response to salt stress	1ÔÂ5ÈÕ	27/18723	0.007190383	0.028752315	0.010929243	AQP1	1
GO:0006972	GO:0006972	hyperosmotic response	1ÔÂ5ÈÕ	28/18723	0.007455897	0.028752315	0.010929243	AQP1	1
GO:0071280	GO:0071280	cellular response to copper ion	1ÔÂ5ÈÕ	28/18723	0.007455897	0.028752315	0.010929243	AQP1	1
GO:0021591	GO:0021591	ventricular system development	1ÔÂ5ÈÕ	29/18723	0.007721354	0.028752315	0.010929243	AQP1	1
GO:0071549	GO:0071549	cellular response to dexamethasone stimulus	1ÔÂ5ÈÕ	29/18723	0.007721354	0.028752315	0.010929243	AQP1	1
GO:0098868	GO:0098868	bone growth	1ÔÂ5ÈÕ	29/18723	0.007721354	0.028752315	0.010929243	STC1	1
GO:0006884	GO:0006884	cell volume homeostasis	1ÔÂ5ÈÕ	30/18723	0.007986754	0.028752315	0.010929243	AQP1	1
GO:0060351	GO:0060351	cartilage development involved in endochondral bone morphogenesis	1ÔÂ5ÈÕ	30/18723	0.007986754	0.028752315	0.010929243	STC1	1
GO:0070633	GO:0070633	transepithelial transport	1ÔÂ5ÈÕ	31/18723	0.008252098	0.029202461	0.011100351	AQP1	1
GO:0019934	GO:0019934	cGMP-mediated signaling	1ÔÂ5ÈÕ	32/18723	0.008517385	0.029202461	0.011100351	AQP1	1
GO:0042044	GO:0042044	fluid transport	1ÔÂ5ÈÕ	32/18723	0.008517385	0.029202461	0.011100351	AQP1	1
GO:0086004	GO:0086004	regulation of cardiac muscle cell contraction	1ÔÂ5ÈÕ	34/18723	0.009047788	0.030023691	0.011412514	STC1	1
GO:0001893	GO:0001893	maternal placenta development	1ÔÂ5ÈÕ	35/18723	0.009312904	0.030023691	0.011412514	STC1	1
GO:0033280	GO:0033280	response to vitamin D	1ÔÂ5ÈÕ	35/18723	0.009312904	0.030023691	0.011412514	STC1	1
GO:0098801	GO:0098801	regulation of renal system process	1ÔÂ5ÈÕ	35/18723	0.009312904	0.030023691	0.011412514	STC1	1
GO:0032941	GO:0032941	secretion by tissue	1ÔÂ5ÈÕ	38/18723	0.010107913	0.032007505	0.012166595	AQP1	1
GO:0071548	GO:0071548	response to dexamethasone	1ÔÂ5ÈÕ	39/18723	0.010372802	0.032007505	0.012166595	AQP1	1
GO:1903115	GO:1903115	regulation of actin filament-based movement	1ÔÂ5ÈÕ	39/18723	0.010372802	0.032007505	0.012166595	STC1	1
GO:0071470	GO:0071470	cellular response to osmotic stress	1ÔÂ5ÈÕ	41/18723	0.010902411	0.033167899	0.012607681	AQP1	1
GO:0046688	GO:0046688	response to copper ion	1ÔÂ5ÈÕ	42/18723	0.011167131	0.033501392	0.012734447	AQP1	1
GO:0044058	GO:0044058	regulation of digestive system process	1ÔÂ5ÈÕ	44/18723	0.0116964	0.034608525	0.013155287	AQP1	1
GO:0090279	GO:0090279	regulation of calcium ion import	1ÔÂ5ÈÕ	47/18723	0.012489878	0.036456941	0.013857901	STC1	1
GO:0048146	GO:0048146	positive regulation of fibroblast proliferation	1ÔÂ5ÈÕ	48/18723	0.012754257	0.036732261	0.013962555	AQP1	1
GO:0060350	GO:0060350	endochondral bone morphogenesis	1ÔÂ5ÈÕ	54/18723	0.014339345	0.040753928	0.015491259	STC1	1
GO:0050891	GO:0050891	multicellular organismal water homeostasis	1ÔÂ5ÈÕ	57/18723	0.015131125	0.042445754	0.016134351	AQP1	1
GO:0007588	GO:0007588	excretion	1ÔÂ5ÈÕ	62/18723	0.016449628	0.044976197	0.017096215	STC1	1
GO:0060135	GO:0060135	maternal process involved in female pregnancy	1ÔÂ5ÈÕ	62/18723	0.016449628	0.044976197	0.017096215	STC1	1
GO:0030104	GO:0030104	water homeostasis	1ÔÂ5ÈÕ	64/18723	0.016976633	0.04583691	0.017423387	AQP1	1
GO:0071300	GO:0071300	cellular response to retinoic acid	1ÔÂ5ÈÕ	66/18723	0.017503413	0.046675768	0.017742251	AQP1	1
GO:0051926	GO:0051926	negative regulation of calcium ion transport	1ÔÂ5ÈÕ	68/18723	0.018029967	0.04749357	0.018053112	STC1	1
GO:0050810	GO:0050810	regulation of steroid biosynthetic process	1ÔÂ5ÈÕ	69/18723	0.018293159	0.047606293	0.018095959	IGFBP7	1
GO:0086003	GO:0086003	cardiac muscle cell contraction	1ÔÂ5ÈÕ	73/18723	0.019345363	0.04974522	0.018909002	STC1	1
GO:0055117	GO:0055117	regulation of cardiac muscle contraction	1ÔÂ5ÈÕ	77/18723	0.020396665	0.051327186	0.019510334	STC1	1
GO:0043154	GO:0043154	negative regulation of cysteine-type endopeptidase activity involved in apoptotic process	1ÔÂ5ÈÕ	78/18723	0.02065935	0.051327186	0.019510334	AQP1	1
GO:0048145	GO:0048145	regulation of fibroblast proliferation	1ÔÂ5ÈÕ	80/18723	0.02118455	0.051327186	0.019510334	AQP1	1
GO:0048144	GO:0048144	fibroblast proliferation	1ÔÂ5ÈÕ	81/18723	0.021447065	0.051327186	0.019510334	AQP1	1
GO:0071260	GO:0071260	cellular response to mechanical stimulus	1ÔÂ5ÈÕ	81/18723	0.021447065	0.051327186	0.019510334	AQP1	1
GO:0006970	GO:0006970	response to osmotic stress	1ÔÂ5ÈÕ	84/18723	0.022234274	0.051327186	0.019510334	AQP1	1
GO:0009798	GO:0009798	axis specification	1ÔÂ5ÈÕ	86/18723	0.022758798	0.051327186	0.019510334	STC1	1
GO:2000117	GO:2000117	negative regulation of cysteine-type endopeptidase activity	1ÔÂ5ÈÕ	86/18723	0.022758798	0.051327186	0.019510334	AQP1	1
GO:0044070	GO:0044070	regulation of anion transport	1ÔÂ5ÈÕ	87/18723	0.023020976	0.051327186	0.019510334	STC1	1
GO:0050829	GO:0050829	defense response to Gram-negative bacterium	1ÔÂ5ÈÕ	88/18723	0.023283098	0.051327186	0.019510334	AQP1	1
GO:0070098	GO:0070098	chemokine-mediated signaling pathway	1ÔÂ5ÈÕ	88/18723	0.023283098	0.051327186	0.019510334	ACKR1	1
GO:0034644	GO:0034644	cellular response to UV	1ÔÂ5ÈÕ	90/18723	0.023807172	0.051327186	0.019510334	AQP1	1
GO:0019935	GO:0019935	cyclic-nucleotide-mediated signaling	1ÔÂ5ÈÕ	91/18723	0.024069124	0.051327186	0.019510334	AQP1	1
GO:0070509	GO:0070509	calcium ion import	1ÔÂ5ÈÕ	92/18723	0.024331021	0.051327186	0.019510334	STC1	1
GO:0007589	GO:0007589	body fluid secretion	1ÔÂ5ÈÕ	93/18723	0.024592861	0.051327186	0.019510334	AQP1	1
GO:0033273	GO:0033273	response to vitamin	1ÔÂ5ÈÕ	93/18723	0.024592861	0.051327186	0.019510334	STC1	1
GO:0060349	GO:0060349	bone morphogenesis	1ÔÂ5ÈÕ	93/18723	0.024592861	0.051327186	0.019510334	STC1	1
GO:0006942	GO:0006942	regulation of striated muscle contraction	1ÔÂ5ÈÕ	95/18723	0.025116373	0.051327186	0.019510334	STC1	1
GO:1901655	GO:1901655	cellular response to ketone	1ÔÂ5ÈÕ	96/18723	0.025378044	0.051327186	0.019510334	AQP1	1
GO:0010596	GO:0010596	negative regulation of endothelial cell migration	1ÔÂ5ÈÕ	97/18723	0.02563966	0.051327186	0.019510334	STC1	1
GO:0070252	GO:0070252	actin-mediated cell contraction	1ÔÂ5ÈÕ	97/18723	0.02563966	0.051327186	0.019510334	STC1	1
GO:1990868	GO:1990868	response to chemokine	1ÔÂ5ÈÕ	97/18723	0.02563966	0.051327186	0.019510334	ACKR1	1
GO:1990869	GO:1990869	cellular response to chemokine	1ÔÂ5ÈÕ	97/18723	0.02563966	0.051327186	0.019510334	ACKR1	1
GO:0032642	GO:0032642	regulation of chemokine production	1ÔÂ5ÈÕ	98/18723	0.025901219	0.051327186	0.019510334	ACKR1	1
GO:0070301	GO:0070301	cellular response to hydrogen peroxide	1ÔÂ5ÈÕ	98/18723	0.025901219	0.051327186	0.019510334	AQP1	1
GO:0032602	GO:0032602	chemokine production	1ÔÂ5ÈÕ	99/18723	0.026162722	0.051374072	0.019528156	ACKR1	1
GO:0019218	GO:0019218	regulation of steroid metabolic process	1ÔÂ5ÈÕ	100/18723	0.026424169	0.051420004	0.019545616	IGFBP7	1
GO:0022600	GO:0022600	digestive system process	1ÔÂ5ÈÕ	104/18723	0.027469395	0.05297669	0.020137338	AQP1	1
GO:0009408	GO:0009408	response to heat	1ÔÂ5ÈÕ	110/18723	0.02903555	0.055501583	0.021097093	IGFBP7	1
GO:0010633	GO:0010633	negative regulation of epithelial cell migration	1ÔÂ5ÈÕ	112/18723	0.029557154	0.056003028	0.021287701	STC1	1
GO:0051928	GO:0051928	positive regulation of calcium ion transport	1ÔÂ5ÈÕ	122/18723	0.032161808	0.060371937	0.022948397	STC1	1
GO:0071482	GO:0071482	cellular response to light stimulus	1ÔÂ5ÈÕ	123/18723	0.032421966	0.060371937	0.022948397	AQP1	1
GO:0030048	GO:0030048	actin filament-based movement	1ÔÂ5ÈÕ	127/18723	0.033462037	0.061776068	0.023482131	STC1	1
GO:0042476	GO:0042476	odontogenesis	1ÔÂ5ÈÕ	130/18723	0.034241503	0.062679361	0.023825488	AQP1	1
GO:0007586	GO:0007586	digestion	1ÔÂ5ÈÕ	137/18723	0.036058302	0.064904943	0.024671469	AQP1	1
GO:0060048	GO:0060048	cardiac muscle contraction	1ÔÂ5ÈÕ	137/18723	0.036058302	0.064904943	0.024671469	STC1	1
GO:0001890	GO:0001890	placenta development	1ÔÂ5ÈÕ	144/18723	0.037872365	0.067606866	0.025698516	STC1	1
GO:0042542	GO:0042542	response to hydrogen peroxide	1ÔÂ5ÈÕ	146/18723	0.038390167	0.067969476	0.02583635	AQP1	1
GO:0009411	GO:0009411	response to UV	1ÔÂ5ÈÕ	149/18723	0.039166452	0.06878011	0.026144486	AQP1	1
GO:0008643	GO:0008643	carbohydrate transport	1ÔÂ5ÈÕ	152/18723	0.039942235	0.069576796	0.02644732	AQP1	1
GO:0034614	GO:0034614	cellular response to reactive oxygen species	1ÔÂ5ÈÕ	155/18723	0.040717517	0.070359869	0.02674498	AQP1	1
GO:0043271	GO:0043271	negative regulation of ion transport	1ÔÂ5ÈÕ	160/18723	0.042008541	0.072014641	0.027373986	STC1	1
GO:0006937	GO:0006937	regulation of muscle contraction	1ÔÂ5ÈÕ	169/18723	0.044328881	0.075307242	0.02862556	STC1	1
GO:0046890	GO:0046890	regulation of lipid biosynthetic process	1ÔÂ5ÈÕ	171/18723	0.044843901	0.075307242	0.02862556	IGFBP7	1
GO:0006694	GO:0006694	steroid biosynthetic process	1ÔÂ5ÈÕ	173/18723	0.045358699	0.075307242	0.02862556	IGFBP7	1
GO:0007584	GO:0007584	response to nutrient	1ÔÂ5ÈÕ	174/18723	0.045616014	0.075307242	0.02862556	STC1	1
GO:0009266	GO:0009266	response to temperature stimulus	1ÔÂ5ÈÕ	178/18723	0.046644722	0.075307242	0.02862556	IGFBP7	1
GO:0035265	GO:0035265	organ growth	1ÔÂ5ÈÕ	178/18723	0.046644722	0.075307242	0.02862556	STC1	1
GO:0006941	GO:0006941	striated muscle contraction	1ÔÂ5ÈÕ	179/18723	0.046901761	0.075307242	0.02862556	STC1	1
GO:0008361	GO:0008361	regulation of cell size	1ÔÂ5ÈÕ	181/18723	0.047415671	0.075307242	0.02862556	AQP1	1
GO:0045766	GO:0045766	positive regulation of angiogenesis	1ÔÂ5ÈÕ	181/18723	0.047415671	0.075307242	0.02862556	AQP1	1
GO:1904018	GO:1904018	positive regulation of vasculature development	1ÔÂ5ÈÕ	181/18723	0.047415671	0.075307242	0.02862556	AQP1	1
GO:0071478	GO:0071478	cellular response to radiation	1ÔÂ5ÈÕ	186/18723	0.048699477	0.076781658	0.02918601	AQP1	1
GO:0051216	GO:0051216	cartilage development	1ÔÂ5ÈÕ	190/18723	0.049725525	0.077831257	0.029584981	STC1	1
GO:0071248	GO:0071248	cellular response to metal ion	1ÔÂ5ÈÕ	197/18723	0.051518979	0.08005827	0.030431506	AQP1	1
GO:0060348	GO:0060348	bone development	1ÔÂ5ÈÕ	205/18723	0.053565324	0.082448989	0.031340259	STC1	1
GO:0008016	GO:0008016	regulation of heart contraction	1ÔÂ5ÈÕ	206/18723	0.053820868	0.082448989	0.031340259	STC1	1
GO:0043281	GO:0043281	regulation of cysteine-type endopeptidase activity involved in apoptotic process	1ÔÂ5ÈÕ	209/18723	0.05458717	0.083034006	0.031562634	AQP1	1
GO:0009612	GO:0009612	response to mechanical stimulus	1ÔÂ5ÈÕ	216/18723	0.056373279	0.084909747	0.032275635	AQP1	1
GO:0007163	GO:0007163	establishment or maintenance of cell polarity	1ÔÂ5ÈÕ	218/18723	0.056883099	0.084909747	0.032275635	AQP1	1
GO:0071805	GO:0071805	potassium ion transmembrane transport	1ÔÂ5ÈÕ	219/18723	0.057137927	0.084909747	0.032275635	AQP1	1
GO:0048705	GO:0048705	skeletal system morphogenesis	1ÔÂ5ÈÕ	220/18723	0.057392699	0.084909747	0.032275635	STC1	1
GO:0000302	GO:0000302	response to reactive oxygen species	1ÔÂ5ÈÕ	222/18723	0.057902079	0.085080606	0.032340581	AQP1	1
GO:0071241	GO:0071241	cellular response to inorganic substance	1ÔÂ5ÈÕ	226/18723	0.058920178	0.085991611	0.03268687	AQP1	1
GO:0010594	GO:0010594	regulation of endothelial cell migration	1ÔÂ5ÈÕ	232/18723	0.060445676	0.087625946	0.033308108	STC1	1
GO:2000116	GO:2000116	regulation of cysteine-type endopeptidase activity	1ÔÂ5ÈÕ	235/18723	0.061207682	0.088139063	0.033503152	AQP1	1
GO:0006813	GO:0006813	potassium ion transport	1ÔÂ5ÈÕ	241/18723	0.062730213	0.089142934	0.033884741	AQP1	1
GO:0060047	GO:0060047	heart contraction	1ÔÂ5ÈÕ	241/18723	0.062730213	0.089142934	0.033884741	STC1	1
GO:0021537	GO:0021537	telencephalon development	1ÔÂ5ÈÕ	248/18723	0.064504001	0.089812661	0.034139316	AQP1	1
GO:0003015	GO:0003015	heart process	1ÔÂ5ÈÕ	251/18723	0.065263373	0.089812661	0.034139316	STC1	1
GO:0010951	GO:0010951	negative regulation of endopeptidase activity	1ÔÂ5ÈÕ	252/18723	0.065516387	0.089812661	0.034139316	AQP1	1
GO:0061448	GO:0061448	connective tissue development	1ÔÂ5ÈÕ	252/18723	0.065516387	0.089812661	0.034139316	STC1	1
GO:0090257	GO:0090257	regulation of muscle system process	1ÔÂ5ÈÕ	252/18723	0.065516387	0.089812661	0.034139316	STC1	1
GO:0097305	GO:0097305	response to alcohol	1ÔÂ5ÈÕ	253/18723	0.065769347	0.089812661	0.034139316	IGFBP7	1
GO:0051924	GO:0051924	regulation of calcium ion transport	1ÔÂ5ÈÕ	255/18723	0.066275102	0.089812661	0.034139316	STC1	1
GO:1903522	GO:1903522	regulation of blood circulation	1ÔÂ5ÈÕ	256/18723	0.066527897	0.089812661	0.034139316	STC1	1
GO:0010466	GO:0010466	negative regulation of peptidase activity	1ÔÂ5ÈÕ	262/18723	0.06804352	0.0912882	0.034700193	AQP1	1
GO:0043270	GO:0043270	positive regulation of ion transport	1ÔÂ5ÈÕ	275/18723	0.071320615	0.095094154	0.036146901	STC1	1
GO:0043542	GO:0043542	endothelial cell migration	1ÔÂ5ÈÕ	279/18723	0.072327096	0.095844495	0.036432118	STC1	1
GO:0015850	GO:0015850	organic hydroxy compound transport	1ÔÂ5ÈÕ	284/18723	0.073583968	0.096915471	0.036839214	AQP1	1
GO:0034599	GO:0034599	cellular response to oxidative stress	1ÔÂ5ÈÕ	288/18723	0.074588486	0.097643108	0.037115801	AQP1	1
GO:0010632	GO:0010632	regulation of epithelial cell migration	1ÔÂ5ÈÕ	292/18723	0.075592131	0.098360845	0.037388625	STC1	1
GO:0030198	GO:0030198	extracellular matrix organization	1ÔÂ5ÈÕ	301/18723	0.07784715	0.100410989	0.03816792	COL15A1	1
GO:0043062	GO:0043062	extracellular structure organization	1ÔÂ5ÈÕ	302/18723	0.078097436	0.100410989	0.03816792	COL15A1	1
GO:0045229	GO:0045229	external encapsulating structure organization	1ÔÂ5ÈÕ	304/18723	0.078597844	0.100456417	0.038185188	COL15A1	1
GO:0051047	GO:0051047	positive regulation of secretion	1ÔÂ5ÈÕ	310/18723	0.080097766	0.101771279	0.038684989	AQP1	1
GO:0019932	GO:0019932	second-messenger-mediated signaling	1ÔÂ5ÈÕ	312/18723	0.080597306	0.101807123	0.038698614	AQP1	1
GO:0008202	GO:0008202	steroid metabolic process	1ÔÂ5ÈÕ	319/18723	0.082343986	0.102529607	0.038973243	IGFBP7	1
GO:0009416	GO:0009416	response to light stimulus	1ÔÂ5ÈÕ	320/18723	0.082593295	0.102529607	0.038973243	AQP1	1
GO:0071496	GO:0071496	cellular response to external stimulus	1ÔÂ5ÈÕ	320/18723	0.082593295	0.102529607	0.038973243	AQP1	1
GO:0019216	GO:0019216	regulation of lipid metabolic process	1ÔÂ5ÈÕ	331/18723	0.085332118	0.10413411	0.039583141	IGFBP7	1
GO:0071214	GO:0071214	cellular response to abiotic stimulus	1ÔÂ5ÈÕ	331/18723	0.085332118	0.10413411	0.039583141	AQP1	1
GO:0104004	GO:0104004	cellular response to environmental stimulus	1ÔÂ5ÈÕ	331/18723	0.085332118	0.10413411	0.039583141	AQP1	1
GO:0062197	GO:0062197	cellular response to chemical stress	1ÔÂ5ÈÕ	337/18723	0.086823261	0.105358564	0.040048577	AQP1	1
GO:0045765	GO:0045765	regulation of angiogenesis	1ÔÂ5ÈÕ	342/18723	0.088064395	0.10599852	0.040291835	AQP1	1
GO:0030336	GO:0030336	negative regulation of cell migration	1ÔÂ5ÈÕ	344/18723	0.088560471	0.10599852	0.040291835	STC1	1
GO:0006936	GO:0006936	muscle contraction	1ÔÂ5ÈÕ	347/18723	0.089304179	0.10599852	0.040291835	STC1	1
GO:1901342	GO:1901342	regulation of vasculature development	1ÔÂ5ÈÕ	348/18723	0.089551974	0.10599852	0.040291835	AQP1	1
GO:0042742	GO:0042742	defense response to bacterium	1ÔÂ5ÈÕ	350/18723	0.090047402	0.10599852	0.040291835	AQP1	1
GO:0045861	GO:0045861	negative regulation of proteolysis	1ÔÂ5ÈÕ	351/18723	0.090295035	0.10599852	0.040291835	AQP1	1
GO:0010631	GO:0010631	epithelial cell migration	1ÔÂ5ÈÕ	357/18723	0.091779702	0.106869532	0.040622922	STC1	1
GO:2000146	GO:2000146	negative regulation of cell motility	1ÔÂ5ÈÕ	359/18723	0.09227416	0.106869532	0.040622922	STC1	1
GO:0090132	GO:0090132	epithelium migration	1ÔÂ5ÈÕ	360/18723	0.092521308	0.106869532	0.040622922	STC1	1
GO:0090130	GO:0090130	tissue migration	1ÔÂ5ÈÕ	365/18723	0.093756242	0.107714101	0.040943957	STC1	1
GO:0051271	GO:0051271	negative regulation of cellular component movement	1ÔÂ5ÈÕ	367/18723	0.094249838	0.107714101	0.040943957	STC1	1
GO:0010038	GO:0010038	response to metal ion	1ÔÂ5ÈÕ	373/18723	0.095729338	0.108791147	0.04135336	AQP1	1
GO:0030900	GO:0030900	forebrain development	1ÔÂ5ÈÕ	379/18723	0.097206905	0.108791147	0.04135336	AQP1	1
GO:0050878	GO:0050878	regulation of body fluid levels	1ÔÂ5ÈÕ	379/18723	0.097206905	0.108791147	0.04135336	AQP1	1
GO:0051346	GO:0051346	negative regulation of hydrolase activity	1ÔÂ5ÈÕ	379/18723	0.097206905	0.108791147	0.04135336	AQP1	1
GO:0032535	GO:0032535	regulation of cellular component size	1ÔÂ5ÈÕ	383/18723	0.098190875	0.109325923	0.041556637	AQP1	1
GO:0040013	GO:0040013	negative regulation of locomotion	1ÔÂ5ÈÕ	391/18723	0.100156242	0.110942299	0.042171049	STC1	1
GO:0032970	GO:0032970	regulation of actin filament-based process	1ÔÂ5ÈÕ	397/18723	0.101628018	0.111998224	0.042572424	STC1	1
GO:0010959	GO:0010959	regulation of metal ion transport	1ÔÂ5ÈÕ	406/18723	0.10383207	0.113805023	0.043259219	STC1	1
GO:0001503	GO:0001503	ossification	1ÔÂ5ÈÕ	408/18723	0.104321271	0.113805023	0.043259219	STC1	1
GO:0001558	GO:0001558	regulation of cell growth	1ÔÂ5ÈÕ	414/18723	0.105787594	0.114824725	0.043646825	IGFBP7	1
GO:0006816	GO:0006816	calcium ion transport	1ÔÂ5ÈÕ	422/18723	0.107739702	0.116303852	0.044209067	STC1	1
GO:0048608	GO:0048608	reproductive structure development	1ÔÂ5ÈÕ	424/18723	0.108227196	0.116303852	0.044209067	STC1	1
GO:0061458	GO:0061458	reproductive system development	1ÔÂ5ÈÕ	427/18723	0.108958037	0.116509585	0.044287269	STC1	1
GO:0052548	GO:0052548	regulation of endopeptidase activity	1ÔÂ5ÈÕ	432/18723	0.110175042	0.117230586	0.044561334	AQP1	1
GO:0007389	GO:0007389	pattern specification process	1ÔÂ5ÈÕ	436/18723	0.111147687	0.117685787	0.044734363	STC1	1
GO:0006979	GO:0006979	response to oxidative stress	1ÔÂ5ÈÕ	446/18723	0.113575581	0.119597441	0.045461016	AQP1	1
GO:0006874	GO:0006874	cellular calcium ion homeostasis	1ÔÂ5ÈÕ	448/18723	0.114060522	0.119597441	0.045461016	STC1	1
GO:0003012	GO:0003012	muscle system process	1ÔÂ5ÈÕ	452/18723	0.115029768	0.120031063	0.045625843	STC1	1
GO:0009314	GO:0009314	response to radiation	1ÔÂ5ÈÕ	456/18723	0.115998166	0.120459634	0.04578875	AQP1	1
GO:0055074	GO:0055074	calcium ion homeostasis	1ÔÂ5ÈÕ	460/18723	0.116965716	0.120556255	0.045825477	STC1	1
GO:0052547	GO:0052547	regulation of peptidase activity	1ÔÂ5ÈÕ	461/18723	0.117207471	0.120556255	0.045825477	AQP1	1
GO:0051051	GO:0051051	negative regulation of transport	1ÔÂ5ÈÕ	470/18723	0.119380884	0.121713461	0.046265351	STC1	1
GO:0019221	GO:0019221	cytokine-mediated signaling pathway	1ÔÂ5ÈÕ	472/18723	0.119863283	0.121713461	0.046265351	ACKR1	1
GO:0031667	GO:0031667	response to nutrient levels	1ÔÂ5ÈÕ	474/18723	0.12034547	0.121713461	0.046265351	STC1	1
GO:0001667	GO:0001667	ameboidal-type cell migration	1ÔÂ5ÈÕ	475/18723	0.120586484	0.121713461	0.046265351	STC1	1
GO:0016049	GO:0016049	cell growth	1ÔÂ5ÈÕ	482/18723	0.122272107	0.122840814	0.046693877	IGFBP7	1
GO:0072503	GO:0072503	cellular divalent inorganic cation homeostasis	1ÔÂ5ÈÕ	486/18723	0.123234158	0.123234158	0.046843394	STC1	1
