# Supplementary material for: Single-cell RNA sequencing reveals critical modulators of extracellular matrix of penile cavernous cells in erectile dysfunction
Source: Sci Rep. 2024 Mar 11;14:5886. doi: 10.1038/s41598-024-56428-0 (PMC10928087; doi:10.1038/s41598-024-56428-0)
Supplement: Supplementary file 20 — Supplementary Table S19. [file 41598_2024_56428_MOESM20_ESM.csv]

Table S19 GO enrichment analysis of upregulated DEGs in up subpopulation in ECs subpopulation
	ID	Description	GeneRatio	BgRatio	pvalue	p.adjust	qvalue	geneID	Count
GO:0006957	GO:0006957	complement activation, alternative pathway	2ÔÂ14ÈÕ	18/18723	7.89E-05	0.04615527	0.026991386	C7/CFH	2
GO:0048538	GO:0048538	thymus development	2ÔÂ14ÈÕ	45/18723	0.00050466	0.07172619	0.041945141	MAFB/HES1	2
GO:0021545	GO:0021545	cranial nerve development	2ÔÂ14ÈÕ	52/18723	0.000673921	0.07172619	0.041945141	MAFB/HES1	2
GO:0071560	GO:0071560	cellular response to transforming growth factor beta stimulus	3ÔÂ14ÈÕ	250/18723	0.000767848	0.07172619	0.041945141	COL3A1/HIPK2/POSTN	3
GO:0043388	GO:0043388	positive regulation of DNA binding	2ÔÂ14ÈÕ	56/18723	0.000781348	0.07172619	0.041945141	HIPK2/HES1	2
GO:0071559	GO:0071559	response to transforming growth factor beta	3ÔÂ14ÈÕ	256/18723	0.000822519	0.07172619	0.041945141	COL3A1/HIPK2/POSTN	3
GO:0030199	GO:0030199	collagen fibril organization	2ÔÂ14ÈÕ	61/18723	0.000926504	0.07172619	0.041945141	COL3A1/COL12A1	2
GO:0048562	GO:0048562	embryonic organ morphogenesis	3ÔÂ14ÈÕ	285/18723	0.00112179	0.07172619	0.041945141	MAFB/HIPK2/HES1	3
GO:0030198	GO:0030198	extracellular matrix organization	3ÔÂ14ÈÕ	301/18723	0.001312945	0.07172619	0.041945141	COL3A1/COL12A1/POSTN	3
GO:0043062	GO:0043062	extracellular structure organization	3ÔÂ14ÈÕ	302/18723	0.001325532	0.07172619	0.041945141	COL3A1/COL12A1/POSTN	3
GO:0045229	GO:0045229	external encapsulating structure organization	3ÔÂ14ÈÕ	304/18723	0.001350935	0.07172619	0.041945141	COL3A1/COL12A1/POSTN	3
GO:0021675	GO:0021675	nerve development	2ÔÂ14ÈÕ	77/18723	0.001471306	0.07172619	0.041945141	MAFB/HES1	2
GO:0003002	GO:0003002	regionalization	3ÔÂ14ÈÕ	331/18723	0.001724487	0.077601932	0.045381247	MAFB/HIPK2/HES1	3
GO:0007178	GO:0007178	transmembrane receptor protein serine/threonine kinase signaling pathway	3ÔÂ14ÈÕ	355/18723	0.002106273	0.083158523	0.048630715	COL3A1/HIPK2/HES1	3
GO:0008593	GO:0008593	regulation of Notch signaling pathway	2ÔÂ14ÈÕ	95/18723	0.002227988	0.083158523	0.048630715	POSTN/HES1	2
GO:0030510	GO:0030510	regulation of BMP signaling pathway	2ÔÂ14ÈÕ	96/18723	0.002274421	0.083158523	0.048630715	HIPK2/HES1	2
GO:0090100	GO:0090100	positive regulation of transmembrane receptor protein serine/threonine kinase signaling pathway	2ÔÂ14ÈÕ	114/18723	0.003188033	0.087122349	0.050948742	HIPK2/HES1	2
GO:0051101	GO:0051101	regulation of DNA binding	2ÔÂ14ÈÕ	118/18723	0.003410877	0.087122349	0.050948742	HIPK2/HES1	2
GO:0042060	GO:0042060	wound healing	3ÔÂ14ÈÕ	422/18723	0.003439262	0.087122349	0.050948742	MMRN1/COL3A1/POSTN	3
GO:0030218	GO:0030218	erythrocyte differentiation	2ÔÂ14ÈÕ	120/18723	0.003524973	0.087122349	0.050948742	MAFB/HIPK2	2
GO:0048568	GO:0048568	embryonic organ development	3ÔÂ14ÈÕ	427/18723	0.003555378	0.087122349	0.050948742	MAFB/HIPK2/HES1	3
GO:0003206	GO:0003206	cardiac chamber morphogenesis	2ÔÂ14ÈÕ	121/18723	0.003582687	0.087122349	0.050948742	ADGRG6/HES1	2
GO:0007389	GO:0007389	pattern specification process	3ÔÂ14ÈÕ	436/18723	0.003770448	0.087122349	0.050948742	MAFB/HIPK2/HES1	3
GO:0034101	GO:0034101	erythrocyte homeostasis	2ÔÂ14ÈÕ	129/18723	0.004060313	0.087122349	0.050948742	MAFB/HIPK2	2
GO:0006956	GO:0006956	complement activation	2ÔÂ14ÈÕ	130/18723	0.004121996	0.087122349	0.050948742	C7/CFH	2
GO:0042552	GO:0042552	myelination	2ÔÂ14ÈÕ	134/18723	0.004373104	0.087122349	0.050948742	CTSC/ADGRG6	2
GO:0007272	GO:0007272	ensheathment of neurons	2ÔÂ14ÈÕ	136/18723	0.004501275	0.087122349	0.050948742	CTSC/ADGRG6	2
GO:0008366	GO:0008366	axon ensheathment	2ÔÂ14ÈÕ	136/18723	0.004501275	0.087122349	0.050948742	CTSC/ADGRG6	2
GO:0007224	GO:0007224	smoothened signaling pathway	2ÔÂ14ÈÕ	138/18723	0.004631183	0.087122349	0.050948742	HIPK2/HES1	2
GO:0030902	GO:0030902	hindbrain development	2ÔÂ14ÈÕ	151/18723	0.005517626	0.087122349	0.050948742	MAFB/HES1	2
GO:0030509	GO:0030509	BMP signaling pathway	2ÔÂ14ÈÕ	152/18723	0.00558881	0.087122349	0.050948742	HIPK2/HES1	2
GO:0002262	GO:0002262	myeloid cell homeostasis	2ÔÂ14ÈÕ	157/18723	0.005951096	0.087122349	0.050948742	MAFB/HIPK2	2
GO:0003205	GO:0003205	cardiac chamber development	2ÔÂ14ÈÕ	161/18723	0.006248528	0.087122349	0.050948742	ADGRG6/HES1	2
GO:0071772	GO:0071772	response to BMP	2ÔÂ14ÈÕ	165/18723	0.006552678	0.087122349	0.050948742	HIPK2/HES1	2
GO:0071773	GO:0071773	cellular response to BMP stimulus	2ÔÂ14ÈÕ	165/18723	0.006552678	0.087122349	0.050948742	HIPK2/HES1	2
GO:0007219	GO:0007219	Notch signaling pathway	2ÔÂ14ÈÕ	172/18723	0.007100997	0.087122349	0.050948742	POSTN/HES1	2
GO:0051099	GO:0051099	positive regulation of binding	2ÔÂ14ÈÕ	173/18723	0.007180987	0.087122349	0.050948742	HIPK2/HES1	2
GO:0021903	GO:0021903	rostrocaudal neural tube patterning	1ÔÂ14ÈÕ	10/18723	0.00745411	0.087122349	0.050948742	HES1	1
GO:0031642	GO:0031642	negative regulation of myelination	1ÔÂ14ÈÕ	10/18723	0.00745411	0.087122349	0.050948742	CTSC	1
GO:0097084	GO:0097084	vascular associated smooth muscle cell development	1ÔÂ14ÈÕ	10/18723	0.00745411	0.087122349	0.050948742	HES1	1
GO:0097278	GO:0097278	complement-dependent cytotoxicity	1ÔÂ14ÈÕ	10/18723	0.00745411	0.087122349	0.050948742	CFH	1
GO:1903980	GO:1903980	positive regulation of microglial cell activation	1ÔÂ14ÈÕ	10/18723	0.00745411	0.087122349	0.050948742	CTSC	1
GO:1905456	GO:1905456	regulation of lymphoid progenitor cell differentiation	1ÔÂ14ÈÕ	10/18723	0.00745411	0.087122349	0.050948742	HES1	1
GO:2001223	GO:2001223	negative regulation of neuron migration	1ÔÂ14ÈÕ	10/18723	0.00745411	0.087122349	0.050948742	COL3A1	1
GO:0010721	GO:0010721	negative regulation of cell development	2ÔÂ14ÈÕ	180/18723	0.00775245	0.087122349	0.050948742	POSTN/HES1	2
GO:0003263	GO:0003263	cardioblast proliferation	1ÔÂ14ÈÕ	11/18723	0.008196676	0.087122349	0.050948742	HES1	1
GO:0003264	GO:0003264	regulation of cardioblast proliferation	1ÔÂ14ÈÕ	11/18723	0.008196676	0.087122349	0.050948742	HES1	1
GO:0048715	GO:0048715	negative regulation of oligodendrocyte differentiation	1ÔÂ14ÈÕ	11/18723	0.008196676	0.087122349	0.050948742	HES1	1
GO:0072173	GO:0072173	metanephric tubule morphogenesis	1ÔÂ14ÈÕ	11/18723	0.008196676	0.087122349	0.050948742	HES1	1
GO:1901533	GO:1901533	negative regulation of hematopoietic progenitor cell differentiation	1ÔÂ14ÈÕ	11/18723	0.008196676	0.087122349	0.050948742	HES1	1
GO:2000343	GO:2000343	positive regulation of chemokine (C-X-C motif) ligand 2 production	1ÔÂ14ÈÕ	11/18723	0.008196676	0.087122349	0.050948742	POSTN	1
GO:0001906	GO:0001906	cell killing	2ÔÂ14ÈÕ	188/18723	0.008430082	0.087122349	0.050948742	CTSC/CFH	2
GO:0048839	GO:0048839	inner ear development	2ÔÂ14ÈÕ	188/18723	0.008430082	0.087122349	0.050948742	MAFB/HES1	2
GO:0002328	GO:0002328	pro-B cell differentiation	1ÔÂ14ÈÕ	12/18723	0.008938726	0.087122349	0.050948742	HES1	1
GO:0010454	GO:0010454	negative regulation of cell fate commitment	1ÔÂ14ÈÕ	12/18723	0.008938726	0.087122349	0.050948742	HES1	1
GO:0045605	GO:0045605	negative regulation of epidermal cell differentiation	1ÔÂ14ÈÕ	12/18723	0.008938726	0.087122349	0.050948742	HES1	1
GO:0045683	GO:0045683	negative regulation of epidermis development	1ÔÂ14ÈÕ	12/18723	0.008938726	0.087122349	0.050948742	HES1	1
GO:0060019	GO:0060019	radial glial cell differentiation	1ÔÂ14ÈÕ	12/18723	0.008938726	0.087122349	0.050948742	HES1	1
GO:0061307	GO:0061307	cardiac neural crest cell differentiation involved in heart development	1ÔÂ14ÈÕ	12/18723	0.008938726	0.087122349	0.050948742	HES1	1
GO:0061308	GO:0061308	cardiac neural crest cell development involved in heart development	1ÔÂ14ÈÕ	12/18723	0.008938726	0.087122349	0.050948742	HES1	1
GO:0007179	GO:0007179	transforming growth factor beta receptor signaling pathway	2ÔÂ14ÈÕ	198/18723	0.009313494	0.087122349	0.050948742	COL3A1/HIPK2	2
GO:0009952	GO:0009952	anterior/posterior pattern specification	2ÔÂ14ÈÕ	201/18723	0.009586321	0.087122349	0.050948742	HIPK2/HES1	2
GO:0021984	GO:0021984	adenohypophysis development	1ÔÂ14ÈÕ	13/18723	0.009680261	0.087122349	0.050948742	HES1	1
GO:0048711	GO:0048711	positive regulation of astrocyte differentiation	1ÔÂ14ÈÕ	13/18723	0.009680261	0.087122349	0.050948742	HES1	1
GO:0060347	GO:0060347	heart trabecula formation	1ÔÂ14ÈÕ	13/18723	0.009680261	0.087122349	0.050948742	ADGRG6	1
GO:0010771	GO:0010771	negative regulation of cell morphogenesis involved in differentiation	1ÔÂ14ÈÕ	14/18723	0.010421281	0.087716357	0.051296115	POSTN	1
GO:1900025	GO:1900025	negative regulation of substrate adhesion-dependent cell spreading	1ÔÂ14ÈÕ	14/18723	0.010421281	0.087716357	0.051296115	POSTN	1
GO:0043583	GO:0043583	ear development	2ÔÂ14ÈÕ	213/18723	0.010713232	0.087716357	0.051296115	MAFB/HES1	2
GO:0009612	GO:0009612	response to mechanical stimulus	2ÔÂ14ÈÕ	216/18723	0.011003785	0.087716357	0.051296115	COL3A1/POSTN	2
GO:0007596	GO:0007596	blood coagulation	2ÔÂ14ÈÕ	217/18723	0.011101415	0.087716357	0.051296115	MMRN1/COL3A1	2
GO:0060253	GO:0060253	negative regulation of glial cell proliferation	1ÔÂ14ÈÕ	15/18723	0.011161785	0.087716357	0.051296115	HES1	1
GO:1903050	GO:1903050	regulation of proteolysis involved in cellular protein catabolic process	2ÔÂ14ÈÕ	221/18723	0.011495812	0.087716357	0.051296115	CTSC/HIPK2	2
GO:0007599	GO:0007599	hemostasis	2ÔÂ14ÈÕ	222/18723	0.011595378	0.087716357	0.051296115	MMRN1/COL3A1	2
GO:0050817	GO:0050817	coagulation	2ÔÂ14ÈÕ	222/18723	0.011595378	0.087716357	0.051296115	MMRN1/COL3A1	2
GO:0010001	GO:0010001	glial cell differentiation	2ÔÂ14ÈÕ	225/18723	0.011896388	0.087716357	0.051296115	ADGRG6/HES1	2
GO:0006978	GO:0006978	DNA damage response, signal transduction by p53 class mediator resulting in transcription of p21 class mediator	1ÔÂ14ÈÕ	16/18723	0.011901775	0.087716357	0.051296115	HIPK2	1
GO:0021783	GO:0021783	preganglionic parasympathetic fiber development	1ÔÂ14ÈÕ	16/18723	0.011901775	0.087716357	0.051296115	HES1	1
GO:0030575	GO:0030575	nuclear body organization	1ÔÂ14ÈÕ	16/18723	0.011901775	0.087716357	0.051296115	HIPK2	1
GO:0045444	GO:0045444	fat cell differentiation	2ÔÂ14ÈÕ	229/18723	0.012303109	0.087716357	0.051296115	MAFB/HES1	2
GO:0007379	GO:0007379	segment specification	1ÔÂ14ÈÕ	17/18723	0.012641251	0.087716357	0.051296115	MAFB	1
GO:0042772	GO:0042772	DNA damage response, signal transduction resulting in transcription	1ÔÂ14ÈÕ	17/18723	0.012641251	0.087716357	0.051296115	HIPK2	1
GO:0007160	GO:0007160	cell-matrix adhesion	2ÔÂ14ÈÕ	233/18723	0.012715939	0.087716357	0.051296115	COL3A1/POSTN	2
GO:0048486	GO:0048486	parasympathetic nervous system development	1ÔÂ14ÈÕ	18/18723	0.013380213	0.087716357	0.051296115	HES1	1
GO:0060716	GO:0060716	labyrinthine layer blood vessel development	1ÔÂ14ÈÕ	18/18723	0.013380213	0.087716357	0.051296115	HES1	1
GO:0072234	GO:0072234	metanephric nephron tubule development	1ÔÂ14ÈÕ	18/18723	0.013380213	0.087716357	0.051296115	HES1	1
GO:0150078	GO:0150078	positive regulation of neuroinflammatory response	1ÔÂ14ÈÕ	18/18723	0.013380213	0.087716357	0.051296115	CTSC	1
GO:2000136	GO:2000136	regulation of cell proliferation involved in heart morphogenesis	1ÔÂ14ÈÕ	18/18723	0.013380213	0.087716357	0.051296115	HES1	1
GO:0003007	GO:0003007	heart morphogenesis	2ÔÂ14ÈÕ	246/18723	0.014099413	0.087716357	0.051296115	ADGRG6/HES1	2
GO:0061323	GO:0061323	cell proliferation involved in heart morphogenesis	1ÔÂ14ÈÕ	19/18723	0.014118662	0.087716357	0.051296115	HES1	1
GO:1903978	GO:1903978	regulation of microglial cell activation	1ÔÂ14ÈÕ	19/18723	0.014118662	0.087716357	0.051296115	CTSC	1
GO:0021537	GO:0021537	telencephalon development	2ÔÂ14ÈÕ	248/18723	0.014317875	0.087716357	0.051296115	COL3A1/HES1	2
GO:0006883	GO:0006883	cellular sodium ion homeostasis	1ÔÂ14ÈÕ	20/18723	0.014856597	0.087716357	0.051296115	C7	1
GO:0031645	GO:0031645	negative regulation of nervous system process	1ÔÂ14ÈÕ	20/18723	0.014856597	0.087716357	0.051296115	CTSC	1
GO:0051900	GO:0051900	regulation of mitochondrial depolarization	1ÔÂ14ÈÕ	20/18723	0.014856597	0.087716357	0.051296115	IFI6	1
GO:0072567	GO:0072567	chemokine (C-X-C motif) ligand 2 production	1ÔÂ14ÈÕ	20/18723	0.014856597	0.087716357	0.051296115	POSTN	1
GO:0097150	GO:0097150	neuronal stem cell population maintenance	1ÔÂ14ÈÕ	20/18723	0.014856597	0.087716357	0.051296115	HES1	1
GO:2000341	GO:2000341	regulation of chemokine (C-X-C motif) ligand 2 production	1ÔÂ14ÈÕ	20/18723	0.014856597	0.087716357	0.051296115	POSTN	1
GO:1903362	GO:1903362	regulation of cellular protein catabolic process	2ÔÂ14ÈÕ	255/18723	0.01509417	0.087716357	0.051296115	CTSC/HIPK2	2
GO:0090092	GO:0090092	regulation of transmembrane receptor protein serine/threonine kinase signaling pathway	2ÔÂ14ÈÕ	256/18723	0.015206545	0.087716357	0.051296115	HIPK2/HES1	2
GO:0090596	GO:0090596	sensory organ morphogenesis	2ÔÂ14ÈÕ	256/18723	0.015206545	0.087716357	0.051296115	MAFB/HIPK2	2
GO:0001502	GO:0001502	cartilage condensation	1ÔÂ14ÈÕ	21/18723	0.015594019	0.087716357	0.051296115	MGP	1
GO:0030449	GO:0030449	regulation of complement activation	1ÔÂ14ÈÕ	21/18723	0.015594019	0.087716357	0.051296115	CFH	1
GO:0072170	GO:0072170	metanephric tubule development	1ÔÂ14ÈÕ	21/18723	0.015594019	0.087716357	0.051296115	HES1	1
GO:0072243	GO:0072243	metanephric nephron epithelium development	1ÔÂ14ÈÕ	21/18723	0.015594019	0.087716357	0.051296115	HES1	1
GO:0002089	GO:0002089	lens morphogenesis in camera-type eye	1ÔÂ14ÈÕ	22/18723	0.016330929	0.088459196	0.051730524	HIPK2	1
GO:0002320	GO:0002320	lymphoid progenitor cell differentiation	1ÔÂ14ÈÕ	22/18723	0.016330929	0.088459196	0.051730524	HES1	1
GO:0060343	GO:0060343	trabecula formation	1ÔÂ14ÈÕ	22/18723	0.016330929	0.088459196	0.051730524	ADGRG6	1
GO:0060563	GO:0060563	neuroepithelial cell differentiation	1ÔÂ14ÈÕ	22/18723	0.016330929	0.088459196	0.051730524	HES1	1
GO:0048872	GO:0048872	homeostasis of number of cells	2ÔÂ14ÈÕ	272/18723	0.017054154	0.089146301	0.05213234	MAFB/HIPK2	2
GO:0016338	GO:0016338	calcium-independent cell-cell adhesion via plasma membrane cell-adhesion molecules	1ÔÂ14ÈÕ	23/18723	0.017067326	0.089146301	0.05213234	CLDN10	1
GO:0051882	GO:0051882	mitochondrial depolarization	1ÔÂ14ÈÕ	23/18723	0.017067326	0.089146301	0.05213234	IFI6	1
GO:2000737	GO:2000737	negative regulation of stem cell differentiation	1ÔÂ14ÈÕ	23/18723	0.017067326	0.089146301	0.05213234	HES1	1
GO:0098743	GO:0098743	cell aggregation	1ÔÂ14ÈÕ	24/18723	0.017803211	0.09210239	0.053861047	MGP	1
GO:0010842	GO:0010842	retina layer formation	1ÔÂ14ÈÕ	25/18723	0.018538585	0.09210239	0.053861047	HIPK2	1
GO:0048596	GO:0048596	embryonic camera-type eye morphogenesis	1ÔÂ14ÈÕ	25/18723	0.018538585	0.09210239	0.053861047	HIPK2	1
GO:0072012	GO:0072012	glomerulus vasculature development	1ÔÂ14ÈÕ	25/18723	0.018538585	0.09210239	0.053861047	HES1	1
GO:0072207	GO:0072207	metanephric epithelium development	1ÔÂ14ÈÕ	25/18723	0.018538585	0.09210239	0.053861047	HES1	1
GO:0097193	GO:0097193	intrinsic apoptotic signaling pathway	2ÔÂ14ÈÕ	288/18723	0.018993662	0.09210239	0.053861047	IFI6/HIPK2	2
GO:0060037	GO:0060037	pharyngeal system development	1ÔÂ14ÈÕ	26/18723	0.019273448	0.09210239	0.053861047	HES1	1
GO:0072273	GO:0072273	metanephric nephron morphogenesis	1ÔÂ14ÈÕ	26/18723	0.019273448	0.09210239	0.053861047	HES1	1
GO:0007628	GO:0007628	adult walking behavior	1ÔÂ14ÈÕ	27/18723	0.020007799	0.09210239	0.053861047	HIPK2	1
GO:0014850	GO:0014850	response to muscle activity	1ÔÂ14ÈÕ	27/18723	0.020007799	0.09210239	0.053861047	POSTN	1
GO:0061437	GO:0061437	renal system vasculature development	1ÔÂ14ÈÕ	27/18723	0.020007799	0.09210239	0.053861047	HES1	1
GO:0061440	GO:0061440	kidney vasculature development	1ÔÂ14ÈÕ	27/18723	0.020007799	0.09210239	0.053861047	HES1	1
GO:0042063	GO:0042063	gliogenesis	2ÔÂ14ÈÕ	301/18723	0.020635717	0.09210239	0.053861047	ADGRG6/HES1	2
GO:0045671	GO:0045671	negative regulation of osteoclast differentiation	1ÔÂ14ÈÕ	28/18723	0.02074164	0.09210239	0.053861047	MAFB	1
GO:0045686	GO:0045686	negative regulation of glial cell differentiation	1ÔÂ14ÈÕ	28/18723	0.02074164	0.09210239	0.053861047	HES1	1
GO:0090659	GO:0090659	walking behavior	1ÔÂ14ÈÕ	28/18723	0.02074164	0.09210239	0.053861047	HIPK2	1
GO:0090287	GO:0090287	regulation of cellular response to growth factor stimulus	2ÔÂ14ÈÕ	304/18723	0.021022951	0.09210239	0.053861047	HIPK2/HES1	2
GO:0001666	GO:0001666	response to hypoxia	2ÔÂ14ÈÕ	307/18723	0.021413267	0.09210239	0.053861047	HIPK2/POSTN	2
GO:0021602	GO:0021602	cranial nerve morphogenesis	1ÔÂ14ÈÕ	29/18723	0.021474971	0.09210239	0.053861047	MAFB	1
GO:0022011	GO:0022011	myelination in peripheral nervous system	1ÔÂ14ÈÕ	29/18723	0.021474971	0.09210239	0.053861047	ADGRG6	1
GO:0032292	GO:0032292	peripheral nervous system axon ensheathment	1ÔÂ14ÈÕ	29/18723	0.021474971	0.09210239	0.053861047	ADGRG6	1
GO:0010453	GO:0010453	regulation of cell fate commitment	1ÔÂ14ÈÕ	30/18723	0.022207792	0.09210239	0.053861047	HES1	1
GO:0043032	GO:0043032	positive regulation of macrophage activation	1ÔÂ14ÈÕ	30/18723	0.022207792	0.09210239	0.053861047	CTSC	1
GO:0060674	GO:0060674	placenta blood vessel development	1ÔÂ14ÈÕ	30/18723	0.022207792	0.09210239	0.053861047	HES1	1
GO:0061384	GO:0061384	heart trabecula morphogenesis	1ÔÂ14ÈÕ	30/18723	0.022207792	0.09210239	0.053861047	ADGRG6	1
GO:0006959	GO:0006959	humoral immune response	2ÔÂ14ÈÕ	317/18723	0.022736413	0.09210239	0.053861047	C7/CFH	2
GO:0048710	GO:0048710	regulation of astrocyte differentiation	1ÔÂ14ÈÕ	31/18723	0.022940103	0.09210239	0.053861047	HES1	1
GO:0090162	GO:0090162	establishment of epithelial cell polarity	1ÔÂ14ÈÕ	31/18723	0.022940103	0.09210239	0.053861047	HES1	1
GO:0036293	GO:0036293	response to decreased oxygen levels	2ÔÂ14ÈÕ	322/18723	0.023410617	0.09210239	0.053861047	HIPK2/POSTN	2
GO:0003338	GO:0003338	metanephros morphogenesis	1ÔÂ14ÈÕ	32/18723	0.023671905	0.09210239	0.053861047	HES1	1
GO:0014044	GO:0014044	Schwann cell development	1ÔÂ14ÈÕ	32/18723	0.023671905	0.09210239	0.053861047	ADGRG6	1
GO:0019835	GO:0019835	cytolysis	1ÔÂ14ÈÕ	32/18723	0.023671905	0.09210239	0.053861047	C7	1
GO:0030511	GO:0030511	positive regulation of transforming growth factor beta receptor signaling pathway	1ÔÂ14ÈÕ	32/18723	0.023671905	0.09210239	0.053861047	HIPK2	1
GO:0035883	GO:0035883	enteroendocrine cell differentiation	1ÔÂ14ÈÕ	32/18723	0.023671905	0.09210239	0.053861047	HES1	1
GO:0060914	GO:0060914	heart formation	1ÔÂ14ÈÕ	32/18723	0.023671905	0.09210239	0.053861047	HES1	1
GO:1901532	GO:1901532	regulation of hematopoietic progenitor cell differentiation	1ÔÂ14ÈÕ	32/18723	0.023671905	0.09210239	0.053861047	HES1	1
GO:1903846	GO:1903846	positive regulation of cellular response to transforming growth factor beta stimulus	1ÔÂ14ÈÕ	32/18723	0.023671905	0.09210239	0.053861047	HIPK2	1
GO:0035025	GO:0035025	positive regulation of Rho protein signal transduction	1ÔÂ14ÈÕ	33/18723	0.024403197	0.09210239	0.053861047	COL3A1	1
GO:0048048	GO:0048048	embryonic eye morphogenesis	1ÔÂ14ÈÕ	33/18723	0.024403197	0.09210239	0.053861047	HIPK2	1
GO:0060122	GO:0060122	inner ear receptor cell stereocilium organization	1ÔÂ14ÈÕ	33/18723	0.024403197	0.09210239	0.053861047	HES1	1
GO:0071295	GO:0071295	cellular response to vitamin	1ÔÂ14ÈÕ	33/18723	0.024403197	0.09210239	0.053861047	POSTN	1
GO:1901099	GO:1901099	negative regulation of signal transduction in absence of ligand	1ÔÂ14ÈÕ	33/18723	0.024403197	0.09210239	0.053861047	IFI6	1
GO:2001240	GO:2001240	negative regulation of extrinsic apoptotic signaling pathway in absence of ligand	1ÔÂ14ÈÕ	33/18723	0.024403197	0.09210239	0.053861047	IFI6	1
GO:0031128	GO:0031128	developmental induction	1ÔÂ14ÈÕ	34/18723	0.025133981	0.093652096	0.054767308	HIPK2	1
GO:0035909	GO:0035909	aorta morphogenesis	1ÔÂ14ÈÕ	34/18723	0.025133981	0.093652096	0.054767308	HES1	1
GO:0018149	GO:0018149	peptide cross-linking	1ÔÂ14ÈÕ	35/18723	0.025864257	0.095160946	0.055649676	COL3A1	1
GO:0031076	GO:0031076	embryonic camera-type eye development	1ÔÂ14ÈÕ	35/18723	0.025864257	0.095160946	0.055649676	HIPK2	1
GO:0060251	GO:0060251	regulation of glial cell proliferation	1ÔÂ14ÈÕ	36/18723	0.026594025	0.095895738	0.056079379	HES1	1
GO:0070482	GO:0070482	response to oxygen levels	2ÔÂ14ÈÕ	347/18723	0.026905464	0.095895738	0.056079379	HIPK2/POSTN	2
GO:0021532	GO:0021532	neural tube patterning	1ÔÂ14ÈÕ	37/18723	0.027323285	0.095895738	0.056079379	HES1	1
GO:0030513	GO:0030513	positive regulation of BMP signaling pathway	1ÔÂ14ÈÕ	37/18723	0.027323285	0.095895738	0.056079379	HES1	1
GO:0002449	GO:0002449	lymphocyte mediated immunity	2ÔÂ14ÈÕ	350/18723	0.027338487	0.095895738	0.056079379	CTSC/C7	2
GO:0045861	GO:0045861	negative regulation of proteolysis	2ÔÂ14ÈÕ	351/18723	0.027483468	0.095895738	0.056079379	IFI6/HIPK2	2
GO:0035886	GO:0035886	vascular associated smooth muscle cell differentiation	1ÔÂ14ÈÕ	38/18723	0.028052038	0.095895738	0.056079379	HES1	1
GO:0042491	GO:0042491	inner ear auditory receptor cell differentiation	1ÔÂ14ÈÕ	38/18723	0.028052038	0.095895738	0.056079379	HES1	1
GO:0048713	GO:0048713	regulation of oligodendrocyte differentiation	1ÔÂ14ÈÕ	38/18723	0.028052038	0.095895738	0.056079379	HES1	1
GO:0002460	GO:0002460	adaptive immune response based on somatic recombination of immune receptors built from immunoglobulin superfamily domains	2ÔÂ14ÈÕ	356/18723	0.028213152	0.095895738	0.056079379	CTSC/C7	2
GO:2001233	GO:2001233	regulation of apoptotic signaling pathway	2ÔÂ14ÈÕ	356/18723	0.028213152	0.095895738	0.056079379	IFI6/CTSC	2
GO:0031589	GO:0031589	cell-substrate adhesion	2ÔÂ14ÈÕ	363/18723	0.029248005	0.095895738	0.056079379	COL3A1/POSTN	2
GO:0051098	GO:0051098	regulation of binding	2ÔÂ14ÈÕ	363/18723	0.029248005	0.095895738	0.056079379	HIPK2/HES1	2
GO:0014037	GO:0014037	Schwann cell differentiation	1ÔÂ14ÈÕ	40/18723	0.029508023	0.095895738	0.056079379	ADGRG6	1
GO:0060412	GO:0060412	ventricular septum morphogenesis	1ÔÂ14ÈÕ	40/18723	0.029508023	0.095895738	0.056079379	HES1	1
GO:0072210	GO:0072210	metanephric nephron development	1ÔÂ14ÈÕ	40/18723	0.029508023	0.095895738	0.056079379	HES1	1
GO:0150077	GO:0150077	regulation of neuroinflammatory response	1ÔÂ14ÈÕ	40/18723	0.029508023	0.095895738	0.056079379	CTSC	1
GO:0001953	GO:0001953	negative regulation of cell-matrix adhesion	1ÔÂ14ÈÕ	41/18723	0.030235255	0.095895738	0.056079379	POSTN	1
GO:0021575	GO:0021575	hindbrain morphogenesis	1ÔÂ14ÈÕ	42/18723	0.030961982	0.095895738	0.056079379	HES1	1
GO:0021879	GO:0021879	forebrain neuron differentiation	1ÔÂ14ÈÕ	42/18723	0.030961982	0.095895738	0.056079379	HES1	1
GO:0035019	GO:0035019	somatic stem cell population maintenance	1ÔÂ14ÈÕ	42/18723	0.030961982	0.095895738	0.056079379	HES1	1
GO:0045687	GO:0045687	positive regulation of glial cell differentiation	1ÔÂ14ÈÕ	42/18723	0.030961982	0.095895738	0.056079379	HES1	1
GO:2001222	GO:2001222	regulation of neuron migration	1ÔÂ14ÈÕ	42/18723	0.030961982	0.095895738	0.056079379	COL3A1	1
GO:0002253	GO:0002253	activation of immune response	2ÔÂ14ÈÕ	375/18723	0.031057686	0.095895738	0.056079379	C7/CFH	2
GO:0018108	GO:0018108	peptidyl-tyrosine phosphorylation	2ÔÂ14ÈÕ	375/18723	0.031057686	0.095895738	0.056079379	HIPK2/HES1	2
GO:0018212	GO:0018212	peptidyl-tyrosine modification	2ÔÂ14ÈÕ	378/18723	0.031517062	0.095895738	0.056079379	HIPK2/HES1	2
GO:0030900	GO:0030900	forebrain development	2ÔÂ14ÈÕ	379/18723	0.031670801	0.095895738	0.056079379	COL3A1/HES1	2
GO:0050878	GO:0050878	regulation of body fluid levels	2ÔÂ14ÈÕ	379/18723	0.031670801	0.095895738	0.056079379	MMRN1/COL3A1	2
GO:0001709	GO:0001709	cell fate determination	1ÔÂ14ÈÕ	43/18723	0.031688203	0.095895738	0.056079379	HES1	1
GO:0014014	GO:0014014	negative regulation of gliogenesis	1ÔÂ14ÈÕ	43/18723	0.031688203	0.095895738	0.056079379	HES1	1
GO:0021983	GO:0021983	pituitary gland development	1ÔÂ14ÈÕ	43/18723	0.031688203	0.095895738	0.056079379	HES1	1
GO:0042771	GO:0042771	intrinsic apoptotic signaling pathway in response to DNA damage by p53 class mediator	1ÔÂ14ÈÕ	43/18723	0.031688203	0.095895738	0.056079379	HIPK2	1
GO:0061383	GO:0061383	trabecula morphogenesis	1ÔÂ14ÈÕ	43/18723	0.031688203	0.095895738	0.056079379	ADGRG6	1
GO:2001239	GO:2001239	regulation of extrinsic apoptotic signaling pathway in absence of ligand	1ÔÂ14ÈÕ	43/18723	0.031688203	0.095895738	0.056079379	IFI6	1
GO:0030099	GO:0030099	myeloid cell differentiation	2ÔÂ14ÈÕ	381/18723	0.031979197	0.095895738	0.056079379	MAFB/HIPK2	2
GO:0046427	GO:0046427	positive regulation of receptor signaling pathway via JAK-STAT	1ÔÂ14ÈÕ	44/18723	0.032413918	0.095895738	0.056079379	HES1	1
GO:0060711	GO:0060711	labyrinthine layer development	1ÔÂ14ÈÕ	44/18723	0.032413918	0.095895738	0.056079379	HES1	1
GO:0150076	GO:0150076	neuroinflammatory response	1ÔÂ14ÈÕ	44/18723	0.032413918	0.095895738	0.056079379	CTSC	1
GO:0002920	GO:0002920	regulation of humoral immune response	1ÔÂ14ÈÕ	45/18723	0.033139129	0.095895738	0.056079379	CFH	1
GO:0003254	GO:0003254	regulation of membrane depolarization	1ÔÂ14ÈÕ	45/18723	0.033139129	0.095895738	0.056079379	IFI6	1
GO:0031670	GO:0031670	cellular response to nutrient	1ÔÂ14ÈÕ	45/18723	0.033139129	0.095895738	0.056079379	POSTN	1
GO:0035987	GO:0035987	endodermal cell differentiation	1ÔÂ14ÈÕ	45/18723	0.033139129	0.095895738	0.056079379	COL12A1	1
GO:0060119	GO:0060119	inner ear receptor cell development	1ÔÂ14ÈÕ	45/18723	0.033139129	0.095895738	0.056079379	HES1	1
GO:0042176	GO:0042176	regulation of protein catabolic process	2ÔÂ14ÈÕ	391/18723	0.033539393	0.095895738	0.056079379	CTSC/HIPK2	2
GO:0031018	GO:0031018	endocrine pancreas development	1ÔÂ14ÈÕ	46/18723	0.033863834	0.095895738	0.056079379	HES1	1
GO:0001774	GO:0001774	microglial cell activation	1ÔÂ14ÈÕ	47/18723	0.034588036	0.095895738	0.056079379	CTSC	1
GO:0014911	GO:0014911	positive regulation of smooth muscle cell migration	1ÔÂ14ÈÕ	47/18723	0.034588036	0.095895738	0.056079379	POSTN	1
GO:0031641	GO:0031641	regulation of myelination	1ÔÂ14ÈÕ	47/18723	0.034588036	0.095895738	0.056079379	CTSC	1
GO:0035315	GO:0035315	hair cell differentiation	1ÔÂ14ÈÕ	47/18723	0.034588036	0.095895738	0.056079379	HES1	1
GO:0045646	GO:0045646	regulation of erythrocyte differentiation	1ÔÂ14ÈÕ	47/18723	0.034588036	0.095895738	0.056079379	MAFB	1
GO:0045747	GO:0045747	positive regulation of Notch signaling pathway	1ÔÂ14ÈÕ	47/18723	0.034588036	0.095895738	0.056079379	HES1	1
GO:0048483	GO:0048483	autonomic nervous system development	1ÔÂ14ÈÕ	47/18723	0.034588036	0.095895738	0.056079379	HES1	1
GO:2000059	GO:2000059	negative regulation of ubiquitin-dependent protein catabolic process	1ÔÂ14ÈÕ	48/18723	0.035311733	0.097440394	0.056982687	HIPK2	1
GO:0001913	GO:0001913	T cell mediated cytotoxicity	1ÔÂ14ÈÕ	49/18723	0.036034926	0.097594591	0.05707286	CTSC	1
GO:0002762	GO:0002762	negative regulation of myeloid leukocyte differentiation	1ÔÂ14ÈÕ	49/18723	0.036034926	0.097594591	0.05707286	MAFB	1
GO:0030857	GO:0030857	negative regulation of epithelial cell differentiation	1ÔÂ14ÈÕ	49/18723	0.036034926	0.097594591	0.05707286	HES1	1
GO:1904894	GO:1904894	positive regulation of receptor signaling pathway via STAT	1ÔÂ14ÈÕ	49/18723	0.036034926	0.097594591	0.05707286	HES1	1
GO:0002696	GO:0002696	positive regulation of leukocyte activation	2ÔÂ14ÈÕ	409/18723	0.0364231	0.098191306	0.057421817	CTSC/HES1	2
GO:0090102	GO:0090102	cochlea development	1ÔÂ14ÈÕ	50/18723	0.036757616	0.098638556	0.057683366	HES1	1
GO:0014009	GO:0014009	glial cell proliferation	1ÔÂ14ÈÕ	51/18723	0.037479803	0.099662203	0.05828199	HES1	1
GO:0021872	GO:0021872	forebrain generation of neurons	1ÔÂ14ÈÕ	51/18723	0.037479803	0.099662203	0.05828199	HES1	1
GO:0030514	GO:0030514	negative regulation of BMP signaling pathway	1ÔÂ14ÈÕ	52/18723	0.038201487	0.100746749	0.058916227	HIPK2	1
GO:0050867	GO:0050867	positive regulation of cell activation	2ÔÂ14ÈÕ	420/18723	0.0382321	0.100746749	0.058916227	CTSC/HES1	2
GO:0001706	GO:0001706	endoderm formation	1ÔÂ14ÈÕ	54/18723	0.039643347	0.103997122	0.06081703	COL12A1	1
GO:0002067	GO:0002067	glandular epithelial cell differentiation	1ÔÂ14ÈÕ	55/18723	0.040363525	0.104505939	0.061114584	HES1	1
GO:0002683	GO:0002683	negative regulation of immune system process	2ÔÂ14ÈÕ	434/18723	0.040584594	0.104505939	0.061114584	MAFB/COL3A1	2
GO:0048732	GO:0048732	gland development	2ÔÂ14ÈÕ	436/18723	0.040925183	0.104505939	0.061114584	MAFB/HES1	2
GO:0055078	GO:0055078	sodium ion homeostasis	1ÔÂ14ÈÕ	56/18723	0.041083201	0.104505939	0.061114584	C7	1
GO:0002443	GO:0002443	leukocyte mediated immunity	2ÔÂ14ÈÕ	440/18723	0.041609714	0.104505939	0.061114584	CTSC/C7	2
GO:0051090	GO:0051090	regulation of DNA-binding transcription factor activity	2ÔÂ14ÈÕ	440/18723	0.041609714	0.104505939	0.061114584	HIPK2/HES1	2
GO:0050879	GO:0050879	multicellular organismal movement	1ÔÂ14ÈÕ	57/18723	0.041802376	0.104505939	0.061114584	HIPK2	1
GO:0050881	GO:0050881	musculoskeletal movement	1ÔÂ14ÈÕ	57/18723	0.041802376	0.104505939	0.061114584	HIPK2	1
GO:0060042	GO:0060042	retina morphogenesis in camera-type eye	1ÔÂ14ÈÕ	57/18723	0.041802376	0.104505939	0.061114584	HIPK2	1
GO:0061005	GO:0061005	cell differentiation involved in kidney development	1ÔÂ14ÈÕ	57/18723	0.041802376	0.104505939	0.061114584	HES1	1
GO:1900024	GO:1900024	regulation of substrate adhesion-dependent cell spreading	1ÔÂ14ÈÕ	57/18723	0.041802376	0.104505939	0.061114584	POSTN	1
GO:0051960	GO:0051960	regulation of nervous system development	2ÔÂ14ÈÕ	443/18723	0.042126032	0.104516025	0.061120482	CTSC/HES1	2
GO:0035904	GO:0035904	aorta development	1ÔÂ14ÈÕ	58/18723	0.042521049	0.104516025	0.061120482	HES1	1
GO:0045604	GO:0045604	regulation of epidermal cell differentiation	1ÔÂ14ÈÕ	58/18723	0.042521049	0.104516025	0.061120482	HES1	1
GO:2000736	GO:2000736	regulation of stem cell differentiation	1ÔÂ14ÈÕ	58/18723	0.042521049	0.104516025	0.061120482	HES1	1
GO:0001836	GO:0001836	release of cytochrome c from mitochondria	1ÔÂ14ÈÕ	59/18723	0.043239223	0.105836591	0.061892743	IFI6	1
GO:0043030	GO:0043030	regulation of macrophage activation	1ÔÂ14ÈÕ	61/18723	0.044674069	0.108826166	0.063641033	CTSC	1
GO:0019933	GO:0019933	cAMP-mediated signaling	1ÔÂ14ÈÕ	62/18723	0.045390743	0.108826166	0.063641033	ADGRG6	1
GO:0032835	GO:0032835	glomerulus development	1ÔÂ14ÈÕ	62/18723	0.045390743	0.108826166	0.063641033	HES1	1
GO:0060113	GO:0060113	inner ear receptor cell differentiation	1ÔÂ14ÈÕ	62/18723	0.045390743	0.108826166	0.063641033	HES1	1
GO:0060675	GO:0060675	ureteric bud morphogenesis	1ÔÂ14ÈÕ	62/18723	0.045390743	0.108826166	0.063641033	HES1	1
GO:0072171	GO:0072171	mesonephric tubule morphogenesis	1ÔÂ14ÈÕ	63/18723	0.046106917	0.109919348	0.06428032	HES1	1
GO:0045670	GO:0045670	regulation of osteoclast differentiation	1ÔÂ14ÈÕ	64/18723	0.046822592	0.109919348	0.06428032	MAFB	1
GO:0045995	GO:0045995	regulation of embryonic development	1ÔÂ14ÈÕ	64/18723	0.046822592	0.109919348	0.06428032	HES1	1
GO:0046579	GO:0046579	positive regulation of Ras protein signal transduction	1ÔÂ14ÈÕ	64/18723	0.046822592	0.109919348	0.06428032	COL3A1	1
GO:1903051	GO:1903051	negative regulation of proteolysis involved in cellular protein catabolic process	1ÔÂ14ÈÕ	64/18723	0.046822592	0.109919348	0.06428032	HIPK2	1
GO:0038034	GO:0038034	signal transduction in absence of ligand	1ÔÂ14ÈÕ	65/18723	0.047537769	0.109919348	0.06428032	IFI6	1
GO:0045682	GO:0045682	regulation of epidermis development	1ÔÂ14ÈÕ	65/18723	0.047537769	0.109919348	0.06428032	HES1	1
GO:0048645	GO:0048645	animal organ formation	1ÔÂ14ÈÕ	65/18723	0.047537769	0.109919348	0.06428032	HES1	1
GO:0097192	GO:0097192	extrinsic apoptotic signaling pathway in absence of ligand	1ÔÂ14ÈÕ	65/18723	0.047537769	0.109919348	0.06428032	IFI6	1
GO:0014015	GO:0014015	positive regulation of gliogenesis	1ÔÂ14ÈÕ	66/18723	0.048252448	0.111132606	0.064989828	HES1	1
GO:0042490	GO:0042490	mechanoreceptor differentiation	1ÔÂ14ÈÕ	67/18723	0.048966628	0.112212286	0.06562122	HES1	1
GO:0007585	GO:0007585	respiratory gaseous exchange by respiratory system	1ÔÂ14ÈÕ	68/18723	0.049680311	0.112212286	0.06562122	MAFB	1
GO:0010812	GO:0010812	negative regulation of cell-substrate adhesion	1ÔÂ14ÈÕ	68/18723	0.049680311	0.112212286	0.06562122	POSTN	1
GO:0042531	GO:0042531	positive regulation of tyrosine phosphorylation of STAT protein	1ÔÂ14ÈÕ	68/18723	0.049680311	0.112212286	0.06562122	HES1	1
GO:0060411	GO:0060411	cardiac septum morphogenesis	1ÔÂ14ÈÕ	68/18723	0.049680311	0.112212286	0.06562122	HES1	1
GO:0042110	GO:0042110	T cell activation	2ÔÂ14ÈÕ	487/18723	0.049978481	0.112451583	0.065761159	MAFB/HES1	2
GO:0003143	GO:0003143	embryonic heart tube morphogenesis	1ÔÂ14ÈÕ	69/18723	0.050393497	0.11251983	0.06580107	HES1	1
GO:0045665	GO:0045665	negative regulation of neuron differentiation	1ÔÂ14ÈÕ	69/18723	0.050393497	0.11251983	0.06580107	HES1	1
GO:0003407	GO:0003407	neural retina development	1ÔÂ14ÈÕ	70/18723	0.051106185	0.113111009	0.066146789	HIPK2	1
GO:0070830	GO:0070830	bicellular tight junction assembly	1ÔÂ14ÈÕ	70/18723	0.051106185	0.113111009	0.066146789	CLDN10	1
GO:0003281	GO:0003281	ventricular septum development	1ÔÂ14ÈÕ	71/18723	0.051818377	0.113111009	0.066146789	HES1	1
GO:0008344	GO:0008344	adult locomotory behavior	1ÔÂ14ÈÕ	71/18723	0.051818377	0.113111009	0.066146789	HIPK2	1
GO:0032722	GO:0032722	positive regulation of chemokine production	1ÔÂ14ÈÕ	71/18723	0.051818377	0.113111009	0.066146789	POSTN	1
GO:0072078	GO:0072078	nephron tubule morphogenesis	1ÔÂ14ÈÕ	71/18723	0.051818377	0.113111009	0.066146789	HES1	1
GO:0030330	GO:0030330	DNA damage response, signal transduction by p53 class mediator	1ÔÂ14ÈÕ	72/18723	0.052530072	0.113260697	0.066234326	HIPK2	1
GO:0042246	GO:0042246	tissue regeneration	1ÔÂ14ÈÕ	72/18723	0.052530072	0.113260697	0.066234326	POSTN	1
GO:0051057	GO:0051057	positive regulation of small GTPase mediated signal transduction	1ÔÂ14ÈÕ	72/18723	0.052530072	0.113260697	0.066234326	COL3A1	1
GO:0042058	GO:0042058	regulation of epidermal growth factor receptor signaling pathway	1ÔÂ14ÈÕ	73/18723	0.053241272	0.113260697	0.066234326	IFI6	1
GO:0051145	GO:0051145	smooth muscle cell differentiation	1ÔÂ14ÈÕ	73/18723	0.053241272	0.113260697	0.066234326	HES1	1
GO:0072088	GO:0072088	nephron epithelium morphogenesis	1ÔÂ14ÈÕ	73/18723	0.053241272	0.113260697	0.066234326	HES1	1
GO:0003151	GO:0003151	outflow tract morphogenesis	1ÔÂ14ÈÕ	74/18723	0.053951975	0.113260697	0.066234326	HES1	1
GO:0048844	GO:0048844	artery morphogenesis	1ÔÂ14ÈÕ	74/18723	0.053951975	0.113260697	0.066234326	HES1	1
GO:0051881	GO:0051881	regulation of mitochondrial membrane potential	1ÔÂ14ÈÕ	74/18723	0.053951975	0.113260697	0.066234326	IFI6	1
GO:0120192	GO:0120192	tight junction assembly	1ÔÂ14ÈÕ	74/18723	0.053951975	0.113260697	0.066234326	CLDN10	1
GO:0033077	GO:0033077	T cell differentiation in thymus	1ÔÂ14ÈÕ	75/18723	0.054662183	0.113260697	0.066234326	MAFB	1
GO:0061333	GO:0061333	renal tubule morphogenesis	1ÔÂ14ÈÕ	75/18723	0.054662183	0.113260697	0.066234326	HES1	1
GO:1903363	GO:1903363	negative regulation of cellular protein catabolic process	1ÔÂ14ÈÕ	75/18723	0.054662183	0.113260697	0.066234326	HIPK2	1
GO:0014823	GO:0014823	response to activity	1ÔÂ14ÈÕ	76/18723	0.055371896	0.113260697	0.066234326	POSTN	1
GO:0021536	GO:0021536	diencephalon development	1ÔÂ14ÈÕ	76/18723	0.055371896	0.113260697	0.066234326	HES1	1
GO:0045685	GO:0045685	regulation of glial cell differentiation	1ÔÂ14ÈÕ	76/18723	0.055371896	0.113260697	0.066234326	HES1	1
GO:0072028	GO:0072028	nephron morphogenesis	1ÔÂ14ÈÕ	76/18723	0.055371896	0.113260697	0.066234326	HES1	1
GO:0072332	GO:0072332	intrinsic apoptotic signaling pathway by p53 class mediator	1ÔÂ14ÈÕ	76/18723	0.055371896	0.113260697	0.066234326	HIPK2	1
GO:0007492	GO:0007492	endoderm development	1ÔÂ14ÈÕ	77/18723	0.056081115	0.113774163	0.066534598	COL12A1	1
GO:0031016	GO:0031016	pancreas development	1ÔÂ14ÈÕ	77/18723	0.056081115	0.113774163	0.066534598	HES1	1
GO:0030500	GO:0030500	regulation of bone mineralization	1ÔÂ14ÈÕ	78/18723	0.056789839	0.113774163	0.066534598	MGP	1
GO:0035050	GO:0035050	embryonic heart tube development	1ÔÂ14ÈÕ	78/18723	0.056789839	0.113774163	0.066534598	HES1	1
GO:0043154	GO:0043154	negative regulation of cysteine-type endopeptidase activity involved in apoptotic process	1ÔÂ14ÈÕ	78/18723	0.056789839	0.113774163	0.066534598	IFI6	1
GO:0043297	GO:0043297	apical junction assembly	1ÔÂ14ÈÕ	78/18723	0.056789839	0.113774163	0.066534598	CLDN10	1
GO:1901184	GO:1901184	regulation of ERBB signaling pathway	1ÔÂ14ÈÕ	79/18723	0.057498068	0.114799897	0.067134443	IFI6	1
GO:0007422	GO:0007422	peripheral nervous system development	1ÔÂ14ÈÕ	80/18723	0.058205804	0.115425069	0.06750004	ADGRG6	1
GO:0120193	GO:0120193	tight junction organization	1ÔÂ14ÈÕ	80/18723	0.058205804	0.115425069	0.06750004	CLDN10	1
GO:0014032	GO:0014032	neural crest cell development	1ÔÂ14ÈÕ	81/18723	0.058913046	0.116040849	0.067860146	HES1	1
GO:0048708	GO:0048708	astrocyte differentiation	1ÔÂ14ÈÕ	81/18723	0.058913046	0.116040849	0.067860146	HES1	1
GO:0001892	GO:0001892	embryonic placenta development	1ÔÂ14ÈÕ	82/18723	0.059619796	0.116647426	0.068214869	HES1	1
GO:0060395	GO:0060395	SMAD protein signal transduction	1ÔÂ14ÈÕ	82/18723	0.059619796	0.116647426	0.068214869	HIPK2	1
GO:0051899	GO:0051899	membrane depolarization	1ÔÂ14ÈÕ	83/18723	0.060326052	0.117635801	0.068792866	IFI6	1
GO:0002088	GO:0002088	lens development in camera-type eye	1ÔÂ14ÈÕ	84/18723	0.061031816	0.118215184	0.069131687	HIPK2	1
GO:0098586	GO:0098586	cellular response to virus	1ÔÂ14ÈÕ	84/18723	0.061031816	0.118215184	0.069131687	IFI6	1
GO:0001656	GO:0001656	metanephros development	1ÔÂ14ÈÕ	85/18723	0.061737087	0.118215184	0.069131687	HES1	1
GO:0032092	GO:0032092	positive regulation of protein binding	1ÔÂ14ÈÕ	85/18723	0.061737087	0.118215184	0.069131687	HIPK2	1
GO:0042509	GO:0042509	regulation of tyrosine phosphorylation of STAT protein	1ÔÂ14ÈÕ	85/18723	0.061737087	0.118215184	0.069131687	HES1	1
GO:0014031	GO:0014031	mesenchymal cell development	1ÔÂ14ÈÕ	86/18723	0.062441867	0.118215184	0.069131687	HES1	1
GO:0035023	GO:0035023	regulation of Rho protein signal transduction	1ÔÂ14ÈÕ	86/18723	0.062441867	0.118215184	0.069131687	COL3A1	1
GO:0048864	GO:0048864	stem cell development	1ÔÂ14ÈÕ	86/18723	0.062441867	0.118215184	0.069131687	HES1	1
GO:2000117	GO:2000117	negative regulation of cysteine-type endopeptidase activity	1ÔÂ14ÈÕ	86/18723	0.062441867	0.118215184	0.069131687	IFI6	1
GO:0007260	GO:0007260	tyrosine phosphorylation of STAT protein	1ÔÂ14ÈÕ	88/18723	0.063849951	0.120491037	0.070462595	HES1	1
GO:0014910	GO:0014910	regulation of smooth muscle cell migration	1ÔÂ14ÈÕ	89/18723	0.064553257	0.120958188	0.070735782	POSTN	1
GO:0046330	GO:0046330	positive regulation of JNK cascade	1ÔÂ14ÈÕ	89/18723	0.064553257	0.120958188	0.070735782	HIPK2	1
GO:0030901	GO:0030901	midbrain development	1ÔÂ14ÈÕ	90/18723	0.065256072	0.120958188	0.070735782	HES1	1
GO:0045638	GO:0045638	negative regulation of myeloid cell differentiation	1ÔÂ14ÈÕ	90/18723	0.065256072	0.120958188	0.070735782	MAFB	1
GO:0001657	GO:0001657	ureteric bud development	1ÔÂ14ÈÕ	91/18723	0.065958396	0.120958188	0.070735782	HES1	1
GO:0002065	GO:0002065	columnar/cuboidal epithelial cell differentiation	1ÔÂ14ÈÕ	91/18723	0.065958396	0.120958188	0.070735782	HES1	1
GO:0014033	GO:0014033	neural crest cell differentiation	1ÔÂ14ÈÕ	91/18723	0.065958396	0.120958188	0.070735782	HES1	1
GO:0019935	GO:0019935	cyclic-nucleotide-mediated signaling	1ÔÂ14ÈÕ	91/18723	0.065958396	0.120958188	0.070735782	ADGRG6	1
GO:0072080	GO:0072080	nephron tubule development	1ÔÂ14ÈÕ	91/18723	0.065958396	0.120958188	0.070735782	HES1	1
GO:0072163	GO:0072163	mesonephric epithelium development	1ÔÂ14ÈÕ	92/18723	0.066660231	0.121483598	0.07104304	HES1	1
GO:0072164	GO:0072164	mesonephric tubule development	1ÔÂ14ÈÕ	92/18723	0.066660231	0.121483598	0.07104304	HES1	1
GO:0033273	GO:0033273	response to vitamin	1ÔÂ14ÈÕ	93/18723	0.067361576	0.121625067	0.07112577	POSTN	1
GO:0060993	GO:0060993	kidney morphogenesis	1ÔÂ14ÈÕ	93/18723	0.067361576	0.121625067	0.07112577	HES1	1
GO:1901796	GO:1901796	regulation of signal transduction by p53 class mediator	1ÔÂ14ÈÕ	93/18723	0.067361576	0.121625067	0.07112577	HIPK2	1
GO:0030316	GO:0030316	osteoclast differentiation	1ÔÂ14ÈÕ	94/18723	0.068062431	0.122029024	0.071362003	MAFB	1
GO:0061326	GO:0061326	renal tubule development	1ÔÂ14ÈÕ	94/18723	0.068062431	0.122029024	0.071362003	HES1	1
GO:0048709	GO:0048709	oligodendrocyte differentiation	1ÔÂ14ÈÕ	95/18723	0.068762798	0.122029024	0.071362003	HES1	1
GO:0001823	GO:0001823	mesonephros development	1ÔÂ14ÈÕ	96/18723	0.069462675	0.122029024	0.071362003	HES1	1
GO:0003073	GO:0003073	regulation of systemic arterial blood pressure	1ÔÂ14ÈÕ	96/18723	0.069462675	0.122029024	0.071362003	POSTN	1
GO:0010769	GO:0010769	regulation of cell morphogenesis involved in differentiation	1ÔÂ14ÈÕ	96/18723	0.069462675	0.122029024	0.071362003	POSTN	1
GO:0035282	GO:0035282	segmentation	1ÔÂ14ÈÕ	96/18723	0.069462675	0.122029024	0.071362003	MAFB	1
GO:0042472	GO:0042472	inner ear morphogenesis	1ÔÂ14ÈÕ	96/18723	0.069462675	0.122029024	0.071362003	MAFB	1
GO:1901655	GO:1901655	cellular response to ketone	1ÔÂ14ÈÕ	96/18723	0.069462675	0.122029024	0.071362003	POSTN	1
GO:0014909	GO:0014909	smooth muscle cell migration	1ÔÂ14ÈÕ	97/18723	0.070162065	0.122157166	0.071436939	POSTN	1
GO:0070167	GO:0070167	regulation of biomineral tissue development	1ÔÂ14ÈÕ	97/18723	0.070162065	0.122157166	0.071436939	MGP	1
GO:2001237	GO:2001237	negative regulation of extrinsic apoptotic signaling pathway	1ÔÂ14ÈÕ	97/18723	0.070162065	0.122157166	0.071436939	IFI6	1
GO:0032642	GO:0032642	regulation of chemokine production	1ÔÂ14ÈÕ	98/18723	0.070860966	0.122763157	0.07179132	POSTN	1
GO:0008630	GO:0008630	intrinsic apoptotic signaling pathway in response to DNA damage	1ÔÂ14ÈÕ	99/18723	0.071559379	0.122763157	0.07179132	HIPK2	1
GO:0031341	GO:0031341	regulation of cell killing	1ÔÂ14ÈÕ	99/18723	0.071559379	0.122763157	0.07179132	CFH	1
GO:0032602	GO:0032602	chemokine production	1ÔÂ14ÈÕ	99/18723	0.071559379	0.122763157	0.07179132	POSTN	1
GO:0110149	GO:0110149	regulation of biomineralization	1ÔÂ14ÈÕ	99/18723	0.071559379	0.122763157	0.07179132	MGP	1
GO:0060840	GO:0060840	artery development	1ÔÂ14ÈÕ	100/18723	0.072257305	0.123598021	0.072279544	HES1	1
GO:0042102	GO:0042102	positive regulation of T cell proliferation	1ÔÂ14ÈÕ	101/18723	0.072954743	0.124427186	0.072764436	HES1	1
GO:1902106	GO:1902106	negative regulation of leukocyte differentiation	1ÔÂ14ÈÕ	102/18723	0.073651695	0.12498182	0.073088784	MAFB	1
GO:0003279	GO:0003279	cardiac septum development	1ÔÂ14ÈÕ	103/18723	0.07434816	0.12498182	0.073088784	HES1	1
GO:0014013	GO:0014013	regulation of gliogenesis	1ÔÂ14ÈÕ	103/18723	0.07434816	0.12498182	0.073088784	HES1	1
GO:0030004	GO:0030004	cellular monovalent inorganic cation homeostasis	1ÔÂ14ÈÕ	103/18723	0.07434816	0.12498182	0.073088784	C7	1
GO:0046425	GO:0046425	regulation of receptor signaling pathway via JAK-STAT	1ÔÂ14ÈÕ	103/18723	0.07434816	0.12498182	0.073088784	HES1	1
GO:0042116	GO:0042116	macrophage activation	1ÔÂ14ÈÕ	106/18723	0.076434639	0.127755039	0.074710549	CTSC	1
GO:1903707	GO:1903707	negative regulation of hemopoiesis	1ÔÂ14ÈÕ	106/18723	0.076434639	0.127755039	0.074710549	MAFB	1
GO:0007229	GO:0007229	integrin-mediated signaling pathway	1ÔÂ14ÈÕ	107/18723	0.077129161	0.128183406	0.074961056	COL3A1	1
GO:0008637	GO:0008637	apoptotic mitochondrial changes	1ÔÂ14ÈÕ	107/18723	0.077129161	0.128183406	0.074961056	IFI6	1
GO:0006958	GO:0006958	complement activation, classical pathway	1ÔÂ14ÈÕ	108/18723	0.077823198	0.128243861	0.07499641	C7	1
GO:0007173	GO:0007173	epidermal growth factor receptor signaling pathway	1ÔÂ14ÈÕ	108/18723	0.077823198	0.128243861	0.07499641	IFI6	1
GO:0034446	GO:0034446	substrate adhesion-dependent cell spreading	1ÔÂ14ÈÕ	108/18723	0.077823198	0.128243861	0.07499641	POSTN	1
GO:0002456	GO:0002456	T cell mediated immunity	1ÔÂ14ÈÕ	109/18723	0.07851675	0.128661901	0.075240878	CTSC	1
GO:0072009	GO:0072009	nephron epithelium development	1ÔÂ14ÈÕ	109/18723	0.07851675	0.128661901	0.075240878	HES1	1
GO:0014812	GO:0014812	muscle cell migration	1ÔÂ14ÈÕ	110/18723	0.079209818	0.129435038	0.075693004	POSTN	1
GO:0090288	GO:0090288	negative regulation of cellular response to growth factor stimulus	1ÔÂ14ÈÕ	111/18723	0.079902402	0.130203078	0.076142151	HIPK2	1
GO:0044344	GO:0044344	cellular response to fibroblast growth factor stimulus	1ÔÂ14ÈÕ	113/18723	0.081286118	0.132089942	0.07724558	POSTN	1
GO:0002244	GO:0002244	hematopoietic progenitor cell differentiation	1ÔÂ14ÈÕ	114/18723	0.081977252	0.1321121	0.077258538	HES1	1
GO:0021987	GO:0021987	cerebral cortex development	1ÔÂ14ÈÕ	114/18723	0.081977252	0.1321121	0.077258538	COL3A1	1
GO:1904892	GO:1904892	regulation of receptor signaling pathway via STAT	1ÔÂ14ÈÕ	114/18723	0.081977252	0.1321121	0.077258538	HES1	1
GO:0030278	GO:0030278	regulation of ossification	1ÔÂ14ÈÕ	115/18723	0.082667903	0.132495131	0.077482533	MGP	1
GO:0042471	GO:0042471	ear morphogenesis	1ÔÂ14ÈÕ	115/18723	0.082667903	0.132495131	0.077482533	MAFB	1
GO:0018107	GO:0018107	peptidyl-threonine phosphorylation	1ÔÂ14ÈÕ	116/18723	0.083358071	0.132873219	0.077703637	HIPK2	1
GO:0021782	GO:0021782	glial cell development	1ÔÂ14ÈÕ	116/18723	0.083358071	0.132873219	0.077703637	ADGRG6	1
GO:0030282	GO:0030282	bone mineralization	1ÔÂ14ÈÕ	119/18723	0.085425683	0.135050494	0.078976897	MGP	1
GO:0002761	GO:0002761	regulation of myeloid leukocyte differentiation	1ÔÂ14ÈÕ	120/18723	0.086113925	0.135050494	0.078976897	MAFB	1
GO:0048593	GO:0048593	camera-type eye morphogenesis	1ÔÂ14ÈÕ	120/18723	0.086113925	0.135050494	0.078976897	HIPK2	1
GO:0071774	GO:0071774	response to fibroblast growth factor	1ÔÂ14ÈÕ	120/18723	0.086113925	0.135050494	0.078976897	POSTN	1
GO:0001704	GO:0001704	formation of primary germ layer	1ÔÂ14ÈÕ	121/18723	0.086801685	0.135050494	0.078976897	COL12A1	1
GO:0002455	GO:0002455	humoral immune response mediated by circulating immunoglobulin	1ÔÂ14ÈÕ	121/18723	0.086801685	0.135050494	0.078976897	C7	1
GO:0038127	GO:0038127	ERBB signaling pathway	1ÔÂ14ÈÕ	121/18723	0.086801685	0.135050494	0.078976897	IFI6	1
GO:0042177	GO:0042177	negative regulation of protein catabolic process	1ÔÂ14ÈÕ	121/18723	0.086801685	0.135050494	0.078976897	HIPK2	1
GO:0045931	GO:0045931	positive regulation of mitotic cell cycle	1ÔÂ14ÈÕ	121/18723	0.086801685	0.135050494	0.078976897	HES1	1
GO:0003231	GO:0003231	cardiac ventricle development	1ÔÂ14ÈÕ	123/18723	0.088175764	0.136462492	0.079802627	HES1	1
GO:0030168	GO:0030168	platelet activation	1ÔÂ14ÈÕ	123/18723	0.088175764	0.136462492	0.079802627	COL3A1	1
GO:0001909	GO:0001909	leukocyte mediated cytotoxicity	1ÔÂ14ÈÕ	124/18723	0.088862083	0.137161791	0.080211573	CTSC	1
GO:0018210	GO:0018210	peptidyl-threonine modification	1ÔÂ14ÈÕ	125/18723	0.089547923	0.137856671	0.080617936	HIPK2	1
GO:0032874	GO:0032874	positive regulation of stress-activated MAPK cascade	1ÔÂ14ÈÕ	126/18723	0.090233283	0.138184478	0.080809636	HIPK2	1
GO:2001235	GO:2001235	positive regulation of apoptotic signaling pathway	1ÔÂ14ÈÕ	126/18723	0.090233283	0.138184478	0.080809636	CTSC	1
GO:0035270	GO:0035270	endocrine system development	1ÔÂ14ÈÕ	127/18723	0.090918164	0.138468996	0.080976021	HES1	1
GO:0048565	GO:0048565	digestive tract development	1ÔÂ14ÈÕ	127/18723	0.090918164	0.138468996	0.080976021	HES1	1
GO:0001952	GO:0001952	regulation of cell-matrix adhesion	1ÔÂ14ÈÕ	128/18723	0.091602566	0.138468996	0.080976021	POSTN	1
GO:0017015	GO:0017015	regulation of transforming growth factor beta receptor signaling pathway	1ÔÂ14ÈÕ	128/18723	0.091602566	0.138468996	0.080976021	HIPK2	1
GO:0070304	GO:0070304	positive regulation of stress-activated protein kinase signaling cascade	1ÔÂ14ÈÕ	128/18723	0.091602566	0.138468996	0.080976021	HIPK2	1
GO:0030534	GO:0030534	adult behavior	1ÔÂ14ÈÕ	130/18723	0.092969936	0.140120073	0.081941563	HIPK2	1
GO:0019827	GO:0019827	stem cell population maintenance	1ÔÂ14ÈÕ	131/18723	0.093652904	0.140120073	0.081941563	HES1	1
GO:0090101	GO:0090101	negative regulation of transmembrane receptor protein serine/threonine kinase signaling pathway	1ÔÂ14ÈÕ	131/18723	0.093652904	0.140120073	0.081941563	HIPK2	1
GO:1903844	GO:1903844	regulation of cellular response to transforming growth factor beta stimulus	1ÔÂ14ÈÕ	131/18723	0.093652904	0.140120073	0.081941563	HIPK2	1
GO:0006997	GO:0006997	nucleus organization	1ÔÂ14ÈÕ	133/18723	0.095017407	0.141079145	0.082502424	HIPK2	1
GO:0046328	GO:0046328	regulation of JNK cascade	1ÔÂ14ÈÕ	133/18723	0.095017407	0.141079145	0.082502424	HIPK2	1
GO:1903052	GO:1903052	positive regulation of proteolysis involved in cellular protein catabolic process	1ÔÂ14ÈÕ	133/18723	0.095017407	0.141079145	0.082502424	CTSC	1
GO:0098727	GO:0098727	maintenance of cell number	1ÔÂ14ÈÕ	134/18723	0.095698943	0.141731346	0.082883828	HES1	1
GO:0072073	GO:0072073	kidney epithelium development	1ÔÂ14ÈÕ	136/18723	0.097060586	0.143304024	0.083803523	HES1	1
GO:0007266	GO:0007266	Rho protein signal transduction	1ÔÂ14ÈÕ	137/18723	0.097740693	0.143304024	0.083803523	COL3A1	1
GO:0050671	GO:0050671	positive regulation of lymphocyte proliferation	1ÔÂ14ÈÕ	137/18723	0.097740693	0.143304024	0.083803523	HES1	1
GO:0055123	GO:0055123	digestive system development	1ÔÂ14ÈÕ	137/18723	0.097740693	0.143304024	0.083803523	HES1	1
GO:0032946	GO:0032946	positive regulation of mononuclear cell proliferation	1ÔÂ14ÈÕ	138/18723	0.098420325	0.143939725	0.084175278	HES1	1
GO:0045598	GO:0045598	regulation of fat cell differentiation	1ÔÂ14ÈÕ	139/18723	0.099099481	0.144571561	0.084544773	HES1	1
GO:0050768	GO:0050768	negative regulation of neurogenesis	1ÔÂ14ÈÕ	140/18723	0.099778162	0.145199563	0.084912025	HES1	1
GO:0032355	GO:0032355	response to estradiol	1ÔÂ14ÈÕ	141/18723	0.100456368	0.14582376	0.085277052	POSTN	1
GO:0050729	GO:0050729	positive regulation of inflammatory response	1ÔÂ14ÈÕ	142/18723	0.101134099	0.146082588	0.085428414	CTSC	1
GO:0072006	GO:0072006	nephron development	1ÔÂ14ÈÕ	142/18723	0.101134099	0.146082588	0.085428414	HES1	1
GO:0030010	GO:0030010	establishment of cell polarity	1ÔÂ14ÈÕ	143/18723	0.101811357	0.14669863	0.085788673	HES1	1
GO:0001890	GO:0001890	placenta development	1ÔÂ14ÈÕ	144/18723	0.102488141	0.146949908	0.085935619	HES1	1
GO:0031644	GO:0031644	regulation of nervous system process	1ÔÂ14ÈÕ	144/18723	0.102488141	0.146949908	0.085935619	CTSC	1
GO:0043524	GO:0043524	negative regulation of neuron apoptotic process	1ÔÂ14ÈÕ	145/18723	0.103164451	0.147198058	0.086080736	HIPK2	1
GO:0051961	GO:0051961	negative regulation of nervous system development	1ÔÂ14ÈÕ	145/18723	0.103164451	0.147198058	0.086080736	HES1	1
GO:0007043	GO:0007043	cell-cell junction assembly	1ÔÂ14ÈÕ	146/18723	0.103840288	0.147443127	0.086224051	CLDN10	1
GO:0007189	GO:0007189	adenylate cyclase-activating G protein-coupled receptor signaling pathway	1ÔÂ14ÈÕ	146/18723	0.103840288	0.147443127	0.086224051	ADGRG6	1
GO:0001889	GO:0001889	liver development	1ÔÂ14ÈÕ	147/18723	0.104515652	0.14768516	0.086365591	HES1	1
GO:0060041	GO:0060041	retina development in camera-type eye	1ÔÂ14ÈÕ	147/18723	0.104515652	0.14768516	0.086365591	HIPK2	1
GO:0050905	GO:0050905	neuromuscular process	1ÔÂ14ÈÕ	148/18723	0.105190543	0.148280645	0.086713827	HIPK2	1
GO:0061008	GO:0061008	hepaticobiliary system development	1ÔÂ14ÈÕ	150/18723	0.106538909	0.148976828	0.087120952	HES1	1
GO:0070665	GO:0070665	positive regulation of leukocyte proliferation	1ÔÂ14ÈÕ	150/18723	0.106538909	0.148976828	0.087120952	HES1	1
GO:0048592	GO:0048592	eye morphogenesis	1ÔÂ14ÈÕ	151/18723	0.107212384	0.148976828	0.087120952	HIPK2	1
GO:0055067	GO:0055067	monovalent inorganic cation homeostasis	1ÔÂ14ÈÕ	151/18723	0.107212384	0.148976828	0.087120952	C7	1
GO:0071456	GO:0071456	cellular response to hypoxia	1ÔÂ14ÈÕ	151/18723	0.107212384	0.148976828	0.087120952	HIPK2	1
GO:2001236	GO:2001236	regulation of extrinsic apoptotic signaling pathway	1ÔÂ14ÈÕ	151/18723	0.107212384	0.148976828	0.087120952	IFI6	1
GO:0021915	GO:0021915	neural tube development	1ÔÂ14ÈÕ	152/18723	0.107885388	0.149556758	0.087460092	HES1	1
GO:0030856	GO:0030856	regulation of epithelial cell differentiation	1ÔÂ14ÈÕ	154/18723	0.109229983	0.151062742	0.088340785	HES1	1
GO:1903364	GO:1903364	positive regulation of cellular protein catabolic process	1ÔÂ14ÈÕ	155/18723	0.109901574	0.151633068	0.088674309	CTSC	1
GO:0001764	GO:0001764	neuron migration	1ÔÂ14ÈÕ	156/18723	0.110572695	0.151842785	0.088796951	COL3A1	1
GO:0035051	GO:0035051	cardiocyte differentiation	1ÔÂ14ÈÕ	156/18723	0.110572695	0.151842785	0.088796951	HES1	1
GO:0036294	GO:0036294	cellular response to decreased oxygen levels	1ÔÂ14ÈÕ	161/18723	0.113921259	0.156074792	0.091271808	HIPK2	1
GO:0021953	GO:0021953	central nervous system neuron differentiation	1ÔÂ14ÈÕ	162/18723	0.114589565	0.156623588	0.091592741	HES1	1
GO:0072331	GO:0072331	signal transduction by p53 class mediator	1ÔÂ14ÈÕ	163/18723	0.115257403	0.157169186	0.091911805	HIPK2	1
GO:2000058	GO:2000058	regulation of ubiquitin-dependent protein catabolic process	1ÔÂ14ÈÕ	164/18723	0.115924774	0.157711611	0.092229012	HIPK2	1
GO:0007254	GO:0007254	JNK cascade	1ÔÂ14ÈÕ	167/18723	0.117924082	0.160059368	0.09360197	HIPK2	1
GO:0021543	GO:0021543	pallium development	1ÔÂ14ÈÕ	169/18723	0.11925462	0.161117674	0.094220862	COL3A1	1
GO:0031214	GO:0031214	biomineral tissue development	1ÔÂ14ÈÕ	169/18723	0.11925462	0.161117674	0.094220862	MGP	1
GO:0007259	GO:0007259	receptor signaling pathway via JAK-STAT	1ÔÂ14ÈÕ	170/18723	0.11991919	0.161421573	0.094398581	HES1	1
GO:0042129	GO:0042129	regulation of T cell proliferation	1ÔÂ14ÈÕ	171/18723	0.120583295	0.161421573	0.094398581	HES1	1
GO:0048469	GO:0048469	cell maturation	1ÔÂ14ÈÕ	171/18723	0.120583295	0.161421573	0.094398581	HES1	1
GO:0110148	GO:0110148	biomineralization	1ÔÂ14ÈÕ	171/18723	0.120583295	0.161421573	0.094398581	MGP	1
GO:0042770	GO:0042770	signal transduction in response to DNA damage	1ÔÂ14ÈÕ	172/18723	0.121246934	0.161570516	0.094485682	HIPK2	1
GO:1990138	GO:1990138	neuron projection extension	1ÔÂ14ÈÕ	172/18723	0.121246934	0.161570516	0.094485682	POSTN	1
GO:0007584	GO:0007584	response to nutrient	1ÔÂ14ÈÕ	174/18723	0.122572817	0.162966132	0.095301832	POSTN	1
GO:0030324	GO:0030324	lung development	1ÔÂ14ÈÕ	177/18723	0.12455816	0.164856388	0.096407245	HES1	1
GO:0071453	GO:0071453	cellular response to oxygen levels	1ÔÂ14ÈÕ	177/18723	0.12455816	0.164856388	0.096407245	HIPK2	1
GO:0007626	GO:0007626	locomotory behavior	1ÔÂ14ÈÕ	179/18723	0.125879403	0.166229009	0.097209947	HIPK2	1
GO:0030323	GO:0030323	respiratory tube development	1ÔÂ14ÈÕ	181/18723	0.127198795	0.166468222	0.097349837	HES1	1
GO:0045766	GO:0045766	positive regulation of angiogenesis	1ÔÂ14ÈÕ	181/18723	0.127198795	0.166468222	0.097349837	HIPK2	1
GO:0097696	GO:0097696	receptor signaling pathway via STAT	1ÔÂ14ÈÕ	181/18723	0.127198795	0.166468222	0.097349837	HES1	1
GO:1904018	GO:1904018	positive regulation of vasculature development	1ÔÂ14ÈÕ	181/18723	0.127198795	0.166468222	0.097349837	HIPK2	1
GO:0055001	GO:0055001	muscle cell development	1ÔÂ14ÈÕ	184/18723	0.129174415	0.168676413	0.098641177	HES1	1
GO:0007369	GO:0007369	gastrulation	1ÔÂ14ÈÕ	185/18723	0.129832032	0.168781642	0.098702714	COL12A1	1
GO:0043433	GO:0043433	negative regulation of DNA-binding transcription factor activity	1ÔÂ14ÈÕ	185/18723	0.129832032	0.168781642	0.098702714	HES1	1
GO:0008217	GO:0008217	regulation of blood pressure	1ÔÂ14ÈÕ	186/18723	0.130489188	0.169259811	0.098982346	POSTN	1
GO:0046578	GO:0046578	regulation of Ras protein signal transduction	1ÔÂ14ÈÕ	189/18723	0.132457891	0.171433332	0.100253411	COL3A1	1
GO:0051216	GO:0051216	cartilage development	1ÔÂ14ÈÕ	190/18723	0.133113205	0.171901158	0.100526993	MGP	1
GO:0032872	GO:0032872	regulation of stress-activated MAPK cascade	1ÔÂ14ÈÕ	192/18723	0.134422454	0.17320955	0.101292134	HIPK2	1
GO:0050731	GO:0050731	positive regulation of peptidyl-tyrosine phosphorylation	1ÔÂ14ÈÕ	193/18723	0.13507639	0.173669644	0.101561195	HES1	1
GO:0050777	GO:0050777	negative regulation of immune response	1ÔÂ14ÈÕ	194/18723	0.135729867	0.17374611	0.101605912	COL3A1	1
GO:1901654	GO:1901654	response to ketone	1ÔÂ14ÈÕ	194/18723	0.135729867	0.17374611	0.101605912	POSTN	1
GO:0070302	GO:0070302	regulation of stress-activated protein kinase signaling cascade	1ÔÂ14ÈÕ	195/18723	0.136382886	0.174200847	0.101871841	HIPK2	1
GO:0043393	GO:0043393	regulation of protein binding	1ÔÂ14ÈÕ	196/18723	0.137035446	0.174273339	0.101914233	HIPK2	1
GO:0045664	GO:0045664	regulation of neuron differentiation	1ÔÂ14ÈÕ	196/18723	0.137035446	0.174273339	0.101914233	HES1	1
GO:0031099	GO:0031099	regeneration	1ÔÂ14ÈÕ	198/18723	0.138339194	0.175549736	0.102660664	POSTN	1
GO:0042098	GO:0042098	T cell proliferation	1ÔÂ14ÈÕ	199/18723	0.138990381	0.175994314	0.102920651	HES1	1
GO:0045216	GO:0045216	cell-cell junction organization	1ÔÂ14ÈÕ	200/18723	0.139641112	0.176436394	0.103179178	CLDN10	1
GO:0009913	GO:0009913	epidermal cell differentiation	1ÔÂ14ÈÕ	202/18723	0.140941203	0.177695267	0.103915361	HES1	1
GO:0060541	GO:0060541	respiratory system development	1ÔÂ14ÈÕ	203/18723	0.141590565	0.178130065	0.104169629	HES1	1
GO:0048863	GO:0048863	stem cell differentiation	1ÔÂ14ÈÕ	206/18723	0.143535915	0.180189937	0.105374232	HES1	1
GO:0016064	GO:0016064	immunoglobulin mediated immune response	1ÔÂ14ÈÕ	207/18723	0.144183455	0.180615249	0.105622953	C7	1
GO:0002573	GO:0002573	myeloid leukocyte differentiation	1ÔÂ14ÈÕ	208/18723	0.144830541	0.180652167	0.105644542	MAFB	1
GO:1901215	GO:1901215	negative regulation of neuron death	1ÔÂ14ÈÕ	208/18723	0.144830541	0.180652167	0.105644542	HIPK2	1
GO:0043281	GO:0043281	regulation of cysteine-type endopeptidase activity involved in apoptotic process	1ÔÂ14ÈÕ	209/18723	0.145477172	0.18107265	0.105890438	IFI6	1
GO:0019724	GO:0019724	B cell mediated immunity	1ÔÂ14ÈÕ	210/18723	0.146123349	0.181106269	0.105910099	C7	1
GO:0045637	GO:0045637	regulation of myeloid cell differentiation	1ÔÂ14ÈÕ	210/18723	0.146123349	0.181106269	0.105910099	MAFB	1
GO:0043523	GO:0043523	regulation of neuron apoptotic process	1ÔÂ14ÈÕ	212/18723	0.147414341	0.182320063	0.10661992	HIPK2	1
GO:0031669	GO:0031669	cellular response to nutrient levels	1ÔÂ14ÈÕ	215/18723	0.149347433	0.184321199	0.107790175	POSTN	1
GO:0050870	GO:0050870	positive regulation of T cell activation	1ÔÂ14ÈÕ	216/18723	0.149990892	0.184725624	0.108026681	HES1	1
GO:0007163	GO:0007163	establishment or maintenance of cell polarity	1ÔÂ14ÈÕ	218/18723	0.151276454	0.18591749	0.108723678	HES1	1
GO:0097191	GO:0097191	extrinsic apoptotic signaling pathway	1ÔÂ14ÈÕ	219/18723	0.151918557	0.186315212	0.108956264	IFI6	1
GO:0048705	GO:0048705	skeletal system morphogenesis	1ÔÂ14ÈÕ	220/18723	0.15256021	0.186710717	0.109187554	MGP	1
GO:0010810	GO:0010810	regulation of cell-substrate adhesion	1ÔÂ14ÈÕ	221/18723	0.153201412	0.187104021	0.109417556	POSTN	1
GO:0002274	GO:0002274	myeloid leukocyte activation	1ÔÂ14ÈÕ	223/18723	0.154482464	0.188275503	0.110102633	CTSC	1
GO:2001234	GO:2001234	negative regulation of apoptotic signaling pathway	1ÔÂ14ÈÕ	224/18723	0.155122315	0.188655495	0.110324851	IFI6	1
GO:0050670	GO:0050670	regulation of lymphocyte proliferation	1ÔÂ14ÈÕ	225/18723	0.155761717	0.188655495	0.110324851	HES1	1
GO:0050769	GO:0050769	positive regulation of neurogenesis	1ÔÂ14ÈÕ	225/18723	0.155761717	0.188655495	0.110324851	HES1	1
GO:0032944	GO:0032944	regulation of mononuclear cell proliferation	1ÔÂ14ÈÕ	227/18723	0.157039172	0.189809743	0.11099985	HES1	1
GO:0071356	GO:0071356	cellular response to tumor necrosis factor	1ÔÂ14ÈÕ	229/18723	0.158314832	0.190564149	0.111441023	POSTN	1
GO:0071695	GO:0071695	anatomical structure maturation	1ÔÂ14ÈÕ	229/18723	0.158314832	0.190564149	0.111441023	HES1	1
GO:0045732	GO:0045732	positive regulation of protein catabolic process	1ÔÂ14ÈÕ	231/18723	0.159588699	0.191703057	0.112107051	CTSC	1
GO:0007188	GO:0007188	adenylate cyclase-modulating G protein-coupled receptor signaling pathway	1ÔÂ14ÈÕ	233/18723	0.160860776	0.19280662	0.11275241	ADGRG6	1
GO:0048588	GO:0048588	developmental cell growth	1ÔÂ14ÈÕ	234/18723	0.161496144	0.19280662	0.11275241	POSTN	1
GO:0060560	GO:0060560	developmental growth involved in morphogenesis	1ÔÂ14ÈÕ	234/18723	0.161496144	0.19280662	0.11275241	POSTN	1
GO:2000116	GO:2000116	regulation of cysteine-type endopeptidase activity	1ÔÂ14ÈÕ	235/18723	0.162131065	0.193170413	0.112965154	IFI6	1
GO:0048762	GO:0048762	mesenchymal cell differentiation	1ÔÂ14ÈÕ	236/18723	0.162765539	0.193532196	0.113176723	HES1	1
GO:0051403	GO:0051403	stress-activated MAPK cascade	1ÔÂ14ÈÕ	239/18723	0.164666287	0.194605612	0.113804451	HIPK2	1
GO:0072593	GO:0072593	reactive oxygen species metabolic process	1ÔÂ14ÈÕ	239/18723	0.164666287	0.194605612	0.113804451	IFI6	1
GO:1903039	GO:1903039	positive regulation of leukocyte cell-cell adhesion	1ÔÂ14ÈÕ	239/18723	0.164666287	0.194605612	0.113804451	HES1	1
GO:0070663	GO:0070663	regulation of leukocyte proliferation	1ÔÂ14ÈÕ	245/18723	0.168455767	0.198624878	0.116154899	HES1	1
GO:0031668	GO:0031668	cellular response to extracellular stimulus	1ÔÂ14ÈÕ	246/18723	0.169085793	0.198624878	0.116154899	POSTN	1
GO:0051402	GO:0051402	neuron apoptotic process	1ÔÂ14ÈÕ	246/18723	0.169085793	0.198624878	0.116154899	HIPK2	1
GO:0031098	GO:0031098	stress-activated protein kinase signaling cascade	1ÔÂ14ÈÕ	247/18723	0.169715376	0.19896492	0.116353754	HIPK2	1
GO:0010951	GO:0010951	negative regulation of endopeptidase activity	1ÔÂ14ÈÕ	252/18723	0.17285665	0.201838604	0.118034271	IFI6	1
GO:0061448	GO:0061448	connective tissue development	1ÔÂ14ÈÕ	252/18723	0.17285665	0.201838604	0.118034271	MGP	1
GO:0034612	GO:0034612	response to tumor necrosis factor	1ÔÂ14ÈÕ	253/18723	0.173483579	0.202167119	0.118226386	POSTN	1
GO:0030217	GO:0030217	T cell differentiation	1ÔÂ14ÈÕ	257/18723	0.175986886	0.204676597	0.119693916	MAFB	1
GO:0045165	GO:0045165	cell fate commitment	1ÔÂ14ÈÕ	258/18723	0.176611612	0.204995621	0.11988048	HES1	1
GO:0051091	GO:0051091	positive regulation of DNA-binding transcription factor activity	1ÔÂ14ÈÕ	260/18723	0.177859744	0.206035545	0.120488623	HIPK2	1
GO:0010466	GO:0010466	negative regulation of peptidase activity	1ÔÂ14ÈÕ	262/18723	0.179106119	0.206660906	0.120854331	IFI6	1
GO:0031330	GO:0031330	negative regulation of cellular catabolic process	1ÔÂ14ÈÕ	262/18723	0.179106119	0.206660906	0.120854331	HIPK2	1
GO:0043588	GO:0043588	skin development	1ÔÂ14ÈÕ	263/18723	0.179728648	0.206970982	0.121035662	COL3A1	1
GO:0050730	GO:0050730	regulation of peptidyl-tyrosine phosphorylation	1ÔÂ14ÈÕ	264/18723	0.180350739	0.207179744	0.121157745	HES1	1
GO:0051607	GO:0051607	defense response to virus	1ÔÂ14ÈÕ	265/18723	0.180972392	0.207179744	0.121157745	IFI6	1
GO:0140546	GO:0140546	defense response to symbiont	1ÔÂ14ÈÕ	265/18723	0.180972392	0.207179744	0.121157745	IFI6	1
GO:0051962	GO:0051962	positive regulation of nervous system development	1ÔÂ14ÈÕ	272/18723	0.185311718	0.211733116	0.123820535	HES1	1
GO:0098742	GO:0098742	cell-cell adhesion via plasma-membrane adhesion molecules	1ÔÂ14ÈÕ	273/18723	0.185929876	0.212025298	0.123991402	CLDN10	1
GO:0031349	GO:0031349	positive regulation of defense response	1ÔÂ14ÈÕ	278/18723	0.189014139	0.215123096	0.12580298	CTSC	1
GO:1902105	GO:1902105	regulation of leukocyte differentiation	1ÔÂ14ÈÕ	279/18723	0.189629689	0.215404598	0.125967601	MAFB	1
GO:0021700	GO:0021700	developmental maturation	1ÔÂ14ÈÕ	280/18723	0.190244804	0.215684516	0.126131296	HES1	1
GO:0022409	GO:0022409	positive regulation of cell-cell adhesion	1ÔÂ14ÈÕ	284/18723	0.192700931	0.218046508	0.127512578	HES1	1
GO:0046651	GO:0046651	lymphocyte proliferation	1ÔÂ14ÈÕ	288/18723	0.19515014	0.220391567	0.128883957	HES1	1
GO:0032943	GO:0032943	mononuclear cell proliferation	1ÔÂ14ÈÕ	291/18723	0.196982516	0.221605331	0.129593761	HES1	1
GO:0060485	GO:0060485	mesenchyme development	1ÔÂ14ÈÕ	291/18723	0.196982516	0.221605331	0.129593761	HES1	1
GO:0001822	GO:0001822	kidney development	1ÔÂ14ÈÕ	293/18723	0.198201948	0.222549212	0.130145738	HES1	1
GO:0010720	GO:0010720	positive regulation of cell development	1ÔÂ14ÈÕ	298/18723	0.201243008	0.225530957	0.131889448	HES1	1
GO:0051056	GO:0051056	regulation of small GTPase mediated signal transduction	1ÔÂ14ÈÕ	302/18723	0.20366814	0.227377599	0.132969356	COL3A1	1
GO:0072001	GO:0072001	renal system development	1ÔÂ14ÈÕ	302/18723	0.20366814	0.227377599	0.132969356	HES1	1
GO:0007162	GO:0007162	negative regulation of cell adhesion	1ÔÂ14ÈÕ	303/18723	0.204273354	0.22761888	0.133110456	POSTN	1
GO:0022604	GO:0022604	regulation of cell morphogenesis	1ÔÂ14ÈÕ	309/18723	0.207895678	0.231214775	0.135213319	POSTN	1
GO:0019932	GO:0019932	second-messenger-mediated signaling	1ÔÂ14ÈÕ	312/18723	0.209701092	0.23278015	0.136128743	ADGRG6	1
GO:0045787	GO:0045787	positive regulation of cell cycle	1ÔÂ14ÈÕ	313/18723	0.210302047	0.233005109	0.136260298	HES1	1
GO:0018105	GO:0018105	peptidyl-serine phosphorylation	1ÔÂ14ÈÕ	315/18723	0.211502685	0.233892383	0.136779171	HIPK2	1
GO:0070661	GO:0070661	leukocyte proliferation	1ÔÂ14ÈÕ	318/18723	0.213300463	0.23542339	0.137674497	HES1	1
GO:1901214	GO:1901214	regulation of neuron death	1ÔÂ14ÈÕ	319/18723	0.213898876	0.23542339	0.137674497	HIPK2	1
GO:0009895	GO:0009895	negative regulation of catabolic process	1ÔÂ14ÈÕ	320/18723	0.214496867	0.23542339	0.137674497	HIPK2	1
GO:0071496	GO:0071496	cellular response to external stimulus	1ÔÂ14ÈÕ	320/18723	0.214496867	0.23542339	0.137674497	POSTN	1
GO:0043010	GO:0043010	camera-type eye development	1ÔÂ14ÈÕ	322/18723	0.21569158	0.236291338	0.138182069	HIPK2	1
GO:0008544	GO:0008544	epidermis development	1ÔÂ14ÈÕ	324/18723	0.216884607	0.237154196	0.138686664	HES1	1
GO:0060562	GO:0060562	epithelial tube morphogenesis	1ÔÂ14ÈÕ	325/18723	0.217480488	0.2373621	0.138808245	HES1	1
GO:0050863	GO:0050863	regulation of T cell activation	1ÔÂ14ÈÕ	329/18723	0.219859804	0.239512077	0.140065542	HES1	1
GO:1903037	GO:1903037	regulation of leukocyte cell-cell adhesion	1ÔÂ14ÈÕ	336/18723	0.224007451	0.243242286	0.142246951	HES1	1
GO:0007265	GO:0007265	Ras protein signal transduction	1ÔÂ14ÈÕ	337/18723	0.224598297	0.243242286	0.142246951	COL3A1	1
GO:0001655	GO:0001655	urogenital system development	1ÔÂ14ÈÕ	338/18723	0.225188726	0.243242286	0.142246951	HES1	1
GO:0018209	GO:0018209	peptidyl-serine modification	1ÔÂ14ÈÕ	338/18723	0.225188726	0.243242286	0.142246951	HIPK2	1
GO:0002697	GO:0002697	regulation of immune effector process	1ÔÂ14ÈÕ	339/18723	0.225778737	0.243242286	0.142246951	CFH	1
GO:0007568	GO:0007568	aging	1ÔÂ14ÈÕ	339/18723	0.225778737	0.243242286	0.142246951	CTSC	1
GO:0045765	GO:0045765	regulation of angiogenesis	1ÔÂ14ÈÕ	342/18723	0.227546269	0.244695896	0.143097015	HIPK2	1
GO:0030336	GO:0030336	negative regulation of cell migration	1ÔÂ14ÈÕ	344/18723	0.228722541	0.245509516	0.143572817	COL3A1	1
GO:1901342	GO:1901342	regulation of vasculature development	1ÔÂ14ÈÕ	348/18723	0.231070097	0.247575104	0.144780762	HIPK2	1
GO:2000146	GO:2000146	negative regulation of cell motility	1ÔÂ14ÈÕ	359/18723	0.237491709	0.253990219	0.148532292	COL3A1	1
GO:0070997	GO:0070997	neuron death	1ÔÂ14ÈÕ	361/18723	0.23865391	0.254767404	0.148986786	HIPK2	1
GO:0051251	GO:0051251	positive regulation of lymphocyte activation	1ÔÂ14ÈÕ	362/18723	0.239234394	0.254921896	0.149077132	HES1	1
GO:0050767	GO:0050767	regulation of neurogenesis	1ÔÂ14ÈÕ	364/18723	0.240394129	0.255679481	0.149520165	HES1	1
GO:0001701	GO:0001701	in utero embryonic development	1ÔÂ14ÈÕ	367/18723	0.242130654	0.255679481	0.149520165	HES1	1
GO:0009615	GO:0009615	response to virus	1ÔÂ14ÈÕ	367/18723	0.242130654	0.255679481	0.149520165	IFI6	1
GO:0051271	GO:0051271	negative regulation of cellular component movement	1ÔÂ14ÈÕ	367/18723	0.242130654	0.255679481	0.149520165	COL3A1	1
GO:1903706	GO:1903706	regulation of hemopoiesis	1ÔÂ14ÈÕ	367/18723	0.242130654	0.255679481	0.149520165	MAFB	1
GO:0001654	GO:0001654	eye development	1ÔÂ14ÈÕ	371/18723	0.244440287	0.25718987	0.150403433	HIPK2	1
GO:0007159	GO:0007159	leukocyte cell-cell adhesion	1ÔÂ14ÈÕ	371/18723	0.244440287	0.25718987	0.150403433	HES1	1
GO:0045862	GO:0045862	positive regulation of proteolysis	1ÔÂ14ÈÕ	372/18723	0.245016673	0.257333489	0.150487421	CTSC	1
GO:0030098	GO:0030098	lymphocyte differentiation	1ÔÂ14ÈÕ	374/18723	0.24616822	0.258079586	0.150923734	MAFB	1
GO:0150063	GO:0150063	visual system development	1ÔÂ14ÈÕ	375/18723	0.246743382	0.258219818	0.151005742	HIPK2	1
GO:0051346	GO:0051346	negative regulation of hydrolase activity	1ÔÂ14ÈÕ	379/18723	0.249039957	0.260157812	0.152139071	IFI6	1
GO:0048880	GO:0048880	sensory system development	1ÔÂ14ÈÕ	381/18723	0.250185805	0.260424725	0.152295161	HIPK2	1
GO:0050678	GO:0050678	regulation of epithelial cell proliferation	1ÔÂ14ÈÕ	381/18723	0.250185805	0.260424725	0.152295161	HES1	1
GO:0042692	GO:0042692	muscle cell differentiation	1ÔÂ14ÈÕ	384/18723	0.251901532	0.261744932	0.153067211	HES1	1
GO:0050727	GO:0050727	regulation of inflammatory response	1ÔÂ14ÈÕ	386/18723	0.253043325	0.262465151	0.153488392	CTSC	1
GO:0040013	GO:0040013	negative regulation of locomotion	1ÔÂ14ÈÕ	391/18723	0.25589073	0.264948809	0.154940824	COL3A1	1
GO:0001503	GO:0001503	ossification	1ÔÂ14ÈÕ	408/18723	0.265496694	0.274409128	0.160473174	MGP	1
GO:0034329	GO:0034329	cell junction assembly	1ÔÂ14ÈÕ	420/18723	0.272207907	0.280849427	0.164239431	CLDN10	1
GO:0048608	GO:0048608	reproductive structure development	1ÔÂ14ÈÕ	424/18723	0.274432293	0.282371358	0.165129449	HES1	1
GO:1903131	GO:1903131	mononuclear cell differentiation	1ÔÂ14ÈÕ	426/18723	0.275542118	0.282371358	0.165129449	MAFB	1
GO:0031331	GO:0031331	positive regulation of cellular catabolic process	1ÔÂ14ÈÕ	427/18723	0.276096439	0.282371358	0.165129449	CTSC	1
GO:0032103	GO:0032103	positive regulation of response to external stimulus	1ÔÂ14ÈÕ	427/18723	0.276096439	0.282371358	0.165129449	CTSC	1
GO:0061458	GO:0061458	reproductive system development	1ÔÂ14ÈÕ	427/18723	0.276096439	0.282371358	0.165129449	HES1	1
GO:0052548	GO:0052548	regulation of endopeptidase activity	1ÔÂ14ÈÕ	432/18723	0.278862141	0.284702186	0.166492506	IFI6	1
GO:0042391	GO:0042391	regulation of membrane potential	1ÔÂ14ÈÕ	434/18723	0.279965672	0.285330868	0.166860156	IFI6	1
GO:0045785	GO:0045785	positive regulation of cell adhesion	1ÔÂ14ÈÕ	437/18723	0.281618028	0.28601831	0.16726217	HES1	1
GO:0050673	GO:0050673	epithelial cell proliferation	1ÔÂ14ÈÕ	437/18723	0.281618028	0.28601831	0.16726217	HES1	1
GO:0022407	GO:0022407	regulation of cell-cell adhesion	1ÔÂ14ÈÕ	448/18723	0.287646592	0.29163476	0.170546643	HES1	1
GO:0009314	GO:0009314	response to radiation	1ÔÂ14ÈÕ	456/18723	0.292001459	0.295537809	0.172829128	COL3A1	1
GO:0007346	GO:0007346	regulation of mitotic cell cycle	1ÔÂ14ÈÕ	457/18723	0.292544076	0.295575621	0.17285124	HES1	1
GO:0052547	GO:0052547	regulation of peptidase activity	1ÔÂ14ÈÕ	461/18723	0.294710684	0.297251293	0.173831165	IFI6	1
GO:0001819	GO:0001819	positive regulation of cytokine production	1ÔÂ14ÈÕ	467/18723	0.297949045	0.300000329	0.175438789	POSTN	1
GO:0031667	GO:0031667	response to nutrient levels	1ÔÂ14ÈÕ	474/18723	0.301709681	0.303264885	0.177347886	POSTN	1
GO:0043410	GO:0043410	positive regulation of MAPK cascade	1ÔÂ14ÈÕ	480/18723	0.304918186	0.305964217	0.178926443	HIPK2	1
GO:0016049	GO:0016049	cell growth	1ÔÂ14ÈÕ	482/18723	0.305984642	0.306508588	0.179244788	POSTN	1
GO:0009896	GO:0009896	positive regulation of catabolic process	1ÔÂ14ÈÕ	492/18723	0.311294168	0.311294168	0.182043373	CTSC	1
