# Supplementary material for: Single-cell RNA sequencing reveals critical modulators of extracellular matrix of penile cavernous cells in erectile dysfunction
Source: Sci Rep. 2024 Mar 11;14:5886. doi: 10.1038/s41598-024-56428-0 (PMC10928087; doi:10.1038/s41598-024-56428-0)
Supplement: Supplementary file 21 — Supplementary Table S20. [file 41598_2024_56428_MOESM21_ESM.csv]

Table S20 GO enrichment analysis of the DEGs in pseudo-time analysis of Ecs subpopulation
ID	Description	GeneRatio	BgRatio	pvalue	p.adjust	qvalue	geneID	Count	cluster
GO:0002181	cytoplasmic translation	58/384	148/18723	2.23E-59	7.48E-56	6.98E-56	RPL11/RPS7/RPL15/RPSA/RPL14/TMA7/RPL29/RPL24/RPL22L1/RPL35A/RPS3A/RPS23/RPS14/RPS10/RPL10A/RPS12/RPS4X/RPL36A/RPL10/EIF3E/RPL8/RPL35/RPL12/RPL7A/RPLP2/EIF3F/RPS3/RPS25/YBX3/RPS26/RPL41/RPLP0/RPLP1/RPS17/RPS2/RPS15A/RPL13/RPL26/RPL23A/RPL19/RPL17/RPS21/RPS15/EEF2/RPL36/RPS28/EIF3G/RPL18A/UBA52/EIF3K/RPS19/RPL18/RPS9/RPL28/RPS5/EIF3D/EIF3L/RPL3	58	1
GO:0042773	ATP synthesis coupled electron transport	29/384	95/18723	2.43E-26	2.72E-23	2.54E-23	PARK7/NDUFS5/UQCRH/COA6/COX7A2L/COX5B/NDUFB4/COX7C/COX7A2/NDUFA4/CHCHD2/NDUFB2/UQCRB/COX6C/COX8A/NDUFC2/NDUFB8/NDUFA12/ISCU/COX6A1/NDUFB1/COX5A/NDUFB10/NDUFAB1/COX4I1/NDUFV2/NDUFB7/COX7A1/NDUFA3	29	1
GO:0042775	mitochondrial ATP synthesis coupled electron transport	29/384	95/18723	2.43E-26	2.72E-23	2.54E-23	PARK7/NDUFS5/UQCRH/COA6/COX7A2L/COX5B/NDUFB4/COX7C/COX7A2/NDUFA4/CHCHD2/NDUFB2/UQCRB/COX6C/COX8A/NDUFC2/NDUFB8/NDUFA12/ISCU/COX6A1/NDUFB1/COX5A/NDUFB10/NDUFAB1/COX4I1/NDUFV2/NDUFB7/COX7A1/NDUFA3	29	1
GO:0006119	oxidative phosphorylation	33/384	141/18723	1.11E-25	9.32E-23	8.70E-23	PARK7/NDUFS5/UQCRH/COA6/COX7A2L/COX5B/NDUFB4/COX7C/COX7A2/NDUFA4/CHCHD2/NDUFB2/COX7B/UQCRB/COX6C/STOML2/COX8A/NDUFC2/NDUFB8/NDUFA12/ISCU/COX6A1/NDUFB1/COX5A/NDUFB10/NDUFAB1/NUPR1/COX4I1/NDUFV2/NDUFB7/COX6B1/COX7A1/NDUFA3	33	1
GO:0022904	respiratory electron transport chain	29/384	114/18723	8.12E-24	5.46E-21	5.09E-21	PARK7/NDUFS5/UQCRH/COA6/COX7A2L/COX5B/NDUFB4/COX7C/COX7A2/NDUFA4/CHCHD2/NDUFB2/UQCRB/COX6C/COX8A/NDUFC2/NDUFB8/NDUFA12/ISCU/COX6A1/NDUFB1/COX5A/NDUFB10/NDUFAB1/COX4I1/NDUFV2/NDUFB7/COX7A1/NDUFA3	29	1
GO:0019646	aerobic electron transport chain	26/384	87/18723	1.83E-23	1.02E-20	9.55E-21	PARK7/NDUFS5/UQCRH/COX7A2L/COX5B/NDUFB4/COX7C/COX7A2/NDUFA4/NDUFB2/UQCRB/COX6C/COX8A/NDUFC2/NDUFB8/ISCU/COX6A1/NDUFB1/COX5A/NDUFB10/NDUFAB1/COX4I1/NDUFV2/NDUFB7/COX7A1/NDUFA3	26	1
GO:0009060	aerobic respiration	34/384	189/18723	1.92E-22	9.21E-20	8.60E-20	PARK7/NDUFS5/UQCRH/COA6/COX7A2L/COX5B/NDUFB4/COX7C/COX7A2/NDUFA4/CHCHD2/NDUFB2/COX7B/UQCRB/COX6C/STOML2/COX8A/ARL2/NDUFC2/NDUFB8/NDUFA12/ISCU/COX6A1/NDUFB1/COX5A/NDUFB10/NDUFAB1/NUPR1/COX4I1/NDUFV2/NDUFB7/COX6B1/COX7A1/NDUFA3	34	1
GO:0046034	ATP metabolic process	39/384	277/18723	1.43E-21	6.02E-19	5.62E-19	PARK7/NDUFS5/UQCRH/GUK1/COA6/COX7A2L/COX5B/NDUFB4/COX7C/COX7A2/NDUFA4/CHCHD2/FIS1/NDUFB2/COX7B/UQCRB/COX6C/STOML2/COX8A/ARL2/NDUFC2/NDUFB8/GAPDH/NDUFA12/ISCU/COX6A1/NDUFB1/COX5A/NDUFB10/NDUFAB1/NUPR1/ALDOA/COX4I1/NDUFV2/NDUFB7/COX6B1/COX7A1/NDUFA3/TSPO	39	1
GO:0045333	cellular respiration	35/384	230/18723	1.39E-20	5.19E-18	4.84E-18	PARK7/NDUFS5/UQCRH/COA6/COX7A2L/COX5B/NDUFB4/COX7C/PRELID1/COX7A2/NDUFA4/CHCHD2/NDUFB2/COX7B/UQCRB/COX6C/STOML2/COX8A/ARL2/NDUFC2/NDUFB8/NDUFA12/ISCU/COX6A1/NDUFB1/COX5A/NDUFB10/NDUFAB1/NUPR1/COX4I1/NDUFV2/NDUFB7/COX6B1/COX7A1/NDUFA3	35	1
GO:0022900	electron transport chain	31/384	175/18723	2.37E-20	7.97E-18	7.44E-18	PARK7/NDUFS5/UQCRH/COA6/COX7A2L/COX5B/NDUFB4/COX7C/COX7A2/NDUFA4/CHCHD2/NDUFB2/COX7B/UQCRB/COX6C/COX8A/NDUFC2/NDUFB8/NDUFA12/ISCU/COX6A1/NDUFB1/COX5A/NDUFB10/NDUFAB1/COX4I1/NDUFV2/NDUFB7/COX6B1/COX7A1/NDUFA3	31	1
GO:0015980	energy derivation by oxidation of organic compounds	36/384	318/18723	7.60E-17	2.32E-14	2.17E-14	PARK7/NDUFS5/UQCRH/COA6/COX7A2L/COX5B/NDUFB4/COX7C/PRELID1/COX7A2/NDUFA4/CHCHD2/NDUFB2/COX7B/UQCRB/COX6C/STOML2/COX8A/ARL2/NDUFC2/NDUFB8/NDUFA12/ISCU/COX6A1/HMGB1/NDUFB1/COX5A/NDUFB10/NDUFAB1/NUPR1/COX4I1/NDUFV2/NDUFB7/COX6B1/COX7A1/NDUFA3	36	1
GO:0022613	ribonucleoprotein complex biogenesis	43/384	463/18723	1.06E-16	2.97E-14	2.78E-14	MRPL20/RPL11/RPS7/RPSA/RPL14/RRP9/RPL24/RPL35A/MRPL36/RPS14/NHP2/RPP40/LSM2/RPL10A/RPL10/EIF3E/RPL35/RPL7A/EIF3F/TRMT112/RPS25/RPLP0/SRSF9/NOP10/RPS27L/RPS17/C1QBP/RPL26/RPL23A/RPS21/WDR18/RPS15/RPS28/EIF3G/EIF3K/RPS19/SNRPD2/RPS5/EIF3D/EIF3L/RPL3/SNU13/RRP1	43	1
GO:0042254	ribosome biogenesis	34/384	299/18723	4.99E-16	1.29E-13	1.20E-13	MRPL20/RPL11/RPS7/RPSA/RPL14/RRP9/RPL24/RPL35A/MRPL36/RPS14/NHP2/RPP40/RPL10A/RPL10/RPL35/RPL7A/TRMT112/RPS25/RPLP0/NOP10/RPS27L/RPS17/C1QBP/RPL26/RPL23A/RPS21/WDR18/RPS15/RPS28/RPS19/RPS5/RPL3/SNU13/RRP1	34	1
GO:0010257	NADH dehydrogenase complex assembly	15/384	57/18723	3.67E-13	8.23E-11	7.68E-11	NDUFS5/NDUFAF3/NDUFB4/NDUFB2/NDUFB11/NDUFC2/TMEM126A/NDUFB8/NDUFA12/NDUFB1/NDUFB10/NDUFAB1/NDUFA11/NDUFB7/NDUFA3	15	1
GO:0032981	mitochondrial respiratory chain complex I assembly	15/384	57/18723	3.67E-13	8.23E-11	7.68E-11	NDUFS5/NDUFAF3/NDUFB4/NDUFB2/NDUFB11/NDUFC2/TMEM126A/NDUFB8/NDUFA12/NDUFB1/NDUFB10/NDUFAB1/NDUFA11/NDUFB7/NDUFA3	15	1
GO:0006091	generation of precursor metabolites and energy	39/384	490/18723	4.56E-13	9.59E-11	8.95E-11	PARK7/NDUFS5/UQCRH/COA6/COX7A2L/COX5B/NDUFB4/COX7C/PRELID1/COX7A2/NDUFA4/CHCHD2/NDUFB2/COX7B/UQCRB/COX6C/STOML2/COX8A/ARL2/NDUFC2/NDUFB8/GAPDH/PHB2/NDUFA12/ISCU/COX6A1/HMGB1/NDUFB1/COX5A/NDUFB10/NDUFAB1/NUPR1/ALDOA/COX4I1/NDUFV2/NDUFB7/COX6B1/COX7A1/NDUFA3	39	1
GO:0042255	ribosome assembly	15/384	61/18723	1.09E-12	2.15E-10	2.01E-10	MRPL20/RPL11/RPSA/RPL24/RPS14/RPL10/RPLP0/RPS27L/C1QBP/RPL23A/RPS15/RPS28/RPS19/RPS5/RPL3	15	1
GO:0006120	mitochondrial electron transport, NADH to ubiquinone	14/384	51/18723	1.20E-12	2.23E-10	2.08E-10	PARK7/NDUFS5/NDUFB4/NDUFA4/NDUFB2/NDUFC2/NDUFB8/ISCU/NDUFB1/NDUFB10/NDUFAB1/NDUFV2/NDUFB7/NDUFA3	14	1
GO:0006123	mitochondrial electron transport, cytochrome c to oxygen	10/384	21/18723	3.38E-12	5.98E-10	5.59E-10	COX7A2L/COX5B/COX7C/COX7A2/COX6C/COX8A/COX6A1/COX5A/COX4I1/COX7A1	10	1
GO:0042273	ribosomal large subunit biogenesis	15/384	72/18723	1.45E-11	2.44E-09	2.28E-09	MRPL20/RPL11/RPL14/RPL24/RPL35A/NHP2/RPL10A/RPL10/RPL35/RPL7A/RPLP0/RPL26/RPL23A/RPL3/SNU13	15	1
GO:0022618	ribonucleoprotein complex assembly	24/384	220/18723	2.78E-11	4.45E-09	4.15E-09	MRPL20/RPL11/RPSA/RPL24/RPS14/LSM2/RPL10/EIF3E/EIF3F/RPLP0/SRSF9/RPS27L/RPL23A/RPS15/RPS28/EIF3G/EIF3K/RPS19/SNRPD2/RPS5/EIF3D/EIF3L/RPL3/SNU13	24	1
GO:0071826	ribonucleoprotein complex subunit organization	24/384	227/18723	5.39E-11	8.23E-09	7.69E-09	MRPL20/RPL11/RPSA/RPL24/RPS14/LSM2/RPL10/EIF3E/EIF3F/RPLP0/SRSF9/RPS27L/RPL23A/RPS15/RPS28/EIF3G/EIF3K/RPS19/SNRPD2/RPS5/EIF3D/EIF3L/RPL3/SNU13	24	1
GO:0033108	mitochondrial respiratory chain complex assembly	16/384	93/18723	6.50E-11	9.49E-09	8.86E-09	NDUFS5/NDUFAF3/NDUFB4/NDUFB2/NDUFB11/NDUFC2/TMEM126A/NDUFB8/COX14/NDUFA12/NDUFB1/NDUFB10/NDUFAB1/NDUFA11/NDUFB7/NDUFA3	16	1
GO:0006364	rRNA processing	23/384	225/18723	2.69E-10	3.77E-08	3.52E-08	RPL11/RPS7/RPL14/RRP9/RPL35A/RPS14/NHP2/RPP40/RPL10A/RPL35/RPL7A/TRMT112/RPS25/NOP10/RPS17/RPL26/RPS21/WDR18/RPS15/RPS28/RPS19/SNU13/RRP1	23	1
GO:0016072	rRNA metabolic process	23/384	236/18723	6.95E-10	9.35E-08	8.73E-08	RPL11/RPS7/RPL14/RRP9/RPL35A/RPS14/NHP2/RPP40/RPL10A/RPL35/RPL7A/TRMT112/RPS25/NOP10/RPS17/RPL26/RPS21/WDR18/RPS15/RPS28/RPS19/SNU13/RRP1	23	1
GO:0042274	ribosomal small subunit biogenesis	13/384	73/18723	2.63E-09	3.40E-07	3.18E-07	RPS7/RPSA/RPS14/RPP40/RPS25/RPS27L/RPS17/RPS21/RPS15/RPS28/RPS19/RPS5/SNU13	13	1
GO:1902600	proton transmembrane transport	18/384	157/18723	3.93E-09	4.89E-07	4.56E-07	PARK7/UQCRH/COX7A2L/COX5B/ATP6V0E1/NDUFA4/COX7B/SLC25A5/STOML2/ATP6V1G1/COX8A/PHB2/SLC25A3/COX6A1/COX5A/COX4I1/COX6B1/COX7A1	18	1
GO:0098869	cellular oxidant detoxification	14/384	101/18723	1.87E-08	2.25E-06	2.10E-06	PARK7/PRDX1/MGST3/PRDX6/GPX1/MGST2/GSTK1/PRDX4/TXN/PRDX5/GSTP1/TXNDC17/GPX4/PRDX2	14	1
GO:0097237	cellular response to toxic substance	15/384	124/18723	3.81E-08	4.42E-06	4.13E-06	PARK7/PRDX1/MGST3/PRDX6/GPX1/MGST2/FIS1/GSTK1/PRDX4/TXN/PRDX5/GSTP1/TXNDC17/GPX4/PRDX2	15	1
GO:0000028	ribosomal small subunit assembly	7/384	19/18723	5.89E-08	6.60E-06	6.16E-06	RPSA/RPS14/RPS27L/RPS15/RPS28/RPS19/RPS5	7	1
GO:0098754	detoxification	16/384	152/18723	9.73E-08	1.05E-05	9.85E-06	PARK7/PRDX1/MGST3/PRDX6/GPX1/MGST2/GSTK1/PRDX4/TXN/PRDX5/GSTP1/MT2A/MT1X/TXNDC17/GPX4/PRDX2	16	1
GO:1990748	cellular detoxification	14/384	116/18723	1.12E-07	1.18E-05	1.10E-05	PARK7/PRDX1/MGST3/PRDX6/GPX1/MGST2/GSTK1/PRDX4/TXN/PRDX5/GSTP1/TXNDC17/GPX4/PRDX2	14	1
GO:0034470	ncRNA processing	26/384	395/18723	1.95E-07	1.98E-05	1.85E-05	RPL11/RPS7/TPRKB/RPL14/RRP9/RPL35A/RPS14/NHP2/RPP40/RPL10A/RPL35/RPL7A/TRMT112/RPS25/NOP10/RPS17/RPL26/RPS21/WDR18/RPS15/RPS28/TRMT1/RPS19/CTU1/SNU13/RRP1	26	1
GO:0001732	formation of cytoplasmic translation initiation complex	6/384	16/18723	4.82E-07	4.76E-05	4.45E-05	EIF3E/EIF3F/EIF3G/EIF3K/EIF3D/EIF3L	6	1
GO:0009636	response to toxic substance	20/384	262/18723	5.19E-07	4.98E-05	4.65E-05	PARK7/PRDX1/MGST3/PRDX6/GPX1/MGST2/FIS1/GSTK1/PRDX4/TXN/PRDX5/GSTP1/SRSF9/NUPR1/MT2A/MT1X/TXNDC17/GPX4/PRDX2/UBA52	20	1
GO:0000027	ribosomal large subunit assembly	7/384	27/18723	9.01E-07	8.41E-05	7.85E-05	MRPL20/RPL11/RPL24/RPL10/RPLP0/RPL23A/RPL3	7	1
GO:0140694	non-membrane-bounded organelle assembly	23/384	367/18723	2.31E-06	0.000209412	0.000195511	MRPL20/RPL11/LSM3/RPSA/RPL24/RPS23/RPS14/EDN1/TUBB/RPL10/GSN/RPS3/RPLP0/RPS27L/C1QBP/RPL23A/CIRBP/RPS15/RPS28/RPS19/RPS5/CHMP2A/RPL3	23	1
GO:1903715	regulation of aerobic respiration	7/384	33/18723	3.90E-06	0.000344699	0.000321818	PARK7/COX7A2L/COX7A2/ARL2/ISCU/NUPR1/COX7A1	7	1
GO:0045454	cell redox homeostasis	7/384	35/18723	5.92E-06	0.000510319	0.000476444	PRDX1/PRDX6/GPX1/PRDX4/TXN/PRDX5/PRDX2	7	1
GO:0043457	regulation of cellular respiration	8/384	49/18723	6.29E-06	0.000528863	0.000493757	PARK7/COX7A2L/PRELID1/COX7A2/ARL2/ISCU/NUPR1/COX7A1	8	1
GO:0034660	ncRNA metabolic process	26/384	485/18723	8.79E-06	0.000720376	0.000672557	RPL11/RPS7/TPRKB/RPL14/RRP9/RPL35A/RPS14/NHP2/RPP40/RPL10A/RPL35/RPL7A/TRMT112/RPS25/NOP10/RPS17/RPL26/RPS21/WDR18/RPS15/RPS28/TRMT1/RPS19/CTU1/SNU13/RRP1	26	1
GO:0051099	positive regulation of binding	14/384	173/18723	1.38E-05	0.001107413	0.001033902	PARK7/RPL11/S100A10/CALM2/EIF3E/TXN/EDF1/BAMBI/HMGB1/RAMP2/NME1/CLDN5/EIF3D/TIAM1	14	1
GO:0043467	regulation of generation of precursor metabolites and energy	12/384	130/18723	1.53E-05	0.00119453	0.001115236	PARK7/COX7A2L/PRELID1/COX7A2/NDUFA4/CHCHD2/ARL2/PHB2/ISCU/HMGB1/NUPR1/COX7A1	12	1
GO:2001244	positive regulation of intrinsic apoptotic signaling pathway	8/384	58/18723	2.28E-05	0.00174006	0.001624553	PARK7/RPL11/RPS7/FIS1/RPS3/NUPR1/RPL26/UBB	8	1
GO:0006413	translational initiation	11/384	118/18723	3.15E-05	0.002352028	0.002195899	RPS3A/EIF4EBP1/EIF3E/EIF3F/RPS3/RPS17/EIF3G/EIF3K/RPS5/EIF3D/EIF3L	11	1
GO:0097250	mitochondrial respirasome assembly	4/384	10/18723	3.32E-05	0.002423761	0.00226287	COX7A2L/HIGD1A/COX7A2/COX7A1	4	1
GO:0042744	hydrogen peroxide catabolic process	6/384	32/18723	4.13E-05	0.002953075	0.002757048	PRDX1/PRDX6/GPX1/PRDX4/PRDX5/PRDX2	6	1
GO:0006690	icosanoid metabolic process	11/384	123/18723	4.63E-05	0.00324199	0.003026785	MGST3/GPX1/MGST2/EDN1/ANXA1/GSTP1/AKR1C2/AKR1C1/AKR1C3/GPX4/MIF	11	1
GO:0006979	response to oxidative stress	23/384	446/18723	5.29E-05	0.003626586	0.003385851	PARK7/PRDX1/PRDX6/GPX1/NDUFB4/EDN1/CHCHD2/PRDX4/NAPRT/ANXA1/TXN/PRDX5/GSTP1/RPS3/AKR1C3/BTG1/NDUFA12/PSMB5/GPX4/EEF2/PRDX2/HMOX1/RBX1	23	1
GO:0006692	prostanoid metabolic process	7/384	49/18723	5.91E-05	0.003826567	0.003572558	EDN1/ANXA1/GSTP1/AKR1C2/AKR1C1/AKR1C3/MIF	7	1
GO:0006693	prostaglandin metabolic process	7/384	49/18723	5.91E-05	0.003826567	0.003572558	EDN1/ANXA1/GSTP1/AKR1C2/AKR1C1/AKR1C3/MIF	7	1
GO:0002183	cytoplasmic translational initiation	6/384	34/18723	5.92E-05	0.003826567	0.003572558	EIF3E/EIF3F/EIF3G/EIF3K/EIF3D/EIF3L	6	1
GO:0051438	regulation of ubiquitin-protein transferase activity	7/384	53/18723	9.89E-05	0.006268863	0.005852732	PARK7/RPL11/RPS7/ARRDC3/SKP1/RPS2/RPS15	7	1
GO:1901798	positive regulation of signal transduction by p53 class mediator	5/384	25/18723	0.000133916	0.008335024	0.00778174	RPL11/RPS7/RPL26/UBB/RPS15	5	1
GO:0033559	unsaturated fatty acid metabolic process	10/384	116/18723	0.000138724	0.008477309	0.00791458	GPX1/EDN1/ANXA1/FADS3/GSTP1/AKR1C2/AKR1C1/AKR1C3/GPX4/MIF	10	1
GO:1901857	positive regulation of cellular respiration	4/384	14/18723	0.000148146	0.008768258	0.008186215	PARK7/PRELID1/ISCU/NUPR1	4	1
GO:2001242	regulation of intrinsic apoptotic signaling pathway	12/384	164/18723	0.000148894	0.008768258	0.008186215	PARK7/RPL11/RPS7/GPX1/FIS1/RPS3/YBX3/ERP29/NUPR1/RPL26/UBB/MIF	12	1
GO:2001233	regulation of apoptotic signaling pathway	19/384	356/18723	0.000151312	0.008768258	0.008186215	PARK7/RPL11/RPS7/GPX1/TNFSF10/PRELID1/FIS1/SLC25A5/TRAF2/GSTP1/RPS3/YBX3/ERP29/NUPR1/RPL26/UBB/PRDX2/MIF/HMOX1	19	1
GO:0072332	intrinsic apoptotic signaling pathway by p53 class mediator	8/384	76/18723	0.000162639	0.009264937	0.008649924	RPL11/RPS7/HINT1/RPS27L/NUPR1/RPL26/UBB/MIF	8	1
GO:0042743	hydrogen peroxide metabolic process	7/384	58/18723	0.000176621	0.009893703	0.009236953	PARK7/PRDX1/PRDX6/GPX1/PRDX4/PRDX5/PRDX2	7	1
GO:0000302	response to reactive oxygen species	14/384	222/18723	0.000207889	0.011454359	0.010694012	PARK7/PRDX1/GPX1/EDN1/ANXA1/TXN/PRDX5/GSTP1/RPS3/AKR1C3/EEF2/PRDX2/HMOX1/RBX1	14	1
GO:0010498	proteasomal protein catabolic process	23/384	490/18723	0.000213154	0.011554983	0.010787956	PARK7/RPL11/GPX1/SKP1/PSMB8/PSMB9/PSMB1/SEC61B/UBXN1/FBXL14/PSMB5/PSME1/PSME2/SPSB3/NUPR1/PSMB10/PSMB6/UBB/PSMB3/SUMO2/PSMA7/PSMD8/RBX1	23	1
GO:0000470	maturation of LSU-rRNA	5/384	28/18723	0.000235507	0.012564098	0.011730086	NHP2/RPL10A/RPL35/RPL7A/SNU13	5	1
GO:0019081	viral translation	4/384	16/18723	0.000260738	0.01369283	0.012783891	EIF3F/EIF3G/EIF3D/EIF3L	4	1
GO:2001235	positive regulation of apoptotic signaling pathway	10/384	126/18723	0.000273485	0.014141262	0.013202556	PARK7/RPL11/RPS7/TNFSF10/FIS1/TRAF2/RPS3/NUPR1/RPL26/UBB	10	1
GO:1902253	regulation of intrinsic apoptotic signaling pathway by p53 class mediator	5/384	29/18723	0.00027982	0.01424964	0.01330374	RPL11/RPS7/RPL26/UBB/MIF	5	1
GO:0031397	negative regulation of protein ubiquitination	8/384	83/18723	0.000300455	0.015072077	0.014071584	PARK7/RPL11/RPS7/VPS28/UBXN1/RPS3/RPS15/TSPO	8	1
GO:0097193	intrinsic apoptotic signaling pathway	16/384	288/18723	0.000318644	0.015749431	0.014703974	PARK7/RPL11/RPS7/GPX1/HINT1/FIS1/TRAF2/RPS3/YBX3/ERP29/RPS27L/NUPR1/RPL26/UBB/MIF/HMOX1	16	1
GO:0006749	glutathione metabolic process	7/384	64/18723	0.000328481	0.016000379	0.014938264	PARK7/GPX1/MGST2/CLIC1/GSTK1/GSTP1/GPX4	7	1
GO:0032507	maintenance of protein location in cell	7/384	65/18723	0.000361736	0.017368478	0.016215548	PARK7/TMSB10/SKP1/TXN/GSN/ARL2/TSPO	7	1
GO:0031396	regulation of protein ubiquitination	13/384	210/18723	0.000415001	0.019645329	0.01834126	PARK7/RPL11/RPS7/ARRDC3/SKP1/VPS28/UBXN1/RPS3/RPS2/UBB/RPS15/RBX1/TSPO	13	1
GO:0045116	protein neddylation	4/384	18/18723	0.000424376	0.01981011	0.018495103	RPL11/RNF7/NEDD8/RBX1	4	1
GO:0045727	positive regulation of translation	10/384	136/18723	0.000503822	0.023196533	0.021656733	RPS4X/EIF3E/YBX3/RPS27L/C1QBP/RPL26/CIRBP/EEF2/RPS9/EIF3D	10	1
GO:0051444	negative regulation of ubiquitin-protein transferase activity	4/384	19/18723	0.000528894	0.023788001	0.022208939	PARK7/RPL11/RPS7/RPS15	4	1
GO:0030490	maturation of SSU-rRNA	6/384	50/18723	0.000530824	0.023788001	0.022208939	RPS14/RPP40/RPS21/RPS28/RPS19/SNU13	6	1
GO:0052547	regulation of peptidase activity	21/384	461/18723	0.000588229	0.026013651	0.024286849	PARK7/HSPE1/GPX1/TNFSF10/PRELID1/PSMB8/PSMB9/FIS1/TIMP1/GSN/UBXN1/PRDX5/RPS3/CASP1/GAPDH/HMGB1/PSME1/PSME2/RPS27L/CST3/CSTB	21	1
GO:0052548	regulation of endopeptidase activity	20/384	432/18723	0.000646514	0.028219906	0.026346651	PARK7/HSPE1/GPX1/TNFSF10/PRELID1/PSMB8/PSMB9/FIS1/TIMP1/GSN/PRDX5/RPS3/CASP1/GAPDH/HMGB1/PSME1/PSME2/RPS27L/CST3/CSTB	20	1
GO:0051101	regulation of DNA binding	9/384	118/18723	0.000732349	0.031556742	0.029461986	PARK7/CALM2/TXN/EDF1/TAF10/HMGB1/NME1/ID1/HMOX1	9	1
GO:1903321	negative regulation of protein modification by small protein conjugation or removal	8/384	95/18723	0.000748614	0.031849276	0.029735101	PARK7/RPL11/RPS7/VPS28/UBXN1/RPS3/RPS15/TSPO	8	1
GO:0051881	regulation of mitochondrial membrane potential	7/384	74/18723	0.000798904	0.033563974	0.031335977	PARK7/PRELID1/CLIC1/STOML2/CASP1/UBB/TSPO	7	1
GO:0006414	translational elongation	6/384	55/18723	0.000888689	0.03687509	0.034427298	EEF1B2/EEF1D/RPLP2/RPLP1/TUFM/EEF2	6	1
GO:0030638	polyketide metabolic process	3/384	10/18723	0.000922776	0.036922022	0.034471115	AKR1C2/AKR1C1/AKR1C3	3	1
GO:0030647	aminoglycoside antibiotic metabolic process	3/384	10/18723	0.000922776	0.036922022	0.034471115	AKR1C2/AKR1C1/AKR1C3	3	1
GO:0044598	doxorubicin metabolic process	3/384	10/18723	0.000922776	0.036922022	0.034471115	AKR1C2/AKR1C1/AKR1C3	3	1
GO:0043388	positive regulation of DNA binding	6/384	56/18723	0.000978399	0.0379762	0.035455316	PARK7/CALM2/TXN/EDF1/HMGB1/NME1	6	1
GO:0046456	icosanoid biosynthetic process	6/384	56/18723	0.000978399	0.0379762	0.035455316	MGST3/MGST2/EDN1/ANXA1/AKR1C3/MIF	6	1
GO:0000377	RNA splicing, via transesterification reactions with bulged adenosine as nucleophile	16/384	320/18723	0.000994319	0.0379762	0.035455316	PRDX6/SF3B6/LSM3/LSM2/SF3B5/BUD31/PQBP1/HNRNPA1/SRSF9/SAP18/C1QBP/CIRBP/LSM7/UBL5/SNRPD2/SNU13	16	1
GO:0000398	mRNA splicing, via spliceosome	16/384	320/18723	0.000994319	0.0379762	0.035455316	PRDX6/SF3B6/LSM3/LSM2/SF3B5/BUD31/PQBP1/HNRNPA1/SRSF9/SAP18/C1QBP/CIRBP/LSM7/UBL5/SNRPD2/SNU13	16	1
GO:0071398	cellular response to fatty acid	5/384	38/18723	0.001016831	0.038399661	0.035850667	EDN1/AKR1C2/AKR1C1/AKR1C3/NME1	5	1
GO:0000375	RNA splicing, via transesterification reactions	16/384	324/18723	0.001132112	0.040493415	0.037805437	PRDX6/SF3B6/LSM3/LSM2/SF3B5/BUD31/PQBP1/HNRNPA1/SRSF9/SAP18/C1QBP/CIRBP/LSM7/UBL5/SNRPD2/SNU13	16	1
GO:0002082	regulation of oxidative phosphorylation	4/384	23/18723	0.001132514	0.040493415	0.037805437	COX7A2L/COX7A2/NUPR1/COX7A1	4	1
GO:0018279	protein N-linked glycosylation via asparagine	4/384	23/18723	0.001132514	0.040493415	0.037805437	OST4/ALG5/DAD1/NUDT14	4	1
GO:0051457	maintenance of protein location in nucleus	4/384	23/18723	0.001132514	0.040493415	0.037805437	PARK7/SKP1/TXN/ARL2	4	1
GO:1904666	regulation of ubiquitin protein ligase activity	4/384	23/18723	0.001132514	0.040493415	0.037805437	RPL11/RPS7/SKP1/RPS15	4	1
GO:0010950	positive regulation of endopeptidase activity	11/384	179/18723	0.001202928	0.04255831	0.039733263	HSPE1/TNFSF10/PRELID1/FIS1/GSN/RPS3/CASP1/HMGB1/PSME1/PSME2/RPS27L	11	1
GO:1902905	positive regulation of supramolecular fiber organization	12/384	209/18723	0.00131701	0.046109053	0.043048305	S100A10/BRK1/GPX1/EDN1/ARPC1B/GSN/ARL2/RPS3/ARPC3/DSTN/ID1/GMFG	12	1
GO:0018196	peptidyl-asparagine modification	4/384	24/18723	0.001337226	0.046334203	0.043258509	OST4/ALG5/DAD1/NUDT14	4	1
GO:0051098	regulation of binding	17/384	363/18723	0.001426117	0.048910005	0.045663329	PARK7/RPL11/S100A10/CALM2/EIF3E/TXN/EDF1/TAF10/BAMBI/HMGB1/RAMP2/NME1/ID1/CLDN5/HMOX1/EIF3D/TIAM1	17	1
GO:1903320	regulation of protein modification by small protein conjugation or removal	13/384	242/18723	0.001537937	0.05221217	0.048746294	PARK7/RPL11/RPS7/ARRDC3/SKP1/VPS28/UBXN1/RPS3/RPS2/UBB/RPS15/RBX1/TSPO	13	1
GO:0033119	negative regulation of RNA splicing	4/384	25/18723	0.001566428	0.052647655	0.049152871	RPS26/SRSF9/SAP18/C1QBP	4	1
GO:0072595	maintenance of protein localization in organelle	5/384	42/18723	0.001611695	0.053632733	0.050072559	PARK7/SKP1/TXN/ARL2/TSPO	5	1
GO:1904667	negative regulation of ubiquitin protein ligase activity	3/384	12/18723	0.001640885	0.05406878	0.050479661	RPL11/RPS7/RPS15	3	1
GO:0034250	positive regulation of cellular amide metabolic process	10/384	162/18723	0.001919313	0.062629229	0.058471862	RPS4X/EIF3E/YBX3/RPS27L/C1QBP/RPL26/CIRBP/EEF2/RPS9/EIF3D	10	1
GO:0061178	regulation of insulin secretion involved in cellular response to glucose stimulus	6/384	64/18723	0.001969989	0.063664741	0.059438636	HMGN3/ENY2/PHPT1/DYNLL1/PIM3/TIAM1	6	1
GO:1903578	regulation of ATP metabolic process	7/384	87/18723	0.00206832	0.066205925	0.061811135	COX7A2L/COX7A2/FIS1/ARL2/NUPR1/COX7A1/TSPO	7	1
GO:0010952	positive regulation of peptidase activity	11/384	197/18723	0.002567507	0.081409341	0.076005338	HSPE1/TNFSF10/PRELID1/FIS1/GSN/RPS3/CASP1/HMGB1/PSME1/PSME2/RPS27L	11	1
GO:0045185	maintenance of protein location	7/384	94/18723	0.003208387	0.099061568	0.092485799	PARK7/TMSB10/SKP1/TXN/GSN/ARL2/TSPO	7	1
GO:0010273	detoxification of copper ion	3/384	15/18723	0.003242122	0.099061568	0.092485799	PARK7/MT2A/MT1X	3	1
GO:0090594	inflammatory response to wounding	3/384	15/18723	0.003242122	0.099061568	0.092485799	TIMP1/MDK/HMOX1	3	1
GO:1990169	stress response to copper ion	3/384	15/18723	0.003242122	0.099061568	0.092485799	PARK7/MT2A/MT1X	3	1
GO:0051897	positive regulation of protein kinase B signaling	8/384	120/18723	0.003330707	0.100623953	0.093944473	PARK7/GPX1/RAMP3/TXN/ENG/AKR1C2/AKR1C3/C1QBP	8	1
GO:0009410	response to xenobiotic stimulus	19/384	462/18723	0.003353134	0.100623953	0.093944473	S100A10/GUK1/IGFBP2/GPX1/EDN1/ANXA1/ENG/AGPAT2/MDK/GSTP1/NNMT/AKR1C1/ADIRF/DAD1/NME1/TGIF1/EEF2/HMOX1/TSPO	19	1
GO:2000116	regulation of cysteine-type endopeptidase activity	12/384	235/18723	0.003479924	0.103379211	0.096516835	PARK7/HSPE1/GPX1/TNFSF10/PSMB9/FIS1/GSN/PRDX5/RPS3/CASP1/HMGB1/RPS27L	12	1
GO:0001516	prostaglandin biosynthetic process	4/384	31/18723	0.003537224	0.103379211	0.096516835	EDN1/ANXA1/AKR1C3/MIF	4	1
GO:0046457	prostanoid biosynthetic process	4/384	31/18723	0.003537224	0.103379211	0.096516835	EDN1/ANXA1/AKR1C3/MIF	4	1
GO:0001819	positive regulation of cytokine production	19/384	467/18723	0.003765927	0.109114478	0.101871391	PARK7/S100A13/HLA-F/PQBP1/LY96/GSDMD/STOML2/ANXA1/AGPAT2/TRAF2/CD81/MDK/RPS3/CASP1/GAPDH/HMGB1/MIF/DDT/HMOX1	19	1
GO:0006636	unsaturated fatty acid biosynthetic process	5/384	51/18723	0.00383026	0.109261591	0.102008739	EDN1/ANXA1/FADS3/AKR1C3/MIF	5	1
GO:0035773	insulin secretion involved in cellular response to glucose stimulus	6/384	73/18723	0.003836021	0.109261591	0.102008739	HMGN3/ENY2/PHPT1/DYNLL1/PIM3/TIAM1	6	1
GO:0008380	RNA splicing	18/384	434/18723	0.003891207	0.109902063	0.102606696	PRDX6/SF3B6/LSM3/LSM2/SF3B5/BUD31/PQBP1/HNRNPA1/RPS26/SRSF9/ARL6IP4/SAP18/C1QBP/CIRBP/LSM7/UBL5/SNRPD2/SNU13	18	1
GO:0051014	actin filament severing	3/384	16/18723	0.003930134	0.110076497	0.102769551	GSN/DSTN/GMFG	3	1
GO:0072593	reactive oxygen species metabolic process	12/384	239/18723	0.003982944	0.110633678	0.103289746	PARK7/PRDX1/PRDX6/GPX1/EDN1/PRDX4/PRDX5/GSTP1/AKR1C1/AKR1C3/PRDX2/TSPO	12	1
GO:0043281	regulation of cysteine-type endopeptidase activity involved in apoptotic process	11/384	209/18723	0.004030437	0.111035223	0.103664636	PARK7/HSPE1/GPX1/TNFSF10/FIS1/GSN/PRDX5/RPS3/CASP1/HMGB1/RPS27L	11	1
GO:0045010	actin nucleation	5/384	52/18723	0.004167831	0.113886832	0.106326953	BRK1/ARPC1B/GSN/ARPC3/GMFG	5	1
GO:0045862	positive regulation of proteolysis	16/384	372/18723	0.004484508	0.121551855	0.113483167	AURKAIP1/HSPE1/CLEC3B/TNFSF10/PRELID1/FIS1/GSN/RPS3/CASP1/HMGB1/PSME1/PSME2/RPS27L/NUPR1/SUMO2/RBX1	16	1
GO:0006626	protein targeting to mitochondrion	7/384	100/18723	0.00452206	0.121589139	0.113517977	RHOU/TOMM7/FIS1/TIMM10/TIMM13/UBL5/TSPO	7	1
GO:0042448	progesterone metabolic process	3/384	17/18723	0.004700419	0.125381799	0.117058877	AKR1C2/AKR1C1/AKR1C3	3	1
GO:0046939	nucleotide phosphorylation	7/384	101/18723	0.004775445	0.126380076	0.117990888	GUK1/ARL2/GAPDH/NME3/NUPR1/ALDOA/NME1	7	1
GO:0032743	positive regulation of interleukin-2 production	4/384	34/18723	0.004968258	0.13045559	0.121795867	STOML2/ANXA1/TRAF2/RPS3	4	1
GO:0043280	positive regulation of cysteine-type endopeptidase activity involved in apoptotic process	8/384	129/18723	0.005159421	0.134424926	0.125501717	HSPE1/TNFSF10/FIS1/GSN/RPS3/CASP1/HMGB1/RPS27L	8	1
GO:0061136	regulation of proteasomal protein catabolic process	10/384	187/18723	0.005357172	0.138503508	0.129309559	PARK7/RPL11/GPX1/UBXN1/PSME1/PSME2/NUPR1/UBB/SUMO2/RBX1	10	1
GO:0061687	detoxification of inorganic compound	3/384	18/18723	0.005555627	0.142537881	0.133076128	PARK7/MT2A/MT1X	3	1
GO:0097529	myeloid leukocyte migration	11/384	220/18723	0.00589452	0.150086979	0.140124112	EDN1/ANXA1/CD81/MDK/HMGB1/PPIB/C1QBP/CCL14/RPS19/MIF/DDT	11	1
GO:1903050	regulation of proteolysis involved in cellular protein catabolic process	11/384	221/18723	0.006092919	0.153286261	0.143111024	PARK7/RPL11/RPS7/GPX1/UBXN1/PSME1/PSME2/NUPR1/UBB/SUMO2/RBX1	11	1
GO:0008207	C21-steroid hormone metabolic process	4/384	36/18723	0.006111383	0.153286261	0.143111024	AKR1C2/AKR1C1/AKR1C3/TSPO	4	1
GO:0051205	protein insertion into membrane	5/384	57/18723	0.006179684	0.153740681	0.143535279	EMC2/TIMM10/EMC6/TIMM13/WDR83OS	5	1
GO:0097305	response to alcohol	12/384	253/18723	0.006220986	0.153740681	0.143535279	EEF1B2/RPL15/IGFBP7/RPL10A/EIF4EBP1/GSTP1/AKR1C2/AKR1C3/TUFM/EEF2/CLDN5/TSPO	12	1
GO:0000422	autophagy of mitochondrion	6/384	81/18723	0.006383107	0.155057662	0.144764838	PARK7/TOMM7/FIS1/SLC25A5/PHB2/TSPO	6	1
GO:0061726	mitochondrion disassembly	6/384	81/18723	0.006383107	0.155057662	0.144764838	PARK7/TOMM7/FIS1/SLC25A5/PHB2/TSPO	6	1
GO:0006839	mitochondrial transport	12/384	254/18723	0.006412679	0.155057662	0.144764838	RHOU/TOMM7/FIS1/SLC25A6/SLC25A5/STOML2/TIMM10/SLC25A3/TIMM13/UBL5/SMDT1/TSPO	12	1
GO:0097501	stress response to metal ion	3/384	19/18723	0.006498139	0.156001763	0.145646269	PARK7/MT2A/MT1X	3	1
GO:0072331	signal transduction by p53 class mediator	9/384	163/18723	0.006582273	0.156333232	0.145955735	RPL11/RPS7/HINT1/RPS27L/NUPR1/RPL26/UBB/RPS15/MIF	9	1
GO:1903362	regulation of cellular protein catabolic process	12/384	255/18723	0.006609015	0.156333232	0.145955735	PARK7/RPL11/RPS7/GPX1/CD81/UBXN1/PSME1/PSME2/NUPR1/UBB/SUMO2/RBX1	12	1
GO:0043506	regulation of JUN kinase activity	5/384	58/18723	0.006651488	0.156333232	0.145955735	EDN1/TRAF2/GSTP1/RPS3/TIAM1	5	1
GO:0000462	maturation of SSU-rRNA from tricistronic rRNA transcript (SSU-rRNA, 5.8S rRNA, LSU-rRNA)	4/384	37/18723	0.006743313	0.157390806	0.146943107	RPS14/RPP40/RPS21/RPS19	4	1
GO:0051495	positive regulation of cytoskeleton organization	11/384	226/18723	0.007164968	0.166079023	0.155054594	S100A10/BRK1/EDN1/ARPC1B/GSN/ARL2/RPS3/ARPC3/DSTN/ID1/GMFG	11	1
GO:0006753	nucleoside phosphate metabolic process	19/384	497/18723	0.007223686	0.166293201	0.155254555	PARK7/GUK1/HINT1/GMPR/GIMAP7/NAPRT/STOML2/NMRK1/ARL2/NNMT/REXO2/GAPDH/NUDT14/NME3/NUPR1/ALDOA/APRT/NT5C3B/NME1	19	1
GO:0045471	response to ethanol	8/384	137/18723	0.007354769	0.168159028	0.156996528	EEF1B2/RPL15/RPL10A/EIF4EBP1/GSTP1/TUFM/EEF2/CLDN5	8	1
GO:0048025	negative regulation of mRNA splicing, via spliceosome	3/384	20/18723	0.007530078	0.171004003	0.159652652	SRSF9/SAP18/C1QBP	3	1
GO:0090150	establishment of protein localization to membrane	12/384	260/18723	0.007663007	0.171873017	0.160463979	SSR2/VAMP5/CPLX1/FIS1/EMC2/SEC61B/TIMM10/NACA/SRP14/EMC6/TIMM13/WDR83OS	12	1
GO:0031960	response to corticosteroid	9/384	167/18723	0.00767062	0.171873017	0.160463979	IGFBP2/IGFBP7/EDN1/ANXA1/ENG/MDK/GSTP1/AKR1C3/HMGB1	9	1
GO:0031099	regeneration	10/384	198/18723	0.0079076	0.176009554	0.164325931	GPX1/ANXA1/CD81/MDK/GSTP1/NNMT/RPL19/RPS15/HMOX1/TSPO	10	1
GO:0031330	negative regulation of cellular catabolic process	12/384	262/18723	0.008119804	0.178673205	0.166812767	PARK7/RPL11/RPS7/TIMP1/TRAF2/UBXN1/YBX3/NUPR1/CST3/CIRBP/HMOX1/TSPO	12	1
GO:0034314	Arp2/3 complex-mediated actin nucleation	4/384	39/18723	0.008133591	0.178673205	0.166812767	BRK1/ARPC1B/ARPC3/GMFG	4	1
GO:1902644	tertiary alcohol metabolic process	3/384	21/18723	0.008653319	0.188348393	0.17584571	AKR1C2/AKR1C1/AKR1C3	3	1
GO:0032355	response to estradiol	8/384	141/18723	0.008686106	0.188348393	0.17584571	IGFBP2/RAMP3/ARPC1B/ANXA1/GSTP1/RAMP2/GPX4/EEF2	8	1
GO:0070265	necrotic cell death	5/384	62/18723	0.008791577	0.189413394	0.176840015	TRAF2/CASP1/YBX3/NUPR1/TSPO	5	1
GO:0071276	cellular response to cadmium ion	4/384	40/18723	0.008894092	0.190401542	0.177762569	AKR1C3/MT2A/MT1X/HMOX1	4	1
GO:1903008	organelle disassembly	7/384	114/18723	0.009127849	0.194168994	0.181279936	PARK7/UFC1/TOMM7/FIS1/SLC25A5/PHB2/TSPO	7	1
GO:0009144	purine nucleoside triphosphate metabolic process	6/384	88/18723	0.009466379	0.200103769	0.186820757	GUK1/GIMAP7/STOML2/NME3/ALDOA/NME1	6	1
GO:0046916	cellular transition metal ion homeostasis	7/384	115/18723	0.009553544	0.200684134	0.187362597	ATP6V1G1/FTH1/ISCU/MT2A/MT1X/FTL/HMOX1	7	1
GO:1905521	regulation of macrophage migration	4/384	41/18723	0.009699532	0.20248526	0.189044163	CD81/MDK/MIF/DDT	4	1
GO:0016137	glycoside metabolic process	3/384	22/18723	0.009869505	0.20350555	0.189996726	AKR1C2/AKR1C1/AKR1C3	3	1
GO:0045048	protein insertion into ER membrane	3/384	22/18723	0.009869505	0.20350555	0.189996726	EMC2/EMC6/WDR83OS	3	1
GO:0070542	response to fatty acid	5/384	64/18723	0.010021972	0.205389324	0.191755453	EDN1/AKR1C2/AKR1C1/AKR1C3/NME1	5	1
GO:0043507	positive regulation of JUN kinase activity	4/384	42/18723	0.010550883	0.214918294	0.200651885	EDN1/TRAF2/RPS3/TIAM1	4	1
GO:0006487	protein N-linked glycosylation	5/384	65/18723	0.010679342	0.216224503	0.201871386	KRTCAP2/OST4/ALG5/DAD1/NUDT14	5	1
GO:0043484	regulation of RNA splicing	8/384	148/18723	0.011438765	0.227694289	0.212579801	PRDX6/PQBP1/HNRNPA1/RPS26/SRSF9/SAP18/C1QBP/CIRBP	8	1
GO:2001056	positive regulation of cysteine-type endopeptidase activity	8/384	148/18723	0.011438765	0.227694289	0.212579801	HSPE1/TNFSF10/FIS1/GSN/RPS3/CASP1/HMGB1/RPS27L	8	1
GO:0042771	intrinsic apoptotic signaling pathway in response to DNA damage by p53 class mediator	4/384	43/18723	0.011449073	0.227694289	0.212579801	RPS27L/NUPR1/RPL26/MIF	4	1
GO:1903312	negative regulation of mRNA metabolic process	6/384	92/18723	0.011641316	0.230155664	0.214877788	TRAF2/YBX3/SRSF9/SAP18/C1QBP/CIRBP	6	1
GO:0072655	establishment of protein localization to mitochondrion	7/384	120/18723	0.011902325	0.233939849	0.218410777	RHOU/TOMM7/FIS1/TIMM10/TIMM13/UBL5/TSPO	7	1
GO:0060326	cell chemotaxis	13/384	310/18723	0.012035666	0.234711828	0.219131512	RAB13/EDN1/ANXA1/MDK/GSTP1/HMGB1/PPIB/C1QBP/CCL14/RPS19/MIF/DDT/TIAM1	13	1
GO:0006879	cellular iron ion homeostasis	5/384	67/18723	0.012081269	0.234711828	0.219131512	ATP6V1G1/FTH1/ISCU/FTL/HMOX1	5	1
GO:1901796	regulation of signal transduction by p53 class mediator	6/384	93/18723	0.012235791	0.236347662	0.220658758	RPL11/RPS7/RPL26/UBB/RPS15/MIF	6	1
GO:0010155	regulation of proton transport	3/384	24/18723	0.012586171	0.238070948	0.222267651	PARK7/NDUFA4/PHB2	3	1
GO:0071294	cellular response to zinc ion	3/384	24/18723	0.012586171	0.238070948	0.222267651	MT2A/MT1X/TSPO	3	1
GO:0090023	positive regulation of neutrophil chemotaxis	3/384	24/18723	0.012586171	0.238070948	0.222267651	EDN1/MDK/C1QBP	3	1
GO:0009117	nucleotide metabolic process	18/384	489/18723	0.012608339	0.238070948	0.222267651	PARK7/GUK1/HINT1/GMPR/GIMAP7/NAPRT/STOML2/NMRK1/ARL2/NNMT/REXO2/GAPDH/NME3/NUPR1/ALDOA/APRT/NT5C3B/NME1	18	1
GO:0071333	cellular response to glucose stimulus	8/384	151/18723	0.012796942	0.24028225	0.224332165	HMGN3/FIS1/ENY2/PHPT1/DYNLL1/NME1/PIM3/TIAM1	8	1
GO:1902903	regulation of supramolecular fiber organization	15/384	383/18723	0.013085607	0.244337369	0.228118103	PARK7/S100A10/TMSB10/BRK1/GPX1/EDN1/ARPC1B/GSN/ARL2/RPS3/PFDN5/ARPC3/DSTN/ID1/GMFG	15	1
GO:0051651	maintenance of location in cell	10/384	214/18723	0.013173307	0.244615938	0.228378181	PARK7/CALM2/TMSB10/SKP1/TXN/GSN/FTH1/ARL2/FTL/TSPO	10	1
GO:0006605	protein targeting	13/384	314/18723	0.013271172	0.245079169	0.228810662	RPL11/SSR2/RHOU/SPCS1/TOMM7/FIS1/SEC61B/TIMM10/NACA/SRP14/TIMM13/UBL5/TSPO	13	1
GO:0071331	cellular response to hexose stimulus	8/384	153/18723	0.013765762	0.252823636	0.236041047	HMGN3/FIS1/ENY2/PHPT1/DYNLL1/NME1/PIM3/TIAM1	8	1
GO:0009132	nucleoside diphosphate metabolic process	7/384	124/18723	0.014061439	0.255631564	0.238662583	GUK1/ARL2/GAPDH/NME3/NUPR1/ALDOA/NME1	7	1
GO:0046039	GTP metabolic process	3/384	25/18723	0.014088863	0.255631564	0.238662583	GIMAP7/NME3/NME1	3	1
GO:1904035	regulation of epithelial cell apoptotic process	6/384	96/18723	0.014146823	0.255631564	0.238662583	GSN/MDK/AKR1C3/NUPR1/RAMP2/HMOX1	6	1
GO:0071326	cellular response to monosaccharide stimulus	8/384	154/18723	0.014269756	0.256474059	0.239449152	HMGN3/FIS1/ENY2/PHPT1/DYNLL1/NME1/PIM3/TIAM1	8	1
GO:0070585	protein localization to mitochondrion	7/384	125/18723	0.014642259	0.261769321	0.244392911	RHOU/TOMM7/FIS1/TIMM10/TIMM13/UBL5/TSPO	7	1
GO:0034614	cellular response to reactive oxygen species	8/384	155/18723	0.014787058	0.262959271	0.245503872	PARK7/PRDX1/ANXA1/TXN/PRDX5/RPS3/AKR1C3/PRDX2	8	1
GO:0042176	regulation of protein catabolic process	15/384	391/18723	0.015514929	0.271807326	0.253764587	PARK7/RPL11/RPS7/GPX1/TIMP1/VPS28/CD81/UBXN1/PSME1/PSME2/NUPR1/UBB/SUMO2/CST3/RBX1	15	1
GO:0045581	negative regulation of T cell differentiation	4/384	47/18723	0.015527226	0.271807326	0.253764587	ANXA1/MDK/HMGB1/PRDX2	4	1
GO:0097300	programmed necrotic cell death	4/384	47/18723	0.015527226	0.271807326	0.253764587	TRAF2/CASP1/YBX3/NUPR1	4	1
GO:0009435	NAD biosynthetic process	3/384	26/18723	0.015688942	0.273215206	0.255079011	NAPRT/NMRK1/NNMT	3	1
GO:0002262	myeloid cell homeostasis	8/384	157/18723	0.015862338	0.274810918	0.256568799	PRDX1/RPS14/SLC25A5/ANXA1/HMGB1/RPS17/RPS19/HMOX1	8	1
GO:0006165	nucleoside diphosphate phosphorylation	6/384	99/18723	0.016256617	0.278767803	0.260263024	ARL2/GAPDH/NME3/NUPR1/ALDOA/NME1	6	1
GO:0008630	intrinsic apoptotic signaling pathway in response to DNA damage	6/384	99/18723	0.016256617	0.278767803	0.260263024	RPS3/RPS27L/NUPR1/RPL26/MIF/HMOX1	6	1
GO:2000059	negative regulation of ubiquitin-dependent protein catabolic process	4/384	48/18723	0.016671973	0.279076464	0.260551195	PARK7/RPL11/RPS7/UBXN1	4	1
GO:0006228	UTP biosynthetic process	2/384	10/18723	0.016932143	0.279076464	0.260551195	NME3/NME1	2	1
GO:0031118	rRNA pseudouridine synthesis	2/384	10/18723	0.016932143	0.279076464	0.260551195	NHP2/NOP10	2	1
GO:0032070	regulation of deoxyribonuclease activity	2/384	10/18723	0.016932143	0.279076464	0.260551195	RPS3/HMGB1	2	1
GO:0045050	protein insertion into ER membrane by stop-transfer membrane-anchor sequence	2/384	10/18723	0.016932143	0.279076464	0.260551195	EMC2/EMC6	2	1
GO:0061179	negative regulation of insulin secretion involved in cellular response to glucose stimulus	2/384	10/18723	0.016932143	0.279076464	0.260551195	ENY2/PIM3	2	1
GO:0097084	vascular associated smooth muscle cell development	2/384	10/18723	0.016932143	0.279076464	0.260551195	ENG/RAMP2	2	1
GO:0006417	regulation of translation	17/384	468/18723	0.016944025	0.279076464	0.260551195	RPS14/RPS4X/RPL10/EIF4EBP1/EIF3E/RPS3/GAPDH/YBX3/RPS27L/C1QBP/RPL26/NT5C3B/CIRBP/EEF2/EIF3K/RPS9/EIF3D	17	1
GO:0000469	cleavage involved in rRNA processing	3/384	27/18723	0.017387038	0.279076464	0.260551195	NHP2/RPP40/RPS21	3	1
GO:0010758	regulation of macrophage chemotaxis	3/384	27/18723	0.017387038	0.279076464	0.260551195	MDK/MIF/DDT	3	1
GO:0018195	peptidyl-arginine modification	3/384	27/18723	0.017387038	0.279076464	0.260551195	PARK7/KRTCAP2/COPRS	3	1
GO:0042104	positive regulation of activated T cell proliferation	3/384	27/18723	0.017387038	0.279076464	0.260551195	IGFBP2/RPS3/HMGB1	3	1
GO:0071624	positive regulation of granulocyte chemotaxis	3/384	27/18723	0.017387038	0.279076464	0.260551195	EDN1/MDK/C1QBP	3	1
GO:0016236	macroautophagy	12/384	291/18723	0.017437089	0.279076464	0.260551195	UFC1/ATP6V0E1/TOMM7/SLC25A5/VPS28/ATP6V1G1/GAPDH/PHB2/NUPR1/EMC6/CHMP2A/HMOX1	12	1
GO:0048024	regulation of mRNA splicing, via spliceosome	6/384	101/18723	0.017778064	0.283185181	0.264387174	PRDX6/HNRNPA1/SRSF9/SAP18/C1QBP/CIRBP	6	1
GO:0010823	negative regulation of mitochondrion organization	4/384	49/18723	0.01786819	0.283278241	0.264474055	GPX1/PRELID1/SLC25A5/TSPO	4	1
GO:1990542	mitochondrial transmembrane transport	6/384	102/18723	0.018574232	0.29308917	0.273633729	TOMM7/SLC25A6/SLC25A5/STOML2/SLC25A3/SMDT1	6	1
GO:0001961	positive regulation of cytokine-mediated signaling pathway	4/384	50/18723	0.019116492	0.294519495	0.274969108	EDN1/AGPAT2/TRAF2/CASP1	4	1
GO:1904036	negative regulation of epithelial cell apoptotic process	4/384	50/18723	0.019116492	0.294519495	0.274969108	MDK/NUPR1/RAMP2/HMOX1	4	1
GO:0000423	mitophagy	3/384	28/18723	0.019183608	0.294519495	0.274969108	TOMM7/SLC25A5/PHB2	3	1
GO:1902624	positive regulation of neutrophil migration	3/384	28/18723	0.019183608	0.294519495	0.274969108	EDN1/MDK/C1QBP	3	1
GO:0006633	fatty acid biosynthetic process	8/384	163/18723	0.019426812	0.294519495	0.274969108	EDN1/ANXA1/FADS3/GSTP1/AKR1C3/NDUFAB1/GPX4/MIF	8	1
GO:0071322	cellular response to carbohydrate stimulus	8/384	163/18723	0.019426812	0.294519495	0.274969108	HMGN3/FIS1/ENY2/PHPT1/DYNLL1/NME1/PIM3/TIAM1	8	1
GO:0030073	insulin secretion	9/384	195/18723	0.019529874	0.294519495	0.274969108	PARK7/CPLX1/HMGN3/ENY2/ANXA1/PHPT1/DYNLL1/PIM3/TIAM1	9	1
GO:0031100	animal organ regeneration	5/384	76/18723	0.019931981	0.294519495	0.274969108	GSTP1/NNMT/RPL19/RPS15/HMOX1	5	1
GO:2000379	positive regulation of reactive oxygen species metabolic process	5/384	76/18723	0.019931981	0.294519495	0.274969108	PARK7/GSTP1/AKR1C1/AKR1C3/TSPO	5	1
GO:0006122	mitochondrial electron transport, ubiquinol to cytochrome c	2/384	11/18723	0.020417156	0.294519495	0.274969108	UQCRH/UQCRB	2	1
GO:0006183	GTP biosynthetic process	2/384	11/18723	0.020417156	0.294519495	0.274969108	NME3/NME1	2	1
GO:0010739	positive regulation of protein kinase A signaling	2/384	11/18723	0.020417156	0.294519495	0.274969108	RAMP3/MIF	2	1
GO:0019372	lipoxygenase pathway	2/384	11/18723	0.020417156	0.294519495	0.274969108	GPX1/GPX4	2	1
GO:0032610	interleukin-1 alpha production	2/384	11/18723	0.020417156	0.294519495	0.274969108	S100A13/CASP1	2	1
GO:0032650	regulation of interleukin-1 alpha production	2/384	11/18723	0.020417156	0.294519495	0.274969108	S100A13/CASP1	2	1
GO:0042989	sequestering of actin monomers	2/384	11/18723	0.020417156	0.294519495	0.274969108	TMSB10/GSN	2	1
GO:0075522	IRES-dependent viral translational initiation	2/384	11/18723	0.020417156	0.294519495	0.274969108	EIF3F/EIF3D	2	1
GO:1903265	positive regulation of tumor necrosis factor-mediated signaling pathway	2/384	11/18723	0.020417156	0.294519495	0.274969108	TRAF2/CASP1	2	1
GO:1905522	negative regulation of macrophage migration	2/384	11/18723	0.020417156	0.294519495	0.274969108	MIF/DDT	2	1
GO:0010656	negative regulation of muscle cell apoptotic process	4/384	51/18723	0.020417448	0.294519495	0.274969108	EDN1/MDK/NUPR1/HMOX1	4	1
GO:0030595	leukocyte chemotaxis	10/384	230/18723	0.020720253	0.296428191	0.276751104	EDN1/ANXA1/MDK/HMGB1/PPIB/C1QBP/CCL14/RPS19/MIF/DDT	10	1
GO:0010458	exit from mitosis	3/384	29/18723	0.021078946	0.296428191	0.276751104	RPL24/PHB2/CHMP2A	3	1
GO:0019359	nicotinamide nucleotide biosynthetic process	3/384	29/18723	0.021078946	0.296428191	0.276751104	NAPRT/NMRK1/NNMT	3	1
GO:0019363	pyridine nucleotide biosynthetic process	3/384	29/18723	0.021078946	0.296428191	0.276751104	NAPRT/NMRK1/NNMT	3	1
GO:0048265	response to pain	3/384	29/18723	0.021078946	0.296428191	0.276751104	VWA1/GJA4/TSPO	3	1
GO:0050686	negative regulation of mRNA processing	3/384	29/18723	0.021078946	0.296428191	0.276751104	SRSF9/SAP18/C1QBP	3	1
GO:0010718	positive regulation of epithelial to mesenchymal transition	4/384	52/18723	0.021771583	0.304892871	0.284653894	ENG/MDK/BAMBI/TIAM1	4	1
GO:0062197	cellular response to chemical stress	13/384	337/18723	0.022365276	0.311907439	0.29120283	PARK7/PRDX1/GPX1/CHCHD2/ANXA1/TXN/PRDX5/RPS3/AKR1C3/YBX3/PRDX2/HMOX1/TSPO	13	1
GO:0034694	response to prostaglandin	3/384	30/18723	0.023073189	0.314012402	0.293168064	EDN1/AKR1C2/AKR1C3	3	1
GO:0048147	negative regulation of fibroblast proliferation	3/384	30/18723	0.023073189	0.314012402	0.293168064	FTH1/GSTP1/NUPR1	3	1
GO:0051125	regulation of actin nucleation	3/384	30/18723	0.023073189	0.314012402	0.293168064	BRK1/GSN/GMFG	3	1
GO:1903579	negative regulation of ATP metabolic process	3/384	30/18723	0.023073189	0.314012402	0.293168064	FIS1/NUPR1/TSPO	3	1
GO:0007566	embryo implantation	4/384	53/18723	0.023179376	0.314012402	0.293168064	RPL29/IGFBP7/TIMP1/C1QBP	4	1
GO:0048545	response to steroid hormone	13/384	339/18723	0.023333073	0.314012402	0.293168064	PARK7/IGFBP2/IGFBP7/EDN1/ANXA1/ENG/MDK/GSTP1/AKR1C3/PHB2/HMGB1/RAMP2/TSPO	13	1
GO:0032273	positive regulation of protein polymerization	7/384	138/18723	0.023818884	0.314012402	0.293168064	BRK1/ARPC1B/GSN/ARL2/RPS3/ARPC3/GMFG	7	1
GO:0055076	transition metal ion homeostasis	7/384	138/18723	0.023818884	0.314012402	0.293168064	ATP6V1G1/FTH1/ISCU/MT2A/MT1X/FTL/HMOX1	7	1
GO:0002863	positive regulation of inflammatory response to antigenic stimulus	2/384	12/18723	0.02417241	0.314012402	0.293168064	PARK7/CD81	2	1
GO:0043301	negative regulation of leukocyte degranulation	2/384	12/18723	0.02417241	0.314012402	0.293168064	HLA-F/HMOX1	2	1
GO:0045039	protein insertion into mitochondrial inner membrane	2/384	12/18723	0.02417241	0.314012402	0.293168064	TIMM10/TIMM13	2	1
GO:0046051	UTP metabolic process	2/384	12/18723	0.02417241	0.314012402	0.293168064	NME3/NME1	2	1
GO:0090085	regulation of protein deubiquitination	2/384	12/18723	0.02417241	0.314012402	0.293168064	PARK7/UBXN1	2	1
GO:1903599	positive regulation of autophagy of mitochondrion	2/384	12/18723	0.02417241	0.314012402	0.293168064	PARK7/SLC25A5	2	1
GO:1903909	regulation of receptor clustering	2/384	12/18723	0.02417241	0.314012402	0.293168064	GSN/CD81	2	1
GO:1905214	regulation of RNA binding	2/384	12/18723	0.02417241	0.314012402	0.293168064	EIF3E/EIF3D	2	1
GO:2000105	positive regulation of DNA-dependent DNA replication	2/384	12/18723	0.02417241	0.314012402	0.293168064	SSBP1/STOML2	2	1
GO:0030072	peptide hormone secretion	10/384	236/18723	0.024236308	0.314012402	0.293168064	PARK7/CPLX1/EDN1/HMGN3/ENY2/ANXA1/PHPT1/DYNLL1/PIM3/TIAM1	10	1
GO:0048145	regulation of fibroblast proliferation	5/384	80/18723	0.024291349	0.314012402	0.293168064	S100A6/FTH1/GSTP1/NUPR1/MIF	5	1
GO:0016032	viral process	15/384	415/18723	0.024917983	0.320394051	0.299126095	RPSA/SPCS1/VPS28/GSN/IFITM1/CD81/EIF3F/SLC3A2/PHB2/SIVA1/PPIB/EIF3G/CHMP2A/EIF3D/EIF3L	15	1
GO:0006613	cotranslational protein targeting to membrane	3/384	31/18723	0.025166328	0.320394051	0.299126095	SSR2/SEC61B/SRP14	3	1
GO:0051443	positive regulation of ubiquitin-protein transferase activity	3/384	31/18723	0.025166328	0.320394051	0.299126095	ARRDC3/SKP1/RPS2	3	1
GO:1902042	negative regulation of extrinsic apoptotic signaling pathway via death domain receptors	3/384	31/18723	0.025166328	0.320394051	0.299126095	PARK7/GPX1/HMOX1	3	1
GO:0048144	fibroblast proliferation	5/384	81/18723	0.025469523	0.323030441	0.30158748	S100A6/FTH1/GSTP1/NUPR1/MIF	5	1
GO:0001678	cellular glucose homeostasis	8/384	172/18723	0.0257932	0.325905809	0.304271979	HMGN3/FIS1/ENY2/PHPT1/DYNLL1/NME1/PIM3/TIAM1	8	1
GO:0045620	negative regulation of lymphocyte differentiation	4/384	55/18723	0.02615764	0.328044138	0.306268365	ANXA1/MDK/HMGB1/PRDX2	4	1
GO:1905517	macrophage migration	4/384	55/18723	0.02615764	0.328044138	0.306268365	CD81/MDK/MIF/DDT	4	1
GO:0008584	male gonad development	7/384	141/18723	0.026395952	0.329802217	0.307909741	RAB13/TNFSF10/PRDX4/AKR1C3/YBX3/NUPR1/UBB	7	1
GO:0009205	purine ribonucleoside triphosphate metabolic process	5/384	82/18723	0.026683704	0.332162695	0.310113529	GIMAP7/STOML2/NME3/ALDOA/NME1	5	1
GO:0046546	development of primary male sexual characteristics	7/384	142/18723	0.02729561	0.333475389	0.311339086	RAB13/TNFSF10/PRDX4/AKR1C3/YBX3/NUPR1/UBB	7	1
GO:0050729	positive regulation of inflammatory response	7/384	142/18723	0.02729561	0.333475389	0.311339086	PARK7/MGST2/CD81/MDK/NUPR1/RPS19/DDT	7	1
GO:0072525	pyridine-containing compound biosynthetic process	3/384	32/18723	0.027358215	0.333475389	0.311339086	NAPRT/NMRK1/NNMT	3	1
GO:0090022	regulation of neutrophil chemotaxis	3/384	32/18723	0.027358215	0.333475389	0.311339086	EDN1/MDK/C1QBP	3	1
GO:1903955	positive regulation of protein targeting to mitochondrion	3/384	32/18723	0.027358215	0.333475389	0.311339086	RHOU/TOMM7/UBL5	3	1
GO:0007584	response to nutrient	8/384	174/18723	0.027384471	0.333475389	0.311339086	IGFBP2/GSTP1/AKR1C3/DAD1/COX4I1/EEF2/HMOX1/TSPO	8	1
GO:0009141	nucleoside triphosphate metabolic process	6/384	112/18723	0.027905821	0.335926162	0.313627175	GUK1/GIMAP7/STOML2/NME3/ALDOA/NME1	6	1
GO:0002790	peptide secretion	10/384	242/18723	0.028163693	0.335926162	0.313627175	PARK7/CPLX1/EDN1/HMGN3/ENY2/ANXA1/PHPT1/DYNLL1/PIM3/TIAM1	10	1
GO:0006264	mitochondrial DNA replication	2/384	13/18723	0.028185414	0.335926162	0.313627175	SSBP1/STOML2	2	1
GO:0021554	optic nerve development	2/384	13/18723	0.028185414	0.335926162	0.313627175	RPL24/TMEM126A	2	1
GO:0042769	DNA damage response, detection of DNA damage	2/384	13/18723	0.028185414	0.335926162	0.313627175	RPS3/MRPS26	2	1
GO:0048266	behavioral response to pain	2/384	13/18723	0.028185414	0.335926162	0.313627175	VWA1/TSPO	2	1
GO:0050727	regulation of inflammatory response	14/384	386/18723	0.028877823	0.341555853	0.318883163	PARK7/GPX1/DNASE1L3/MGST2/ANXA1/CD81/MDK/GSTP1/CASP1/NUPR1/METRNL/GPX4/RPS19/DDT	14	1
GO:0010821	regulation of mitochondrion organization	7/384	144/18723	0.029157003	0.341555853	0.318883163	PARK7/GPX1/TNFSF10/PRELID1/FIS1/SLC25A5/TSPO	7	1
GO:0060760	positive regulation of response to cytokine stimulus	4/384	57/18723	0.029355204	0.341555853	0.318883163	EDN1/AGPAT2/TRAF2/CASP1	4	1
GO:0001881	receptor recycling	3/384	33/18723	0.029648569	0.341555853	0.318883163	RAMP3/LAMTOR1/PLEKHJ1	3	1
GO:0010737	protein kinase A signaling	3/384	33/18723	0.029648569	0.341555853	0.318883163	RAB13/RAMP3/MIF	3	1
GO:0019362	pyridine nucleotide metabolic process	3/384	33/18723	0.029648569	0.341555853	0.318883163	NAPRT/NMRK1/NNMT	3	1
GO:0045920	negative regulation of exocytosis	3/384	33/18723	0.029648569	0.341555853	0.318883163	HLA-F/ANXA1/HMOX1	3	1
GO:0046496	nicotinamide nucleotide metabolic process	3/384	33/18723	0.029648569	0.341555853	0.318883163	NAPRT/NMRK1/NNMT	3	1
GO:1903146	regulation of autophagy of mitochondrion	3/384	33/18723	0.029648569	0.341555853	0.318883163	PARK7/SLC25A5/TSPO	3	1
GO:0002685	regulation of leukocyte migration	9/384	210/18723	0.029673999	0.341555853	0.318883163	EDN1/ANXA1/CD81/MDK/HMGB1/C1QBP/MIF/DDT/HMOX1	9	1
GO:0032092	positive regulation of protein binding	5/384	85/18723	0.030545267	0.349192657	0.326013032	RPL11/BAMBI/RAMP2/CLDN5/TIAM1	5	1
GO:0055072	iron ion homeostasis	5/384	85/18723	0.030545267	0.349192657	0.326013032	ATP6V1G1/FTH1/ISCU/FTL/HMOX1	5	1
GO:0042542	response to hydrogen peroxide	7/384	146/18723	0.031102353	0.353764364	0.330281267	PARK7/GPX1/ANXA1/TXN/RPS3/EEF2/HMOX1	7	1
GO:0010506	regulation of autophagy	12/384	317/18723	0.031178579	0.353764364	0.330281267	PARK7/TMEM59/ATP6V0E1/SLC25A5/ATP6V1G1/CASP1/GAPDH/PHB2/HMGB1/NUPR1/HMOX1/TSPO	12	1
GO:0006457	protein folding	9/384	212/18723	0.031260939	0.353764364	0.330281267	HSPE1/TBCA/PRDX4/ARL2/FKBP11/PFDN5/ERP29/PPIB/WDR83OS	9	1
GO:1903531	negative regulation of secretion by cell	7/384	147/18723	0.03210694	0.359882959	0.335993705	EDN1/HLA-F/ENY2/ANXA1/ERP29/HMOX1/PIM3	7	1
GO:0006241	CTP biosynthetic process	2/384	14/18723	0.032444075	0.359882959	0.335993705	NME3/NME1	2	1
GO:0006465	signal peptide processing	2/384	14/18723	0.032444075	0.359882959	0.335993705	SPCS1/SEC11A	2	1
GO:0006596	polyamine biosynthetic process	2/384	14/18723	0.032444075	0.359882959	0.335993705	SAT1/NNMT	2	1
GO:0043173	nucleotide salvage	2/384	14/18723	0.032444075	0.359882959	0.335993705	NAPRT/APRT	2	1
GO:0060081	membrane hyperpolarization	2/384	14/18723	0.032444075	0.359882959	0.335993705	PARK7/CASP1	2	1
GO:0001836	release of cytochrome c from mitochondria	4/384	59/18723	0.032774343	0.362350546	0.338297492	GPX1/TNFSF10/PRELID1/FIS1	4	1
GO:0072330	monocarboxylic acid biosynthetic process	9/384	214/18723	0.032906049	0.362613873	0.338543339	PARK7/EDN1/ANXA1/FADS3/GSTP1/AKR1C3/NDUFAB1/GPX4/MIF	9	1
GO:0051384	response to glucocorticoid	7/384	148/18723	0.03313302	0.363008406	0.338911683	IGFBP2/IGFBP7/EDN1/ANXA1/MDK/GSTP1/HMGB1	7	1
GO:0009895	negative regulation of catabolic process	12/384	320/18723	0.033157864	0.363008406	0.338911683	PARK7/RPL11/RPS7/TIMP1/TRAF2/UBXN1/YBX3/NUPR1/CST3/CIRBP/HMOX1/TSPO	12	1
GO:0032956	regulation of actin cytoskeleton organization	13/384	358/18723	0.034135481	0.371896213	0.347209512	S100A10/TMSB10/BRK1/EDN1/ARPC1B/GSN/PHPT1/MDK/RHOD/ARPC3/DSTN/ID1/GMFG	13	1
GO:0001569	branching involved in blood vessel morphogenesis	3/384	35/18723	0.034522945	0.371896213	0.347209512	EDN1/ENG/MDK	3	1
GO:0019068	virion assembly	3/384	35/18723	0.034522945	0.371896213	0.347209512	SPCS1/VPS28/CHMP2A	3	1
GO:0032435	negative regulation of proteasomal ubiquitin-dependent protein catabolic process	3/384	35/18723	0.034522945	0.371896213	0.347209512	PARK7/RPL11/UBXN1	3	1
GO:0097421	liver regeneration	3/384	35/18723	0.034522945	0.371896213	0.347209512	RPL19/RPS15/HMOX1	3	1
GO:1901657	glycosyl compound metabolic process	5/384	88/18723	0.034740886	0.3730483	0.348285122	AKR1C2/AKR1C1/AKR1C3/ERH/APRT	5	1
GO:0034599	cellular response to oxidative stress	11/384	288/18723	0.036058787	0.38022147	0.354982133	PARK7/PRDX1/GPX1/CHCHD2/ANXA1/TXN/PRDX5/RPS3/AKR1C3/PRDX2/HMOX1	11	1
GO:0009199	ribonucleoside triphosphate metabolic process	5/384	89/18723	0.036214724	0.38022147	0.354982133	GIMAP7/STOML2/NME3/ALDOA/NME1	5	1
GO:2001236	regulation of extrinsic apoptotic signaling pathway	7/384	151/18723	0.036341763	0.38022147	0.354982133	PARK7/GPX1/TNFSF10/TRAF2/GSTP1/PRDX2/HMOX1	7	1
GO:0019748	secondary metabolic process	4/384	61/18723	0.036416665	0.38022147	0.354982133	AKR1C2/AKR1C1/AKR1C3/DDT	4	1
GO:0071384	cellular response to corticosteroid stimulus	4/384	61/18723	0.036416665	0.38022147	0.354982133	EDN1/ANXA1/GSTP1/AKR1C3	4	1
GO:0000478	endonucleolytic cleavage involved in rRNA processing	2/384	15/18723	0.036936683	0.38022147	0.354982133	RPP40/RPS21	2	1
GO:0000479	endonucleolytic cleavage of tricistronic rRNA transcript (SSU-rRNA, 5.8S rRNA, LSU-rRNA)	2/384	15/18723	0.036936683	0.38022147	0.354982133	RPP40/RPS21	2	1
GO:0002679	respiratory burst involved in defense response	2/384	15/18723	0.036936683	0.38022147	0.354982133	PRDX2/RPS19	2	1
GO:0009209	pyrimidine ribonucleoside triphosphate biosynthetic process	2/384	15/18723	0.036936683	0.38022147	0.354982133	NME3/NME1	2	1
GO:0016114	terpenoid biosynthetic process	2/384	15/18723	0.036936683	0.38022147	0.354982133	FDPS/AKR1C3	2	1
GO:0033599	regulation of mammary gland epithelial cell proliferation	2/384	15/18723	0.036936683	0.38022147	0.354982133	GPX1/PHB2	2	1
GO:0051127	positive regulation of actin nucleation	2/384	15/18723	0.036936683	0.38022147	0.354982133	BRK1/GSN	2	1
GO:1904874	positive regulation of telomerase RNA localization to Cajal body	2/384	15/18723	0.036936683	0.38022147	0.354982133	NHP2/NOP10	2	1
GO:1902229	regulation of intrinsic apoptotic signaling pathway in response to DNA damage	3/384	36/18723	0.037105814	0.38022147	0.354982133	RPS3/RPL26/MIF	3	1
GO:1903749	positive regulation of establishment of protein localization to mitochondrion	3/384	36/18723	0.037105814	0.38022147	0.354982133	RHOU/TOMM7/UBL5	3	1
GO:0051896	regulation of protein kinase B signaling	8/384	185/18723	0.037361703	0.381679889	0.356343741	PARK7/GPX1/RAMP3/TXN/ENG/AKR1C2/AKR1C3/C1QBP	8	1
GO:0044403	biological process involved in symbiotic interaction	11/384	290/18723	0.037609242	0.383044432	0.357617705	RPSA/GPX1/GSN/IFITM1/CD81/SLC3A2/GAPDH/PHB2/SIVA1/PPIB/CHMP2A	11	1
GO:0032623	interleukin-2 production	4/384	62/18723	0.038321843	0.387950949	0.362198525	STOML2/ANXA1/TRAF2/RPS3	4	1
GO:0032663	regulation of interleukin-2 production	4/384	62/18723	0.038321843	0.387950949	0.362198525	STOML2/ANXA1/TRAF2/RPS3	4	1
GO:0042177	negative regulation of protein catabolic process	6/384	121/18723	0.038577377	0.388199292	0.362430382	PARK7/RPL11/RPS7/TIMP1/UBXN1/CST3	6	1
GO:1904019	epithelial cell apoptotic process	6/384	121/18723	0.038577377	0.388199292	0.362430382	GSN/MDK/AKR1C3/NUPR1/RAMP2/HMOX1	6	1
GO:0002275	myeloid cell activation involved in immune response	5/384	91/18723	0.039276474	0.393285029	0.367178525	S100A13/DNASE1L3/HMGB1/STXBP2/HMOX1	5	1
GO:0000154	rRNA modification	3/384	37/18723	0.039784859	0.393285029	0.367178525	NHP2/TRMT112/NOP10	3	1
GO:0002369	T cell cytokine production	3/384	37/18723	0.039784859	0.393285029	0.367178525	HLA-F/TRAF2/CD81	3	1
GO:0002724	regulation of T cell cytokine production	3/384	37/18723	0.039784859	0.393285029	0.367178525	HLA-F/TRAF2/CD81	3	1
GO:0042401	cellular biogenic amine biosynthetic process	3/384	37/18723	0.039784859	0.393285029	0.367178525	PARK7/SAT1/NNMT	3	1
GO:0043403	skeletal muscle tissue regeneration	3/384	37/18723	0.039784859	0.393285029	0.367178525	GPX1/ANXA1/CD81	3	1
GO:0002688	regulation of leukocyte chemotaxis	6/384	122/18723	0.039902954	0.393295683	0.367188471	EDN1/MDK/HMGB1/C1QBP/MIF/DDT	6	1
GO:0006978	DNA damage response, signal transduction by p53 class mediator resulting in transcription of p21 class mediator	2/384	16/18723	0.041651905	0.395457773	0.369207041	RPS27L/RPL26	2	1
GO:0017014	protein nitrosylation	2/384	16/18723	0.041651905	0.395457773	0.369207041	TXN/GAPDH	2	1
GO:0018119	peptidyl-cysteine S-nitrosylation	2/384	16/18723	0.041651905	0.395457773	0.369207041	TXN/GAPDH	2	1
GO:0042574	retinal metabolic process	2/384	16/18723	0.041651905	0.395457773	0.369207041	AKR1C1/AKR1C3	2	1
GO:0046036	CTP metabolic process	2/384	16/18723	0.041651905	0.395457773	0.369207041	NME3/NME1	2	1
GO:0050862	positive regulation of T cell receptor signaling pathway	2/384	16/18723	0.041651905	0.395457773	0.369207041	CD81/RPS3	2	1
GO:0051238	sequestering of metal ion	2/384	16/18723	0.041651905	0.395457773	0.369207041	FTH1/FTL	2	1
GO:0070365	hepatocyte differentiation	2/384	16/18723	0.041651905	0.395457773	0.369207041	ANXA1/TAF10	2	1
GO:1901163	regulation of trophoblast cell migration	2/384	16/18723	0.041651905	0.395457773	0.369207041	TIMP1/C1QBP	2	1
GO:1902165	regulation of intrinsic apoptotic signaling pathway in response to DNA damage by p53 class mediator	2/384	16/18723	0.041651905	0.395457773	0.369207041	RPL26/MIF	2	1
GO:2000765	regulation of cytoplasmic translation	2/384	16/18723	0.041651905	0.395457773	0.369207041	YBX3/EEF2	2	1
GO:2001044	regulation of integrin-mediated signaling pathway	2/384	16/18723	0.041651905	0.395457773	0.369207041	TIMP1/CD63	2	1
GO:2001267	regulation of cysteine-type endopeptidase activity involved in apoptotic signaling pathway	2/384	16/18723	0.041651905	0.395457773	0.369207041	PARK7/GSN	2	1
GO:2001234	negative regulation of apoptotic signaling pathway	9/384	224/18723	0.042033604	0.397957585	0.371540914	PARK7/GPX1/PRELID1/SLC25A5/GSTP1/YBX3/PRDX2/MIF/HMOX1	9	1
GO:1903051	negative regulation of proteolysis involved in cellular protein catabolic process	4/384	64/18723	0.042300537	0.398091033	0.371665504	PARK7/RPL11/RPS7/UBXN1	4	1
GO:0009309	amine biosynthetic process	3/384	38/18723	0.042559245	0.398091033	0.371665504	PARK7/SAT1/NNMT	3	1
GO:0048246	macrophage chemotaxis	3/384	38/18723	0.042559245	0.398091033	0.371665504	MDK/MIF/DDT	3	1
GO:0072524	pyridine-containing compound metabolic process	3/384	38/18723	0.042559245	0.398091033	0.371665504	NAPRT/NMRK1/NNMT	3	1
GO:0010508	positive regulation of autophagy	6/384	124/18723	0.04263992	0.398091033	0.371665504	PARK7/TMEM59/SLC25A5/PHB2/HMGB1/HMOX1	6	1
GO:0034284	response to monosaccharide	9/384	225/18723	0.043031358	0.40063267	0.374038425	HMGN3/FIS1/ENY2/PHPT1/GSTP1/DYNLL1/NME1/PIM3/TIAM1	9	1
GO:0071621	granulocyte chemotaxis	6/384	125/18723	0.044051567	0.408837021	0.381698166	EDN1/ANXA1/MDK/PPIB/C1QBP/CCL14	6	1
GO:0019080	viral gene expression	5/384	94/18723	0.044156516	0.408837021	0.381698166	SPCS1/EIF3F/EIF3G/EIF3D/EIF3L	5	1
GO:0031647	regulation of protein stability	11/384	298/18723	0.044277499	0.408837021	0.381698166	PARK7/RPL11/RPS7/TOMM7/GSN/CD81/GAPDH/PHB2/DAD1/SERF2/PPIB	11	1
GO:2000249	regulation of actin cytoskeleton reorganization	3/384	39/18723	0.045428049	0.418311436	0.390543664	PHPT1/MDK/GMFG	3	1
GO:0015833	peptide transport	10/384	264/18723	0.046423913	0.41970843	0.391847924	PARK7/CPLX1/EDN1/HMGN3/ENY2/ANXA1/PHPT1/DYNLL1/PIM3/TIAM1	10	1
GO:0001780	neutrophil homeostasis	2/384	17/18723	0.04657877	0.41970843	0.391847924	ANXA1/HMGB1	2	1
GO:0015867	ATP transport	2/384	17/18723	0.04657877	0.41970843	0.391847924	SLC25A6/SLC25A5	2	1
GO:0032048	cardiolipin metabolic process	2/384	17/18723	0.04657877	0.41970843	0.391847924	STOML2/PHB2	2	1
GO:0042772	DNA damage response, signal transduction resulting in transcription	2/384	17/18723	0.04657877	0.41970843	0.391847924	RPS27L/RPL26	2	1
GO:0061450	trophoblast cell migration	2/384	17/18723	0.04657877	0.41970843	0.391847924	TIMP1/C1QBP	2	1
GO:0070293	renal absorption	2/384	17/18723	0.04657877	0.41970843	0.391847924	GSN/AKR1C3	2	1
GO:0071816	tail-anchored membrane protein insertion into ER membrane	2/384	17/18723	0.04657877	0.41970843	0.391847924	EMC2/EMC6	2	1
GO:0051224	negative regulation of protein transport	6/384	127/18723	0.046961761	0.42202802	0.394013538	PARK7/ENY2/ANXA1/TXN/ERP29/PIM3	6	1
GO:1901654	response to ketone	8/384	194/18723	0.047150038	0.422590073	0.394538282	PARK7/IGFBP7/EDN1/AKR1C2/AKR1C3/RAMP2/NME1/TSPO	8	1
GO:1901661	quinone metabolic process	3/384	40/18723	0.048390262	0.43088829	0.402285658	AKR1C2/AKR1C1/AKR1C3	3	1
GO:0032612	interleukin-1 production	6/384	128/18723	0.04846051	0.43088829	0.402285658	S100A13/GSDMD/ANXA1/GSTP1/CASP1/HMGB1	6	1
GO:0032652	regulation of interleukin-1 production	6/384	128/18723	0.04846051	0.43088829	0.402285658	S100A13/GSDMD/ANXA1/GSTP1/CASP1/HMGB1	6	1
GO:2001237	negative regulation of extrinsic apoptotic signaling pathway	5/384	97/18723	0.049384075	0.43794163	0.408870793	PARK7/GPX1/GSTP1/PRDX2/HMOX1	5	1
GO:0034101	erythrocyte homeostasis	6/384	129/18723	0.049988478	0.441081452	0.411802192	PRDX1/RPS14/SLC25A5/RPS17/RPS19/HMOX1	6	1
GO:0009206	purine ribonucleoside triphosphate biosynthetic process	4/384	68/18723	0.050930575	0.441081452	0.411802192	STOML2/NME3/ALDOA/NME1	4	1
GO:0046686	response to cadmium ion	4/384	68/18723	0.050930575	0.441081452	0.411802192	AKR1C3/MT2A/MT1X/HMOX1	4	1
GO:0061912	selective autophagy	4/384	68/18723	0.050930575	0.441081452	0.411802192	UFC1/TOMM7/SLC25A5/PHB2	4	1
GO:0050856	regulation of T cell receptor signaling pathway	3/384	41/18723	0.051444794	0.441081452	0.411802192	PHPT1/CD81/RPS3	3	1
GO:1900026	positive regulation of substrate adhesion-dependent cell spreading	3/384	41/18723	0.051444794	0.441081452	0.411802192	S100A10/MDK/C1QBP	3	1
GO:1902622	regulation of neutrophil migration	3/384	41/18723	0.051444794	0.441081452	0.411802192	EDN1/MDK/C1QBP	3	1
GO:0001522	pseudouridine synthesis	2/384	18/18723	0.051706662	0.441081452	0.411802192	NHP2/NOP10	2	1
GO:0002283	neutrophil activation involved in immune response	2/384	18/18723	0.051706662	0.441081452	0.411802192	DNASE1L3/STXBP2	2	1
GO:0006595	polyamine metabolic process	2/384	18/18723	0.051706662	0.441081452	0.411802192	SAT1/NNMT	2	1
GO:0009208	pyrimidine ribonucleoside triphosphate metabolic process	2/384	18/18723	0.051706662	0.441081452	0.411802192	NME3/NME1	2	1
GO:0043116	negative regulation of vascular permeability	2/384	18/18723	0.051706662	0.441081452	0.411802192	RAMP2/CLDN5	2	1
GO:0048268	clathrin coat assembly	2/384	18/18723	0.051706662	0.441081452	0.411802192	CLTA/AP2S1	2	1
GO:1902074	response to salt	2/384	18/18723	0.051706662	0.441081452	0.411802192	EDN1/HNRNPA1	2	1
GO:1904872	regulation of telomerase RNA localization to Cajal body	2/384	18/18723	0.051706662	0.441081452	0.411802192	NHP2/NOP10	2	1
GO:0030838	positive regulation of actin filament polymerization	5/384	99/18723	0.053063061	0.448555195	0.418779823	BRK1/ARPC1B/GSN/ARPC3/GMFG	5	1
GO:1904950	negative regulation of establishment of protein localization	6/384	131/18723	0.053132373	0.448555195	0.418779823	PARK7/ENY2/ANXA1/TXN/ERP29/PIM3	6	1
GO:0009145	purine nucleoside triphosphate biosynthetic process	4/384	69/18723	0.053227651	0.448555195	0.418779823	STOML2/NME3/ALDOA/NME1	4	1
GO:1901224	positive regulation of NIK/NF-kappaB signaling	4/384	69/18723	0.053227651	0.448555195	0.418779823	EDN1/RPS3/PHB2/HMGB1	4	1
GO:0042098	T cell proliferation	8/384	199/18723	0.053250081	0.448555195	0.418779823	IGFBP2/ANXA1/CD151/CD81/RPS3/HMGB1/PSMB10/PRDX2	8	1
GO:0046661	male sex differentiation	7/384	165/18723	0.053996874	0.453708735	0.423591268	RAB13/TNFSF10/PRDX4/AKR1C3/YBX3/NUPR1/UBB	7	1
GO:0010939	regulation of necrotic cell death	3/384	42/18723	0.054590479	0.454154951	0.424007863	YBX3/NUPR1/TSPO	3	1
GO:0033574	response to testosterone	3/384	42/18723	0.054590479	0.454154951	0.424007863	EDN1/NME1/TSPO	3	1
GO:0045047	protein targeting to ER	3/384	42/18723	0.054590479	0.454154951	0.424007863	SPCS1/SEC61B/SRP14	3	1
GO:0046688	response to copper ion	3/384	42/18723	0.054590479	0.454154951	0.424007863	PARK7/MT2A/MT1X	3	1
GO:0002548	monocyte chemotaxis	4/384	70/18723	0.055580218	0.458521708	0.428084753	ANXA1/HMGB1/CCL14/RPS19	4	1
GO:0070830	bicellular tight junction assembly	4/384	70/18723	0.055580218	0.458521708	0.428084753	RAB13/ARL2/RAMP2/CLDN5	4	1
GO:0042102	positive regulation of T cell proliferation	5/384	101/18723	0.056897422	0.458521708	0.428084753	IGFBP2/ANXA1/CD81/RPS3/HMGB1	5	1
GO:0006144	purine nucleobase metabolic process	2/384	19/18723	0.057025312	0.458521708	0.428084753	GMPR/APRT	2	1
GO:0009148	pyrimidine nucleoside triphosphate biosynthetic process	2/384	19/18723	0.057025312	0.458521708	0.428084753	NME3/NME1	2	1
GO:0010738	regulation of protein kinase A signaling	2/384	19/18723	0.057025312	0.458521708	0.428084753	RAMP3/MIF	2	1
GO:0045019	negative regulation of nitric oxide biosynthetic process	2/384	19/18723	0.057025312	0.458521708	0.428084753	DYNLL1/TSPO	2	1
GO:0045947	negative regulation of translational initiation	2/384	19/18723	0.057025312	0.458521708	0.428084753	EIF4EBP1/EIF3E	2	1
GO:0062099	negative regulation of programmed necrotic cell death	2/384	19/18723	0.057025312	0.458521708	0.428084753	YBX3/NUPR1	2	1
GO:0090670	RNA localization to Cajal body	2/384	19/18723	0.057025312	0.458521708	0.428084753	NHP2/NOP10	2	1
GO:0090671	telomerase RNA localization to Cajal body	2/384	19/18723	0.057025312	0.458521708	0.428084753	NHP2/NOP10	2	1
GO:0090672	telomerase RNA localization	2/384	19/18723	0.057025312	0.458521708	0.428084753	NHP2/NOP10	2	1
GO:0090685	RNA localization to nucleus	2/384	19/18723	0.057025312	0.458521708	0.428084753	NHP2/NOP10	2	1
GO:1904406	negative regulation of nitric oxide metabolic process	2/384	19/18723	0.057025312	0.458521708	0.428084753	DYNLL1/TSPO	2	1
GO:0002861	regulation of inflammatory response to antigenic stimulus	3/384	43/18723	0.057826084	0.462048124	0.431377083	PARK7/GPX1/CD81	3	1
GO:0006284	base-excision repair	3/384	43/18723	0.057826084	0.462048124	0.431377083	RPS3/HMGB1/MPG	3	1
GO:0033555	multicellular organismal response to stress	4/384	71/18723	0.057988052	0.462048124	0.431377083	VWA1/GJA4/MDK/TSPO	4	1
GO:0032147	activation of protein kinase activity	6/384	134/18723	0.058068988	0.462048124	0.431377083	PARK7/TXN/TRAF2/PHB2/HMGB1/RPLP1	6	1
GO:0032103	positive regulation of response to external stimulus	14/384	427/18723	0.058151252	0.462048124	0.431377083	PARK7/MGST2/EDN1/HLA-F/PQBP1/LY96/CD81/MDK/HMGB1/NUPR1/C1QBP/RPS19/DDT/TIAM1	14	1
GO:1902806	regulation of cell cycle G1/S phase transition	7/384	168/18723	0.058371751	0.462465321	0.431766586	ANXA1/PHB2/PSME1/PSME2/RPS27L/RPL26/PLPP2	7	1
GO:0051701	biological process involved in interaction with host	8/384	203/18723	0.058478953	0.462465321	0.431766586	RPSA/GSN/IFITM1/CD81/SLC3A2/PHB2/SIVA1/CHMP2A	8	1
GO:1902106	negative regulation of leukocyte differentiation	5/384	102/18723	0.058872844	0.464487394	0.433654433	ANXA1/MDK/HMGB1/NME1/PRDX2	5	1
GO:0046394	carboxylic acid biosynthetic process	11/384	314/18723	0.059955626	0.468030722	0.436962552	PARK7/MGST3/MGST2/EDN1/ANXA1/FADS3/GSTP1/AKR1C3/NDUFAB1/GPX4/MIF	11	1
GO:0042246	tissue regeneration	4/384	72/18723	0.060450895	0.468030722	0.436962552	GPX1/ANXA1/CD81/MDK	4	1
GO:0050709	negative regulation of protein secretion	4/384	72/18723	0.060450895	0.468030722	0.436962552	ENY2/ANXA1/ERP29/PIM3	4	1
GO:1903036	positive regulation of response to wounding	4/384	72/18723	0.060450895	0.468030722	0.436962552	ANXA1/MDK/HMGB1/PRDX2	4	1
GO:0009135	purine nucleoside diphosphate metabolic process	5/384	103/18723	0.060887048	0.468030722	0.436962552	GUK1/ARL2/GAPDH/NUPR1/ALDOA	5	1
GO:0009179	purine ribonucleoside diphosphate metabolic process	5/384	103/18723	0.060887048	0.468030722	0.436962552	GUK1/ARL2/GAPDH/NUPR1/ALDOA	5	1
GO:0030593	neutrophil chemotaxis	5/384	103/18723	0.060887048	0.468030722	0.436962552	EDN1/MDK/PPIB/C1QBP/CCL14	5	1
GO:0021762	substantia nigra development	3/384	44/18723	0.061150311	0.468030722	0.436962552	CALM2/DYNLL1/COX6B1	3	1
GO:0046006	regulation of activated T cell proliferation	3/384	44/18723	0.061150311	0.468030722	0.436962552	IGFBP2/RPS3/HMGB1	3	1
GO:1903214	regulation of protein targeting to mitochondrion	3/384	44/18723	0.061150311	0.468030722	0.436962552	RHOU/TOMM7/UBL5	3	1
GO:0044843	cell cycle G1/S phase transition	9/384	241/18723	0.061195107	0.468030722	0.436962552	EIF4EBP1/ANXA1/TAF10/PHB2/PSME1/PSME2/RPS27L/RPL26/PLPP2	9	1
GO:0031349	positive regulation of defense response	10/384	278/18723	0.061485374	0.468030722	0.436962552	PARK7/MGST2/HLA-F/PQBP1/CD81/MDK/HMGB1/NUPR1/RPS19/DDT	10	1
GO:0003158	endothelium development	6/384	136/18723	0.061507711	0.468030722	0.436962552	GJA4/GPX1/EDF1/BTG1/ID1/CLDN5	6	1
GO:0016053	organic acid biosynthetic process	11/384	316/18723	0.062143075	0.468030722	0.436962552	PARK7/MGST3/MGST2/EDN1/ANXA1/FADS3/GSTP1/AKR1C3/NDUFAB1/GPX4/MIF	11	1
GO:0006851	mitochondrial calcium ion transmembrane transport	2/384	20/18723	0.062524783	0.468030722	0.436962552	STOML2/SMDT1	2	1
GO:0045063	T-helper 1 cell differentiation	2/384	20/18723	0.062524783	0.468030722	0.436962552	ANXA1/HMGB1	2	1
GO:0071243	cellular response to arsenic-containing substance	2/384	20/18723	0.062524783	0.468030722	0.436962552	HNRNPA1/HMOX1	2	1
GO:0071379	cellular response to prostaglandin stimulus	2/384	20/18723	0.062524783	0.468030722	0.436962552	AKR1C2/AKR1C3	2	1
GO:0071731	response to nitric oxide	2/384	20/18723	0.062524783	0.468030722	0.436962552	TXN/TRAF2	2	1
GO:0090201	negative regulation of release of cytochrome c from mitochondria	2/384	20/18723	0.062524783	0.468030722	0.436962552	GPX1/PRELID1	2	1
GO:1901679	nucleotide transmembrane transport	2/384	20/18723	0.062524783	0.468030722	0.436962552	SLC25A6/SLC25A5	2	1
GO:1902176	negative regulation of oxidative stress-induced intrinsic apoptotic signaling pathway	2/384	20/18723	0.062524783	0.468030722	0.436962552	PARK7/GPX1	2	1
GO:1903206	negative regulation of hydrogen peroxide-induced cell death	2/384	20/18723	0.062524783	0.468030722	0.436962552	PARK7/TXN	2	1
GO:0051048	negative regulation of secretion	7/384	171/18723	0.06295954	0.468223415	0.437142455	EDN1/HLA-F/ENY2/ANXA1/ERP29/HMOX1/PIM3	7	1
GO:0032732	positive regulation of interleukin-1 production	4/384	73/18723	0.062968457	0.468223415	0.437142455	S100A13/GSDMD/CASP1/HMGB1	4	1
GO:0043299	leukocyte degranulation	4/384	73/18723	0.062968457	0.468223415	0.437142455	S100A13/HLA-F/STXBP2/HMOX1	4	1
GO:0050671	positive regulation of lymphocyte proliferation	6/384	137/18723	0.06327143	0.468403695	0.437310768	IGFBP2/ANXA1/CD81/RPS3/HMGB1/MIF	6	1
GO:0050684	regulation of mRNA processing	6/384	137/18723	0.06327143	0.468403695	0.437310768	PRDX6/HNRNPA1/SRSF9/SAP18/C1QBP/CIRBP	6	1
GO:2000273	positive regulation of signaling receptor activity	3/384	45/18723	0.064561801	0.473563948	0.44212848	PARK7/EDN1/BUD31	3	1
GO:0032946	positive regulation of mononuclear cell proliferation	6/384	138/18723	0.065064728	0.473563948	0.44212848	IGFBP2/ANXA1/CD81/RPS3/HMGB1/MIF	6	1
GO:0007249	I-kappaB kinase/NF-kappaB signaling	10/384	281/18723	0.065081326	0.473563948	0.44212848	S100A13/TNFSF10/PRDX4/EEF1D/CARD19/TRAF2/GSTP1/CASP1/GAPDH/HMOX1	10	1
GO:0002437	inflammatory response to antigenic stimulus	4/384	74/18723	0.06554042	0.473563948	0.44212848	PARK7/GPX1/CD81/HMGB1	4	1
GO:0006801	superoxide metabolic process	4/384	74/18723	0.06554042	0.473563948	0.44212848	PRDX1/EDN1/GSTP1/PRDX2	4	1
GO:0009201	ribonucleoside triphosphate biosynthetic process	4/384	74/18723	0.06554042	0.473563948	0.44212848	STOML2/NME3/ALDOA/NME1	4	1
GO:0010822	positive regulation of mitochondrion organization	4/384	74/18723	0.06554042	0.473563948	0.44212848	PARK7/TNFSF10/FIS1/SLC25A5	4	1
GO:0120192	tight junction assembly	4/384	74/18723	0.06554042	0.473563948	0.44212848	RAB13/ARL2/RAMP2/CLDN5	4	1
GO:0032970	regulation of actin filament-based process	13/384	397/18723	0.066724441	0.473563948	0.44212848	S100A10/TMSB10/BRK1/EDN1/ARPC1B/GSN/PHPT1/MDK/RHOD/ARPC3/DSTN/ID1/GMFG	13	1
GO:0009185	ribonucleoside diphosphate metabolic process	5/384	106/18723	0.067161729	0.473563948	0.44212848	GUK1/ARL2/GAPDH/NUPR1/ALDOA	5	1
GO:1903707	negative regulation of hemopoiesis	5/384	106/18723	0.067161729	0.473563948	0.44212848	ANXA1/MDK/HMGB1/NME1/PRDX2	5	1
GO:0009306	protein secretion	12/384	359/18723	0.067505116	0.473563948	0.44212848	PARK7/RAB13/CPLX1/HMGN3/ENY2/ANXA1/PHPT1/SNCG/ERP29/DYNLL1/PIM3/TIAM1	12	1
GO:0043300	regulation of leukocyte degranulation	3/384	46/18723	0.068059139	0.473563948	0.44212848	HLA-F/STXBP2/HMOX1	3	1
GO:0072599	establishment of protein localization to endoplasmic reticulum	3/384	46/18723	0.068059139	0.473563948	0.44212848	SPCS1/SEC61B/SRP14	3	1
GO:0090329	regulation of DNA-dependent DNA replication	3/384	46/18723	0.068059139	0.473563948	0.44212848	SSBP1/STOML2/WDR18	3	1
GO:1903363	negative regulation of cellular protein catabolic process	4/384	75/18723	0.068166436	0.473563948	0.44212848	PARK7/RPL11/RPS7/UBXN1	4	1
GO:0002689	negative regulation of leukocyte chemotaxis	2/384	21/18723	0.068195463	0.473563948	0.44212848	MIF/DDT	2	1
GO:0006450	regulation of translational fidelity	2/384	21/18723	0.068195463	0.473563948	0.44212848	RPS9/RPS5	2	1
GO:0007252	I-kappaB phosphorylation	2/384	21/18723	0.068195463	0.473563948	0.44212848	PRDX4/TRAF2	2	1
GO:0019370	leukotriene biosynthetic process	2/384	21/18723	0.068195463	0.473563948	0.44212848	MGST3/MGST2	2	1
GO:0034315	regulation of Arp2/3 complex-mediated actin nucleation	2/384	21/18723	0.068195463	0.473563948	0.44212848	BRK1/GMFG	2	1
GO:0039702	viral budding via host ESCRT complex	2/384	21/18723	0.068195463	0.473563948	0.44212848	VPS28/CHMP2A	2	1
GO:0046597	negative regulation of viral entry into host cell	2/384	21/18723	0.068195463	0.473563948	0.44212848	GSN/IFITM1	2	1
GO:0046823	negative regulation of nucleocytoplasmic transport	2/384	21/18723	0.068195463	0.473563948	0.44212848	PARK7/TXN	2	1
GO:0051767	nitric-oxide synthase biosynthetic process	2/384	21/18723	0.068195463	0.473563948	0.44212848	EDN1/GSTP1	2	1
GO:0051769	regulation of nitric-oxide synthase biosynthetic process	2/384	21/18723	0.068195463	0.473563948	0.44212848	EDN1/GSTP1	2	1
GO:0070269	pyroptosis	2/384	21/18723	0.068195463	0.473563948	0.44212848	GSDMD/CASP1	2	1
GO:0070584	mitochondrion morphogenesis	2/384	21/18723	0.068195463	0.473563948	0.44212848	FIS1/SSBP1	2	1
GO:0071605	monocyte chemotactic protein-1 production	2/384	21/18723	0.068195463	0.473563948	0.44212848	GSTP1/HMGB1	2	1
GO:0071637	regulation of monocyte chemotactic protein-1 production	2/384	21/18723	0.068195463	0.473563948	0.44212848	GSTP1/HMGB1	2	1
GO:0035592	establishment of protein localization to extracellular region	12/384	360/18723	0.068610396	0.475462971	0.443901444	PARK7/RAB13/CPLX1/HMGN3/ENY2/ANXA1/PHPT1/SNCG/ERP29/DYNLL1/PIM3/TIAM1	12	1
GO:0008637	apoptotic mitochondrial changes	5/384	107/18723	0.069330358	0.478042727	0.446309955	GPX1/TNFSF10/PRELID1/FIS1/SLC25A5	5	1
GO:0031532	actin cytoskeleton reorganization	5/384	107/18723	0.069330358	0.478042727	0.446309955	ANXA1/GSN/PHPT1/MDK/GMFG	5	1
GO:0052126	movement in host environment	7/384	175/18723	0.069409358	0.478042727	0.446309955	RPSA/GSN/IFITM1/CD81/SLC3A2/SIVA1/CHMP2A	7	1
GO:0043491	protein kinase B signaling	8/384	211/18723	0.069881238	0.480308471	0.448425297	PARK7/GPX1/RAMP3/TXN/ENG/AKR1C2/AKR1C3/C1QBP	8	1
GO:0016241	regulation of macroautophagy	6/384	141/18723	0.070621983	0.484409152	0.452253773	ATP6V0E1/SLC25A5/ATP6V1G1/GAPDH/NUPR1/HMOX1	6	1
GO:0009749	response to glucose	8/384	212/18723	0.07139576	0.486434202	0.454144399	HMGN3/FIS1/ENY2/PHPT1/DYNLL1/NME1/PIM3/TIAM1	8	1
GO:0010803	regulation of tumor necrosis factor-mediated signaling pathway	3/384	47/18723	0.07164086	0.486434202	0.454144399	TRAF2/GSTP1/CASP1	3	1
GO:0019884	antigen processing and presentation of exogenous antigen	3/384	47/18723	0.07164086	0.486434202	0.454144399	HLA-F/HLA-DMA/PSME1	3	1
GO:0045601	regulation of endothelial cell differentiation	3/384	47/18723	0.07164086	0.486434202	0.454144399	BTG1/ID1/CLDN5	3	1
GO:0050798	activated T cell proliferation	3/384	47/18723	0.07164086	0.486434202	0.454144399	IGFBP2/RPS3/HMGB1	3	1
GO:0043122	regulation of I-kappaB kinase/NF-kappaB signaling	9/384	249/18723	0.071875784	0.48704538	0.454715006	S100A13/TNFSF10/EEF1D/CARD19/TRAF2/GSTP1/CASP1/GAPDH/HMOX1	9	1
GO:0000380	alternative mRNA splicing, via spliceosome	4/384	77/18723	0.073579092	0.493667273	0.460897333	PQBP1/HNRNPA1/SRSF9/SAP18	4	1
GO:0006367	transcription initiation from RNA polymerase II promoter	4/384	77/18723	0.073579092	0.493667273	0.460897333	SUB1/TAF10/HMGB1/POLR2I	4	1
GO:0032418	lysosome localization	4/384	77/18723	0.073579092	0.493667273	0.460897333	S100A13/LAMTOR1/STXBP2/HMOX1	4	1
GO:0009220	pyrimidine ribonucleotide biosynthetic process	2/384	22/18723	0.074028059	0.493667273	0.460897333	NME3/NME1	2	1
GO:0032069	regulation of nuclease activity	2/384	22/18723	0.074028059	0.493667273	0.460897333	RPS3/HMGB1	2	1
GO:0043371	negative regulation of CD4-positive, alpha-beta T cell differentiation	2/384	22/18723	0.074028059	0.493667273	0.460897333	ANXA1/HMGB1	2	1
GO:0048026	positive regulation of mRNA splicing, via spliceosome	2/384	22/18723	0.074028059	0.493667273	0.460897333	PRDX6/CIRBP	2	1
GO:1901032	negative regulation of response to reactive oxygen species	2/384	22/18723	0.074028059	0.493667273	0.460897333	PARK7/TXN	2	1
GO:0038061	NIK/NF-kappaB signaling	6/384	143/18723	0.074474355	0.495660013	0.462757794	PRDX1/EDN1/TRAF2/RPS3/PHB2/HMGB1	6	1
GO:0002673	regulation of acute inflammatory response	3/384	48/18723	0.075305452	0.496277697	0.463334476	PARK7/DNASE1L3/GSTP1	3	1
GO:0002686	negative regulation of leukocyte migration	3/384	48/18723	0.075305452	0.496277697	0.463334476	MIF/DDT/HMOX1	3	1
GO:0043303	mast cell degranulation	3/384	48/18723	0.075305452	0.496277697	0.463334476	S100A13/STXBP2/HMOX1	3	1
GO:0090199	regulation of release of cytochrome c from mitochondria	3/384	48/18723	0.075305452	0.496277697	0.463334476	GPX1/TNFSF10/PRELID1	3	1
GO:0120009	intermembrane lipid transfer	3/384	48/18723	0.075305452	0.496277697	0.463334476	PRELID1/NPC2/TSPO	3	1
GO:0043297	apical junction assembly	4/384	78/18723	0.076364896	0.501817482	0.468506526	RAB13/ARL2/RAMP2/CLDN5	4	1
GO:0046718	viral entry into host cell	6/384	144/18723	0.076444674	0.501817482	0.468506526	RPSA/GSN/IFITM1/CD81/SLC3A2/SIVA1	6	1
GO:0009743	response to carbohydrate	9/384	253/18723	0.077624321	0.504550943	0.471058539	HMGN3/FIS1/ENY2/PHPT1/GSTP1/DYNLL1/NME1/PIM3/TIAM1	9	1
GO:0071692	protein localization to extracellular region	12/384	368/18723	0.077877217	0.504550943	0.471058539	PARK7/RAB13/CPLX1/HMGN3/ENY2/ANXA1/PHPT1/SNCG/ERP29/DYNLL1/PIM3/TIAM1	12	1
GO:0002279	mast cell activation involved in immune response	3/384	49/18723	0.079051361	0.504550943	0.471058539	S100A13/STXBP2/HMOX1	3	1
GO:0009409	response to cold	3/384	49/18723	0.079051361	0.504550943	0.471058539	GMPR/METRNL/CIRBP	3	1
GO:0018198	peptidyl-cysteine modification	3/384	49/18723	0.079051361	0.504550943	0.471058539	PARK7/TXN/GAPDH	3	1
GO:0031146	SCF-dependent proteasomal ubiquitin-dependent protein catabolic process	3/384	49/18723	0.079051361	0.504550943	0.471058539	SKP1/FBXL14/RBX1	3	1
GO:1901799	negative regulation of proteasomal protein catabolic process	3/384	49/18723	0.079051361	0.504550943	0.471058539	PARK7/RPL11/UBXN1	3	1
GO:1902041	regulation of extrinsic apoptotic signaling pathway via death domain receptors	3/384	49/18723	0.079051361	0.504550943	0.471058539	PARK7/GPX1/HMOX1	3	1
GO:0050900	leukocyte migration	12/384	369/18723	0.079088948	0.504550943	0.471058539	EDN1/ANXA1/CD81/MDK/HMGB1/PPIB/C1QBP/CCL14/RPS19/MIF/DDT/HMOX1	12	1
GO:0009165	nucleotide biosynthetic process	9/384	254/18723	0.079104168	0.504550943	0.471058539	GUK1/NAPRT/STOML2/NMRK1/NNMT/NME3/ALDOA/APRT/NME1	9	1
GO:0010770	positive regulation of cell morphogenesis involved in differentiation	4/384	79/18723	0.079203085	0.504550943	0.471058539	S100A10/MDK/C1QBP/TIAM1	4	1
GO:0001919	regulation of receptor recycling	2/384	23/18723	0.080013583	0.504550943	0.471058539	RAMP3/LAMTOR1	2	1
GO:0016578	histone deubiquitination	2/384	23/18723	0.080013583	0.504550943	0.471058539	ENY2/TAF10	2	1
GO:0019430	removal of superoxide radicals	2/384	23/18723	0.080013583	0.504550943	0.471058539	PRDX1/PRDX2	2	1
GO:0030325	adrenal gland development	2/384	23/18723	0.080013583	0.504550943	0.471058539	MDK/TSPO	2	1
GO:0031338	regulation of vesicle fusion	2/384	23/18723	0.080013583	0.504550943	0.471058539	CPLX1/ANXA1	2	1
GO:0035994	response to muscle stretch	2/384	23/18723	0.080013583	0.504550943	0.471058539	EDN1/GSN	2	1
GO:0051349	positive regulation of lyase activity	2/384	23/18723	0.080013583	0.504550943	0.471058539	PARK7/ISCU	2	1
GO:0051882	mitochondrial depolarization	2/384	23/18723	0.080013583	0.504550943	0.471058539	CASP1/TSPO	2	1
GO:0060547	negative regulation of necrotic cell death	2/384	23/18723	0.080013583	0.504550943	0.471058539	YBX3/NUPR1	2	1
GO:1903306	negative regulation of regulated secretory pathway	2/384	23/18723	0.080013583	0.504550943	0.471058539	HLA-F/HMOX1	2	1
GO:0043406	positive regulation of MAP kinase activity	5/384	112/18723	0.080745956	0.507265716	0.473593104	EDN1/TRAF2/RPS3/ERP29/TIAM1	5	1
GO:1901222	regulation of NIK/NF-kappaB signaling	5/384	112/18723	0.080745956	0.507265716	0.473593104	PRDX1/EDN1/RPS3/PHB2/HMGB1	5	1
GO:0120193	tight junction organization	4/384	80/18723	0.082093176	0.511932224	0.477949845	RAB13/ARL2/RAMP2/CLDN5	4	1
GO:1901264	carbohydrate derivative transport	4/384	80/18723	0.082093176	0.511932224	0.477949845	GUK1/SLC25A6/SLC25A5/NPC2	4	1
GO:1901293	nucleoside phosphate biosynthetic process	9/384	256/18723	0.082115168	0.511932224	0.477949845	GUK1/NAPRT/STOML2/NMRK1/NNMT/NME3/ALDOA/APRT/NME1	9	1
GO:0051604	protein maturation	10/384	294/18723	0.082204151	0.511932224	0.477949845	TMEM59/CLEC3B/SPCS1/PRDX4/STOML2/GSN/CASP1/SEC11A/NDUFAB1/NAA20	10	1
GO:0001889	liver development	6/384	147/18723	0.082531424	0.511932224	0.477949845	ANXA1/TAF10/MDK/RPL19/RPS15/HMOX1	6	1
GO:0009746	response to hexose	8/384	219/18723	0.082554973	0.511932224	0.477949845	HMGN3/FIS1/ENY2/PHPT1/DYNLL1/NME1/PIM3/TIAM1	8	1
GO:0097191	extrinsic apoptotic signaling pathway	8/384	219/18723	0.082554973	0.511932224	0.477949845	PARK7/GPX1/TNFSF10/TRAF2/GSTP1/SIVA1/PRDX2/HMOX1	8	1
GO:0002448	mast cell mediated immunity	3/384	50/18723	0.082876991	0.512039643	0.478050134	S100A13/STXBP2/HMOX1	3	1
GO:1903747	regulation of establishment of protein localization to mitochondrion	3/384	50/18723	0.082876991	0.512039643	0.478050134	RHOU/TOMM7/UBL5	3	1
GO:0046879	hormone secretion	10/384	295/18723	0.083625762	0.515717771	0.481484106	PARK7/CPLX1/EDN1/HMGN3/ENY2/ANXA1/PHPT1/DYNLL1/PIM3/TIAM1	10	1
GO:0097530	granulocyte migration	6/384	148/18723	0.084618681	0.520885322	0.486308631	EDN1/ANXA1/MDK/PPIB/C1QBP/CCL14	6	1
GO:0006096	glycolytic process	4/384	81/18723	0.085034665	0.5215356	0.486915743	ARL2/GAPDH/NUPR1/ALDOA	4	1
GO:1903533	regulation of protein targeting	4/384	81/18723	0.085034665	0.5215356	0.486915743	RHOU/TOMM7/FIS1/UBL5	4	1
GO:0042593	glucose homeostasis	9/384	258/18723	0.085194578	0.521564623	0.48694284	PARK7/HMGN3/FIS1/ENY2/PHPT1/DYNLL1/NME1/PIM3/TIAM1	9	1
GO:0000466	maturation of 5.8S rRNA from tricistronic rRNA transcript (SSU-rRNA, 5.8S rRNA, LSU-rRNA)	2/384	24/18723	0.086143348	0.523558394	0.488804264	RPP40/RPS21	2	1
GO:0002726	positive regulation of T cell cytokine production	2/384	24/18723	0.086143348	0.523558394	0.488804264	TRAF2/CD81	2	1
GO:0072530	purine-containing compound transmembrane transport	2/384	24/18723	0.086143348	0.523558394	0.488804264	SLC25A6/SLC25A5	2	1
GO:1901984	negative regulation of protein acetylation	2/384	24/18723	0.086143348	0.523558394	0.488804264	PARK7/HINT2	2	1
GO:0051258	protein polymerization	10/384	297/18723	0.086513913	0.523644477	0.488884632	TMSB10/BRK1/ARPC1B/GSN/ARL2/RPS3/ARPC3/GPX4/GMFG/CHMP2A	10	1
GO:0033500	carbohydrate homeostasis	9/384	259/18723	0.086759929	0.523644477	0.488884632	PARK7/HMGN3/FIS1/ENY2/PHPT1/DYNLL1/NME1/PIM3/TIAM1	9	1
GO:0051339	regulation of lyase activity	3/384	51/18723	0.086780712	0.523644477	0.488884632	PARK7/PHPT1/ISCU	3	1
GO:0071622	regulation of granulocyte chemotaxis	3/384	51/18723	0.086780712	0.523644477	0.488884632	EDN1/MDK/C1QBP	3	1
GO:0006757	ATP generation from ADP	4/384	82/18723	0.088027022	0.528319322	0.493249158	ARL2/GAPDH/NUPR1/ALDOA	4	1
GO:0007032	endosome organization	4/384	82/18723	0.088027022	0.528319322	0.493249158	VPS28/LAMTOR1/PLEKHJ1/CHMP2A	4	1
GO:1905897	regulation of response to endoplasmic reticulum stress	4/384	82/18723	0.088027022	0.528319322	0.493249158	PARK7/UBXN1/ERP29/NUPR1	4	1
GO:0061008	hepaticobiliary system development	6/384	150/18723	0.088880152	0.531541267	0.496257228	ANXA1/TAF10/MDK/RPL19/RPS15/HMOX1	6	1
GO:0070665	positive regulation of leukocyte proliferation	6/384	150/18723	0.088880152	0.531541267	0.496257228	IGFBP2/ANXA1/CD81/RPS3/HMGB1/MIF	6	1
GO:0043123	positive regulation of I-kappaB kinase/NF-kappaB signaling	7/384	186/18723	0.089108978	0.531963191	0.496651145	S100A13/TNFSF10/EEF1D/TRAF2/CASP1/GAPDH/HMOX1	7	1
GO:0050920	regulation of chemotaxis	8/384	223/18723	0.089369389	0.532571839	0.49721939	EDN1/MDK/GSTP1/HMGB1/C1QBP/MIF/DDT/TIAM1	8	1
GO:0044409	entry into host	6/384	151/18723	0.091054155	0.537701337	0.502008389	RPSA/GSN/IFITM1/CD81/SLC3A2/SIVA1	6	1
GO:0002697	regulation of immune effector process	11/384	339/18723	0.091069053	0.537701337	0.502008389	DNASE1L3/HLA-F/ANXA1/TRAF2/CD81/PHB2/HMGB1/C1QBP/STXBP2/RPS19/HMOX1	11	1
GO:0051899	membrane depolarization	4/384	83/18723	0.091069697	0.537701337	0.502008389	PARK7/EDN1/CASP1/TSPO	4	1
GO:0009147	pyrimidine nucleoside triphosphate metabolic process	2/384	25/18723	0.092408955	0.537701337	0.502008389	NME3/NME1	2	1
GO:0010954	positive regulation of protein processing	2/384	25/18723	0.092408955	0.537701337	0.502008389	CLEC3B/GSN	2	1
GO:0031579	membrane raft organization	2/384	25/18723	0.092408955	0.537701337	0.502008389	S100A10/GSN	2	1
GO:0031664	regulation of lipopolysaccharide-mediated signaling pathway	2/384	25/18723	0.092408955	0.537701337	0.502008389	LY96/PRDX2	2	1
GO:0045324	late endosome to vacuole transport	2/384	25/18723	0.092408955	0.537701337	0.502008389	VPS28/CHMP2A	2	1
GO:0051204	protein insertion into mitochondrial membrane	2/384	25/18723	0.092408955	0.537701337	0.502008389	TIMM10/TIMM13	2	1
GO:0071450	cellular response to oxygen radical	2/384	25/18723	0.092408955	0.537701337	0.502008389	PRDX1/PRDX2	2	1
GO:0071451	cellular response to superoxide	2/384	25/18723	0.092408955	0.537701337	0.502008389	PRDX1/PRDX2	2	1
GO:1903901	negative regulation of viral life cycle	2/384	25/18723	0.092408955	0.537701337	0.502008389	GSN/IFITM1	2	1
GO:1905564	positive regulation of vascular endothelial cell proliferation	2/384	25/18723	0.092408955	0.537701337	0.502008389	MDK/HMGB1	2	1
GO:0042886	amide transport	10/384	301/18723	0.092469912	0.537701337	0.502008389	PARK7/CPLX1/EDN1/HMGN3/ENY2/ANXA1/PHPT1/DYNLL1/PIM3/TIAM1	10	1
GO:0001906	cell killing	7/384	188/18723	0.092998142	0.537980645	0.502269156	PRDX1/DNASE1L3/HLA-F/TUBB/GAPDH/STXBP2/RPS19	7	1
GO:0006575	cellular modified amino acid metabolic process	7/384	188/18723	0.092998142	0.537980645	0.502269156	PARK7/GPX1/MGST2/CLIC1/GSTK1/GSTP1/GPX4	7	1
GO:0008064	regulation of actin polymerization or depolymerization	7/384	188/18723	0.092998142	0.537980645	0.502269156	TMSB10/BRK1/ARPC1B/GSN/ARPC3/DSTN/GMFG	7	1
GO:0090501	RNA phosphodiester bond hydrolysis	6/384	152/18723	0.093256846	0.538550272	0.502800971	NHP2/RPP40/REXO2/RNASE1/RPS21/POLR2I	6	1
GO:0010660	regulation of muscle cell apoptotic process	4/384	84/18723	0.094162117	0.54191588	0.505943168	EDN1/MDK/NUPR1/HMOX1	4	1
GO:0042440	pigment metabolic process	4/384	84/18723	0.094162117	0.54191588	0.505943168	APRT/DDT/HMOX1/TSPO	4	1
GO:1903202	negative regulation of oxidative stress-induced cell death	3/384	53/18723	0.094815752	0.543815261	0.507716467	PARK7/GPX1/TXN	3	1
GO:1990090	cellular response to nerve growth factor stimulus	3/384	53/18723	0.094815752	0.543815261	0.507716467	ARPC3/ID1/EEF2	3	1
GO:0030832	regulation of actin filament length	7/384	189/18723	0.094977843	0.543816917	0.507718013	TMSB10/BRK1/ARPC1B/GSN/ARPC3/DSTN/GMFG	7	1
GO:0120254	olefinic compound metabolic process	6/384	153/18723	0.095488099	0.545808675	0.509577557	GPX1/GSTP1/AKR1C2/AKR1C1/AKR1C3/GPX4	6	1
GO:0045446	endothelial cell differentiation	5/384	118/18723	0.09568057	0.545980297	0.509737786	GPX1/EDF1/BTG1/ID1/CLDN5	5	1
GO:0002709	regulation of T cell mediated immunity	4/384	85/18723	0.097303689	0.547977715	0.511602615	HLA-F/TRAF2/CD81/HMGB1	4	1
GO:0009142	nucleoside triphosphate biosynthetic process	4/384	85/18723	0.097303689	0.547977715	0.511602615	STOML2/NME3/ALDOA/NME1	4	1
GO:0008360	regulation of cell shape	6/384	154/18723	0.09774778	0.547977715	0.511602615	RHOU/ANXA1/RHOD/BAMBI/ALDOA/MYL12A	6	1
GO:0031398	positive regulation of protein ubiquitination	5/384	119/18723	0.098297642	0.547977715	0.511602615	ARRDC3/SKP1/RPS2/UBB/RBX1	5	1
GO:0002407	dendritic cell chemotaxis	2/384	26/18723	0.09880229	0.547977715	0.511602615	HMGB1/C1QBP	2	1
GO:0006614	SRP-dependent cotranslational protein targeting to membrane	2/384	26/18723	0.09880229	0.547977715	0.511602615	SEC61B/SRP14	2	1
GO:0008535	respiratory chain complex IV assembly	2/384	26/18723	0.09880229	0.547977715	0.511602615	COA6/COX14	2	1
GO:0033598	mammary gland epithelial cell proliferation	2/384	26/18723	0.09880229	0.547977715	0.511602615	GPX1/PHB2	2	1
GO:0034063	stress granule assembly	2/384	26/18723	0.09880229	0.547977715	0.511602615	RPS23/CIRBP	2	1
GO:0034643	establishment of mitochondrion localization, microtubule-mediated	2/384	26/18723	0.09880229	0.547977715	0.511602615	UXT/UBB	2	1
GO:0043094	cellular metabolic compound salvage	2/384	26/18723	0.09880229	0.547977715	0.511602615	NAPRT/APRT	2	1
GO:0046639	negative regulation of alpha-beta T cell differentiation	2/384	26/18723	0.09880229	0.547977715	0.511602615	ANXA1/HMGB1	2	1
GO:0046755	viral budding	2/384	26/18723	0.09880229	0.547977715	0.511602615	VPS28/CHMP2A	2	1
GO:0047497	mitochondrion transport along microtubule	2/384	26/18723	0.09880229	0.547977715	0.511602615	UXT/UBB	2	1
GO:0050857	positive regulation of antigen receptor-mediated signaling pathway	2/384	26/18723	0.09880229	0.547977715	0.511602615	CD81/RPS3	2	1
GO:0051560	mitochondrial calcium ion homeostasis	2/384	26/18723	0.09880229	0.547977715	0.511602615	FIS1/SMDT1	2	1
GO:2000108	positive regulation of leukocyte apoptotic process	2/384	26/18723	0.09880229	0.547977715	0.511602615	PRELID1/ANXA1	2	1
GO:0007519	skeletal muscle tissue development	6/384	155/18723	0.100035747	0.553274901	0.51654817	VAMP5/GPX1/YBX3/MYL6/NUPR1/EEF2	6	1
GO:0071356	cellular response to tumor necrosis factor	8/384	229/18723	0.100184233	0.553274901	0.51654817	EDN1/TRAF2/GSTP1/RPS3/CASP1/YBX3/TXNDC17/CCL14	8	1
GO:0009914	hormone transport	10/384	306/18723	0.100251239	0.553274901	0.51654817	PARK7/CPLX1/EDN1/HMGN3/ENY2/ANXA1/PHPT1/DYNLL1/PIM3/TIAM1	10	1
GO:0070646	protein modification by small protein removal	6/384	157/18723	0.104695928	0.571834294	0.533875579	PARK7/HINT1/ENY2/TAF10/EIF3F/UBXN1	6	1
GO:2000377	regulation of reactive oxygen species metabolic process	6/384	157/18723	0.104695928	0.571834294	0.533875579	PARK7/GSTP1/AKR1C1/AKR1C3/PRDX2/TSPO	6	1
GO:0022604	regulation of cell morphogenesis	10/384	309/18723	0.1050987	0.571834294	0.533875579	S100A10/RHOU/ANXA1/MDK/RHOD/BAMBI/ALDOA/C1QBP/MYL12A/TIAM1	10	1
GO:0002719	negative regulation of cytokine production involved in immune response	2/384	27/18723	0.10531551	0.571834294	0.533875579	HLA-F/HMOX1	2	1
GO:0008053	mitochondrial fusion	2/384	27/18723	0.10531551	0.571834294	0.533875579	FIS1/STOML2	2	1
GO:0014850	response to muscle activity	2/384	27/18723	0.10531551	0.571834294	0.533875579	FIS1/METRNL	2	1
GO:0039529	RIG-I signaling pathway	2/384	27/18723	0.10531551	0.571834294	0.533875579	PHB2/C1QBP	2	1
GO:1902883	negative regulation of response to oxidative stress	2/384	27/18723	0.10531551	0.571834294	0.533875579	PARK7/TXN	2	1
GO:1903205	regulation of hydrogen peroxide-induced cell death	2/384	27/18723	0.10531551	0.571834294	0.533875579	PARK7/TXN	2	1
GO:1903319	positive regulation of protein maturation	2/384	27/18723	0.10531551	0.571834294	0.533875579	CLEC3B/GSN	2	1
GO:1990266	neutrophil migration	5/384	122/18723	0.106362839	0.57658952	0.53831515	EDN1/MDK/PPIB/C1QBP/CCL14	5	1
GO:0002711	positive regulation of T cell mediated immunity	3/384	56/18723	0.107411574	0.576693771	0.538412481	HLA-F/TRAF2/CD81	3	1
GO:0002886	regulation of myeloid leukocyte mediated immunity	3/384	56/18723	0.107411574	0.576693771	0.538412481	DNASE1L3/STXBP2/HMOX1	3	1
GO:0043470	regulation of carbohydrate catabolic process	3/384	56/18723	0.107411574	0.576693771	0.538412481	ARL2/HMGB1/NUPR1	3	1
GO:0048255	mRNA stabilization	3/384	56/18723	0.107411574	0.576693771	0.538412481	TRAF2/YBX3/CIRBP	3	1
GO:0071385	cellular response to glucocorticoid stimulus	3/384	56/18723	0.107411574	0.576693771	0.538412481	EDN1/ANXA1/GSTP1	3	1
GO:1990089	response to nerve growth factor	3/384	56/18723	0.107411574	0.576693771	0.538412481	ARPC3/ID1/EEF2	3	1
GO:0032271	regulation of protein polymerization	8/384	233/18723	0.107785715	0.577779565	0.5394262	TMSB10/BRK1/ARPC1B/GSN/ARL2/RPS3/ARPC3/GMFG	8	1
GO:0048872	homeostasis of number of cells	9/384	272/18723	0.108657396	0.581524696	0.542922726	PRDX1/RPS14/SLC25A5/ANXA1/HMGB1/RPS17/PRDX2/RPS19/HMOX1	9	1
GO:0045861	negative regulation of proteolysis	11/384	351/18723	0.108947759	0.582151697	0.543508107	PARK7/RPL11/TMEM59/RPS7/GPX1/TIMP1/UBXN1/PRDX5/GAPDH/CST3/CSTB	11	1
GO:0043393	regulation of protein binding	7/384	196/18723	0.109483988	0.584088385	0.545316236	PARK7/RPL11/BAMBI/RAMP2/ID1/CLDN5/TIAM1	7	1
GO:0010657	muscle cell apoptotic process	4/384	89/18723	0.110348985	0.587770109	0.548753565	EDN1/MDK/NUPR1/HMOX1	4	1
GO:0002699	positive regulation of immune effector process	8/384	235/18723	0.111702572	0.589708209	0.550563013	HLA-F/ANXA1/TRAF2/CD81/PHB2/STXBP2/RPS19/HMOX1	8	1
GO:1900024	regulation of substrate adhesion-dependent cell spreading	3/384	57/18723	0.111748039	0.589708209	0.550563013	S100A10/MDK/C1QBP	3	1
GO:0001909	leukocyte mediated cytotoxicity	5/384	124/18723	0.111914903	0.589708209	0.550563013	PRDX1/DNASE1L3/HLA-F/TUBB/STXBP2	5	1
GO:0000303	response to superoxide	2/384	28/18723	0.111941041	0.589708209	0.550563013	PRDX1/PRDX2	2	1
GO:0008299	isoprenoid biosynthetic process	2/384	28/18723	0.111941041	0.589708209	0.550563013	FDPS/AKR1C3	2	1
GO:0051503	adenine nucleotide transport	2/384	28/18723	0.111941041	0.589708209	0.550563013	SLC25A6/SLC25A5	2	1
GO:0071280	cellular response to copper ion	2/384	28/18723	0.111941041	0.589708209	0.550563013	MT2A/MT1X	2	1
GO:0002683	negative regulation of immune system process	13/384	434/18723	0.112323527	0.590797144	0.551579663	GPX1/HLA-F/ANXA1/PHPT1/MDK/HMGB1/C1QBP/NME1/PRDX2/RPS19/MIF/DDT/HMOX1	13	1
GO:0006400	tRNA modification	4/384	90/18723	0.113726774	0.596311523	0.556727994	TPRKB/TRMT112/TRMT1/CTU1	4	1
GO:0046031	ADP metabolic process	4/384	90/18723	0.113726774	0.596311523	0.556727994	ARL2/GAPDH/NUPR1/ALDOA	4	1
GO:0002366	leukocyte activation involved in immune response	9/384	275/18723	0.114114878	0.597414493	0.557757749	S100A13/DNASE1L3/HLA-F/ANXA1/CD81/MDK/HMGB1/STXBP2/HMOX1	9	1
GO:0031334	positive regulation of protein-containing complex assembly	8/384	237/18723	0.1156961	0.602424678	0.562435354	PARK7/BRK1/ARPC1B/GSN/ARL2/RPS3/ARPC3/GMFG	8	1
GO:0006826	iron ion transport	3/384	58/18723	0.116150462	0.602424678	0.562435354	FTH1/ISCU/FTL	3	1
GO:0010043	response to zinc ion	3/384	58/18723	0.116150462	0.602424678	0.562435354	MT2A/MT1X/TSPO	3	1
GO:0018208	peptidyl-proline modification	3/384	58/18723	0.116150462	0.602424678	0.562435354	PRDX4/FKBP11/PPIB	3	1
GO:0032481	positive regulation of type I interferon production	3/384	58/18723	0.116150462	0.602424678	0.562435354	PQBP1/GAPDH/HMGB1	3	1
GO:0006163	purine nucleotide metabolic process	12/384	396/18723	0.116326574	0.602424678	0.562435354	GUK1/HINT1/GMPR/GIMAP7/STOML2/ARL2/GAPDH/NME3/NUPR1/ALDOA/APRT/NME1	12	1
GO:0019693	ribose phosphate metabolic process	12/384	396/18723	0.116326574	0.602424678	0.562435354	GUK1/HINT1/GIMAP7/STOML2/ARL2/GAPDH/NUDT14/NME3/NUPR1/ALDOA/APRT/NME1	12	1
GO:0000305	response to oxygen radical	2/384	29/18723	0.118671566	0.607099908	0.56680024	PRDX1/PRDX2	2	1
GO:0009218	pyrimidine ribonucleotide metabolic process	2/384	29/18723	0.118671566	0.607099908	0.56680024	NME3/NME1	2	1
GO:0015868	purine ribonucleotide transport	2/384	29/18723	0.118671566	0.607099908	0.56680024	SLC25A6/SLC25A5	2	1
GO:0042759	long-chain fatty acid biosynthetic process	2/384	29/18723	0.118671566	0.607099908	0.56680024	GSTP1/GPX4	2	1
GO:0051654	establishment of mitochondrion localization	2/384	29/18723	0.118671566	0.607099908	0.56680024	UXT/UBB	2	1
GO:0062098	regulation of programmed necrotic cell death	2/384	29/18723	0.118671566	0.607099908	0.56680024	YBX3/NUPR1	2	1
GO:1902175	regulation of oxidative stress-induced intrinsic apoptotic signaling pathway	2/384	29/18723	0.118671566	0.607099908	0.56680024	PARK7/GPX1	2	1
GO:0019058	viral life cycle	10/384	317/18723	0.118674394	0.607099908	0.56680024	RPSA/SPCS1/VPS28/GSN/IFITM1/CD81/SLC3A2/SIVA1/PPIB/CHMP2A	10	1
GO:0043410	positive regulation of MAPK cascade	14/384	480/18723	0.119333349	0.609543137	0.569081286	EDN1/RAMP3/TRAF2/CD81/LAMTOR1/RPS3/PHB2/ERP29/HMGB1/CCL14/PRDX2/MIF/DDT/TIAM1	14	1
GO:0110053	regulation of actin filament organization	9/384	278/18723	0.119721474	0.610532936	0.570005381	S100A10/TMSB10/BRK1/ARPC1B/GSN/ARPC3/DSTN/ID1/GMFG	9	1
GO:0070661	leukocyte proliferation	10/384	318/18723	0.120437127	0.610532936	0.570005381	IGFBP2/ANXA1/CD151/CD81/GSTP1/RPS3/HMGB1/PSMB10/PRDX2/MIF	10	1
GO:0008033	tRNA processing	5/384	127/18723	0.120499308	0.610532936	0.570005381	TPRKB/RPP40/TRMT112/TRMT1/CTU1	5	1
GO:0019369	arachidonic acid metabolic process	3/384	59/18723	0.120617039	0.610532936	0.570005381	GPX1/AKR1C3/GPX4	3	1
GO:0051353	positive regulation of oxidoreductase activity	3/384	59/18723	0.120617039	0.610532936	0.570005381	PARK7/EDN1/NDUFA4	3	1
GO:0090303	positive regulation of wound healing	3/384	59/18723	0.120617039	0.610532936	0.570005381	ANXA1/HMGB1/PRDX2	3	1
GO:0002263	cell activation involved in immune response	9/384	279/18723	0.121623212	0.614700171	0.573895993	S100A13/DNASE1L3/HLA-F/ANXA1/CD81/MDK/HMGB1/STXBP2/HMOX1	9	1
GO:2000058	regulation of ubiquitin-dependent protein catabolic process	6/384	164/18723	0.12187311	0.61503832	0.574211695	PARK7/RPL11/RPS7/UBXN1/SUMO2/RBX1	6	1
GO:0017157	regulation of exocytosis	7/384	202/18723	0.1228027	0.618800414	0.577724059	RAB13/CPLX1/HLA-F/ANXA1/STXBP2/CHMP2A/HMOX1	7	1
GO:0050796	regulation of insulin secretion	6/384	165/18723	0.124434477	0.622132113	0.580834598	HMGN3/ENY2/PHPT1/DYNLL1/PIM3/TIAM1	6	1
GO:0006081	cellular aldehyde metabolic process	3/384	60/18723	0.125145961	0.622132113	0.580834598	PARK7/AKR1C1/AKR1C3	3	1
GO:0070997	neuron death	11/384	361/18723	0.125295145	0.622132113	0.580834598	PARK7/GPX1/HLA-F/FIS1/TRAF2/MDK/SNCG/GAPDH/NUPR1/UBB/HMOX1	11	1
GO:0006221	pyrimidine nucleotide biosynthetic process	2/384	30/18723	0.125500022	0.622132113	0.580834598	NME3/NME1	2	1
GO:0015865	purine nucleotide transport	2/384	30/18723	0.125500022	0.622132113	0.580834598	SLC25A6/SLC25A5	2	1
GO:0031571	mitotic G1 DNA damage checkpoint signaling	2/384	30/18723	0.125500022	0.622132113	0.580834598	RPS27L/RPL26	2	1
GO:0036258	multivesicular body assembly	2/384	30/18723	0.125500022	0.622132113	0.580834598	VPS28/CHMP2A	2	1
GO:0043304	regulation of mast cell degranulation	2/384	30/18723	0.125500022	0.622132113	0.580834598	STXBP2/HMOX1	2	1
GO:0046825	regulation of protein export from nucleus	2/384	30/18723	0.125500022	0.622132113	0.580834598	PARK7/TXN	2	1
GO:0090151	establishment of protein localization to mitochondrial membrane	2/384	30/18723	0.125500022	0.622132113	0.580834598	TIMM10/TIMM13	2	1
GO:1903019	negative regulation of glycoprotein metabolic process	2/384	30/18723	0.125500022	0.622132113	0.580834598	TMEM59/CST3	2	1
GO:0043112	receptor metabolic process	6/384	166/18723	0.127022085	0.627825336	0.586149901	RAMP3/CD81/LAMTOR1/CD63/RAMP2/PLEKHJ1	6	1
GO:0060538	skeletal muscle organ development	6/384	166/18723	0.127022085	0.627825336	0.586149901	VAMP5/GPX1/YBX3/MYL6/NUPR1/EEF2	6	1
GO:0002690	positive regulation of leukocyte chemotaxis	4/384	94/18723	0.12768287	0.63016465	0.58833393	EDN1/MDK/HMGB1/C1QBP	4	1
GO:0009451	RNA modification	6/384	167/18723	0.129635708	0.63886454	0.596456316	TPRKB/NHP2/TRMT112/NOP10/TRMT1/CTU1	6	1
GO:0006612	protein targeting to membrane	5/384	131/18723	0.13240851	0.643153513	0.600460584	SSR2/FIS1/SEC61B/NACA/SRP14	5	1
GO:0002828	regulation of type 2 immune response	2/384	31/18723	0.132419587	0.643153513	0.600460584	ANXA1/CD81	2	1
GO:0032148	activation of protein kinase B activity	2/384	31/18723	0.132419587	0.643153513	0.600460584	PARK7/TXN	2	1
GO:0032509	endosome transport via multivesicular body sorting pathway	2/384	31/18723	0.132419587	0.643153513	0.600460584	VPS28/CHMP2A	2	1
GO:0033006	regulation of mast cell activation involved in immune response	2/384	31/18723	0.132419587	0.643153513	0.600460584	STXBP2/HMOX1	2	1
GO:0033238	regulation of cellular amine metabolic process	2/384	31/18723	0.132419587	0.643153513	0.600460584	PARK7/NNMT	2	1
GO:0035510	DNA dealkylation	2/384	31/18723	0.132419587	0.643153513	0.600460584	ALKBH2/MPG	2	1
GO:0036257	multivesicular body organization	2/384	31/18723	0.132419587	0.643153513	0.600460584	VPS28/CHMP2A	2	1
GO:0036474	cell death in response to hydrogen peroxide	2/384	31/18723	0.132419587	0.643153513	0.600460584	PARK7/TXN	2	1
GO:0044819	mitotic G1/S transition checkpoint signaling	2/384	31/18723	0.132419587	0.643153513	0.600460584	RPS27L/RPL26	2	1
GO:0007588	excretion	3/384	62/18723	0.134383555	0.646059198	0.603173388	EDN1/MDK/HMOX1	3	1
GO:0032615	interleukin-12 production	3/384	62/18723	0.134383555	0.646059198	0.603173388	MDK/HMGB1/C1QBP	3	1
GO:0032655	regulation of interleukin-12 production	3/384	62/18723	0.134383555	0.646059198	0.603173388	MDK/HMGB1/C1QBP	3	1
GO:0032731	positive regulation of interleukin-1 beta production	3/384	62/18723	0.134383555	0.646059198	0.603173388	GSDMD/CASP1/HMGB1	3	1
GO:0045428	regulation of nitric oxide biosynthetic process	3/384	62/18723	0.134383555	0.646059198	0.603173388	EDN1/DYNLL1/TSPO	3	1
GO:0045576	mast cell activation	3/384	62/18723	0.134383555	0.646059198	0.603173388	S100A13/STXBP2/HMOX1	3	1
GO:0046148	pigment biosynthetic process	3/384	62/18723	0.134383555	0.646059198	0.603173388	APRT/DDT/TSPO	3	1
GO:0002718	regulation of cytokine production involved in immune response	4/384	96/18723	0.134917582	0.646059198	0.603173388	HLA-F/TRAF2/CD81/HMOX1	4	1
GO:0010769	regulation of cell morphogenesis involved in differentiation	4/384	96/18723	0.134917582	0.646059198	0.603173388	S100A10/MDK/C1QBP/TIAM1	4	1
GO:0009152	purine ribonucleotide biosynthetic process	6/384	169/18723	0.134940064	0.646059198	0.603173388	GUK1/STOML2/NME3/ALDOA/APRT/NME1	6	1
GO:0051235	maintenance of location	10/384	327/18723	0.136947236	0.654669213	0.611211865	PARK7/CALM2/TMSB10/SKP1/TXN/GSN/FTH1/ARL2/FTL/TSPO	10	1
GO:0009150	purine ribonucleotide metabolic process	11/384	368/18723	0.137505418	0.654669213	0.611211865	GUK1/HINT1/GIMAP7/STOML2/ARL2/GAPDH/NME3/NUPR1/ALDOA/APRT/NME1	11	1
GO:0050854	regulation of antigen receptor-mediated signaling pathway	3/384	63/18723	0.139088576	0.654669213	0.611211865	PHPT1/CD81/RPS3	3	1
GO:0070059	intrinsic apoptotic signaling pathway in response to endoplasmic reticulum stress	3/384	63/18723	0.139088576	0.654669213	0.611211865	PARK7/TRAF2/ERP29	3	1
GO:1902373	negative regulation of mRNA catabolic process	3/384	63/18723	0.139088576	0.654669213	0.611211865	TRAF2/YBX3/CIRBP	3	1
GO:2000756	regulation of peptidyl-lysine acetylation	3/384	63/18723	0.139088576	0.654669213	0.611211865	PARK7/HINT2/EID1	3	1
GO:0010667	negative regulation of cardiac muscle cell apoptotic process	2/384	32/18723	0.139423678	0.654669213	0.611211865	MDK/NUPR1	2	1
GO:0035767	endothelial cell chemotaxis	2/384	32/18723	0.139423678	0.654669213	0.611211865	RAB13/HMGB1	2	1
GO:0050685	positive regulation of mRNA processing	2/384	32/18723	0.139423678	0.654669213	0.611211865	PRDX6/CIRBP	2	1
GO:1902235	regulation of endoplasmic reticulum stress-induced intrinsic apoptotic signaling pathway	2/384	32/18723	0.139423678	0.654669213	0.611211865	PARK7/ERP29	2	1
GO:2000191	regulation of fatty acid transport	2/384	32/18723	0.139423678	0.654669213	0.611211865	EDN1/FIS1	2	1
GO:2000515	negative regulation of CD4-positive, alpha-beta T cell activation	2/384	32/18723	0.139423678	0.654669213	0.611211865	ANXA1/HMGB1	2	1
GO:0046651	lymphocyte proliferation	9/384	288/18723	0.139465384	0.654669213	0.611211865	IGFBP2/ANXA1/CD151/CD81/RPS3/HMGB1/PSMB10/PRDX2/MIF	9	1
GO:1903311	regulation of mRNA metabolic process	9/384	288/18723	0.139465384	0.654669213	0.611211865	PRDX6/TRAF2/YBX3/HNRNPA1/SRSF9/SAP18/C1QBP/NT5C3B/CIRBP	9	1
GO:0046883	regulation of hormone secretion	8/384	249/18723	0.14122843	0.662020577	0.618075241	EDN1/HMGN3/ENY2/ANXA1/PHPT1/DYNLL1/PIM3/TIAM1	8	1
GO:0032434	regulation of proteasomal ubiquitin-dependent protein catabolic process	5/384	134/18723	0.141674348	0.662255785	0.618294836	PARK7/RPL11/UBXN1/SUMO2/RBX1	5	1
GO:0002367	cytokine production involved in immune response	4/384	98/18723	0.142315263	0.662255785	0.618294836	HLA-F/TRAF2/CD81/HMOX1	4	1
GO:0032642	regulation of chemokine production	4/384	98/18723	0.142315263	0.662255785	0.618294836	ACKR1/GSTP1/HMGB1/HMOX1	4	1
GO:0070301	cellular response to hydrogen peroxide	4/384	98/18723	0.142315263	0.662255785	0.618294836	PARK7/ANXA1/TXN/RPS3	4	1
GO:2001243	negative regulation of intrinsic apoptotic signaling pathway	4/384	98/18723	0.142315263	0.662255785	0.618294836	PARK7/GPX1/YBX3/MIF	4	1
GO:0043161	proteasome-mediated ubiquitin-dependent protein catabolic process	12/384	412/18723	0.142460855	0.662255785	0.618294836	PARK7/RPL11/SKP1/SEC61B/UBXN1/FBXL14/PSMB5/SPSB3/PSMB3/SUMO2/PSMD8/RBX1	12	1
GO:0030833	regulation of actin filament polymerization	6/384	172/18723	0.143085712	0.66424182	0.620149036	TMSB10/BRK1/ARPC1B/GSN/ARPC3/GMFG	6	1
GO:0046888	negative regulation of hormone secretion	3/384	64/18723	0.143848643	0.66502791	0.620882945	EDN1/ENY2/PIM3	3	1
GO:0048857	neural nucleus development	3/384	64/18723	0.143848643	0.66502791	0.620882945	CALM2/DYNLL1/COX6B1	3	1
GO:0080164	regulation of nitric oxide metabolic process	3/384	64/18723	0.143848643	0.66502791	0.620882945	EDN1/DYNLL1/TSPO	3	1
GO:0019216	regulation of lipid metabolic process	10/384	331/18723	0.144651226	0.666762967	0.622502828	IGFBP7/STOML2/ANXA1/EDF1/CD81/LAMTOR1/AKR1C3/PHB2/NPC2/TSPO	10	1
GO:0032943	mononuclear cell proliferation	9/384	291/18723	0.145697376	0.666762967	0.622502828	IGFBP2/ANXA1/CD151/CD81/RPS3/HMGB1/PSMB10/PRDX2/MIF	9	1
GO:0002444	myeloid leukocyte mediated immunity	4/384	99/18723	0.14607325	0.666762967	0.622502828	S100A13/DNASE1L3/STXBP2/HMOX1	4	1
GO:0010717	regulation of epithelial to mesenchymal transition	4/384	99/18723	0.14607325	0.666762967	0.622502828	ENG/MDK/BAMBI/TIAM1	4	1
GO:0032602	chemokine production	4/384	99/18723	0.14607325	0.666762967	0.622502828	ACKR1/GSTP1/HMGB1/HMOX1	4	1
GO:0033209	tumor necrosis factor-mediated signaling pathway	4/384	99/18723	0.14607325	0.666762967	0.622502828	TRAF2/GSTP1/CASP1/TXNDC17	4	1
GO:0031116	positive regulation of microtubule polymerization	2/384	33/18723	0.146505943	0.666762967	0.622502828	ARL2/RPS3	2	1
GO:0036336	dendritic cell migration	2/384	33/18723	0.146505943	0.666762967	0.622502828	HMGB1/C1QBP	2	1
GO:0046685	response to arsenic-containing substance	2/384	33/18723	0.146505943	0.666762967	0.622502828	HNRNPA1/HMOX1	2	1
GO:0060260	regulation of transcription initiation from RNA polymerase II promoter	2/384	33/18723	0.146505943	0.666762967	0.622502828	SUB1/HMGB1	2	1
GO:0071353	cellular response to interleukin-4	2/384	33/18723	0.146505943	0.666762967	0.622502828	RPLP0/RPL3	2	1
GO:0010038	response to metal ion	11/384	373/18723	0.146604532	0.666762967	0.622502828	PARK7/S100A16/CALM2/IGFBP2/EDN1/CUTA/AKR1C3/MT2A/MT1X/HMOX1/TSPO	11	1
GO:0002720	positive regulation of cytokine production involved in immune response	3/384	65/18723	0.14866193	0.67338645	0.62868664	HLA-F/TRAF2/CD81	3	1
GO:0043489	RNA stabilization	3/384	65/18723	0.14866193	0.67338645	0.62868664	TRAF2/YBX3/CIRBP	3	1
GO:0070613	regulation of protein processing	3/384	65/18723	0.14866193	0.67338645	0.62868664	TMEM59/CLEC3B/GSN	3	1
GO:0072521	purine-containing compound metabolic process	12/384	416/18723	0.149451564	0.676052093	0.631175336	GUK1/HINT1/GMPR/GIMAP7/STOML2/ARL2/GAPDH/NME3/NUPR1/ALDOA/APRT/NME1	12	1
GO:0019218	regulation of steroid metabolic process	4/384	100/18723	0.149869602	0.677031897	0.6320901	IGFBP7/LAMTOR1/AKR1C3/TSPO	4	1
GO:0034612	response to tumor necrosis factor	8/384	253/18723	0.15031788	0.678145495	0.633129776	EDN1/TRAF2/GSTP1/RPS3/CASP1/YBX3/TXNDC17/CCL14	8	1
GO:0000082	G1/S transition of mitotic cell cycle	7/384	214/18723	0.151773298	0.683793638	0.638402992	EIF4EBP1/ANXA1/TAF10/PSME1/PSME2/RPS27L/RPL26	7	1
GO:0050922	negative regulation of chemotaxis	3/384	66/18723	0.15352661	0.685859376	0.640331606	GSTP1/MIF/DDT	3	1
GO:0002446	neutrophil mediated immunity	2/384	34/18723	0.153660253	0.685859376	0.640331606	DNASE1L3/STXBP2	2	1
GO:0009112	nucleobase metabolic process	2/384	34/18723	0.153660253	0.685859376	0.640331606	GMPR/APRT	2	1
GO:0016242	negative regulation of macroautophagy	2/384	34/18723	0.153660253	0.685859376	0.640331606	NUPR1/HMOX1	2	1
GO:0039528	cytoplasmic pattern recognition receptor signaling pathway in response to virus	2/384	34/18723	0.153660253	0.685859376	0.640331606	PHB2/C1QBP	2	1
GO:0043516	regulation of DNA damage response, signal transduction by p53 class mediator	2/384	34/18723	0.153660253	0.685859376	0.640331606	RPL26/MIF	2	1
GO:1990000	amyloid fibril formation	2/384	34/18723	0.153660253	0.685859376	0.640331606	GSN/PFDN5	2	1
GO:1903322	positive regulation of protein modification by small protein conjugation or removal	5/384	138/18723	0.15445268	0.688482039	0.642780174	ARRDC3/SKP1/RPS2/UBB/RBX1	5	1
GO:0050870	positive regulation of T cell activation	7/384	216/18723	0.156889225	0.689418012	0.643654017	IGFBP2/HLA-DMA/ANXA1/CD81/MDK/RPS3/HMGB1	7	1
GO:0043405	regulation of MAP kinase activity	6/384	177/18723	0.157148807	0.689418012	0.643654017	EDN1/TRAF2/GSTP1/RPS3/ERP29/TIAM1	6	1
GO:0071453	cellular response to oxygen levels	6/384	177/18723	0.157148807	0.689418012	0.643654017	EDN1/CHCHD2/EIF4EBP1/ATP6V1G1/PHB2/HMOX1	6	1
GO:0034976	response to endoplasmic reticulum stress	8/384	256/18723	0.157316867	0.689418012	0.643654017	PARK7/UFC1/SEC61B/TRAF2/UBXN1/ERP29/NUPR1/EEF2	8	1
GO:0034308	primary alcohol metabolic process	4/384	102/18723	0.157574145	0.689418012	0.643654017	PARK7/AKR1C2/AKR1C1/AKR1C3	4	1
GO:0035710	CD4-positive, alpha-beta T cell activation	4/384	102/18723	0.157574145	0.689418012	0.643654017	STOML2/ANXA1/CD81/HMGB1	4	1
GO:0016579	protein deubiquitination	5/384	139/18723	0.157720034	0.689418012	0.643654017	PARK7/ENY2/TAF10/EIF3F/UBXN1	5	1
GO:0051346	negative regulation of hydrolase activity	11/384	379/18723	0.157928205	0.689418012	0.643654017	PARK7/GPX1/BOD1/TIMP1/ANXA1/UBXN1/PRDX5/ARL2/GAPDH/CST3/CSTB	11	1
GO:0006513	protein monoubiquitination	3/384	67/18723	0.158440865	0.689418012	0.643654017	SKP1/UBB/RBX1	3	1
GO:0048814	regulation of dendrite morphogenesis	3/384	67/18723	0.158440865	0.689418012	0.643654017	PQBP1/ID1/TIAM1	3	1
GO:0061077	chaperone-mediated protein folding	3/384	67/18723	0.158440865	0.689418012	0.643654017	HSPE1/FKBP11/PPIB	3	1
GO:0070527	platelet aggregation	3/384	67/18723	0.158440865	0.689418012	0.643654017	CLIC1/MYL12A/MYL9	3	1
GO:0072665	protein localization to vacuole	3/384	67/18723	0.158440865	0.689418012	0.643654017	LAMTOR4/VPS28/CD81	3	1
GO:1903317	regulation of protein maturation	3/384	67/18723	0.158440865	0.689418012	0.643654017	TMEM59/CLEC3B/GSN	3	1
GO:2000514	regulation of CD4-positive, alpha-beta T cell activation	3/384	67/18723	0.158440865	0.689418012	0.643654017	ANXA1/CD81/HMGB1	3	1
GO:0072594	establishment of protein localization to organelle	12/384	422/18723	0.160269455	0.689418012	0.643654017	RHOU/SPCS1/TOMM7/FIS1/VPS28/SEC61B/TIMM10/PHB2/SRP14/TIMM13/UBL5/TSPO	12	1
GO:0000460	maturation of 5.8S rRNA	2/384	35/18723	0.160880696	0.689418012	0.643654017	RPP40/RPS21	2	1
GO:0006691	leukotriene metabolic process	2/384	35/18723	0.160880696	0.689418012	0.643654017	MGST3/MGST2	2	1
GO:0010664	negative regulation of striated muscle cell apoptotic process	2/384	35/18723	0.160880696	0.689418012	0.643654017	MDK/NUPR1	2	1
GO:0046471	phosphatidylglycerol metabolic process	2/384	35/18723	0.160880696	0.689418012	0.643654017	STOML2/PHB2	2	1
GO:0071108	protein K48-linked deubiquitination	2/384	35/18723	0.160880696	0.689418012	0.643654017	PARK7/UBXN1	2	1
GO:0072528	pyrimidine-containing compound biosynthetic process	2/384	35/18723	0.160880696	0.689418012	0.643654017	NME3/NME1	2	1
GO:0090050	positive regulation of cell migration involved in sprouting angiogenesis	2/384	35/18723	0.160880696	0.689418012	0.643654017	ANXA1/HMOX1	2	1
GO:0032760	positive regulation of tumor necrosis factor production	4/384	103/18723	0.161480695	0.689418012	0.643654017	LY96/HMGB1/MIF/DDT	4	1
GO:0008154	actin polymerization or depolymerization	7/384	218/18723	0.162083404	0.689418012	0.643654017	TMSB10/BRK1/ARPC1B/GSN/ARPC3/DSTN/GMFG	7	1
GO:0007585	respiratory gaseous exchange by respiratory system	3/384	68/18723	0.163402878	0.689418012	0.643654017	COX5B/EDN1/NDUFA12	3	1
GO:0042267	natural killer cell mediated cytotoxicity	3/384	68/18723	0.163402878	0.689418012	0.643654017	PRDX1/HLA-F/TUBB	3	1
GO:0031333	negative regulation of protein-containing complex assembly	5/384	141/18723	0.164338884	0.689418012	0.643654017	PARK7/TMSB10/EIF4EBP1/GSN/HMGB1	5	1
GO:0034341	response to interferon-gamma	5/384	141/18723	0.164338884	0.689418012	0.643654017	EDN1/IFITM1/CASP1/GAPDH/CCL14	5	1
GO:0048284	organelle fusion	5/384	141/18723	0.164338884	0.689418012	0.643654017	RAB13/CPLX1/FIS1/STOML2/ANXA1	5	1
GO:0050921	positive regulation of chemotaxis	5/384	141/18723	0.164338884	0.689418012	0.643654017	EDN1/MDK/HMGB1/C1QBP/TIAM1	5	1
GO:0016050	vesicle organization	9/384	300/18723	0.165213057	0.689418012	0.643654017	S100A10/RAB13/CPLX1/VPS28/ANXA1/LAMTOR1/PLEKHJ1/TRAPPC6A/CHMP2A	9	1
GO:0044706	multi-multicellular organism process	7/384	220/18723	0.167354243	0.689418012	0.643654017	IGFBP2/RPL29/IGFBP7/EDN1/TIMP1/C1QBP/RAMP2	7	1
GO:2000045	regulation of G1/S transition of mitotic cell cycle	5/384	142/18723	0.167689448	0.689418012	0.643654017	ANXA1/PSME1/PSME2/RPS27L/RPL26	5	1
GO:0009225	nucleotide-sugar metabolic process	2/384	36/18723	0.168161571	0.689418012	0.643654017	GUK1/NANS	2	1
GO:0017004	cytochrome complex assembly	2/384	36/18723	0.168161571	0.689418012	0.643654017	COA6/COX14	2	1
GO:0035774	positive regulation of insulin secretion involved in cellular response to glucose stimulus	2/384	36/18723	0.168161571	0.689418012	0.643654017	PHPT1/DYNLL1	2	1
GO:0042092	type 2 immune response	2/384	36/18723	0.168161571	0.689418012	0.643654017	ANXA1/CD81	2	1
GO:0042119	neutrophil activation	2/384	36/18723	0.168161571	0.689418012	0.643654017	DNASE1L3/STXBP2	2	1
GO:0070670	response to interleukin-4	2/384	36/18723	0.168161571	0.689418012	0.643654017	RPLP0/RPL3	2	1
GO:0097009	energy homeostasis	2/384	36/18723	0.168161571	0.689418012	0.643654017	UBB/METRNL	2	1
GO:0007004	telomere maintenance via telomerase	3/384	69/18723	0.168410843	0.689418012	0.643654017	NHP2/HNRNPA1/NOP10	3	1
GO:0050810	regulation of steroid biosynthetic process	3/384	69/18723	0.168410843	0.689418012	0.643654017	IGFBP7/AKR1C3/TSPO	3	1
GO:0032640	tumor necrosis factor production	6/384	181/18723	0.168817638	0.689418012	0.643654017	LY96/GSTP1/HMGB1/MIF/DDT/TSPO	6	1
GO:0032680	regulation of tumor necrosis factor production	6/384	181/18723	0.168817638	0.689418012	0.643654017	LY96/GSTP1/HMGB1/MIF/DDT/TSPO	6	1
GO:0045766	positive regulation of angiogenesis	6/384	181/18723	0.168817638	0.689418012	0.643654017	ENG/MDK/BTG1/HMGB1/RAMP2/HMOX1	6	1
GO:1904018	positive regulation of vasculature development	6/384	181/18723	0.168817638	0.689418012	0.643654017	ENG/MDK/BTG1/HMGB1/RAMP2/HMOX1	6	1
GO:0000041	transition metal ion transport	4/384	105/18723	0.169398195	0.689418012	0.643654017	SLC39A1/FTH1/ISCU/FTL	4	1
GO:0009259	ribonucleotide metabolic process	11/384	385/18723	0.169680781	0.689418012	0.643654017	GUK1/HINT1/GIMAP7/STOML2/ARL2/GAPDH/NME3/NUPR1/ALDOA/APRT/NME1	11	1
GO:0008406	gonad development	7/384	221/18723	0.1700179	0.689418012	0.643654017	RAB13/TNFSF10/PRDX4/AKR1C3/YBX3/NUPR1/UBB	7	1
GO:0051051	negative regulation of transport	13/384	470/18723	0.170746503	0.689418012	0.643654017	PARK7/CALM2/EDN1/HLA-F/FIS1/ENY2/ANXA1/TXN/ISCU/ERP29/HMGB1/HMOX1/PIM3	13	1
GO:0043254	regulation of protein-containing complex assembly	12/384	428/18723	0.171475524	0.689418012	0.643654017	PARK7/TMSB10/BRK1/ARPC1B/EIF4EBP1/GSN/TRAF2/ARL2/RPS3/ARPC3/HMGB1/GMFG	12	1
GO:0045860	positive regulation of protein kinase activity	11/384	386/18723	0.171680208	0.689418012	0.643654017	PARK7/CALM2/EDN1/TXN/TRAF2/RPS3/PHB2/ERP29/HMGB1/RPLP1/TIAM1	11	1
GO:0010466	negative regulation of peptidase activity	8/384	262/18723	0.171766426	0.689418012	0.643654017	PARK7/GPX1/TIMP1/UBXN1/PRDX5/GAPDH/CST3/CSTB	8	1
GO:0009260	ribonucleotide biosynthetic process	6/384	182/18723	0.171790514	0.689418012	0.643654017	GUK1/STOML2/NME3/ALDOA/APRT/NME1	6	1
GO:0051260	protein homooligomerization	6/384	182/18723	0.171790514	0.689418012	0.643654017	SSBP1/GSDMD/ROM1/ALDOA/CHMP2A/MIF	6	1
GO:0006090	pyruvate metabolic process	4/384	106/18723	0.173407468	0.689418012	0.643654017	ARL2/GAPDH/NUPR1/ALDOA	4	1
GO:0019882	antigen processing and presentation	4/384	106/18723	0.173407468	0.689418012	0.643654017	HLA-F/PSMB8/HLA-DMA/PSME1	4	1
GO:0006862	nucleotide transport	2/384	37/18723	0.175497383	0.689418012	0.643654017	SLC25A6/SLC25A5	2	1
GO:0006904	vesicle docking involved in exocytosis	2/384	37/18723	0.175497383	0.689418012	0.643654017	RAB13/STXBP2	2	1
GO:0031112	positive regulation of microtubule polymerization or depolymerization	2/384	37/18723	0.175497383	0.689418012	0.643654017	ARL2/RPS3	2	1
GO:0032570	response to progesterone	2/384	37/18723	0.175497383	0.689418012	0.643654017	RAMP2/TSPO	2	1
GO:0033120	positive regulation of RNA splicing	2/384	37/18723	0.175497383	0.689418012	0.643654017	PRDX6/CIRBP	2	1
GO:0043687	post-translational protein modification	2/384	37/18723	0.175497383	0.689418012	0.643654017	RNF7/RBX1	2	1
GO:0045730	respiratory burst	2/384	37/18723	0.175497383	0.689418012	0.643654017	PRDX2/RPS19	2	1
GO:0071985	multivesicular body sorting pathway	2/384	37/18723	0.175497383	0.689418012	0.643654017	VPS28/CHMP2A	2	1
GO:0006275	regulation of DNA replication	4/384	107/18723	0.177449297	0.689418012	0.643654017	S100A11/SSBP1/STOML2/WDR18	4	1
GO:0051341	regulation of oxidoreductase activity	4/384	107/18723	0.177449297	0.689418012	0.643654017	PARK7/EDN1/NDUFA4/PHB2	4	1
GO:1903557	positive regulation of tumor necrosis factor superfamily cytokine production	4/384	107/18723	0.177449297	0.689418012	0.643654017	LY96/HMGB1/MIF/DDT	4	1
GO:0002228	natural killer cell mediated immunity	3/384	71/18723	0.178557442	0.689418012	0.643654017	PRDX1/HLA-F/TUBB	3	1
GO:0008344	adult locomotory behavior	3/384	71/18723	0.178557442	0.689418012	0.643654017	PARK7/SNCG/CSTB	3	1
GO:0010639	negative regulation of organelle organization	10/384	348/18723	0.179780968	0.689418012	0.643654017	AURKAIP1/TMSB10/GPX1/PRELID1/SLC25A5/GSN/HNRNPA1/NUPR1/GMFG/TSPO	10	1
GO:0006631	fatty acid metabolic process	11/384	390/18723	0.179791381	0.689418012	0.643654017	GPX1/EDN1/ANXA1/FADS3/GSTP1/AKR1C2/AKR1C1/AKR1C3/NDUFAB1/GPX4/MIF	11	1
GO:0043433	negative regulation of DNA-binding transcription factor activity	6/384	185/18723	0.180837845	0.689418012	0.643654017	PHB2/COMMD6/NUPR1/ID1/PRDX2/HMOX1	6	1
GO:0016485	protein processing	7/384	225/18723	0.180855823	0.689418012	0.643654017	TMEM59/CLEC3B/SPCS1/STOML2/GSN/CASP1/SEC11A	7	1
GO:0007043	cell-cell junction assembly	5/384	146/18723	0.181354833	0.689418012	0.643654017	GJA4/RAB13/ARL2/RAMP2/CLDN5	5	1
GO:0045580	regulation of T cell differentiation	5/384	146/18723	0.181354833	0.689418012	0.643654017	PRELID1/ANXA1/MDK/HMGB1/PRDX2	5	1
GO:0002832	negative regulation of response to biotic stimulus	4/384	108/18723	0.181522834	0.689418012	0.643654017	HLA-F/C1QBP/PRDX2/RPS19	4	1
GO:0033138	positive regulation of peptidyl-serine phosphorylation	4/384	108/18723	0.181522834	0.689418012	0.643654017	PARK7/RAMP3/TXN/MIF	4	1
GO:0002478	antigen processing and presentation of exogenous peptide antigen	2/384	38/18723	0.182882836	0.689418012	0.643654017	HLA-F/HLA-DMA	2	1
GO:0006882	cellular zinc ion homeostasis	2/384	38/18723	0.182882836	0.689418012	0.643654017	MT2A/MT1X	2	1
GO:0007007	inner mitochondrial membrane organization	2/384	38/18723	0.182882836	0.689418012	0.643654017	TIMM10/TIMM13	2	1
GO:0009595	detection of biotic stimulus	2/384	38/18723	0.182882836	0.689418012	0.643654017	LY96/TSPO	2	1
GO:0035886	vascular associated smooth muscle cell differentiation	2/384	38/18723	0.182882836	0.689418012	0.643654017	ENG/RAMP2	2	1
GO:0046676	negative regulation of insulin secretion	2/384	38/18723	0.182882836	0.689418012	0.643654017	ENY2/PIM3	2	1
GO:1901031	regulation of response to reactive oxygen species	2/384	38/18723	0.182882836	0.689418012	0.643654017	PARK7/TXN	2	1
GO:1903725	regulation of phospholipid metabolic process	2/384	38/18723	0.182882836	0.689418012	0.643654017	STOML2/PHB2	2	1
GO:0002703	regulation of leukocyte mediated immunity	7/384	226/18723	0.183610039	0.689418012	0.643654017	DNASE1L3/HLA-F/TRAF2/CD81/HMGB1/STXBP2/HMOX1	7	1
GO:0071241	cellular response to inorganic substance	7/384	226/18723	0.183610039	0.689418012	0.643654017	EDN1/TRAF2/AKR1C3/MT2A/MT1X/HMOX1/TSPO	7	1
GO:0030330	DNA damage response, signal transduction by p53 class mediator	3/384	72/18723	0.183692509	0.689418012	0.643654017	RPS27L/RPL26/MIF	3	1
GO:0043903	regulation of biological process involved in symbiotic interaction	3/384	72/18723	0.183692509	0.689418012	0.643654017	GSN/IFITM1/CHMP2A	3	1
GO:0071706	tumor necrosis factor superfamily cytokine production	6/384	186/18723	0.183895474	0.689418012	0.643654017	LY96/GSTP1/HMGB1/MIF/DDT/TSPO	6	1
GO:1903555	regulation of tumor necrosis factor superfamily cytokine production	6/384	186/18723	0.183895474	0.689418012	0.643654017	LY96/GSTP1/HMGB1/MIF/DDT/TSPO	6	1
GO:0002456	T cell mediated immunity	4/384	109/18723	0.185627226	0.689418012	0.643654017	HLA-F/TRAF2/CD81/HMGB1	4	1
GO:0045137	development of primary sexual characteristics	7/384	227/18723	0.186381704	0.689418012	0.643654017	RAB13/TNFSF10/PRDX4/AKR1C3/YBX3/NUPR1/UBB	7	1
GO:0050708	regulation of protein secretion	8/384	268/18723	0.186790992	0.689418012	0.643654017	HMGN3/ENY2/ANXA1/PHPT1/ERP29/DYNLL1/PIM3/TIAM1	8	1
GO:0002695	negative regulation of leukocyte activation	6/384	187/18723	0.186973495	0.689418012	0.643654017	HLA-F/ANXA1/MDK/HMGB1/PRDX2/HMOX1	6	1
GO:0048732	gland development	12/384	436/18723	0.186998734	0.689418012	0.643654017	GPX1/ANXA1/TAF10/MDK/PHB2/APRT/RPL19/NME1/RPS15/PRDX2/HMOX1/TSPO	12	1
GO:0000492	box C/D snoRNP assembly	1/384	10/18723	0.187206413	0.689418012	0.643654017	SNU13	1	1
GO:0002291	T cell activation via T cell receptor contact with antigen bound to MHC molecule on antigen presenting cell	1/384	10/18723	0.187206413	0.689418012	0.643654017	CD81	1	1
GO:0002887	negative regulation of myeloid leukocyte mediated immunity	1/384	10/18723	0.187206413	0.689418012	0.643654017	HMOX1	1	1
GO:0006283	transcription-coupled nucleotide-excision repair	1/384	10/18723	0.187206413	0.689418012	0.643654017	POLR2I	1	1
GO:0006646	phosphatidylethanolamine biosynthetic process	1/384	10/18723	0.187206413	0.689418012	0.643654017	PCYT2	1	1
GO:0008300	isoprenoid catabolic process	1/384	10/18723	0.187206413	0.689418012	0.643654017	AKR1C3	1	1
GO:0009113	purine nucleobase biosynthetic process	1/384	10/18723	0.187206413	0.689418012	0.643654017	APRT	1	1
GO:0009133	nucleoside diphosphate biosynthetic process	1/384	10/18723	0.187206413	0.689418012	0.643654017	GUK1	1	1
GO:0009170	purine deoxyribonucleoside monophosphate metabolic process	1/384	10/18723	0.187206413	0.689418012	0.643654017	GUK1	1	1
GO:0015808	L-alanine transport	1/384	10/18723	0.187206413	0.689418012	0.643654017	SLC3A2	1	1
GO:0016559	peroxisome fission	1/384	10/18723	0.187206413	0.689418012	0.643654017	FIS1	1	1
GO:0017085	response to insecticide	1/384	10/18723	0.187206413	0.689418012	0.643654017	UBA52	1	1
GO:0018401	peptidyl-proline hydroxylation to 4-hydroxy-L-proline	1/384	10/18723	0.187206413	0.689418012	0.643654017	PRDX4	1	1
GO:0019062	virion attachment to host cell	1/384	10/18723	0.187206413	0.689418012	0.643654017	CD81	1	1
GO:0030388	fructose 1,6-bisphosphate metabolic process	1/384	10/18723	0.187206413	0.689418012	0.643654017	ALDOA	1	1
GO:0031125	rRNA 3'-end processing	1/384	10/18723	0.187206413	0.689418012	0.643654017	RPS21	1	1
GO:0031340	positive regulation of vesicle fusion	1/384	10/18723	0.187206413	0.689418012	0.643654017	ANXA1	1	1
GO:0034356	NAD biosynthesis via nicotinamide riboside salvage pathway	1/384	10/18723	0.187206413	0.689418012	0.643654017	NNMT	1	1
GO:0034756	regulation of iron ion transport	1/384	10/18723	0.187206413	0.689418012	0.643654017	ISCU	1	1
GO:0035376	sterol import	1/384	10/18723	0.187206413	0.689418012	0.643654017	LAMTOR1	1	1
GO:0035646	endosome to melanosome transport	1/384	10/18723	0.187206413	0.689418012	0.643654017	CD63	1	1
GO:0035907	dorsal aorta development	1/384	10/18723	0.187206413	0.689418012	0.643654017	ENG	1	1
GO:0042045	epithelial fluid transport	1/384	10/18723	0.187206413	0.689418012	0.643654017	EDN1	1	1
GO:0043101	purine-containing compound salvage	1/384	10/18723	0.187206413	0.689418012	0.643654017	APRT	1	1
GO:0043485	endosome to pigment granule transport	1/384	10/18723	0.187206413	0.689418012	0.643654017	CD63	1	1
GO:0045625	regulation of T-helper 1 cell differentiation	1/384	10/18723	0.187206413	0.689418012	0.643654017	ANXA1	1	1
GO:0045843	negative regulation of striated muscle tissue development	1/384	10/18723	0.187206413	0.689418012	0.643654017	YBX3	1	1
GO:0045898	regulation of RNA polymerase II transcription preinitiation complex assembly	1/384	10/18723	0.187206413	0.689418012	0.643654017	HMGB1	1	1
GO:0048757	pigment granule maturation	1/384	10/18723	0.187206413	0.689418012	0.643654017	CD63	1	1
GO:0050861	positive regulation of B cell receptor signaling pathway	1/384	10/18723	0.187206413	0.689418012	0.643654017	CD81	1	1
GO:0051342	regulation of cyclic-nucleotide phosphodiesterase activity	1/384	10/18723	0.187206413	0.689418012	0.643654017	CALM2	1	1
GO:0051409	response to nitrosative stress	1/384	10/18723	0.187206413	0.689418012	0.643654017	PARK7	1	1
GO:0070099	regulation of chemokine-mediated signaling pathway	1/384	10/18723	0.187206413	0.689418012	0.643654017	EDN1	1	1
GO:0070508	cholesterol import	1/384	10/18723	0.187206413	0.689418012	0.643654017	LAMTOR1	1	1
GO:0090527	actin filament reorganization	1/384	10/18723	0.187206413	0.689418012	0.643654017	GSN	1	1
GO:0098885	modification of postsynaptic actin cytoskeleton	1/384	10/18723	0.187206413	0.689418012	0.643654017	TIAM1	1	1
GO:1901524	regulation of mitophagy	1/384	10/18723	0.187206413	0.689418012	0.643654017	SLC25A5	1	1
GO:1904338	regulation of dopaminergic neuron differentiation	1/384	10/18723	0.187206413	0.689418012	0.643654017	TIAM1	1	1
GO:1904350	regulation of protein catabolic process in the vacuole	1/384	10/18723	0.187206413	0.689418012	0.643654017	CD81	1	1
GO:1904668	positive regulation of ubiquitin protein ligase activity	1/384	10/18723	0.187206413	0.689418012	0.643654017	SKP1	1	1
GO:1904896	ESCRT complex disassembly	1/384	10/18723	0.187206413	0.689418012	0.643654017	CHMP2A	1	1
GO:1904903	ESCRT III complex disassembly	1/384	10/18723	0.187206413	0.689418012	0.643654017	CHMP2A	1	1
GO:1905651	regulation of artery morphogenesis	1/384	10/18723	0.187206413	0.689418012	0.643654017	MDK	1	1
GO:1990416	cellular response to brain-derived neurotrophic factor stimulus	1/384	10/18723	0.187206413	0.689418012	0.643654017	EEF2	1	1
GO:2000169	regulation of peptidyl-cysteine S-nitrosylation	1/384	10/18723	0.187206413	0.689418012	0.643654017	TXN	1	1
GO:2000234	positive regulation of rRNA processing	1/384	10/18723	0.187206413	0.689418012	0.643654017	TRMT112	1	1
GO:2000425	regulation of apoptotic cell clearance	1/384	10/18723	0.187206413	0.689418012	0.643654017	HMGB1	1	1
GO:2000434	regulation of protein neddylation	1/384	10/18723	0.187206413	0.689418012	0.643654017	RPL11	1	1
GO:2000510	positive regulation of dendritic cell chemotaxis	1/384	10/18723	0.187206413	0.689418012	0.643654017	C1QBP	1	1
GO:2000601	positive regulation of Arp2/3 complex-mediated actin nucleation	1/384	10/18723	0.187206413	0.689418012	0.643654017	BRK1	1	1
GO:2001269	positive regulation of cysteine-type endopeptidase activity involved in apoptotic signaling pathway	1/384	10/18723	0.187206413	0.689418012	0.643654017	GSN	1	1
GO:0035924	cellular response to vascular endothelial growth factor stimulus	3/384	73/18723	0.188866397	0.689418012	0.643654017	ANXA1/CD63/RAMP2	3	1
GO:0002698	negative regulation of immune effector process	4/384	110/18723	0.189761618	0.689418012	0.643654017	HLA-F/ANXA1/RPS19/HMOX1	4	1
GO:0014812	muscle cell migration	4/384	110/18723	0.189761618	0.689418012	0.643654017	S100A11/ANXA1/MDK/GSTP1	4	1
GO:0032611	interleukin-1 beta production	4/384	110/18723	0.189761618	0.689418012	0.643654017	GSDMD/GSTP1/CASP1/HMGB1	4	1
GO:0032651	regulation of interleukin-1 beta production	4/384	110/18723	0.189761618	0.689418012	0.643654017	GSDMD/GSTP1/CASP1/HMGB1	4	1
GO:0002347	response to tumor cell	2/384	39/18723	0.190312824	0.689418012	0.643654017	HMGB1/PRDX2	2	1
GO:0002701	negative regulation of production of molecular mediator of immune response	2/384	39/18723	0.190312824	0.689418012	0.643654017	HLA-F/HMOX1	2	1
GO:2000516	positive regulation of CD4-positive, alpha-beta T cell activation	2/384	39/18723	0.190312824	0.689418012	0.643654017	ANXA1/CD81	2	1
GO:0032368	regulation of lipid transport	5/384	149/18723	0.191866484	0.689418012	0.643654017	PRELID1/EDN1/FIS1/LAMTOR1/TSPO	5	1
GO:0033157	regulation of intracellular protein transport	7/384	229/18723	0.191976466	0.689418012	0.643654017	PARK7/RHOU/TOMM7/FIS1/TXN/CD81/UBL5	7	1
GO:0070972	protein localization to endoplasmic reticulum	3/384	74/18723	0.194077354	0.689418012	0.643654017	SPCS1/SEC61B/SRP14	3	1
GO:1903201	regulation of oxidative stress-induced cell death	3/384	74/18723	0.194077354	0.689418012	0.643654017	PARK7/GPX1/TXN	3	1
GO:0002443	leukocyte mediated immunity	12/384	440/18723	0.195000228	0.689418012	0.643654017	PRDX1/S100A13/DNASE1L3/HLA-F/TUBB/HLA-DMA/TRAF2/CD81/HMGB1/C1QBP/STXBP2/HMOX1	12	1
GO:0051090	regulation of DNA-binding transcription factor activity	12/384	440/18723	0.195000228	0.689418012	0.643654017	PARK7/EDN1/BUD31/BEX1/TRAF2/RPS3/PHB2/COMMD6/NUPR1/ID1/PRDX2/HMOX1	12	1
GO:0001959	regulation of cytokine-mediated signaling pathway	5/384	150/18723	0.195417737	0.689418012	0.643654017	EDN1/AGPAT2/TRAF2/GSTP1/CASP1	5	1
GO:0046390	ribose phosphate biosynthetic process	6/384	190/18723	0.196326647	0.689418012	0.643654017	GUK1/STOML2/NME3/ALDOA/APRT/NME1	6	1
GO:0045740	positive regulation of DNA replication	2/384	40/18723	0.197782433	0.689418012	0.643654017	SSBP1/STOML2	2	1
GO:0055069	zinc ion homeostasis	2/384	40/18723	0.197782433	0.689418012	0.643654017	MT2A/MT1X	2	1
GO:2000142	regulation of DNA-templated transcription, initiation	2/384	40/18723	0.197782433	0.689418012	0.643654017	SUB1/HMGB1	2	1
GO:0001676	long-chain fatty acid metabolic process	4/384	112/18723	0.198116977	0.689418012	0.643654017	GPX1/GSTP1/AKR1C3/GPX4	4	1
GO:0002526	acute inflammatory response	4/384	112/18723	0.198116977	0.689418012	0.643654017	PARK7/DNASE1L3/GSTP1/NUPR1	4	1
GO:0071456	cellular response to hypoxia	5/384	151/18723	0.198991832	0.689418012	0.643654017	EDN1/CHCHD2/EIF4EBP1/PHB2/HMOX1	5	1
GO:0006278	RNA-dependent DNA biosynthetic process	3/384	75/18723	0.199323642	0.689418012	0.643654017	NHP2/HNRNPA1/NOP10	3	1
GO:0043627	response to estrogen	3/384	75/18723	0.199323642	0.689418012	0.643654017	IGFBP2/ARPC1B/HMOX1	3	1
GO:1902369	negative regulation of RNA catabolic process	3/384	75/18723	0.199323642	0.689418012	0.643654017	TRAF2/YBX3/CIRBP	3	1
GO:0006164	purine nucleotide biosynthetic process	6/384	191/18723	0.199482956	0.689418012	0.643654017	GUK1/STOML2/NME3/ALDOA/APRT/NME1	6	1
GO:0030041	actin filament polymerization	6/384	191/18723	0.199482956	0.689418012	0.643654017	TMSB10/BRK1/ARPC1B/GSN/ARPC3/GMFG	6	1
GO:0050821	protein stabilization	6/384	191/18723	0.199482956	0.689418012	0.643654017	PARK7/RPL11/RPS7/GAPDH/PHB2/PPIB	6	1
GO:0006402	mRNA catabolic process	7/384	232/18723	0.200493697	0.689418012	0.643654017	LSM2/EIF3E/TRAF2/YBX3/NT5C3B/CIRBP/LSM7	7	1
GO:0022411	cellular component disassembly	12/384	443/18723	0.201102572	0.689418012	0.643654017	PARK7/UFC1/DNASE1L3/TOMM7/FIS1/SLC25A5/GSN/PHB2/DSTN/CST3/CHMP2A/TSPO	12	1
GO:0031623	receptor internalization	4/384	113/18723	0.202336226	0.689418012	0.643654017	RAMP3/CD81/CD63/RAMP2	4	1
GO:0042110	T cell activation	13/384	487/18723	0.202779675	0.689418012	0.643654017	IGFBP2/PRELID1/HLA-DMA/STOML2/ANXA1/GSN/CD151/CD81/MDK/RPS3/HMGB1/PSMB10/PRDX2	13	1
GO:0001765	membrane raft assembly	1/384	11/18723	0.203885339	0.689418012	0.643654017	S100A10	1	1
GO:0002357	defense response to tumor cell	1/384	11/18723	0.203885339	0.689418012	0.643654017	PRDX2	1	1
GO:0002725	negative regulation of T cell cytokine production	1/384	11/18723	0.203885339	0.689418012	0.643654017	HLA-F	1	1
GO:0006188	IMP biosynthetic process	1/384	11/18723	0.203885339	0.689418012	0.643654017	APRT	1	1
GO:0006971	hypotonic response	1/384	11/18723	0.203885339	0.689418012	0.643654017	TSPO	1	1
GO:0007144	female meiosis I	1/384	11/18723	0.203885339	0.689418012	0.643654017	UBB	1	1
GO:0010269	response to selenium ion	1/384	11/18723	0.203885339	0.689418012	0.643654017	GPX1	1	1
GO:0010918	positive regulation of mitochondrial membrane potential	1/384	11/18723	0.203885339	0.689418012	0.643654017	STOML2	1	1
GO:0014820	tonic smooth muscle contraction	1/384	11/18723	0.203885339	0.689418012	0.643654017	EDN1	1	1
GO:0019048	modulation by virus of host process	1/384	11/18723	0.203885339	0.689418012	0.643654017	PHB2	1	1
GO:0030656	regulation of vitamin metabolic process	1/384	11/18723	0.203885339	0.689418012	0.643654017	AKR1C3	1	1
GO:0032308	positive regulation of prostaglandin secretion	1/384	11/18723	0.203885339	0.689418012	0.643654017	EDN1	1	1
GO:0032351	negative regulation of hormone metabolic process	1/384	11/18723	0.203885339	0.689418012	0.643654017	AKR1C3	1	1
GO:0033234	negative regulation of protein sumoylation	1/384	11/18723	0.203885339	0.689418012	0.643654017	PARK7	1	1
GO:0033483	gas homeostasis	1/384	11/18723	0.203885339	0.689418012	0.643654017	GSTP1	1	1
GO:0033860	regulation of NAD(P)H oxidase activity	1/384	11/18723	0.203885339	0.689418012	0.643654017	PARK7	1	1
GO:0034163	regulation of toll-like receptor 9 signaling pathway	1/384	11/18723	0.203885339	0.689418012	0.643654017	HMGB1	1	1
GO:0034350	regulation of glial cell apoptotic process	1/384	11/18723	0.203885339	0.689418012	0.643654017	TRAF2	1	1
GO:0034969	histone arginine methylation	1/384	11/18723	0.203885339	0.689418012	0.643654017	COPRS	1	1
GO:0039530	MDA-5 signaling pathway	1/384	11/18723	0.203885339	0.689418012	0.643654017	C1QBP	1	1
GO:0039532	negative regulation of viral-induced cytoplasmic pattern recognition receptor signaling pathway	1/384	11/18723	0.203885339	0.689418012	0.643654017	C1QBP	1	1
GO:0042167	heme catabolic process	1/384	11/18723	0.203885339	0.689418012	0.643654017	HMOX1	1	1
GO:0042416	dopamine biosynthetic process	1/384	11/18723	0.203885339	0.689418012	0.643654017	PARK7	1	1
GO:0042451	purine nucleoside biosynthetic process	1/384	11/18723	0.203885339	0.689418012	0.643654017	APRT	1	1
GO:0042455	ribonucleoside biosynthetic process	1/384	11/18723	0.203885339	0.689418012	0.643654017	APRT	1	1
GO:0043312	neutrophil degranulation	1/384	11/18723	0.203885339	0.689418012	0.643654017	STXBP2	1	1
GO:0043619	regulation of transcription from RNA polymerase II promoter in response to oxidative stress	1/384	11/18723	0.203885339	0.689418012	0.643654017	HMOX1	1	1
GO:0044068	modulation by symbiont of host cellular process	1/384	11/18723	0.203885339	0.689418012	0.643654017	PHB2	1	1
GO:0045628	regulation of T-helper 2 cell differentiation	1/384	11/18723	0.203885339	0.689418012	0.643654017	ANXA1	1	1
GO:0045793	positive regulation of cell size	1/384	11/18723	0.203885339	0.689418012	0.643654017	EDN1	1	1
GO:0046129	purine ribonucleoside biosynthetic process	1/384	11/18723	0.203885339	0.689418012	0.643654017	APRT	1	1
GO:0046149	pigment catabolic process	1/384	11/18723	0.203885339	0.689418012	0.643654017	HMOX1	1	1
GO:0046710	GDP metabolic process	1/384	11/18723	0.203885339	0.689418012	0.643654017	GUK1	1	1
GO:0048102	autophagic cell death	1/384	11/18723	0.203885339	0.689418012	0.643654017	PHB2	1	1
GO:0048635	negative regulation of muscle organ development	1/384	11/18723	0.203885339	0.689418012	0.643654017	YBX3	1	1
GO:0051561	positive regulation of mitochondrial calcium ion concentration	1/384	11/18723	0.203885339	0.689418012	0.643654017	FIS1	1	1
GO:0051673	membrane disruption in other organism	1/384	11/18723	0.203885339	0.689418012	0.643654017	GSDMD	1	1
GO:0060312	regulation of blood vessel remodeling	1/384	11/18723	0.203885339	0.689418012	0.643654017	CST3	1	1
GO:0060315	negative regulation of ryanodine-sensitive calcium-release channel activity	1/384	11/18723	0.203885339	0.689418012	0.643654017	CALM2	1	1
GO:0070475	rRNA base methylation	1/384	11/18723	0.203885339	0.689418012	0.643654017	TRMT112	1	1
GO:0070601	centromeric sister chromatid cohesion	1/384	11/18723	0.203885339	0.689418012	0.643654017	BOD1	1	1
GO:0071492	cellular response to UV-A	1/384	11/18723	0.203885339	0.689418012	0.643654017	TIMP1	1	1
GO:0097396	response to interleukin-17	1/384	11/18723	0.203885339	0.689418012	0.643654017	TRAF2	1	1
GO:0097398	cellular response to interleukin-17	1/384	11/18723	0.203885339	0.689418012	0.643654017	TRAF2	1	1
GO:0097400	interleukin-17-mediated signaling pathway	1/384	11/18723	0.203885339	0.689418012	0.643654017	TRAF2	1	1
GO:0097499	protein localization to non-motile cilium	1/384	11/18723	0.203885339	0.689418012	0.643654017	ROM1	1	1
GO:0106049	regulation of cellular response to osmotic stress	1/384	11/18723	0.203885339	0.689418012	0.643654017	YBX3	1	1
GO:0106072	negative regulation of adenylate cyclase-activating G protein-coupled receptor signaling pathway	1/384	11/18723	0.203885339	0.689418012	0.643654017	ARRDC3	1	1
GO:1901844	regulation of cell communication by electrical coupling involved in cardiac conduction	1/384	11/18723	0.203885339	0.689418012	0.643654017	CALM2	1	1
GO:1901862	negative regulation of muscle tissue development	1/384	11/18723	0.203885339	0.689418012	0.643654017	YBX3	1	1
GO:1902188	positive regulation of viral release from host cell	1/384	11/18723	0.203885339	0.689418012	0.643654017	CHMP2A	1	1
GO:1904181	positive regulation of membrane depolarization	1/384	11/18723	0.203885339	0.689418012	0.643654017	TSPO	1	1
GO:2000343	positive regulation of chemokine (C-X-C motif) ligand 2 production	1/384	11/18723	0.203885339	0.689418012	0.643654017	HMGB1	1	1
GO:0006809	nitric oxide biosynthetic process	3/384	76/18723	0.20460354	0.689418012	0.643654017	EDN1/DYNLL1/TSPO	3	1
GO:0014823	response to activity	3/384	76/18723	0.20460354	0.689418012	0.643654017	EDN1/FIS1/METRNL	3	1
GO:0032543	mitochondrial translation	3/384	76/18723	0.20460354	0.689418012	0.643654017	MRPL51/TUFM/C1QBP	3	1
GO:0043536	positive regulation of blood vessel endothelial cell migration	3/384	76/18723	0.20460354	0.689418012	0.643654017	ANXA1/HMGB1/HMOX1	3	1
GO:0140029	exocytic process	3/384	76/18723	0.20460354	0.689418012	0.643654017	RAB13/CPLX1/STXBP2	3	1
GO:0009167	purine ribonucleoside monophosphate metabolic process	2/384	41/18723	0.205286927	0.689418012	0.643654017	GUK1/APRT	2	1
GO:0010907	positive regulation of glucose metabolic process	2/384	41/18723	0.205286927	0.689418012	0.643654017	NNMT/HMGB1	2	1
GO:0030488	tRNA methylation	2/384	41/18723	0.205286927	0.689418012	0.643654017	TRMT112/TRMT1	2	1
GO:0032735	positive regulation of interleukin-12 production	2/384	41/18723	0.205286927	0.689418012	0.643654017	MDK/HMGB1	2	1
GO:0060612	adipose tissue development	2/384	41/18723	0.205286927	0.689418012	0.643654017	ARRDC3/UBB	2	1
GO:0071470	cellular response to osmotic stress	2/384	41/18723	0.205286927	0.689418012	0.643654017	YBX3/TSPO	2	1
GO:0007565	female pregnancy	6/384	193/18723	0.205851444	0.689418012	0.643654017	IGFBP2/RPL29/IGFBP7/TIMP1/C1QBP/RAMP2	6	1
GO:0002286	T cell activation involved in immune response	4/384	114/18723	0.206582042	0.689418012	0.643654017	ANXA1/CD81/MDK/HMGB1	4	1
GO:1903829	positive regulation of cellular protein localization	8/384	276/18723	0.207656923	0.689418012	0.643654017	PARK7/RHOU/TOMM7/RAMP3/FIS1/VPS28/CD81/UBL5	8	1
GO:0050777	negative regulation of immune response	6/384	194/18723	0.209062942	0.689418012	0.643654017	GPX1/HLA-F/ANXA1/C1QBP/RPS19/HMOX1	6	1
GO:0016052	carbohydrate catabolic process	5/384	154/18723	0.209846064	0.689418012	0.643654017	ARL2/GAPDH/HMGB1/NUPR1/ALDOA	5	1
GO:0051168	nuclear export	5/384	154/18723	0.209846064	0.689418012	0.643654017	PARK7/ENY2/TXN/HNRNPA1/RPS15	5	1
GO:1901983	regulation of protein acetylation	3/384	77/18723	0.209915342	0.689418012	0.643654017	PARK7/HINT2/EID1	3	1
GO:0008202	steroid metabolic process	9/384	319/18723	0.21014339	0.689418012	0.643654017	FDPS/IGFBP7/HINT2/LAMTOR1/AKR1C2/AKR1C1/AKR1C3/NPC2/TSPO	9	1
GO:1901214	regulation of neuron death	9/384	319/18723	0.21014339	0.689418012	0.643654017	PARK7/HLA-F/FIS1/TRAF2/MDK/SNCG/NUPR1/UBB/HMOX1	9	1
GO:0000413	protein peptidyl-prolyl isomerization	2/384	42/18723	0.212821749	0.689418012	0.643654017	FKBP11/PPIB	2	1
GO:0016601	Rac protein signal transduction	2/384	42/18723	0.212821749	0.689418012	0.643654017	BRK1/TIAM1	2	1
GO:0030890	positive regulation of B cell proliferation	2/384	42/18723	0.212821749	0.689418012	0.643654017	CD81/MIF	2	1
GO:0032689	negative regulation of interferon-gamma production	2/384	42/18723	0.212821749	0.689418012	0.643654017	HMGB1/C1QBP	2	1
GO:0033003	regulation of mast cell activation	2/384	42/18723	0.212821749	0.689418012	0.643654017	STXBP2/HMOX1	2	1
GO:0042168	heme metabolic process	2/384	42/18723	0.212821749	0.689418012	0.643654017	HMOX1/TSPO	2	1
GO:0046596	regulation of viral entry into host cell	2/384	42/18723	0.212821749	0.689418012	0.643654017	GSN/IFITM1	2	1
GO:0090317	negative regulation of intracellular protein transport	2/384	42/18723	0.212821749	0.689418012	0.643654017	PARK7/TXN	2	1
GO:1904037	positive regulation of epithelial cell apoptotic process	2/384	42/18723	0.212821749	0.689418012	0.643654017	GSN/AKR1C3	2	1
GO:0006720	isoprenoid metabolic process	4/384	116/18723	0.21514994	0.689418012	0.643654017	FDPS/AKR1C1/AKR1C3/NPC2	4	1
GO:0043200	response to amino acid	4/384	116/18723	0.21514994	0.689418012	0.643654017	EDN1/LAMTOR4/GSTP1/LAMTOR1	4	1
GO:0043154	negative regulation of cysteine-type endopeptidase activity involved in apoptotic process	3/384	78/18723	0.21525736	0.689418012	0.643654017	PARK7/GPX1/PRDX5	3	1
GO:0071674	mononuclear cell migration	6/384	196/18723	0.215538724	0.689418012	0.643654017	ANXA1/MDK/HMGB1/C1QBP/CCL14/RPS19	6	1
GO:0090276	regulation of peptide hormone secretion	6/384	196/18723	0.215538724	0.689418012	0.643654017	HMGN3/ENY2/PHPT1/DYNLL1/PIM3/TIAM1	6	1
GO:0051259	protein complex oligomerization	7/384	238/18723	0.217954744	0.689418012	0.643654017	SSBP1/GSDMD/STOML2/ROM1/ALDOA/CHMP2A/MIF	7	1
GO:0071248	cellular response to metal ion	6/384	197/18723	0.218802314	0.689418012	0.643654017	EDN1/AKR1C3/MT2A/MT1X/HMOX1/TSPO	6	1
GO:0002702	positive regulation of production of molecular mediator of immune response	4/384	117/18723	0.219470305	0.689418012	0.643654017	HLA-F/TRAF2/CD81/PHB2	4	1
GO:0030301	cholesterol transport	4/384	117/18723	0.219470305	0.689418012	0.643654017	LAMTOR1/AKR1C1/NPC2/TSPO	4	1
GO:0000491	small nucleolar ribonucleoprotein complex assembly	1/384	12/18723	0.220222878	0.689418012	0.643654017	SNU13	1	1
GO:0001821	histamine secretion	1/384	12/18723	0.220222878	0.689418012	0.643654017	EDN1	1	1
GO:0002182	cytoplasmic translational elongation	1/384	12/18723	0.220222878	0.689418012	0.643654017	RPLP2	1	1
GO:0002424	T cell mediated immune response to tumor cell	1/384	12/18723	0.220222878	0.689418012	0.643654017	HMGB1	1	1
GO:0002674	negative regulation of acute inflammatory response	1/384	12/18723	0.220222878	0.689418012	0.643654017	GSTP1	1	1
GO:0006285	base-excision repair, AP site formation	1/384	12/18723	0.220222878	0.689418012	0.643654017	MPG	1	1
GO:0006620	posttranslational protein targeting to endoplasmic reticulum membrane	1/384	12/18723	0.220222878	0.689418012	0.643654017	SEC61B	1	1
GO:0006787	porphyrin-containing compound catabolic process	1/384	12/18723	0.220222878	0.689418012	0.643654017	HMOX1	1	1
GO:0007614	short-term memory	1/384	12/18723	0.220222878	0.689418012	0.643654017	MDK	1	1
GO:0009265	2'-deoxyribonucleotide biosynthetic process	1/384	12/18723	0.220222878	0.689418012	0.643654017	GUK1	1	1
GO:0010623	programmed cell death involved in cell development	1/384	12/18723	0.220222878	0.689418012	0.643654017	DNASE1L3	1	1
GO:0014889	muscle atrophy	1/384	12/18723	0.220222878	0.689418012	0.643654017	GSN	1	1
GO:0031953	negative regulation of protein autophosphorylation	1/384	12/18723	0.220222878	0.689418012	0.643654017	ENG	1	1
GO:0032306	regulation of prostaglandin secretion	1/384	12/18723	0.220222878	0.689418012	0.643654017	EDN1	1	1
GO:0032490	detection of molecule of bacterial origin	1/384	12/18723	0.220222878	0.689418012	0.643654017	LY96	1	1
GO:0033004	negative regulation of mast cell activation	1/384	12/18723	0.220222878	0.689418012	0.643654017	HMOX1	1	1
GO:0033015	tetrapyrrole catabolic process	1/384	12/18723	0.220222878	0.689418012	0.643654017	HMOX1	1	1
GO:0033182	regulation of histone ubiquitination	1/384	12/18723	0.220222878	0.689418012	0.643654017	PARK7	1	1
GO:0034145	positive regulation of toll-like receptor 4 signaling pathway	1/384	12/18723	0.220222878	0.689418012	0.643654017	HMGB1	1	1
GO:0034333	adherens junction assembly	1/384	12/18723	0.220222878	0.689418012	0.643654017	RAMP2	1	1
GO:0034392	negative regulation of smooth muscle cell apoptotic process	1/384	12/18723	0.220222878	0.689418012	0.643654017	EDN1	1	1
GO:0035739	CD4-positive, alpha-beta T cell proliferation	1/384	12/18723	0.220222878	0.689418012	0.643654017	CD81	1	1
GO:0043248	proteasome assembly	1/384	12/18723	0.220222878	0.689418012	0.643654017	POMP	1	1
GO:0043471	regulation of cellular carbohydrate catabolic process	1/384	12/18723	0.220222878	0.689418012	0.643654017	HMGB1	1	1
GO:0043476	pigment accumulation	1/384	12/18723	0.220222878	0.689418012	0.643654017	CD63	1	1
GO:0043482	cellular pigment accumulation	1/384	12/18723	0.220222878	0.689418012	0.643654017	CD63	1	1
GO:0044650	adhesion of symbiont to host cell	1/384	12/18723	0.220222878	0.689418012	0.643654017	CD81	1	1
GO:0045602	negative regulation of endothelial cell differentiation	1/384	12/18723	0.220222878	0.689418012	0.643654017	ID1	1	1
GO:0046185	aldehyde catabolic process	1/384	12/18723	0.220222878	0.689418012	0.643654017	PARK7	1	1
GO:0046385	deoxyribose phosphate biosynthetic process	1/384	12/18723	0.220222878	0.689418012	0.643654017	GUK1	1	1
GO:0051095	regulation of helicase activity	1/384	12/18723	0.220222878	0.689418012	0.643654017	SSBP1	1	1
GO:0051583	dopamine uptake involved in synaptic transmission	1/384	12/18723	0.220222878	0.689418012	0.643654017	PARK7	1	1
GO:0051934	catecholamine uptake involved in synaptic transmission	1/384	12/18723	0.220222878	0.689418012	0.643654017	PARK7	1	1
GO:0060009	Sertoli cell development	1/384	12/18723	0.220222878	0.689418012	0.643654017	RAB13	1	1
GO:0061051	positive regulation of cell growth involved in cardiac muscle cell development	1/384	12/18723	0.220222878	0.689418012	0.643654017	EDN1	1	1
GO:0072520	seminiferous tubule development	1/384	12/18723	0.220222878	0.689418012	0.643654017	UBB	1	1
GO:1901298	regulation of hydrogen peroxide-mediated programmed cell death	1/384	12/18723	0.220222878	0.689418012	0.643654017	PARK7	1	1
GO:1990034	calcium ion export across plasma membrane	1/384	12/18723	0.220222878	0.689418012	0.643654017	CALM2	1	1
GO:2000508	regulation of dendritic cell chemotaxis	1/384	12/18723	0.220222878	0.689418012	0.643654017	C1QBP	1	1
GO:2000561	regulation of CD4-positive, alpha-beta T cell proliferation	1/384	12/18723	0.220222878	0.689418012	0.643654017	CD81	1	1
GO:2001214	positive regulation of vasculogenesis	1/384	12/18723	0.220222878	0.689418012	0.643654017	RAMP2	1	1
GO:0031952	regulation of protein autophosphorylation	2/384	43/18723	0.220382513	0.689418012	0.643654017	CALM2/ENG	2	1
GO:0034142	toll-like receptor 4 signaling pathway	2/384	43/18723	0.220382513	0.689418012	0.643654017	LY96/HMGB1	2	1
GO:0036230	granulocyte activation	2/384	43/18723	0.220382513	0.689418012	0.643654017	DNASE1L3/STXBP2	2	1
GO:0042088	T-helper 1 type immune response	2/384	43/18723	0.220382513	0.689418012	0.643654017	ANXA1/HMGB1	2	1
GO:0046636	negative regulation of alpha-beta T cell activation	2/384	43/18723	0.220382513	0.689418012	0.643654017	ANXA1/HMGB1	2	1
GO:0090278	negative regulation of peptide hormone secretion	2/384	43/18723	0.220382513	0.689418012	0.643654017	ENY2/PIM3	2	1
GO:1904706	negative regulation of vascular associated smooth muscle cell proliferation	2/384	43/18723	0.220382513	0.689418012	0.643654017	GSTP1/HMOX1	2	1
GO:0006446	regulation of translational initiation	3/384	79/18723	0.220627923	0.689418012	0.643654017	EIF4EBP1/EIF3E/EIF3K	3	1
GO:0051250	negative regulation of lymphocyte activation	5/384	157/18723	0.220887387	0.689418012	0.643654017	HLA-F/ANXA1/MDK/HMGB1/PRDX2	5	1
GO:1903039	positive regulation of leukocyte cell-cell adhesion	7/384	239/18723	0.220917346	0.689418012	0.643654017	IGFBP2/HLA-DMA/ANXA1/CD81/MDK/RPS3/HMGB1	7	1
GO:0071346	cellular response to interferon-gamma	4/384	118/18723	0.223813805	0.692952408	0.646953797	EDN1/CASP1/GAPDH/CCL14	4	1
GO:0070085	glycosylation	7/384	240/18723	0.223894256	0.692952408	0.646953797	TMEM59/KRTCAP2/OST4/NANS/ALG5/DAD1/NUDT14	7	1
GO:0002792	negative regulation of peptide secretion	2/384	44/18723	0.227964999	0.692952408	0.646953797	ENY2/PIM3	2	1
GO:0009126	purine nucleoside monophosphate metabolic process	2/384	44/18723	0.227964999	0.692952408	0.646953797	GUK1/APRT	2	1
GO:0042554	superoxide anion generation	2/384	44/18723	0.227964999	0.692952408	0.646953797	EDN1/GSTP1	2	1
GO:1903573	negative regulation of response to endoplasmic reticulum stress	2/384	44/18723	0.227964999	0.692952408	0.646953797	PARK7/UBXN1	2	1
GO:0002791	regulation of peptide secretion	6/384	200/18723	0.228691667	0.692952408	0.646953797	HMGN3/ENY2/PHPT1/DYNLL1/PIM3/TIAM1	6	1
GO:0071902	positive regulation of protein serine/threonine kinase activity	6/384	200/18723	0.228691667	0.692952408	0.646953797	CALM2/EDN1/TRAF2/RPS3/ERP29/TIAM1	6	1
GO:0072522	purine-containing compound biosynthetic process	6/384	200/18723	0.228691667	0.692952408	0.646953797	GUK1/STOML2/NME3/ALDOA/APRT/NME1	6	1
GO:0072659	protein localization to plasma membrane	8/384	284/18723	0.229391312	0.692952408	0.646953797	TMEM59/S100A10/RAB13/VAMP5/RAMP3/CD81/RAMP2/MYL12A	8	1
GO:0007517	muscle organ development	9/384	327/18723	0.230407736	0.692952408	0.646953797	VAMP5/GPX1/ENG/TAGLN/YBX3/MYL6/NUPR1/COPRS/EEF2	9	1
GO:0010833	telomere maintenance via telomere lengthening	3/384	81/18723	0.231448101	0.692952408	0.646953797	NHP2/HNRNPA1/NOP10	3	1
GO:0046209	nitric oxide metabolic process	3/384	81/18723	0.231448101	0.692952408	0.646953797	EDN1/DYNLL1/TSPO	3	1
GO:0006473	protein acetylation	6/384	201/18723	0.2320198	0.692952408	0.646953797	PARK7/HINT2/TAF10/EID1/NUPR1/NAA20	6	1
GO:0090316	positive regulation of intracellular protein transport	5/384	160/18723	0.232101762	0.692952408	0.646953797	RHOU/TOMM7/FIS1/CD81/UBL5	5	1
GO:0090087	regulation of peptide transport	6/384	202/18723	0.235363181	0.692952408	0.646953797	HMGN3/ENY2/PHPT1/DYNLL1/PIM3/TIAM1	6	1
GO:0006110	regulation of glycolytic process	2/384	45/18723	0.235565148	0.692952408	0.646953797	ARL2/NUPR1	2	1
GO:0008631	intrinsic apoptotic signaling pathway in response to oxidative stress	2/384	45/18723	0.235565148	0.692952408	0.646953797	PARK7/GPX1	2	1
GO:0032309	icosanoid secretion	2/384	45/18723	0.235565148	0.692952408	0.646953797	EDN1/ANXA1	2	1
GO:0046189	phenol-containing compound biosynthetic process	2/384	45/18723	0.235565148	0.692952408	0.646953797	PARK7/DDT	2	1
GO:0071364	cellular response to epidermal growth factor stimulus	2/384	45/18723	0.235565148	0.692952408	0.646953797	GSTP1/ID1	2	1
GO:0050863	regulation of T cell activation	9/384	329/18723	0.235584469	0.692952408	0.646953797	IGFBP2/PRELID1/HLA-DMA/ANXA1/CD81/MDK/RPS3/HMGB1/PRDX2	9	1
GO:0036294	cellular response to decreased oxygen levels	5/384	161/18723	0.235875901	0.692952408	0.646953797	EDN1/CHCHD2/EIF4EBP1/PHB2/HMOX1	5	1
GO:0001682	tRNA 5'-leader removal	1/384	13/18723	0.236226	0.692952408	0.646953797	RPP40	1	1
GO:0001768	establishment of T cell polarity	1/384	13/18723	0.236226	0.692952408	0.646953797	GSN	1	1
GO:0003222	ventricular trabecula myocardium morphogenesis	1/384	13/18723	0.236226	0.692952408	0.646953797	ENG	1	1
GO:0005513	detection of calcium ion	1/384	13/18723	0.236226	0.692952408	0.646953797	CALM2	1	1
GO:0006000	fructose metabolic process	1/384	13/18723	0.236226	0.692952408	0.646953797	ALDOA	1	1
GO:0007567	parturition	1/384	13/18723	0.236226	0.692952408	0.646953797	EDN1	1	1
GO:0009650	UV protection	1/384	13/18723	0.236226	0.692952408	0.646953797	GPX1	1	1
GO:0010755	regulation of plasminogen activation	1/384	13/18723	0.236226	0.692952408	0.646953797	CLEC3B	1	1
GO:0010917	negative regulation of mitochondrial membrane potential	1/384	13/18723	0.236226	0.692952408	0.646953797	PRELID1	1	1
GO:0015801	aromatic amino acid transport	1/384	13/18723	0.236226	0.692952408	0.646953797	SLC3A2	1	1
GO:0016024	CDP-diacylglycerol biosynthetic process	1/384	13/18723	0.236226	0.692952408	0.646953797	AGPAT2	1	1
GO:0018206	peptidyl-methionine modification	1/384	13/18723	0.236226	0.692952408	0.646953797	NAA20	1	1
GO:0021681	cerebellar granular layer development	1/384	13/18723	0.236226	0.692952408	0.646953797	MDK	1	1
GO:0030836	positive regulation of actin filament depolymerization	1/384	13/18723	0.236226	0.692952408	0.646953797	DSTN	1	1
GO:0031392	regulation of prostaglandin biosynthetic process	1/384	13/18723	0.236226	0.692952408	0.646953797	ANXA1	1	1
GO:0031665	negative regulation of lipopolysaccharide-mediated signaling pathway	1/384	13/18723	0.236226	0.692952408	0.646953797	PRDX2	1	1
GO:0032429	regulation of phospholipase A2 activity	1/384	13/18723	0.236226	0.692952408	0.646953797	ANXA1	1	1
GO:0034135	regulation of toll-like receptor 2 signaling pathway	1/384	13/18723	0.236226	0.692952408	0.646953797	HMGB1	1	1
GO:0034309	primary alcohol biosynthetic process	1/384	13/18723	0.236226	0.692952408	0.646953797	PARK7	1	1
GO:0034982	mitochondrial protein processing	1/384	13/18723	0.236226	0.692952408	0.646953797	STOML2	1	1
GO:0035745	T-helper 2 cell cytokine production	1/384	13/18723	0.236226	0.692952408	0.646953797	CD81	1	1
GO:0035845	photoreceptor cell outer segment organization	1/384	13/18723	0.236226	0.692952408	0.646953797	ROM1	1	1
GO:0036302	atrioventricular canal development	1/384	13/18723	0.236226	0.692952408	0.646953797	ENG	1	1
GO:0036462	TRAIL-activated apoptotic signaling pathway	1/384	13/18723	0.236226	0.692952408	0.646953797	PARK7	1	1
GO:0043928	exonucleolytic catabolism of deadenylated mRNA	1/384	13/18723	0.236226	0.692952408	0.646953797	NT5C3B	1	1
GO:0044794	positive regulation by host of viral process	1/384	13/18723	0.236226	0.692952408	0.646953797	PPIB	1	1
GO:0046689	response to mercury ion	1/384	13/18723	0.236226	0.692952408	0.646953797	PARK7	1	1
GO:0051280	negative regulation of release of sequestered calcium ion into cytosol	1/384	13/18723	0.236226	0.692952408	0.646953797	CALM2	1	1
GO:0051451	myoblast migration	1/384	13/18723	0.236226	0.692952408	0.646953797	ANXA1	1	1
GO:0061469	regulation of type B pancreatic cell proliferation	1/384	13/18723	0.236226	0.692952408	0.646953797	NUPR1	1	1
GO:0070234	positive regulation of T cell apoptotic process	1/384	13/18723	0.236226	0.692952408	0.646953797	PRELID1	1	1
GO:0071801	regulation of podosome assembly	1/384	13/18723	0.236226	0.692952408	0.646953797	GSN	1	1
GO:0072672	neutrophil extravasation	1/384	13/18723	0.236226	0.692952408	0.646953797	MDK	1	1
GO:0106070	regulation of adenylate cyclase-activating G protein-coupled receptor signaling pathway	1/384	13/18723	0.236226	0.692952408	0.646953797	ARRDC3	1	1
GO:0110096	cellular response to aldehyde	1/384	13/18723	0.236226	0.692952408	0.646953797	PARK7	1	1
GO:1903054	negative regulation of extracellular matrix organization	1/384	13/18723	0.236226	0.692952408	0.646953797	CST3	1	1
GO:1903977	positive regulation of glial cell migration	1/384	13/18723	0.236226	0.692952408	0.646953797	TIAM1	1	1
GO:1904925	positive regulation of autophagy of mitochondrion in response to mitochondrial depolarization	1/384	13/18723	0.236226	0.692952408	0.646953797	TOMM7	1	1
GO:1905244	regulation of modification of synaptic structure	1/384	13/18723	0.236226	0.692952408	0.646953797	TIAM1	1	1
GO:1905907	negative regulation of amyloid fibril formation	1/384	13/18723	0.236226	0.692952408	0.646953797	PFDN5	1	1
GO:1905939	regulation of gonad development	1/384	13/18723	0.236226	0.692952408	0.646953797	NUPR1	1	1
GO:1990403	embryonic brain development	1/384	13/18723	0.236226	0.692952408	0.646953797	RPL10	1	1
GO:2000551	regulation of T-helper 2 cell cytokine production	1/384	13/18723	0.236226	0.692952408	0.646953797	CD81	1	1
GO:2001023	regulation of response to drug	1/384	13/18723	0.236226	0.692952408	0.646953797	ADIRF	1	1
GO:2001198	regulation of dendritic cell differentiation	1/384	13/18723	0.236226	0.692952408	0.646953797	HMGB1	1	1
GO:0008625	extrinsic apoptotic signaling pathway via death domain receptors	3/384	82/18723	0.236894471	0.692952408	0.646953797	PARK7/GPX1/HMOX1	3	1
GO:0072527	pyrimidine-containing compound metabolic process	3/384	82/18723	0.236894471	0.692952408	0.646953797	ERH/NME3/NME1	3	1
GO:0090502	RNA phosphodiester bond hydrolysis, endonucleolytic	3/384	82/18723	0.236894471	0.692952408	0.646953797	RPP40/RNASE1/RPS21	3	1
GO:2001057	reactive nitrogen species metabolic process	3/384	82/18723	0.236894471	0.692952408	0.646953797	EDN1/DYNLL1/TSPO	3	1
GO:0070663	regulation of leukocyte proliferation	7/384	245/18723	0.238984456	0.696250864	0.6500333	IGFBP2/ANXA1/CD81/GSTP1/RPS3/HMGB1/MIF	7	1
GO:0060759	regulation of response to cytokine stimulus	5/384	162/18723	0.239667173	0.696250864	0.6500333	EDN1/AGPAT2/TRAF2/GSTP1/CASP1	5	1
GO:0050868	negative regulation of T cell activation	4/384	122/18723	0.241402093	0.696250864	0.6500333	ANXA1/MDK/HMGB1/PRDX2	4	1
GO:0051402	neuron apoptotic process	7/384	246/18723	0.242041809	0.696250864	0.6500333	PARK7/GPX1/FIS1/MDK/GAPDH/NUPR1/HMOX1	7	1
GO:0071383	cellular response to steroid hormone stimulus	6/384	204/18723	0.242094251	0.696250864	0.6500333	PARK7/EDN1/ANXA1/GSTP1/AKR1C3/PHB2	6	1
GO:0006383	transcription by RNA polymerase III	2/384	46/18723	0.243179058	0.696250864	0.6500333	POLR2L/PRDX5	2	1
GO:0031648	protein destabilization	2/384	46/18723	0.243179058	0.696250864	0.6500333	GSN/SERF2	2	1
GO:0035094	response to nicotine	2/384	46/18723	0.243179058	0.696250864	0.6500333	EDN1/HMOX1	2	1
GO:0042398	cellular modified amino acid biosynthetic process	2/384	46/18723	0.243179058	0.696250864	0.6500333	PARK7/MGST2	2	1
GO:0061462	protein localization to lysosome	2/384	46/18723	0.243179058	0.696250864	0.6500333	LAMTOR4/CD81	2	1
GO:0023061	signal release	12/384	463/18723	0.243838373	0.696250864	0.6500333	PARK7/CPLX1/EDN1/HMGN3/ENY2/ANXA1/PHPT1/SNCG/DYNLL1/STXBP2/PIM3/TIAM1	12	1
GO:0010811	positive regulation of cell-substrate adhesion	4/384	123/18723	0.245848498	0.696250864	0.6500333	S100A10/MDK/ARL2/C1QBP	4	1
GO:0050852	T cell receptor signaling pathway	4/384	123/18723	0.245848498	0.696250864	0.6500333	STOML2/PHPT1/CD81/RPS3	4	1
GO:0032102	negative regulation of response to external stimulus	11/384	420/18723	0.245898074	0.696250864	0.6500333	GPX1/EDN1/HLA-F/MDK/GSTP1/C1QBP/METRNL/PRDX2/RPS19/MIF/DDT	11	1
GO:1990778	protein localization to cell periphery	9/384	333/18723	0.246061995	0.696250864	0.6500333	TMEM59/S100A10/RAB13/VAMP5/CPLX1/RAMP3/CD81/RAMP2/MYL12A	9	1
GO:0002700	regulation of production of molecular mediator of immune response	5/384	164/18723	0.247299012	0.696250864	0.6500333	HLA-F/TRAF2/CD81/PHB2/HMOX1	5	1
GO:0042060	wound healing	11/384	422/18723	0.250599096	0.696250864	0.6500333	GPX1/EDN1/CLIC1/TIMP1/ANXA1/CD151/HMGB1/MYL12A/MYL9/PRDX2/HMOX1	11	1
GO:0007595	lactation	2/384	47/18723	0.250802977	0.696250864	0.6500333	APRT/NME1	2	1
GO:0010712	regulation of collagen metabolic process	2/384	47/18723	0.250802977	0.696250864	0.6500333	ENG/CST3	2	1
GO:0014911	positive regulation of smooth muscle cell migration	2/384	47/18723	0.250802977	0.696250864	0.6500333	S100A11/MDK	2	1
GO:0016073	snRNA metabolic process	2/384	47/18723	0.250802977	0.696250864	0.6500333	NHP2/NOP10	2	1
GO:0016574	histone ubiquitination	2/384	47/18723	0.250802977	0.696250864	0.6500333	PARK7/SKP1	2	1
GO:0032008	positive regulation of TOR signaling	2/384	47/18723	0.250802977	0.696250864	0.6500333	LAMTOR4/LAMTOR1	2	1
GO:0043114	regulation of vascular permeability	2/384	47/18723	0.250802977	0.696250864	0.6500333	RAMP2/CLDN5	2	1
GO:0072583	clathrin-dependent endocytosis	2/384	47/18723	0.250802977	0.696250864	0.6500333	CLTA/AP2S1	2	1
GO:0101023	vascular endothelial cell proliferation	2/384	47/18723	0.250802977	0.696250864	0.6500333	MDK/HMGB1	2	1
GO:0120163	negative regulation of cold-induced thermogenesis	2/384	47/18723	0.250802977	0.696250864	0.6500333	ARRDC3/ID1	2	1
GO:1905562	regulation of vascular endothelial cell proliferation	2/384	47/18723	0.250802977	0.696250864	0.6500333	MDK/HMGB1	2	1
GO:0000054	ribosomal subunit export from nucleus	1/384	14/18723	0.251901532	0.696250864	0.6500333	RPS15	1	1
GO:0001767	establishment of lymphocyte polarity	1/384	14/18723	0.251901532	0.696250864	0.6500333	GSN	1	1
GO:0001771	immunological synapse formation	1/384	14/18723	0.251901532	0.696250864	0.6500333	CD81	1	1
GO:0001921	positive regulation of receptor recycling	1/384	14/18723	0.251901532	0.696250864	0.6500333	RAMP3	1	1
GO:0002475	antigen processing and presentation via MHC class Ib	1/384	14/18723	0.251901532	0.696250864	0.6500333	HLA-F	1	1
GO:0002829	negative regulation of type 2 immune response	1/384	14/18723	0.251901532	0.696250864	0.6500333	ANXA1	1	1
GO:0002864	regulation of acute inflammatory response to antigenic stimulus	1/384	14/18723	0.251901532	0.696250864	0.6500333	PARK7	1	1
GO:0006521	regulation of cellular amino acid metabolic process	1/384	14/18723	0.251901532	0.696250864	0.6500333	PARK7	1	1
GO:0007100	mitotic centrosome separation	1/384	14/18723	0.251901532	0.696250864	0.6500333	RANBP1	1	1
GO:0010421	hydrogen peroxide-mediated programmed cell death	1/384	14/18723	0.251901532	0.696250864	0.6500333	PARK7	1	1
GO:0010838	positive regulation of keratinocyte proliferation	1/384	14/18723	0.251901532	0.696250864	0.6500333	MDK	1	1
GO:0010872	regulation of cholesterol esterification	1/384	14/18723	0.251901532	0.696250864	0.6500333	LAMTOR1	1	1
GO:0018158	protein oxidation	1/384	14/18723	0.251901532	0.696250864	0.6500333	GPX1	1	1
GO:0030049	muscle filament sliding	1/384	14/18723	0.251901532	0.696250864	0.6500333	MYL6	1	1
GO:0031468	nuclear membrane reassembly	1/384	14/18723	0.251901532	0.696250864	0.6500333	CHMP2A	1	1
GO:0031650	regulation of heat generation	1/384	14/18723	0.251901532	0.696250864	0.6500333	ARRDC3	1	1
GO:0033212	iron import into cell	1/384	14/18723	0.251901532	0.696250864	0.6500333	ISCU	1	1
GO:0033750	ribosome localization	1/384	14/18723	0.251901532	0.696250864	0.6500333	RPS15	1	1
GO:0035810	positive regulation of urine volume	1/384	14/18723	0.251901532	0.696250864	0.6500333	EDN1	1	1
GO:0035815	positive regulation of renal sodium excretion	1/384	14/18723	0.251901532	0.696250864	0.6500333	EDN1	1	1
GO:0036295	cellular response to increased oxygen levels	1/384	14/18723	0.251901532	0.696250864	0.6500333	ATP6V1G1	1	1
GO:0036444	calcium import into the mitochondrion	1/384	14/18723	0.251901532	0.696250864	0.6500333	SMDT1	1	1
GO:0043517	positive regulation of DNA damage response, signal transduction by p53 class mediator	1/384	14/18723	0.251901532	0.696250864	0.6500333	RPL26	1	1
GO:0045820	negative regulation of glycolytic process	1/384	14/18723	0.251901532	0.696250864	0.6500333	NUPR1	1	1
GO:0045837	negative regulation of membrane potential	1/384	14/18723	0.251901532	0.696250864	0.6500333	PRELID1	1	1
GO:0046341	CDP-diacylglycerol metabolic process	1/384	14/18723	0.251901532	0.696250864	0.6500333	AGPAT2	1	1
GO:0047484	regulation of response to osmotic stress	1/384	14/18723	0.251901532	0.696250864	0.6500333	YBX3	1	1
GO:0060841	venous blood vessel development	1/384	14/18723	0.251901532	0.696250864	0.6500333	ENG	1	1
GO:0061709	reticulophagy	1/384	14/18723	0.251901532	0.696250864	0.6500333	UFC1	1	1
GO:0070141	response to UV-A	1/384	14/18723	0.251901532	0.696250864	0.6500333	TIMP1	1	1
GO:0070278	extracellular matrix constituent secretion	1/384	14/18723	0.251901532	0.696250864	0.6500333	ENG	1	1
GO:0070942	neutrophil mediated cytotoxicity	1/384	14/18723	0.251901532	0.696250864	0.6500333	DNASE1L3	1	1
GO:0086103	G protein-coupled receptor signaling pathway involved in heart process	1/384	14/18723	0.251901532	0.696250864	0.6500333	RAMP3	1	1
GO:1900037	regulation of cellular response to hypoxia	1/384	14/18723	0.251901532	0.696250864	0.6500333	CHCHD2	1	1
GO:1902166	negative regulation of intrinsic apoptotic signaling pathway in response to DNA damage by p53 class mediator	1/384	14/18723	0.251901532	0.696250864	0.6500333	MIF	1	1
GO:1904923	regulation of autophagy of mitochondrion in response to mitochondrial depolarization	1/384	14/18723	0.251901532	0.696250864	0.6500333	TOMM7	1	1
GO:1905049	negative regulation of metallopeptidase activity	1/384	14/18723	0.251901532	0.696250864	0.6500333	TIMP1	1	1
GO:1905065	positive regulation of vascular associated smooth muscle cell differentiation	1/384	14/18723	0.251901532	0.696250864	0.6500333	ENG	1	1
GO:2001140	positive regulation of phospholipid transport	1/384	14/18723	0.251901532	0.696250864	0.6500333	PRELID1	1	1
GO:0033674	positive regulation of kinase activity	12/384	467/18723	0.252777154	0.697397491	0.651103814	PARK7/CALM2/EDN1/TXN/TRAF2/CD81/RPS3/PHB2/ERP29/HMGB1/RPLP1/TIAM1	12	1
GO:0010507	negative regulation of autophagy	3/384	85/18723	0.253359676	0.697397491	0.651103814	NUPR1/HMOX1/TSPO	3	1
GO:0044772	mitotic cell cycle phase transition	11/384	424/18723	0.255332099	0.697397491	0.651103814	CALM2/RPL24/EIF4EBP1/ANXA1/TAF10/PHB2/PSME1/PSME2/RPS27L/RPL26/CHMP2A	11	1
GO:0032527	protein exit from endoplasmic reticulum	2/384	48/18723	0.258433305	0.697397491	0.651103814	SEC61B/CD81	2	1
GO:0048146	positive regulation of fibroblast proliferation	2/384	48/18723	0.258433305	0.697397491	0.651103814	S100A6/MIF	2	1
GO:2001238	positive regulation of extrinsic apoptotic signaling pathway	2/384	48/18723	0.258433305	0.697397491	0.651103814	TNFSF10/TRAF2	2	1
GO:1903034	regulation of response to wounding	5/384	167/18723	0.258862132	0.697397491	0.651103814	EDN1/ANXA1/MDK/HMGB1/PRDX2	5	1
GO:0015908	fatty acid transport	3/384	86/18723	0.258884949	0.697397491	0.651103814	EDN1/FIS1/ANXA1	3	1
GO:2000117	negative regulation of cysteine-type endopeptidase activity	3/384	86/18723	0.258884949	0.697397491	0.651103814	PARK7/GPX1/PRDX5	3	1
GO:0071222	cellular response to lipopolysaccharide	6/384	209/18723	0.259163573	0.697397491	0.651103814	LY96/GSTP1/CASP1/HMGB1/PRDX2/TSPO	6	1
GO:0010951	negative regulation of endopeptidase activity	7/384	252/18723	0.260638991	0.697397491	0.651103814	PARK7/GPX1/TIMP1/PRDX5/GAPDH/CST3/CSTB	7	1
GO:0031331	positive regulation of cellular catabolic process	11/384	427/18723	0.262489609	0.697397491	0.651103814	PARK7/TMEM59/SLC25A5/CD81/PHB2/HMGB1/NUPR1/NT5C3B/SUMO2/HMOX1/RBX1	11	1
GO:0050866	negative regulation of cell activation	6/384	210/18723	0.262615965	0.697397491	0.651103814	HLA-F/ANXA1/MDK/HMGB1/PRDX2/HMOX1	6	1
GO:0002822	regulation of adaptive immune response based on somatic recombination of immune receptors built from immunoglobulin superfamily domains	5/384	168/18723	0.262745169	0.697397491	0.651103814	HLA-F/ANXA1/TRAF2/CD81/HMGB1	5	1
GO:0002833	positive regulation of response to biotic stimulus	5/384	168/18723	0.262745169	0.697397491	0.651103814	HLA-F/PQBP1/LY96/HMGB1/RPS19	5	1
GO:0007029	endoplasmic reticulum organization	3/384	87/18723	0.264426132	0.697397491	0.651103814	EMC2/EMC6/WDR83OS	3	1
GO:0006778	porphyrin-containing compound metabolic process	2/384	49/18723	0.266066579	0.697397491	0.651103814	HMOX1/TSPO	2	1
GO:0043330	response to exogenous dsRNA	2/384	49/18723	0.266066579	0.697397491	0.651103814	PQBP1/SLC3A2	2	1
GO:0052372	modulation by symbiont of entry into host	2/384	49/18723	0.266066579	0.697397491	0.651103814	GSN/IFITM1	2	1
GO:0070849	response to epidermal growth factor	2/384	49/18723	0.266066579	0.697397491	0.651103814	GSTP1/ID1	2	1
GO:0000463	maturation of LSU-rRNA from tricistronic rRNA transcript (SSU-rRNA, 5.8S rRNA, LSU-rRNA)	1/384	15/18723	0.267256165	0.697397491	0.651103814	RPL35	1	1
GO:0000722	telomere maintenance via recombination	1/384	15/18723	0.267256165	0.697397491	0.651103814	TPRKB	1	1
GO:0006089	lactate metabolic process	1/384	15/18723	0.267256165	0.697397491	0.651103814	PARK7	1	1
GO:0006268	DNA unwinding involved in DNA replication	1/384	15/18723	0.267256165	0.697397491	0.651103814	SSBP1	1	1
GO:0006878	cellular copper ion homeostasis	1/384	15/18723	0.267256165	0.697397491	0.651103814	MT2A	1	1
GO:0007000	nucleolus organization	1/384	15/18723	0.267256165	0.697397491	0.651103814	RPS19	1	1
GO:0009163	nucleoside biosynthetic process	1/384	15/18723	0.267256165	0.697397491	0.651103814	APRT	1	1
GO:0009263	deoxyribonucleotide biosynthetic process	1/384	15/18723	0.267256165	0.697397491	0.651103814	GUK1	1	1
GO:0010713	negative regulation of collagen metabolic process	1/384	15/18723	0.267256165	0.697397491	0.651103814	CST3	1	1
GO:0010940	positive regulation of necrotic cell death	1/384	15/18723	0.267256165	0.697397491	0.651103814	TSPO	1	1
GO:0018216	peptidyl-arginine methylation	1/384	15/18723	0.267256165	0.697397491	0.651103814	COPRS	1	1
GO:0019511	peptidyl-proline hydroxylation	1/384	15/18723	0.267256165	0.697397491	0.651103814	PRDX4	1	1
GO:0021542	dentate gyrus development	1/384	15/18723	0.267256165	0.697397491	0.651103814	MDK	1	1
GO:0023035	CD40 signaling pathway	1/384	15/18723	0.267256165	0.697397491	0.651103814	PHB2	1	1
GO:0032310	prostaglandin secretion	1/384	15/18723	0.267256165	0.697397491	0.651103814	EDN1	1	1
GO:0032328	alanine transport	1/384	15/18723	0.267256165	0.697397491	0.651103814	SLC3A2	1	1
GO:0032488	Cdc42 protein signal transduction	1/384	15/18723	0.267256165	0.697397491	0.651103814	RHOU	1	1
GO:0033147	negative regulation of intracellular estrogen receptor signaling pathway	1/384	15/18723	0.267256165	0.697397491	0.651103814	PHB2	1	1
GO:0033275	actin-myosin filament sliding	1/384	15/18723	0.267256165	0.697397491	0.651103814	MYL6	1	1
GO:0034310	primary alcohol catabolic process	1/384	15/18723	0.267256165	0.697397491	0.651103814	AKR1C3	1	1
GO:0034404	nucleobase-containing small molecule biosynthetic process	1/384	15/18723	0.267256165	0.697397491	0.651103814	APRT	1	1
GO:0035435	phosphate ion transmembrane transport	1/384	15/18723	0.267256165	0.697397491	0.651103814	SLC25A3	1	1
GO:0042182	ketone catabolic process	1/384	15/18723	0.267256165	0.697397491	0.651103814	PARK7	1	1
GO:0043508	negative regulation of JUN kinase activity	1/384	15/18723	0.267256165	0.697397491	0.651103814	GSTP1	1	1
GO:0043518	negative regulation of DNA damage response, signal transduction by p53 class mediator	1/384	15/18723	0.267256165	0.697397491	0.651103814	MIF	1	1
GO:0044406	adhesion of symbiont to host	1/384	15/18723	0.267256165	0.697397491	0.651103814	CD81	1	1
GO:0045064	T-helper 2 cell differentiation	1/384	15/18723	0.267256165	0.697397491	0.651103814	ANXA1	1	1
GO:0051284	positive regulation of sequestering of calcium ion	1/384	15/18723	0.267256165	0.697397491	0.651103814	CALM2	1	1
GO:0051299	centrosome separation	1/384	15/18723	0.267256165	0.697397491	0.651103814	RANBP1	1	1
GO:0051315	attachment of mitotic spindle microtubules to kinetochore	1/384	15/18723	0.267256165	0.697397491	0.651103814	BOD1	1	1
GO:0051608	histamine transport	1/384	15/18723	0.267256165	0.697397491	0.651103814	EDN1	1	1
GO:0051775	response to redox state	1/384	15/18723	0.267256165	0.697397491	0.651103814	RNF7	1	1
GO:0060049	regulation of protein glycosylation	1/384	15/18723	0.267256165	0.697397491	0.651103814	TMEM59	1	1
GO:0060253	negative regulation of glial cell proliferation	1/384	15/18723	0.267256165	0.697397491	0.651103814	TSPO	1	1
GO:0070131	positive regulation of mitochondrial translation	1/384	15/18723	0.267256165	0.697397491	0.651103814	C1QBP	1	1
GO:0070207	protein homotrimerization	1/384	15/18723	0.267256165	0.697397491	0.651103814	MIF	1	1
GO:0070831	basement membrane assembly	1/384	15/18723	0.267256165	0.697397491	0.651103814	RAMP2	1	1
GO:0070863	positive regulation of protein exit from endoplasmic reticulum	1/384	15/18723	0.267256165	0.697397491	0.651103814	CD81	1	1
GO:0071428	rRNA-containing ribonucleoprotein complex export from nucleus	1/384	15/18723	0.267256165	0.697397491	0.651103814	RPS15	1	1
GO:0071474	cellular hyperosmotic response	1/384	15/18723	0.267256165	0.697397491	0.651103814	YBX3	1	1
GO:0097468	programmed cell death in response to reactive oxygen species	1/384	15/18723	0.267256165	0.697397491	0.651103814	PARK7	1	1
GO:0098760	response to interleukin-7	1/384	15/18723	0.267256165	0.697397491	0.651103814	HMGB1	1	1
GO:0098761	cellular response to interleukin-7	1/384	15/18723	0.267256165	0.697397491	0.651103814	HMGB1	1	1
GO:0140374	antiviral innate immune response	1/384	15/18723	0.267256165	0.697397491	0.651103814	PHB2	1	1
GO:1901660	calcium ion export	1/384	15/18723	0.267256165	0.697397491	0.651103814	CALM2	1	1
GO:1902902	negative regulation of autophagosome assembly	1/384	15/18723	0.267256165	0.697397491	0.651103814	NUPR1	1	1
GO:1903543	positive regulation of exosomal secretion	1/384	15/18723	0.267256165	0.697397491	0.651103814	CHMP2A	1	1
GO:1903727	positive regulation of phospholipid metabolic process	1/384	15/18723	0.267256165	0.697397491	0.651103814	STOML2	1	1
GO:1903729	regulation of plasma membrane organization	1/384	15/18723	0.267256165	0.697397491	0.651103814	GSN	1	1
GO:2000345	regulation of hepatocyte proliferation	1/384	15/18723	0.267256165	0.697397491	0.651103814	MDK	1	1
GO:2001138	regulation of phospholipid transport	1/384	15/18723	0.267256165	0.697397491	0.651103814	PRELID1	1	1
GO:2001279	regulation of unsaturated fatty acid biosynthetic process	1/384	15/18723	0.267256165	0.697397491	0.651103814	ANXA1	1	1
GO:0050829	defense response to Gram-negative bacterium	3/384	88/18723	0.269981744	0.703417552	0.656724259	GSDMD/CASP1/RPS19	3	1
GO:0070098	chemokine-mediated signaling pathway	3/384	88/18723	0.269981744	0.703417552	0.656724259	ACKR1/EDN1/CCL14	3	1
GO:0000387	spliceosomal snRNP assembly	2/384	50/18723	0.273699478	0.705040496	0.658239471	LSM2/SNRPD2	2	1
GO:0006220	pyrimidine nucleotide metabolic process	2/384	50/18723	0.273699478	0.705040496	0.658239471	NME3/NME1	2	1
GO:0007080	mitotic metaphase plate congression	2/384	50/18723	0.273699478	0.705040496	0.658239471	BOD1/CHMP2A	2	1
GO:0010665	regulation of cardiac muscle cell apoptotic process	2/384	50/18723	0.273699478	0.705040496	0.658239471	MDK/NUPR1	2	1
GO:0015872	dopamine transport	2/384	50/18723	0.273699478	0.705040496	0.658239471	PARK7/SNCG	2	1
GO:0051646	mitochondrion localization	2/384	50/18723	0.273699478	0.705040496	0.658239471	UXT/UBB	2	1
GO:0060688	regulation of morphogenesis of a branching structure	2/384	50/18723	0.273699478	0.705040496	0.658239471	MDK/PHB2	2	1
GO:0071709	membrane assembly	2/384	50/18723	0.273699478	0.705040496	0.658239471	S100A10/CHMP2A	2	1
GO:0042129	regulation of T cell proliferation	5/384	171/18723	0.274472953	0.705040496	0.658239471	IGFBP2/ANXA1/CD81/RPS3/HMGB1	5	1
GO:0014910	regulation of smooth muscle cell migration	3/384	89/18723	0.275550329	0.705040496	0.658239471	S100A11/MDK/GSTP1	3	1
GO:1900407	regulation of cellular response to oxidative stress	3/384	89/18723	0.275550329	0.705040496	0.658239471	PARK7/GPX1/TXN	3	1
GO:0030336	negative regulation of cell migration	9/384	344/18723	0.275652502	0.705040496	0.658239471	TIMP1/ENG/IFITM1/GSTP1/HMGB1/CLDN5/MIF/DDT/HMOX1	9	1
GO:0006352	DNA-templated transcription, initiation	4/384	130/18723	0.277432243	0.705040496	0.658239471	SUB1/TAF10/HMGB1/POLR2I	4	1
GO:0007098	centrosome cycle	4/384	130/18723	0.277432243	0.705040496	0.658239471	UXT/ARL2/CHMP2A/RANBP1	4	1
GO:0015918	sterol transport	4/384	130/18723	0.277432243	0.705040496	0.658239471	LAMTOR1/AKR1C1/NPC2/TSPO	4	1
GO:0031348	negative regulation of defense response	7/384	258/18723	0.279628255	0.705040496	0.658239471	GPX1/HLA-F/MDK/GSTP1/C1QBP/METRNL/RPS19	7	1
GO:0030901	midbrain development	3/384	90/18723	0.281130451	0.705040496	0.658239471	CALM2/DYNLL1/COX6B1	3	1
GO:0032392	DNA geometric change	3/384	90/18723	0.281130451	0.705040496	0.658239471	SSBP1/ANXA1/HMGB1	3	1
GO:0034109	homotypic cell-cell adhesion	3/384	90/18723	0.281130451	0.705040496	0.658239471	CLIC1/MYL12A/MYL9	3	1
GO:1904705	regulation of vascular associated smooth muscle cell proliferation	3/384	90/18723	0.281130451	0.705040496	0.658239471	EDN1/GSTP1/HMOX1	3	1
GO:0014009	glial cell proliferation	2/384	51/18723	0.281328816	0.705040496	0.658239471	EEF2/TSPO	2	1
GO:0043124	negative regulation of I-kappaB kinase/NF-kappaB signaling	2/384	51/18723	0.281328816	0.705040496	0.658239471	CARD19/GSTP1	2	1
GO:0043370	regulation of CD4-positive, alpha-beta T cell differentiation	2/384	51/18723	0.281328816	0.705040496	0.658239471	ANXA1/HMGB1	2	1
GO:0065002	intracellular protein transmembrane transport	2/384	51/18723	0.281328816	0.705040496	0.658239471	TOMM7/SEC61B	2	1
GO:0000723	telomere maintenance	4/384	131/18723	0.281999919	0.705040496	0.658239471	TPRKB/NHP2/HNRNPA1/NOP10	4	1
GO:0045089	positive regulation of innate immune response	4/384	131/18723	0.281999919	0.705040496	0.658239471	HLA-F/PQBP1/HMGB1/RPS19	4	1
GO:0002399	MHC class II protein complex assembly	1/384	16/18723	0.282296449	0.705040496	0.658239471	HLA-DMA	1	1
GO:0002503	peptide antigen assembly with MHC class II protein complex	1/384	16/18723	0.282296449	0.705040496	0.658239471	HLA-DMA	1	1
GO:0002693	positive regulation of cellular extravasation	1/384	16/18723	0.282296449	0.705040496	0.658239471	MDK	1	1
GO:0002830	positive regulation of type 2 immune response	1/384	16/18723	0.282296449	0.705040496	0.658239471	CD81	1	1
GO:0003198	epithelial to mesenchymal transition involved in endocardial cushion formation	1/384	16/18723	0.282296449	0.705040496	0.658239471	ENG	1	1
GO:0005980	glycogen catabolic process	1/384	16/18723	0.282296449	0.705040496	0.658239471	HMGB1	1	1
GO:0006266	DNA ligation	1/384	16/18723	0.282296449	0.705040496	0.658239471	HMGB1	1	1
GO:0006750	glutathione biosynthetic process	1/384	16/18723	0.282296449	0.705040496	0.658239471	MGST2	1	1
GO:0010649	regulation of cell communication by electrical coupling	1/384	16/18723	0.282296449	0.705040496	0.658239471	CALM2	1	1
GO:0030033	microvillus assembly	1/384	16/18723	0.282296449	0.705040496	0.658239471	FXYD5	1	1
GO:0042481	regulation of odontogenesis	1/384	16/18723	0.282296449	0.705040496	0.658239471	EDN1	1	1
GO:0044849	estrous cycle	1/384	16/18723	0.282296449	0.705040496	0.658239471	MDK	1	1
GO:0045722	positive regulation of gluconeogenesis	1/384	16/18723	0.282296449	0.705040496	0.658239471	NNMT	1	1
GO:0045838	positive regulation of membrane potential	1/384	16/18723	0.282296449	0.705040496	0.658239471	STOML2	1	1
GO:0046037	GMP metabolic process	1/384	16/18723	0.282296449	0.705040496	0.658239471	GUK1	1	1
GO:0048385	regulation of retinoic acid receptor signaling pathway	1/384	16/18723	0.282296449	0.705040496	0.658239471	AKR1C3	1	1
GO:0070230	positive regulation of lymphocyte apoptotic process	1/384	16/18723	0.282296449	0.705040496	0.658239471	PRELID1	1	1
GO:0070525	tRNA threonylcarbamoyladenosine metabolic process	1/384	16/18723	0.282296449	0.705040496	0.658239471	TPRKB	1	1
GO:0071639	positive regulation of monocyte chemotactic protein-1 production	1/384	16/18723	0.282296449	0.705040496	0.658239471	HMGB1	1	1
GO:0071732	cellular response to nitric oxide	1/384	16/18723	0.282296449	0.705040496	0.658239471	TRAF2	1	1
GO:0090336	positive regulation of brown fat cell differentiation	1/384	16/18723	0.282296449	0.705040496	0.658239471	METRNL	1	1
GO:0097284	hepatocyte apoptotic process	1/384	16/18723	0.282296449	0.705040496	0.658239471	GSN	1	1
GO:0098969	neurotransmitter receptor transport to postsynaptic membrane	1/384	16/18723	0.282296449	0.705040496	0.658239471	CPLX1	1	1
GO:0099010	modification of postsynaptic structure	1/384	16/18723	0.282296449	0.705040496	0.658239471	TIAM1	1	1
GO:0099116	tRNA 5'-end processing	1/384	16/18723	0.282296449	0.705040496	0.658239471	RPP40	1	1
GO:1905906	regulation of amyloid fibril formation	1/384	16/18723	0.282296449	0.705040496	0.658239471	PFDN5	1	1
GO:2000232	regulation of rRNA processing	1/384	16/18723	0.282296449	0.705040496	0.658239471	TRMT112	1	1
GO:2001212	regulation of vasculogenesis	1/384	16/18723	0.282296449	0.705040496	0.658239471	RAMP2	1	1
GO:2001224	positive regulation of neuron migration	1/384	16/18723	0.282296449	0.705040496	0.658239471	MDK	1	1
GO:0006694	steroid biosynthetic process	5/384	173/18723	0.282351832	0.705040496	0.658239471	FDPS/IGFBP7/HINT2/AKR1C3/TSPO	5	1
GO:0040013	negative regulation of locomotion	10/384	391/18723	0.283153588	0.706517601	0.659618524	ARRDC3/TIMP1/ENG/IFITM1/GSTP1/HMGB1/CLDN5/MIF/DDT/HMOX1	10	1
GO:0009612	response to mechanical stimulus	6/384	216/18723	0.283569446	0.706829361	0.65990959	IGFBP2/EDN1/GSN/ENG/MDK/CASP1	6	1
GO:0070482	response to oxygen levels	9/384	347/18723	0.283899629	0.706829361	0.65990959	EDN1/CHCHD2/FIS1/EIF4EBP1/ATP6V1G1/CASP1/PHB2/RAMP2/HMOX1	9	1
GO:0051222	positive regulation of protein transport	8/384	303/18723	0.283909443	0.706829361	0.65990959	RHOU/TOMM7/FIS1/VPS28/PHPT1/CD81/DYNLL1/UBL5	8	1
GO:0051091	positive regulation of DNA-binding transcription factor activity	7/384	260/18723	0.286035064	0.711049721	0.6638498	PARK7/EDN1/BUD31/BEX1/TRAF2/RPS3/PHB2	7	1
GO:0045619	regulation of lymphocyte differentiation	5/384	174/18723	0.286307826	0.711049721	0.6638498	PRELID1/ANXA1/MDK/HMGB1/PRDX2	5	1
GO:1990874	vascular associated smooth muscle cell proliferation	3/384	91/18723	0.286720702	0.711049721	0.6638498	EDN1/GSTP1/HMOX1	3	1
GO:0045785	positive regulation of cell adhesion	11/384	437/18723	0.286813455	0.711049721	0.6638498	S100A10/IGFBP2/HLA-DMA/ANXA1/CD81/MDK/ARL2/RHOD/RPS3/HMGB1/C1QBP	11	1
GO:0070374	positive regulation of ERK1 and ERK2 cascade	6/384	217/18723	0.287098151	0.711049721	0.6638498	RAMP3/PHB2/HMGB1/CCL14/MIF/DDT	6	1
GO:0002218	activation of innate immune response	2/384	52/18723	0.288951534	0.711049721	0.6638498	PQBP1/HMGB1	2	1
GO:0006890	retrograde vesicle-mediated transport, Golgi to endoplasmic reticulum	2/384	52/18723	0.288951534	0.711049721	0.6638498	ARF5/COPE	2	1
GO:0010662	regulation of striated muscle cell apoptotic process	2/384	52/18723	0.288951534	0.711049721	0.6638498	MDK/NUPR1	2	1
GO:0021545	cranial nerve development	2/384	52/18723	0.288951534	0.711049721	0.6638498	RPL24/TMEM126A	2	1
GO:0043277	apoptotic cell clearance	2/384	52/18723	0.288951534	0.711049721	0.6638498	ANXA1/HMGB1	2	1
GO:0043392	negative regulation of DNA binding	2/384	52/18723	0.288951534	0.711049721	0.6638498	ID1/HMOX1	2	1
GO:0090305	nucleic acid phosphodiester bond hydrolysis	7/384	261/18723	0.289251694	0.711049721	0.6638498	DNASE1L3/NHP2/RPP40/REXO2/RNASE1/RPS21/POLR2I	7	1
GO:1905475	regulation of protein localization to membrane	5/384	175/18723	0.29027417	0.711049721	0.6638498	TMEM59/RAMP3/FIS1/GSN/CD81	5	1
GO:0010595	positive regulation of endothelial cell migration	4/384	133/18723	0.291169007	0.711049721	0.6638498	EDN1/ANXA1/HMGB1/HMOX1	4	1
GO:0043534	blood vessel endothelial cell migration	5/384	176/18723	0.294250352	0.711049721	0.6638498	GPX1/ANXA1/HMGB1/ID1/HMOX1	5	1
GO:0050728	negative regulation of inflammatory response	5/384	176/18723	0.294250352	0.711049721	0.6638498	GPX1/MDK/GSTP1/METRNL/RPS19	5	1
GO:0008277	regulation of G protein-coupled receptor signaling pathway	4/384	134/18723	0.295768843	0.711049721	0.6638498	ARRDC3/EDN1/RAMP3/RAMP2	4	1
GO:0061041	regulation of wound healing	4/384	134/18723	0.295768843	0.711049721	0.6638498	EDN1/ANXA1/HMGB1/PRDX2	4	1
GO:0001666	response to hypoxia	8/384	307/18723	0.295809387	0.711049721	0.6638498	EDN1/CHCHD2/FIS1/EIF4EBP1/CASP1/PHB2/RAMP2/HMOX1	8	1
GO:0008347	glial cell migration	2/384	53/18723	0.296564702	0.711049721	0.6638498	TSPO/TIAM1	2	1
GO:0016925	protein sumoylation	2/384	53/18723	0.296564702	0.711049721	0.6638498	PARK7/SUMO2	2	1
GO:0033059	cellular pigmentation	2/384	53/18723	0.296564702	0.711049721	0.6638498	CD63/TRAPPC6A	2	1
GO:0043113	receptor clustering	2/384	53/18723	0.296564702	0.711049721	0.6638498	GSN/CD81	2	1
GO:0071715	icosanoid transport	2/384	53/18723	0.296564702	0.711049721	0.6638498	EDN1/ANXA1	2	1
GO:0006474	N-terminal protein amino acid acetylation	1/384	17/18723	0.297028803	0.711049721	0.6638498	NAA20	1	1
GO:0007096	regulation of exit from mitosis	1/384	17/18723	0.297028803	0.711049721	0.6638498	PHB2	1	1
GO:0007379	segment specification	1/384	17/18723	0.297028803	0.711049721	0.6638498	MEOX1	1	1
GO:0007625	grooming behavior	1/384	17/18723	0.297028803	0.711049721	0.6638498	APRT	1	1
GO:0009151	purine deoxyribonucleotide metabolic process	1/384	17/18723	0.297028803	0.711049721	0.6638498	GUK1	1	1
GO:0009200	deoxyribonucleoside triphosphate metabolic process	1/384	17/18723	0.297028803	0.711049721	0.6638498	GUK1	1	1
GO:0009251	glucan catabolic process	1/384	17/18723	0.297028803	0.711049721	0.6638498	HMGB1	1	1
GO:0010566	regulation of ketone biosynthetic process	1/384	17/18723	0.297028803	0.711049721	0.6638498	AKR1C3	1	1
GO:0010715	regulation of extracellular matrix disassembly	1/384	17/18723	0.297028803	0.711049721	0.6638498	CST3	1	1
GO:0019885	antigen processing and presentation of endogenous peptide antigen via MHC class I	1/384	17/18723	0.297028803	0.711049721	0.6638498	HLA-F	1	1
GO:0032511	late endosome to vacuole transport via multivesicular body sorting pathway	1/384	17/18723	0.297028803	0.711049721	0.6638498	VPS28	1	1
GO:0033151	V(D)J recombination	1/384	17/18723	0.297028803	0.711049721	0.6638498	HMGB1	1	1
GO:0034349	glial cell apoptotic process	1/384	17/18723	0.297028803	0.711049721	0.6638498	TRAF2	1	1
GO:0035518	histone H2A monoubiquitination	1/384	17/18723	0.297028803	0.711049721	0.6638498	SKP1	1	1
GO:0042053	regulation of dopamine metabolic process	1/384	17/18723	0.297028803	0.711049721	0.6638498	PARK7	1	1
GO:0042069	regulation of catecholamine metabolic process	1/384	17/18723	0.297028803	0.711049721	0.6638498	PARK7	1	1
GO:0048521	negative regulation of behavior	1/384	17/18723	0.297028803	0.711049721	0.6638498	ARRDC3	1	1
GO:0055119	relaxation of cardiac muscle	1/384	17/18723	0.297028803	0.711049721	0.6638498	GSN	1	1
GO:0060263	regulation of respiratory burst	1/384	17/18723	0.297028803	0.711049721	0.6638498	RPS19	1	1
GO:0061298	retina vasculature development in camera-type eye	1/384	17/18723	0.297028803	0.711049721	0.6638498	ROM1	1	1
GO:0061952	midbody abscission	1/384	17/18723	0.297028803	0.711049721	0.6638498	CHMP2A	1	1
GO:0070206	protein trimerization	1/384	17/18723	0.297028803	0.711049721	0.6638498	MIF	1	1
GO:0070875	positive regulation of glycogen metabolic process	1/384	17/18723	0.297028803	0.711049721	0.6638498	HMGB1	1	1
GO:0090494	dopamine uptake	1/384	17/18723	0.297028803	0.711049721	0.6638498	PARK7	1	1
GO:0090713	immunological memory process	1/384	17/18723	0.297028803	0.711049721	0.6638498	CD81	1	1
GO:0097067	cellular response to thyroid hormone stimulus	1/384	17/18723	0.297028803	0.711049721	0.6638498	LMO2	1	1
GO:1901550	regulation of endothelial cell development	1/384	17/18723	0.297028803	0.711049721	0.6638498	CLDN5	1	1
GO:1903140	regulation of establishment of endothelial barrier	1/384	17/18723	0.297028803	0.711049721	0.6638498	CLDN5	1	1
GO:1903540	establishment of protein localization to postsynaptic membrane	1/384	17/18723	0.297028803	0.711049721	0.6638498	CPLX1	1	1
GO:1903541	regulation of exosomal secretion	1/384	17/18723	0.297028803	0.711049721	0.6638498	CHMP2A	1	1
GO:0007589	body fluid secretion	3/384	93/18723	0.297926065	0.712183146	0.664907987	EDN1/APRT/NME1	3	1
GO:0033273	response to vitamin	3/384	93/18723	0.297926065	0.712183146	0.664907987	GSTP1/EEF2/TSPO	3	1
GO:0071466	cellular response to xenobiotic stimulus	5/384	177/18723	0.298235862	0.712417009	0.665126326	GUK1/EDN1/GSTP1/AKR1C1/NME1	5	1
GO:0007015	actin filament organization	11/384	442/18723	0.29921759	0.714244051	0.666832088	S100A10/TMSB10/BRK1/ARPC1B/GSN/RHOD/ARPC3/ALDOA/DSTN/ID1/GMFG	11	1
GO:0001101	response to acid chemical	4/384	135/18723	0.300377834	0.714244051	0.666832088	EDN1/LAMTOR4/GSTP1/LAMTOR1	4	1
GO:0002687	positive regulation of leukocyte migration	4/384	135/18723	0.300377834	0.714244051	0.666832088	EDN1/MDK/HMGB1/C1QBP	4	1
GO:0071219	cellular response to molecule of bacterial origin	6/384	221/18723	0.301303828	0.714244051	0.666832088	LY96/GSTP1/CASP1/HMGB1/PRDX2/TSPO	6	1
GO:0070372	regulation of ERK1 and ERK2 cascade	8/384	309/18723	0.301803929	0.714244051	0.666832088	RAMP3/GSTP1/PHB2/HMGB1/CCL14/MIF/DDT/TIAM1	8	1
GO:0009266	response to temperature stimulus	5/384	178/18723	0.302230193	0.714244051	0.666832088	IGFBP7/GMPR/METRNL/CIRBP/HMOX1	5	1
GO:0051702	biological process involved in interaction with symbiont	3/384	94/18723	0.303538478	0.714244051	0.666832088	GPX1/GAPDH/PPIB	3	1
GO:0010524	positive regulation of calcium ion transport into cytosol	2/384	54/18723	0.304165511	0.714244051	0.666832088	CALM2/RAMP3	2	1
GO:0010659	cardiac muscle cell apoptotic process	2/384	54/18723	0.304165511	0.714244051	0.666832088	MDK/NUPR1	2	1
GO:0030834	regulation of actin filament depolymerization	2/384	54/18723	0.304165511	0.714244051	0.666832088	GSN/DSTN	2	1
GO:0035065	regulation of histone acetylation	2/384	54/18723	0.304165511	0.714244051	0.666832088	PARK7/EID1	2	1
GO:0006399	tRNA metabolic process	5/384	179/18723	0.306232839	0.714244051	0.666832088	TPRKB/RPP40/TRMT112/TRMT1/CTU1	5	1
GO:0002274	myeloid leukocyte activation	6/384	223/18723	0.308456122	0.714244051	0.666832088	S100A13/DNASE1L3/HMGB1/STXBP2/MIF/HMOX1	6	1
GO:0032479	regulation of type I interferon production	3/384	95/18723	0.309155619	0.714244051	0.666832088	PQBP1/GAPDH/HMGB1	3	1
GO:0032606	type I interferon production	3/384	95/18723	0.309155619	0.714244051	0.666832088	PQBP1/GAPDH/HMGB1	3	1
GO:0036473	cell death in response to oxidative stress	3/384	95/18723	0.309155619	0.714244051	0.666832088	PARK7/GPX1/TXN	3	1
GO:0030879	mammary gland development	4/384	137/18723	0.30962021	0.714244051	0.666832088	GPX1/PHB2/APRT/NME1	4	1
GO:0034754	cellular hormone metabolic process	4/384	137/18723	0.30962021	0.714244051	0.666832088	AKR1C2/AKR1C1/AKR1C3/TSPO	4	1
GO:0090090	negative regulation of canonical Wnt signaling pathway	4/384	137/18723	0.30962021	0.714244051	0.666832088	IGFBP2/MDK/PFDN5/RBX1	4	1
GO:0009896	positive regulation of catabolic process	12/384	492/18723	0.311044751	0.714244051	0.666832088	PARK7/TMEM59/SLC25A5/VPS28/CD81/PHB2/HMGB1/NUPR1/NT5C3B/SUMO2/HMOX1/RBX1	12	1
GO:0002098	tRNA wobble uridine modification	1/384	18/18723	0.311459518	0.714244051	0.666832088	CTU1	1	1
GO:0002501	peptide antigen assembly with MHC protein complex	1/384	18/18723	0.311459518	0.714244051	0.666832088	HLA-DMA	1	1
GO:0002643	regulation of tolerance induction	1/384	18/18723	0.311459518	0.714244051	0.666832088	HMGB1	1	1
GO:0007250	activation of NF-kappaB-inducing kinase activity	1/384	18/18723	0.311459518	0.714244051	0.666832088	TRAF2	1	1
GO:0015732	prostaglandin transport	1/384	18/18723	0.311459518	0.714244051	0.666832088	EDN1	1	1
GO:0019184	nonribosomal peptide biosynthetic process	1/384	18/18723	0.311459518	0.714244051	0.666832088	MGST2	1	1
GO:0030299	intestinal cholesterol absorption	1/384	18/18723	0.311459518	0.714244051	0.666832088	AKR1C1	1	1
GO:0031649	heat generation	1/384	18/18723	0.311459518	0.714244051	0.666832088	ARRDC3	1	1
GO:0032305	positive regulation of icosanoid secretion	1/384	18/18723	0.311459518	0.714244051	0.666832088	EDN1	1	1
GO:0034134	toll-like receptor 2 signaling pathway	1/384	18/18723	0.311459518	0.714244051	0.666832088	HMGB1	1	1
GO:0034162	toll-like receptor 9 signaling pathway	1/384	18/18723	0.311459518	0.714244051	0.666832088	HMGB1	1	1
GO:0034433	steroid esterification	1/384	18/18723	0.311459518	0.714244051	0.666832088	LAMTOR1	1	1
GO:0034434	sterol esterification	1/384	18/18723	0.311459518	0.714244051	0.666832088	LAMTOR1	1	1
GO:0034435	cholesterol esterification	1/384	18/18723	0.311459518	0.714244051	0.666832088	LAMTOR1	1	1
GO:0035743	CD4-positive, alpha-beta T cell cytokine production	1/384	18/18723	0.311459518	0.714244051	0.666832088	CD81	1	1
GO:0044247	cellular polysaccharide catabolic process	1/384	18/18723	0.311459518	0.714244051	0.666832088	HMGB1	1	1
GO:0045623	negative regulation of T-helper cell differentiation	1/384	18/18723	0.311459518	0.714244051	0.666832088	ANXA1	1	1
GO:0045953	negative regulation of natural killer cell mediated cytotoxicity	1/384	18/18723	0.311459518	0.714244051	0.666832088	HLA-F	1	1
GO:0046040	IMP metabolic process	1/384	18/18723	0.311459518	0.714244051	0.666832088	APRT	1	1
GO:0046112	nucleobase biosynthetic process	1/384	18/18723	0.311459518	0.714244051	0.666832088	APRT	1	1
GO:0055070	copper ion homeostasis	1/384	18/18723	0.311459518	0.714244051	0.666832088	MT2A	1	1
GO:0060008	Sertoli cell differentiation	1/384	18/18723	0.311459518	0.714244051	0.666832088	RAB13	1	1
GO:0060192	negative regulation of lipase activity	1/384	18/18723	0.311459518	0.714244051	0.666832088	ANXA1	1	1
GO:0060546	negative regulation of necroptotic process	1/384	18/18723	0.311459518	0.714244051	0.666832088	YBX3	1	1
GO:0060749	mammary gland alveolus development	1/384	18/18723	0.311459518	0.714244051	0.666832088	PHB2	1	1
GO:0060973	cell migration involved in heart development	1/384	18/18723	0.311459518	0.714244051	0.666832088	ENG	1	1
GO:0061377	mammary gland lobule development	1/384	18/18723	0.311459518	0.714244051	0.666832088	PHB2	1	1
GO:0071360	cellular response to exogenous dsRNA	1/384	18/18723	0.311459518	0.714244051	0.666832088	PQBP1	1	1
GO:0071800	podosome assembly	1/384	18/18723	0.311459518	0.714244051	0.666832088	GSN	1	1
GO:0090493	catecholamine uptake	1/384	18/18723	0.311459518	0.714244051	0.666832088	PARK7	1	1
GO:0097709	connective tissue replacement	1/384	18/18723	0.311459518	0.714244051	0.666832088	TIMP1	1	1
GO:0098877	neurotransmitter receptor transport to plasma membrane	1/384	18/18723	0.311459518	0.714244051	0.666832088	CPLX1	1	1
GO:0150078	positive regulation of neuroinflammatory response	1/384	18/18723	0.311459518	0.714244051	0.666832088	NUPR1	1	1
GO:1901673	regulation of mitotic spindle assembly	1/384	18/18723	0.311459518	0.714244051	0.666832088	CHMP2A	1	1
GO:1902170	cellular response to reactive nitrogen species	1/384	18/18723	0.311459518	0.714244051	0.666832088	TRAF2	1	1
GO:1903209	positive regulation of oxidative stress-induced cell death	1/384	18/18723	0.311459518	0.714244051	0.666832088	PARK7	1	1
GO:0010676	positive regulation of cellular carbohydrate metabolic process	2/384	55/18723	0.311751271	0.714244051	0.666832088	NNMT/HMGB1	2	1
GO:0031113	regulation of microtubule polymerization	2/384	55/18723	0.311751271	0.714244051	0.666832088	ARL2/RPS3	2	1
GO:0043331	response to dsRNA	2/384	55/18723	0.311751271	0.714244051	0.666832088	PQBP1/SLC3A2	2	1
GO:0044091	membrane biogenesis	2/384	55/18723	0.311751271	0.714244051	0.666832088	S100A10/CHMP2A	2	1
GO:1905952	regulation of lipid localization	5/384	181/18723	0.314261074	0.719503726	0.671742623	PRELID1/EDN1/FIS1/LAMTOR1/TSPO	5	1
GO:0042632	cholesterol homeostasis	3/384	96/18723	0.314776201	0.719702593	0.671928289	LAMTOR1/AKR1C1/NPC2	3	1
GO:1901655	cellular response to ketone	3/384	96/18723	0.314776201	0.719702593	0.671928289	PARK7/AKR1C2/AKR1C3	3	1
GO:0050670	regulation of lymphocyte proliferation	6/384	225/18723	0.315637554	0.721181387	0.67330892	IGFBP2/ANXA1/CD81/RPS3/HMGB1/MIF	6	1
GO:2000146	negative regulation of cell motility	9/384	359/18723	0.317514201	0.722326046	0.674377595	TIMP1/ENG/IFITM1/GSTP1/HMGB1/CLDN5/MIF/DDT/HMOX1	9	1
GO:0006486	protein glycosylation	6/384	226/18723	0.319238305	0.722326046	0.674377595	TMEM59/KRTCAP2/OST4/ALG5/DAD1/NUDT14	6	1
GO:0043413	macromolecule glycosylation	6/384	226/18723	0.319238305	0.722326046	0.674377595	TMEM59/KRTCAP2/OST4/ALG5/DAD1/NUDT14	6	1
GO:0010332	response to gamma radiation	2/384	56/18723	0.319319408	0.722326046	0.674377595	GPX1/RPL26	2	1
GO:0010658	striated muscle cell apoptotic process	2/384	56/18723	0.319319408	0.722326046	0.674377595	MDK/NUPR1	2	1
GO:0046622	positive regulation of organ growth	2/384	56/18723	0.319319408	0.722326046	0.674377595	EDN1/YBX3	2	1
GO:0006721	terpenoid metabolic process	3/384	97/18723	0.320398959	0.722326046	0.674377595	FDPS/AKR1C1/AKR1C3	3	1
GO:0014909	smooth muscle cell migration	3/384	97/18723	0.320398959	0.722326046	0.674377595	S100A11/MDK/GSTP1	3	1
GO:0055092	sterol homeostasis	3/384	97/18723	0.320398959	0.722326046	0.674377595	LAMTOR1/AKR1C1/NPC2	3	1
GO:1990868	response to chemokine	3/384	97/18723	0.320398959	0.722326046	0.674377595	ACKR1/EDN1/CCL14	3	1
GO:1990869	cellular response to chemokine	3/384	97/18723	0.320398959	0.722326046	0.674377595	ACKR1/EDN1/CCL14	3	1
GO:0002819	regulation of adaptive immune response	5/384	183/18723	0.322316582	0.722326046	0.674377595	HLA-F/ANXA1/TRAF2/CD81/HMGB1	5	1
GO:0032944	regulation of mononuclear cell proliferation	6/384	227/18723	0.322845271	0.722326046	0.674377595	IGFBP2/ANXA1/CD81/RPS3/HMGB1/MIF	6	1
GO:0015748	organophosphate ester transport	4/384	140/18723	0.32353343	0.722326046	0.674377595	PRELID1/SLC25A6/SLC25A5/NPC2	4	1
GO:0000291	nuclear-transcribed mRNA catabolic process, exonucleolytic	1/384	19/18723	0.325594751	0.722326046	0.674377595	NT5C3B	1	1
GO:0002281	macrophage activation involved in immune response	1/384	19/18723	0.325594751	0.722326046	0.674377595	HMGB1	1	1
GO:0002396	MHC protein complex assembly	1/384	19/18723	0.325594751	0.722326046	0.674377595	HLA-DMA	1	1
GO:0002483	antigen processing and presentation of endogenous peptide antigen	1/384	19/18723	0.325594751	0.722326046	0.674377595	HLA-F	1	1
GO:0002523	leukocyte migration involved in inflammatory response	1/384	19/18723	0.325594751	0.722326046	0.674377595	MDK	1	1
GO:0002716	negative regulation of natural killer cell mediated immunity	1/384	19/18723	0.325594751	0.722326046	0.674377595	HLA-F	1	1
GO:0006309	apoptotic DNA fragmentation	1/384	19/18723	0.325594751	0.722326046	0.674377595	DNASE1L3	1	1
GO:0006670	sphingosine metabolic process	1/384	19/18723	0.325594751	0.722326046	0.674377595	PLPP2	1	1
GO:0006977	DNA damage response, signal transduction by p53 class mediator resulting in cell cycle arrest	1/384	19/18723	0.325594751	0.722326046	0.674377595	RPL26	1	1
GO:0007039	protein catabolic process in the vacuole	1/384	19/18723	0.325594751	0.722326046	0.674377595	CD81	1	1
GO:0009168	purine ribonucleoside monophosphate biosynthetic process	1/384	19/18723	0.325594751	0.722326046	0.674377595	APRT	1	1
GO:0009226	nucleotide-sugar biosynthetic process	1/384	19/18723	0.325594751	0.722326046	0.674377595	NANS	1	1
GO:0010759	positive regulation of macrophage chemotaxis	1/384	19/18723	0.325594751	0.722326046	0.674377595	MDK	1	1
GO:0031290	retinal ganglion cell axon guidance	1/384	19/18723	0.325594751	0.722326046	0.674377595	RPL24	1	1
GO:0032695	negative regulation of interleukin-12 production	1/384	19/18723	0.325594751	0.722326046	0.674377595	C1QBP	1	1
GO:0033194	response to hydroperoxide	1/384	19/18723	0.325594751	0.722326046	0.674377595	GPX1	1	1
GO:0042474	middle ear morphogenesis	1/384	19/18723	0.325594751	0.722326046	0.674377595	EDN1	1	1
GO:0042776	mitochondrial ATP synthesis coupled proton transport	1/384	19/18723	0.325594751	0.722326046	0.674377595	STOML2	1	1
GO:0044003	modulation by symbiont of host process	1/384	19/18723	0.325594751	0.722326046	0.674377595	PHB2	1	1
GO:0044827	modulation by host of viral genome replication	1/384	19/18723	0.325594751	0.722326046	0.674377595	PPIB	1	1
GO:0045603	positive regulation of endothelial cell differentiation	1/384	19/18723	0.325594751	0.722326046	0.674377595	BTG1	1	1
GO:0046033	AMP metabolic process	1/384	19/18723	0.325594751	0.722326046	0.674377595	APRT	1	1
GO:0046716	muscle cell cellular homeostasis	1/384	19/18723	0.325594751	0.722326046	0.674377595	ALDOA	1	1
GO:0070989	oxidative demethylation	1/384	19/18723	0.325594751	0.722326046	0.674377595	ALKBH2	1	1
GO:0098780	response to mitochondrial depolarisation	1/384	19/18723	0.325594751	0.722326046	0.674377595	TOMM7	1	1
GO:1901659	glycosyl compound biosynthetic process	1/384	19/18723	0.325594751	0.722326046	0.674377595	APRT	1	1
GO:1901881	positive regulation of protein depolymerization	1/384	19/18723	0.325594751	0.722326046	0.674377595	DSTN	1	1
GO:1903204	negative regulation of oxidative stress-induced neuron death	1/384	19/18723	0.325594751	0.722326046	0.674377595	PARK7	1	1
GO:1903975	regulation of glial cell migration	1/384	19/18723	0.325594751	0.722326046	0.674377595	TIAM1	1	1
GO:2000269	regulation of fibroblast apoptotic process	1/384	19/18723	0.325594751	0.722326046	0.674377595	BTG1	1	1
GO:1902882	regulation of response to oxidative stress	3/384	98/18723	0.326022655	0.722384813	0.674432461	PARK7/GPX1/TXN	3	1
GO:0051251	positive regulation of lymphocyte activation	9/384	362/18723	0.326051104	0.722384813	0.674432461	IGFBP2/HLA-F/HLA-DMA/ANXA1/CD81/MDK/RPS3/HMGB1/MIF	9	1
GO:0006611	protein export from nucleus	2/384	57/18723	0.326867458	0.722764162	0.674786629	PARK7/TXN	2	1
GO:0006754	ATP biosynthetic process	2/384	57/18723	0.326867458	0.722764162	0.674786629	STOML2/ALDOA	2	1
GO:0051289	protein homotetramerization	2/384	57/18723	0.326867458	0.722764162	0.674786629	SSBP1/ALDOA	2	1
GO:1903038	negative regulation of leukocyte cell-cell adhesion	4/384	141/18723	0.328181446	0.72519253	0.677053801	ANXA1/MDK/HMGB1/PRDX2	4	1
GO:1904951	positive regulation of establishment of protein localization	8/384	319/18723	0.332154198	0.732259083	0.683651272	RHOU/TOMM7/FIS1/VPS28/PHPT1/CD81/DYNLL1/UBL5	8	1
GO:0002931	response to ischemia	2/384	58/18723	0.334393065	0.732259083	0.683651272	EIF4EBP1/EEF2	2	1
GO:0009161	ribonucleoside monophosphate metabolic process	2/384	58/18723	0.334393065	0.732259083	0.683651272	GUK1/APRT	2	1
GO:0032387	negative regulation of intracellular transport	2/384	58/18723	0.334393065	0.732259083	0.683651272	PARK7/TXN	2	1
GO:0043525	positive regulation of neuron apoptotic process	2/384	58/18723	0.334393065	0.732259083	0.683651272	FIS1/NUPR1	2	1
GO:0043666	regulation of phosphoprotein phosphatase activity	2/384	58/18723	0.334393065	0.732259083	0.683651272	CALM2/BOD1	2	1
GO:1902808	positive regulation of cell cycle G1/S phase transition	2/384	58/18723	0.334393065	0.732259083	0.683651272	ANXA1/PHB2	2	1
GO:0007346	regulation of mitotic cell cycle	11/384	457/18723	0.337218699	0.732259083	0.683651272	AURKAIP1/EDN1/EIF4EBP1/ANXA1/PHB2/BTG1/PSME1/PSME2/RPS27L/RPL26/PIM3	11	1
GO:0045807	positive regulation of endocytosis	3/384	100/18723	0.337268027	0.732259083	0.683651272	VPS28/CD151/CD63	3	1
GO:0031023	microtubule organizing center organization	4/384	143/18723	0.337488541	0.732259083	0.683651272	UXT/ARL2/CHMP2A/RANBP1	4	1
GO:0062013	positive regulation of small molecule metabolic process	4/384	143/18723	0.337488541	0.732259083	0.683651272	PARK7/ANXA1/NNMT/HMGB1	4	1
GO:0007548	sex differentiation	7/384	276/18723	0.338363962	0.732259083	0.683651272	RAB13/TNFSF10/PRDX4/AKR1C3/YBX3/NUPR1/UBB	7	1
GO:0000272	polysaccharide catabolic process	1/384	20/18723	0.339440539	0.732259083	0.683651272	HMGB1	1	1
GO:0002834	regulation of response to tumor cell	1/384	20/18723	0.339440539	0.732259083	0.683651272	HMGB1	1	1
GO:0002837	regulation of immune response to tumor cell	1/384	20/18723	0.339440539	0.732259083	0.683651272	HMGB1	1	1
GO:0006700	C21-steroid hormone biosynthetic process	1/384	20/18723	0.339440539	0.732259083	0.683651272	TSPO	1	1
GO:0009713	catechol-containing compound biosynthetic process	1/384	20/18723	0.339440539	0.732259083	0.683651272	PARK7	1	1
GO:0010042	response to manganese ion	1/384	20/18723	0.339440539	0.732259083	0.683651272	TSPO	1	1
GO:0010523	negative regulation of calcium ion transport into cytosol	1/384	20/18723	0.339440539	0.732259083	0.683651272	CALM2	1	1
GO:0010801	negative regulation of peptidyl-threonine phosphorylation	1/384	20/18723	0.339440539	0.732259083	0.683651272	CALM2	1	1
GO:0030150	protein import into mitochondrial matrix	1/384	20/18723	0.339440539	0.732259083	0.683651272	TOMM7	1	1
GO:0032211	negative regulation of telomere maintenance via telomerase	1/384	20/18723	0.339440539	0.732259083	0.683651272	HNRNPA1	1	1
GO:0032930	positive regulation of superoxide anion generation	1/384	20/18723	0.339440539	0.732259083	0.683651272	GSTP1	1	1
GO:0034104	negative regulation of tissue remodeling	1/384	20/18723	0.339440539	0.732259083	0.683651272	CST3	1	1
GO:0039535	regulation of RIG-I signaling pathway	1/384	20/18723	0.339440539	0.732259083	0.683651272	C1QBP	1	1
GO:0042423	catecholamine biosynthetic process	1/384	20/18723	0.339440539	0.732259083	0.683651272	PARK7	1	1
GO:0043651	linoleic acid metabolic process	1/384	20/18723	0.339440539	0.732259083	0.683651272	GSTP1	1	1
GO:0046931	pore complex assembly	1/384	20/18723	0.339440539	0.732259083	0.683651272	GSDMD	1	1
GO:0051900	regulation of mitochondrial depolarization	1/384	20/18723	0.339440539	0.732259083	0.683651272	TSPO	1	1
GO:0060252	positive regulation of glial cell proliferation	1/384	20/18723	0.339440539	0.732259083	0.683651272	TSPO	1	1
GO:0061003	positive regulation of dendritic spine morphogenesis	1/384	20/18723	0.339440539	0.732259083	0.683651272	TIAM1	1	1
GO:0072567	chemokine (C-X-C motif) ligand 2 production	1/384	20/18723	0.339440539	0.732259083	0.683651272	HMGB1	1	1
GO:1902236	negative regulation of endoplasmic reticulum stress-induced intrinsic apoptotic signaling pathway	1/384	20/18723	0.339440539	0.732259083	0.683651272	PARK7	1	1
GO:1904292	regulation of ERAD pathway	1/384	20/18723	0.339440539	0.732259083	0.683651272	UBXN1	1	1
GO:1990182	exosomal secretion	1/384	20/18723	0.339440539	0.732259083	0.683651272	CHMP2A	1	1
GO:2000341	regulation of chemokine (C-X-C motif) ligand 2 production	1/384	20/18723	0.339440539	0.732259083	0.683651272	HMGB1	1	1
GO:2000757	negative regulation of peptidyl-lysine acetylation	1/384	20/18723	0.339440539	0.732259083	0.683651272	HINT2	1	1
GO:0051271	negative regulation of cellular component movement	9/384	367/18723	0.340374672	0.733803255	0.68509294	TIMP1/ENG/IFITM1/GSTP1/HMGB1/CLDN5/MIF/DDT/HMOX1	9	1
GO:0036293	response to decreased oxygen levels	8/384	322/18723	0.341361255	0.734252819	0.685512661	EDN1/CHCHD2/FIS1/EIF4EBP1/CASP1/PHB2/RAMP2/HMOX1	8	1
GO:0030042	actin filament depolymerization	2/384	59/18723	0.341893978	0.734252819	0.685512661	GSN/DSTN	2	1
GO:0033013	tetrapyrrole metabolic process	2/384	59/18723	0.341893978	0.734252819	0.685512661	HMOX1/TSPO	2	1
GO:0048278	vesicle docking	2/384	59/18723	0.341893978	0.734252819	0.685512661	RAB13/STXBP2	2	1
GO:0071806	protein transmembrane transport	2/384	59/18723	0.341893978	0.734252819	0.685512661	TOMM7/SEC61B	2	1
GO:2000351	regulation of endothelial cell apoptotic process	2/384	59/18723	0.341893978	0.734252819	0.685512661	AKR1C3/RAMP2	2	1
GO:0033135	regulation of peptidyl-serine phosphorylation	4/384	144/18723	0.3421462	0.734325273	0.685580306	PARK7/RAMP3/TXN/MIF	4	1
GO:0006576	cellular biogenic amine metabolic process	3/384	101/18723	0.342887349	0.735446318	0.686626935	PARK7/SAT1/NNMT	3	1
GO:0006401	RNA catabolic process	7/384	278/18723	0.345007003	0.738756156	0.689717065	LSM2/EIF3E/TRAF2/YBX3/NT5C3B/CIRBP/LSM7	7	1
GO:0043542	endothelial cell migration	7/384	279/18723	0.348334482	0.738756156	0.689717065	RAB13/GPX1/EDN1/ANXA1/HMGB1/ID1/HMOX1	7	1
GO:0032677	regulation of interleukin-8 production	3/384	102/18723	0.3485029	0.738756156	0.689717065	PARK7/ANXA1/HMGB1	3	1
GO:0000381	regulation of alternative mRNA splicing, via spliceosome	2/384	60/18723	0.349368048	0.738756156	0.689717065	HNRNPA1/SAP18	2	1
GO:0002753	cytoplasmic pattern recognition receptor signaling pathway	2/384	60/18723	0.349368048	0.738756156	0.689717065	PHB2/C1QBP	2	1
GO:0006289	nucleotide-excision repair	2/384	60/18723	0.349368048	0.738756156	0.689717065	HMGB1/POLR2I	2	1
GO:0031663	lipopolysaccharide-mediated signaling pathway	2/384	60/18723	0.349368048	0.738756156	0.689717065	LY96/PRDX2	2	1
GO:0002097	tRNA wobble base modification	1/384	21/18723	0.353002793	0.738756156	0.689717065	CTU1	1	1
GO:0006925	inflammatory cell apoptotic process	1/384	21/18723	0.353002793	0.738756156	0.689717065	ANXA1	1	1
GO:0009127	purine nucleoside monophosphate biosynthetic process	1/384	21/18723	0.353002793	0.738756156	0.689717065	APRT	1	1
GO:0023019	signal transduction involved in regulation of gene expression	1/384	21/18723	0.353002793	0.738756156	0.689717065	TRAF2	1	1
GO:0030449	regulation of complement activation	1/384	21/18723	0.353002793	0.738756156	0.689717065	C1QBP	1	1
GO:0031629	synaptic vesicle fusion to presynaptic active zone membrane	1/384	21/18723	0.353002793	0.738756156	0.689717065	CPLX1	1	1
GO:0032303	regulation of icosanoid secretion	1/384	21/18723	0.353002793	0.738756156	0.689717065	EDN1	1	1
GO:0032516	positive regulation of phosphoprotein phosphatase activity	1/384	21/18723	0.353002793	0.738756156	0.689717065	CALM2	1	1
GO:0033962	P-body assembly	1/384	21/18723	0.353002793	0.738756156	0.689717065	LSM3	1	1
GO:0034471	ncRNA 5'-end processing	1/384	21/18723	0.353002793	0.738756156	0.689717065	RPP40	1	1
GO:0035455	response to interferon-alpha	1/384	21/18723	0.353002793	0.738756156	0.689717065	IFITM1	1	1
GO:0035813	regulation of renal sodium excretion	1/384	21/18723	0.353002793	0.738756156	0.689717065	EDN1	1	1
GO:0044241	lipid digestion	1/384	21/18723	0.353002793	0.738756156	0.689717065	AKR1C1	1	1
GO:0044342	type B pancreatic cell proliferation	1/384	21/18723	0.353002793	0.738756156	0.689717065	NUPR1	1	1
GO:0045056	transcytosis	1/384	21/18723	0.353002793	0.738756156	0.689717065	FCGRT	1	1
GO:0046128	purine ribonucleoside metabolic process	1/384	21/18723	0.353002793	0.738756156	0.689717065	APRT	1	1
GO:0046519	sphingoid metabolic process	1/384	21/18723	0.353002793	0.738756156	0.689717065	PLPP2	1	1
GO:0046641	positive regulation of alpha-beta T cell proliferation	1/384	21/18723	0.353002793	0.738756156	0.689717065	CD81	1	1
GO:0048714	positive regulation of oligodendrocyte differentiation	1/384	21/18723	0.353002793	0.738756156	0.689717065	MDK	1	1
GO:0048745	smooth muscle tissue development	1/384	21/18723	0.353002793	0.738756156	0.689717065	ENG	1	1
GO:0050908	detection of light stimulus involved in visual perception	1/384	21/18723	0.353002793	0.738756156	0.689717065	ROM1	1	1
GO:0050962	detection of light stimulus involved in sensory perception	1/384	21/18723	0.353002793	0.738756156	0.689717065	ROM1	1	1
GO:0051152	positive regulation of smooth muscle cell differentiation	1/384	21/18723	0.353002793	0.738756156	0.689717065	ENG	1	1
GO:0090026	positive regulation of monocyte chemotaxis	1/384	21/18723	0.353002793	0.738756156	0.689717065	HMGB1	1	1
GO:0090141	positive regulation of mitochondrial fission	1/384	21/18723	0.353002793	0.738756156	0.689717065	FIS1	1	1
GO:0097734	extracellular exosome biogenesis	1/384	21/18723	0.353002793	0.738756156	0.689717065	CHMP2A	1	1
GO:0098856	intestinal lipid absorption	1/384	21/18723	0.353002793	0.738756156	0.689717065	AKR1C1	1	1
GO:0099500	vesicle fusion to plasma membrane	1/384	21/18723	0.353002793	0.738756156	0.689717065	CPLX1	1	1
GO:1901028	regulation of mitochondrial outer membrane permeabilization involved in apoptotic signaling pathway	1/384	21/18723	0.353002793	0.738756156	0.689717065	SLC25A5	1	1
GO:1902254	negative regulation of intrinsic apoptotic signaling pathway by p53 class mediator	1/384	21/18723	0.353002793	0.738756156	0.689717065	MIF	1	1
GO:1903427	negative regulation of reactive oxygen species biosynthetic process	1/384	21/18723	0.353002793	0.738756156	0.689717065	PARK7	1	1
GO:2000774	positive regulation of cellular senescence	1/384	21/18723	0.353002793	0.738756156	0.689717065	YPEL3	1	1
GO:0032637	interleukin-8 production	3/384	103/18723	0.354113567	0.740159016	0.691026802	PARK7/ANXA1/HMGB1	3	1
GO:0050773	regulation of dendrite development	3/384	103/18723	0.354113567	0.740159016	0.691026802	PQBP1/ID1/TIAM1	3	1
GO:0030865	cortical cytoskeleton organization	2/384	61/18723	0.356813222	0.744875304	0.69543002	RAB13/RHOD	2	1
GO:0090342	regulation of cell aging	2/384	61/18723	0.356813222	0.744875304	0.69543002	YPEL3/MIF	2	1
GO:0046634	regulation of alpha-beta T cell activation	3/384	104/18723	0.359718257	0.745434141	0.69595176	ANXA1/CD81/HMGB1	3	1
GO:0010212	response to ionizing radiation	4/384	148/18723	0.360788078	0.745434141	0.69595176	GPX1/EEF1D/ANXA1/RPL26	4	1
GO:0007062	sister chromatid cohesion	2/384	62/18723	0.364227544	0.745434141	0.69595176	BOD1/PHB2	2	1
GO:0009116	nucleoside metabolic process	2/384	62/18723	0.364227544	0.745434141	0.69595176	ERH/APRT	2	1
GO:0032757	positive regulation of interleukin-8 production	2/384	62/18723	0.364227544	0.745434141	0.69595176	PARK7/HMGB1	2	1
GO:0048002	antigen processing and presentation of peptide antigen	2/384	62/18723	0.364227544	0.745434141	0.69595176	HLA-F/HLA-DMA	2	1
GO:0022409	positive regulation of cell-cell adhesion	7/384	284/18723	0.365020995	0.745434141	0.69595176	IGFBP2/HLA-DMA/ANXA1/CD81/MDK/RPS3/HMGB1	7	1
GO:2001022	positive regulation of response to DNA damage stimulus	3/384	105/18723	0.365315906	0.745434141	0.69595176	RPS3/HMGB1/RPL26	3	1
GO:0009411	response to UV	4/384	149/18723	0.365447984	0.745434141	0.69595176	GPX1/TIMP1/RPL26/CIRBP	4	1
GO:0051592	response to calcium ion	4/384	149/18723	0.365447984	0.745434141	0.69595176	S100A16/CALM2/EDN1/AKR1C3	4	1
GO:0070371	ERK1 and ERK2 cascade	8/384	330/18723	0.366078539	0.745434141	0.69595176	RAMP3/GSTP1/PHB2/HMGB1/CCL14/MIF/DDT/TIAM1	8	1
GO:0006359	regulation of transcription by RNA polymerase III	1/384	22/18723	0.366287304	0.745434141	0.69595176	PRDX5	1	1
GO:0006379	mRNA cleavage	1/384	22/18723	0.366287304	0.745434141	0.69595176	POLR2I	1	1
GO:0006662	glycerol ether metabolic process	1/384	22/18723	0.366287304	0.745434141	0.69595176	TXN	1	1
GO:0010310	regulation of hydrogen peroxide metabolic process	1/384	22/18723	0.366287304	0.745434141	0.69595176	PRDX2	1	1
GO:0010881	regulation of cardiac muscle contraction by regulation of the release of sequestered calcium ion	1/384	22/18723	0.366287304	0.745434141	0.69595176	CALM2	1	1
GO:0014821	phasic smooth muscle contraction	1/384	22/18723	0.366287304	0.745434141	0.69595176	EDN1	1	1
GO:0021854	hypothalamus development	1/384	22/18723	0.366287304	0.745434141	0.69595176	UBB	1	1
GO:0032727	positive regulation of interferon-alpha production	1/384	22/18723	0.366287304	0.745434141	0.69595176	HMGB1	1	1
GO:0032816	positive regulation of natural killer cell activation	1/384	22/18723	0.366287304	0.745434141	0.69595176	HLA-F	1	1
GO:0032891	negative regulation of organic acid transport	1/384	22/18723	0.366287304	0.745434141	0.69595176	FIS1	1	1
GO:0033617	mitochondrial cytochrome c oxidase assembly	1/384	22/18723	0.366287304	0.745434141	0.69595176	COX14	1	1
GO:0034755	iron ion transmembrane transport	1/384	22/18723	0.366287304	0.745434141	0.69595176	ISCU	1	1
GO:0035584	calcium-mediated signaling using intracellular calcium source	1/384	22/18723	0.366287304	0.745434141	0.69595176	FIS1	1	1
GO:0035809	regulation of urine volume	1/384	22/18723	0.366287304	0.745434141	0.69595176	EDN1	1	1
GO:0043486	histone exchange	1/384	22/18723	0.366287304	0.745434141	0.69595176	ZNHIT1	1	1
GO:0044346	fibroblast apoptotic process	1/384	22/18723	0.366287304	0.745434141	0.69595176	BTG1	1	1
GO:0045624	positive regulation of T-helper cell differentiation	1/384	22/18723	0.366287304	0.745434141	0.69595176	ANXA1	1	1
GO:0045663	positive regulation of myoblast differentiation	1/384	22/18723	0.366287304	0.745434141	0.69595176	BTG1	1	1
GO:0050860	negative regulation of T cell receptor signaling pathway	1/384	22/18723	0.366287304	0.745434141	0.69595176	PHPT1	1	1
GO:0060444	branching involved in mammary gland duct morphogenesis	1/384	22/18723	0.366287304	0.745434141	0.69595176	PHB2	1	1
GO:0071359	cellular response to dsRNA	1/384	22/18723	0.366287304	0.745434141	0.69595176	PQBP1	1	1
GO:0071404	cellular response to low-density lipoprotein particle stimulus	1/384	22/18723	0.366287304	0.745434141	0.69595176	CD81	1	1
GO:0072574	hepatocyte proliferation	1/384	22/18723	0.366287304	0.745434141	0.69595176	MDK	1	1
GO:0072575	epithelial cell proliferation involved in liver morphogenesis	1/384	22/18723	0.366287304	0.745434141	0.69595176	MDK	1	1
GO:0090280	positive regulation of calcium ion import	1/384	22/18723	0.366287304	0.745434141	0.69595176	RAMP3	1	1
GO:0099563	modification of synaptic structure	1/384	22/18723	0.366287304	0.745434141	0.69595176	TIAM1	1	1
GO:1900543	negative regulation of purine nucleotide metabolic process	1/384	22/18723	0.366287304	0.745434141	0.69595176	NUPR1	1	1
GO:1903589	positive regulation of blood vessel endothelial cell proliferation involved in sprouting angiogenesis	1/384	22/18723	0.366287304	0.745434141	0.69595176	HMOX1	1	1
GO:2000114	regulation of establishment of cell polarity	1/384	22/18723	0.366287304	0.745434141	0.69595176	GSN	1	1
GO:2000193	positive regulation of fatty acid transport	1/384	22/18723	0.366287304	0.745434141	0.69595176	EDN1	1	1
GO:0018205	peptidyl-lysine modification	9/384	376/18723	0.366396073	0.745434141	0.69595176	PARK7/HINT1/HINT2/TAF10/TRMT112/NNMT/EID1/NDUFAB1/SUMO2	9	1
GO:0002285	lymphocyte activation involved in immune response	5/384	194/18723	0.366936327	0.746081667	0.696556304	HLA-F/ANXA1/CD81/MDK/HMGB1	5	1
GO:0071214	cellular response to abiotic stimulus	8/384	331/18723	0.369181339	0.749739264	0.699971107	TIMP1/EEF1D/ENG/CASP1/ADIRF/YBX3/RPL26/TSPO	8	1
GO:0104004	cellular response to environmental stimulus	8/384	331/18723	0.369181339	0.749739264	0.699971107	TIMP1/EEF1D/ENG/CASP1/ADIRF/YBX3/RPL26/TSPO	8	1
GO:0001824	blastocyst development	3/384	106/18723	0.370905472	0.751039298	0.701184844	SF3B6/DAD1/RPL13	3	1
GO:0006906	vesicle fusion	3/384	106/18723	0.370905472	0.751039298	0.701184844	RAB13/CPLX1/ANXA1	3	1
GO:0035821	modulation of process of other organism	3/384	106/18723	0.370905472	0.751039298	0.701184844	GSDMD/PHB2/PPIB	3	1
GO:1905477	positive regulation of protein localization to membrane	3/384	106/18723	0.370905472	0.751039298	0.701184844	RAMP3/FIS1/CD81	3	1
GO:0002704	negative regulation of leukocyte mediated immunity	2/384	63/18723	0.37160915	0.751039298	0.701184844	HLA-F/HMOX1	2	1
GO:0016239	positive regulation of macroautophagy	2/384	63/18723	0.37160915	0.751039298	0.701184844	SLC25A5/HMOX1	2	1
GO:0032233	positive regulation of actin filament bundle assembly	2/384	63/18723	0.37160915	0.751039298	0.701184844	S100A10/ID1	2	1
GO:2000242	negative regulation of reproductive process	2/384	63/18723	0.37160915	0.751039298	0.701184844	PRDX4/TIMP1	2	1
GO:0048754	branching morphogenesis of an epithelial tube	4/384	151/18723	0.374762525	0.753443526	0.703429478	EDN1/ENG/MDK/PHB2	4	1
GO:0140014	mitotic nuclear division	7/384	287/18723	0.375062883	0.753443526	0.703429478	AURKAIP1/RPL24/BOD1/EDN1/PHB2/CHMP2A/RANBP1	7	1
GO:0022408	negative regulation of cell-cell adhesion	5/384	196/18723	0.375075733	0.753443526	0.703429478	ANXA1/MDK/HMGB1/PRDX2/FXYD5	5	1
GO:0002824	positive regulation of adaptive immune response based on somatic recombination of immune receptors built from immunoglobulin superfamily domains	3/384	107/18723	0.376485939	0.753443526	0.703429478	HLA-F/TRAF2/CD81	3	1
GO:0021761	limbic system development	3/384	107/18723	0.376485939	0.753443526	0.703429478	MDK/UBB/NME1	3	1
GO:0032526	response to retinoic acid	3/384	107/18723	0.376485939	0.753443526	0.703429478	IGFBP2/IGFBP7/PHB2	3	1
GO:0001885	endothelial cell development	2/384	64/18723	0.378956263	0.753443526	0.703429478	GPX1/CLDN5	2	1
GO:0030888	regulation of B cell proliferation	2/384	64/18723	0.378956263	0.753443526	0.703429478	CD81/MIF	2	1
GO:1903018	regulation of glycoprotein metabolic process	2/384	64/18723	0.378956263	0.753443526	0.703429478	TMEM59/CST3	2	1
GO:0000966	RNA 5'-end processing	1/384	23/18723	0.379299746	0.753443526	0.703429478	RPP40	1	1
GO:0009162	deoxyribonucleoside monophosphate metabolic process	1/384	23/18723	0.379299746	0.753443526	0.703429478	GUK1	1	1
GO:0010804	negative regulation of tumor necrosis factor-mediated signaling pathway	1/384	23/18723	0.379299746	0.753443526	0.703429478	GSTP1	1	1
GO:0016338	calcium-independent cell-cell adhesion via plasma membrane cell-adhesion molecules	1/384	23/18723	0.379299746	0.753443526	0.703429478	CLDN5	1	1
GO:0016973	poly(A)+ mRNA export from nucleus	1/384	23/18723	0.379299746	0.753443526	0.703429478	ENY2	1	1
GO:0021884	forebrain neuron development	1/384	23/18723	0.379299746	0.753443526	0.703429478	UBB	1	1
GO:0030194	positive regulation of blood coagulation	1/384	23/18723	0.379299746	0.753443526	0.703429478	PRDX2	1	1
GO:0035812	renal sodium excretion	1/384	23/18723	0.379299746	0.753443526	0.703429478	EDN1	1	1
GO:0042438	melanin biosynthetic process	1/384	23/18723	0.379299746	0.753443526	0.703429478	DDT	1	1
GO:0043162	ubiquitin-dependent protein catabolic process via the multivesicular body sorting pathway	1/384	23/18723	0.379299746	0.753443526	0.703429478	VPS28	1	1
GO:0045723	positive regulation of fatty acid biosynthetic process	1/384	23/18723	0.379299746	0.753443526	0.703429478	ANXA1	1	1
GO:0045980	negative regulation of nucleotide metabolic process	1/384	23/18723	0.379299746	0.753443526	0.703429478	NUPR1	1	1
GO:0050765	negative regulation of phagocytosis	1/384	23/18723	0.379299746	0.753443526	0.703429478	HMGB1	1	1
GO:0061050	regulation of cell growth involved in cardiac muscle cell development	1/384	23/18723	0.379299746	0.753443526	0.703429478	EDN1	1	1
GO:0072576	liver morphogenesis	1/384	23/18723	0.379299746	0.753443526	0.703429478	MDK	1	1
GO:0090335	regulation of brown fat cell differentiation	1/384	23/18723	0.379299746	0.753443526	0.703429478	METRNL	1	1
GO:0140112	extracellular vesicle biogenesis	1/384	23/18723	0.379299746	0.753443526	0.703429478	CHMP2A	1	1
GO:1900048	positive regulation of hemostasis	1/384	23/18723	0.379299746	0.753443526	0.703429478	PRDX2	1	1
GO:1902410	mitotic cytokinetic process	1/384	23/18723	0.379299746	0.753443526	0.703429478	CHMP2A	1	1
GO:2000810	regulation of bicellular tight junction assembly	1/384	23/18723	0.379299746	0.753443526	0.703429478	CLDN5	1	1
GO:0043543	protein acylation	6/384	243/18723	0.3811188	0.756254474	0.706053833	PARK7/HINT2/TAF10/EID1/NUPR1/NAA20	6	1
GO:0031667	response to nutrient levels	11/384	474/18723	0.381306661	0.756254474	0.706053833	IGFBP2/FIS1/EIF4EBP1/GSTP1/AKR1C3/HNRNPA1/DAD1/COX4I1/EEF2/HMOX1/TSPO	11	1
GO:0034446	substrate adhesion-dependent cell spreading	3/384	108/18723	0.382056313	0.756254474	0.706053833	S100A10/MDK/C1QBP	3	1
GO:0140053	mitochondrial gene expression	3/384	108/18723	0.382056313	0.756254474	0.706053833	MRPL51/TUFM/C1QBP	3	1
GO:1903037	regulation of leukocyte cell-cell adhesion	8/384	336/18723	0.384724762	0.756254474	0.706053833	IGFBP2/HLA-DMA/ANXA1/CD81/MDK/RPS3/HMGB1/PRDX2	8	1
GO:0006898	receptor-mediated endocytosis	6/384	244/18723	0.384778773	0.756254474	0.706053833	RAMP3/CLTA/CD81/CD63/RAMP2/AP2S1	6	1
GO:0030837	negative regulation of actin filament polymerization	2/384	65/18723	0.386267194	0.756254474	0.706053833	TMSB10/GSN	2	1
GO:0051310	metaphase plate congression	2/384	65/18723	0.386267194	0.756254474	0.706053833	BOD1/CHMP2A	2	1
GO:0070936	protein K48-linked ubiquitination	2/384	65/18723	0.386267194	0.756254474	0.706053833	SKP1/RBX1	2	1
GO:0071677	positive regulation of mononuclear cell migration	2/384	65/18723	0.386267194	0.756254474	0.706053833	HMGB1/C1QBP	2	1
GO:0072577	endothelial cell apoptotic process	2/384	65/18723	0.386267194	0.756254474	0.706053833	AKR1C3/RAMP2	2	1
GO:1905330	regulation of morphogenesis of an epithelium	2/384	65/18723	0.386267194	0.756254474	0.706053833	MDK/PHB2	2	1
GO:0032535	regulation of cellular component size	9/384	383/18723	0.386780488	0.756254474	0.706053833	TMSB10/BRK1/EDN1/ARPC1B/LAMTOR4/GSN/ARPC3/DSTN/GMFG	9	1
GO:0017148	negative regulation of translation	6/384	245/18723	0.388438881	0.756254474	0.706053833	EIF4EBP1/EIF3E/RPS3/GAPDH/NT5C3B/CIRBP	6	1
GO:0014706	striated muscle tissue development	9/384	384/18723	0.389699129	0.756254474	0.706053833	VAMP5/GPX1/EDN1/ENG/YBX3/MYL6/NUPR1/NDUFV2/EEF2	9	1
GO:0045216	cell-cell junction organization	5/384	200/18723	0.39134868	0.756254474	0.706053833	GJA4/RAB13/ARL2/RAMP2/CLDN5	5	1
GO:0001911	negative regulation of leukocyte mediated cytotoxicity	1/384	24/18723	0.392045676	0.756254474	0.706053833	HLA-F	1	1
GO:0002438	acute inflammatory response to antigenic stimulus	1/384	24/18723	0.392045676	0.756254474	0.706053833	PARK7	1	1
GO:0003148	outflow tract septum morphogenesis	1/384	24/18723	0.392045676	0.756254474	0.706053833	ENG	1	1
GO:0006213	pyrimidine nucleoside metabolic process	1/384	24/18723	0.392045676	0.756254474	0.706053833	ERH	1	1
GO:0006582	melanin metabolic process	1/384	24/18723	0.392045676	0.756254474	0.706053833	DDT	1	1
GO:0006817	phosphate ion transport	1/384	24/18723	0.392045676	0.756254474	0.706053833	SLC25A3	1	1
GO:0007035	vacuolar acidification	1/384	24/18723	0.392045676	0.756254474	0.706053833	ATP6V0E1	1	1
GO:0010226	response to lithium ion	1/384	24/18723	0.392045676	0.756254474	0.706053833	IGFBP2	1	1
GO:0031639	plasminogen activation	1/384	24/18723	0.392045676	0.756254474	0.706053833	CLEC3B	1	1
GO:0032528	microvillus organization	1/384	24/18723	0.392045676	0.756254474	0.706053833	FXYD5	1	1
GO:0032928	regulation of superoxide anion generation	1/384	24/18723	0.392045676	0.756254474	0.706053833	GSTP1	1	1
GO:0033032	regulation of myeloid cell apoptotic process	1/384	24/18723	0.392045676	0.756254474	0.706053833	ANXA1	1	1
GO:0039531	regulation of viral-induced cytoplasmic pattern recognition receptor signaling pathway	1/384	24/18723	0.392045676	0.756254474	0.706053833	C1QBP	1	1
GO:0043302	positive regulation of leukocyte degranulation	1/384	24/18723	0.392045676	0.756254474	0.706053833	HLA-F	1	1
GO:0043567	regulation of insulin-like growth factor receptor signaling pathway	1/384	24/18723	0.392045676	0.756254474	0.706053833	IGFBP2	1	1
GO:0044062	regulation of excretion	1/384	24/18723	0.392045676	0.756254474	0.706053833	EDN1	1	1
GO:0044321	response to leptin	1/384	24/18723	0.392045676	0.756254474	0.706053833	EDN1	1	1
GO:0048641	regulation of skeletal muscle tissue development	1/384	24/18723	0.392045676	0.756254474	0.706053833	YBX3	1	1
GO:0050687	negative regulation of defense response to virus	1/384	24/18723	0.392045676	0.756254474	0.706053833	C1QBP	1	1
GO:0050820	positive regulation of coagulation	1/384	24/18723	0.392045676	0.756254474	0.706053833	PRDX2	1	1
GO:0050855	regulation of B cell receptor signaling pathway	1/384	24/18723	0.392045676	0.756254474	0.706053833	CD81	1	1
GO:0051043	regulation of membrane protein ectodomain proteolysis	1/384	24/18723	0.392045676	0.756254474	0.706053833	TIMP1	1	1
GO:0051123	RNA polymerase II preinitiation complex assembly	1/384	24/18723	0.392045676	0.756254474	0.706053833	HMGB1	1	1
GO:0070129	regulation of mitochondrial translation	1/384	24/18723	0.392045676	0.756254474	0.706053833	C1QBP	1	1
GO:0070935	3'-UTR-mediated mRNA stabilization	1/384	24/18723	0.392045676	0.756254474	0.706053833	YBX3	1	1
GO:0071577	zinc ion transmembrane transport	1/384	24/18723	0.392045676	0.756254474	0.706053833	SLC39A1	1	1
GO:0090343	positive regulation of cell aging	1/384	24/18723	0.392045676	0.756254474	0.706053833	YPEL3	1	1
GO:0120255	olefinic compound biosynthetic process	1/384	24/18723	0.392045676	0.756254474	0.706053833	AKR1C3	1	1
GO:1903077	negative regulation of protein localization to plasma membrane	1/384	24/18723	0.392045676	0.756254474	0.706053833	TMEM59	1	1
GO:1903428	positive regulation of reactive oxygen species biosynthetic process	1/384	24/18723	0.392045676	0.756254474	0.706053833	PARK7	1	1
GO:2000353	positive regulation of endothelial cell apoptotic process	1/384	24/18723	0.392045676	0.756254474	0.706053833	AKR1C3	1	1
GO:2000679	positive regulation of transcription regulatory region DNA binding	1/384	24/18723	0.392045676	0.756254474	0.706053833	PARK7	1	1
GO:0071216	cellular response to biotic stimulus	6/384	246/18723	0.392098808	0.756254474	0.706053833	LY96/GSTP1/CASP1/HMGB1/PRDX2/TSPO	6	1
GO:0003014	renal system process	3/384	110/18723	0.393162936	0.756254474	0.706053833	EDN1/GSN/AKR1C3	3	1
GO:0090174	organelle membrane fusion	3/384	110/18723	0.393162936	0.756254474	0.706053833	RAB13/CPLX1/ANXA1	3	1
GO:1903364	positive regulation of cellular protein catabolic process	4/384	155/18723	0.393352857	0.756254474	0.706053833	CD81/NUPR1/SUMO2/RBX1	4	1
GO:0014015	positive regulation of gliogenesis	2/384	66/18723	0.393540338	0.756254474	0.706053833	MDK/TSPO	2	1
GO:0030193	regulation of blood coagulation	2/384	66/18723	0.393540338	0.756254474	0.706053833	EDN1/PRDX2	2	1
GO:0042093	T-helper cell differentiation	2/384	66/18723	0.393540338	0.756254474	0.706053833	ANXA1/HMGB1	2	1
GO:0045600	positive regulation of fat cell differentiation	2/384	66/18723	0.393540338	0.756254474	0.706053833	ADIRF/METRNL	2	1
GO:0050918	positive chemotaxis	2/384	66/18723	0.393540338	0.756254474	0.706053833	HMGB1/MIF	2	1
GO:0006790	sulfur compound metabolic process	8/384	339/18723	0.394067082	0.756401749	0.706191332	PARK7/GPX1/MGST2/CLIC1/GSTK1/GSTP1/ISCU/GPX4	8	1
GO:0007568	aging	8/384	339/18723	0.394067082	0.756401749	0.706191332	IGFBP2/EDN1/TIMP1/YPEL3/GPX4/EEF2/MIF/TSPO	8	1
GO:0046631	alpha-beta T cell activation	4/384	156/18723	0.397988801	0.762122838	0.711532652	STOML2/ANXA1/CD81/HMGB1	4	1
GO:0001938	positive regulation of endothelial cell proliferation	3/384	111/18723	0.398697318	0.762122838	0.711532652	MDK/HMGB1/HMOX1	3	1
GO:0006805	xenobiotic metabolic process	3/384	111/18723	0.398697318	0.762122838	0.711532652	GUK1/GSTP1/AKR1C1	3	1
GO:0015718	monocarboxylic acid transport	3/384	111/18723	0.398697318	0.762122838	0.711532652	EDN1/ANXA1/AKR1C1	3	1
GO:0032388	positive regulation of intracellular transport	5/384	202/18723	0.399475375	0.762122838	0.711532652	RHOU/TOMM7/FIS1/CD81/UBL5	5	1
GO:0010517	regulation of phospholipase activity	2/384	67/18723	0.400774167	0.762122838	0.711532652	ANXA1/PHB2	2	1
GO:0032890	regulation of organic acid transport	2/384	67/18723	0.400774167	0.762122838	0.711532652	EDN1/FIS1	2	1
GO:0035914	skeletal muscle cell differentiation	2/384	67/18723	0.400774167	0.762122838	0.711532652	NUPR1/EEF2	2	1
GO:0046635	positive regulation of alpha-beta T cell activation	2/384	67/18723	0.400774167	0.762122838	0.711532652	ANXA1/CD81	2	1
GO:0061180	mammary gland epithelium development	2/384	67/18723	0.400774167	0.762122838	0.711532652	GPX1/PHB2	2	1
GO:0001837	epithelial to mesenchymal transition	4/384	157/18723	0.402618903	0.762122838	0.711532652	ENG/MDK/BAMBI/TIAM1	4	1
GO:0000956	nuclear-transcribed mRNA catabolic process	3/384	112/18723	0.404217878	0.762122838	0.711532652	EIF3E/NT5C3B/LSM7	3	1
GO:0002821	positive regulation of adaptive immune response	3/384	112/18723	0.404217878	0.762122838	0.711532652	HLA-F/TRAF2/CD81	3	1
GO:0000244	spliceosomal tri-snRNP complex assembly	1/384	25/18723	0.40453054	0.762122838	0.711532652	LSM2	1	1
GO:0006312	mitotic recombination	1/384	25/18723	0.40453054	0.762122838	0.711532652	TPRKB	1	1
GO:0010996	response to auditory stimulus	1/384	25/18723	0.40453054	0.762122838	0.711532652	MDK	1	1
GO:0016540	protein autoprocessing	1/384	25/18723	0.40453054	0.762122838	0.711532652	CASP1	1	1
GO:0032469	endoplasmic reticulum calcium ion homeostasis	1/384	25/18723	0.40453054	0.762122838	0.711532652	FIS1	1	1
GO:0032878	regulation of establishment or maintenance of cell polarity	1/384	25/18723	0.40453054	0.762122838	0.711532652	GSN	1	1
GO:0033233	regulation of protein sumoylation	1/384	25/18723	0.40453054	0.762122838	0.711532652	PARK7	1	1
GO:0044550	secondary metabolite biosynthetic process	1/384	25/18723	0.40453054	0.762122838	0.711532652	DDT	1	1
GO:0051291	protein heterooligomerization	1/384	25/18723	0.40453054	0.762122838	0.711532652	ROM1	1	1
GO:0051450	myoblast proliferation	1/384	25/18723	0.40453054	0.762122838	0.711532652	GPX1	1	1
GO:0060261	positive regulation of transcription initiation from RNA polymerase II promoter	1/384	25/18723	0.40453054	0.762122838	0.711532652	SUB1	1	1
GO:0071459	protein localization to chromosome, centromeric region	1/384	25/18723	0.40453054	0.762122838	0.711532652	BOD1	1	1
GO:0086064	cell communication by electrical coupling involved in cardiac conduction	1/384	25/18723	0.40453054	0.762122838	0.711532652	CALM2	1	1
GO:0090169	regulation of spindle assembly	1/384	25/18723	0.40453054	0.762122838	0.711532652	CHMP2A	1	1
GO:0090312	positive regulation of protein deacetylation	1/384	25/18723	0.40453054	0.762122838	0.711532652	NNMT	1	1
GO:0098581	detection of external biotic stimulus	1/384	25/18723	0.40453054	0.762122838	0.711532652	LY96	1	1
GO:0098703	calcium ion import across plasma membrane	1/384	25/18723	0.40453054	0.762122838	0.711532652	RAMP3	1	1
GO:0140448	signaling receptor ligand precursor processing	1/384	25/18723	0.40453054	0.762122838	0.711532652	CASP1	1	1
GO:1904996	positive regulation of leukocyte adhesion to vascular endothelial cell	1/384	25/18723	0.40453054	0.762122838	0.711532652	MDK	1	1
GO:1905048	regulation of metallopeptidase activity	1/384	25/18723	0.40453054	0.762122838	0.711532652	TIMP1	1	1
GO:0032496	response to lipopolysaccharide	8/384	343/18723	0.406531349	0.763340191	0.712669196	MGST2/EDN1/LY96/GSTP1/CASP1/HMGB1/PRDX2/TSPO	8	1
GO:0071560	cellular response to transforming growth factor beta stimulus	6/384	250/18723	0.406730459	0.763340191	0.712669196	CLEC3B/EDN1/ENG/BAMBI/ID1/CLDN5	6	1
GO:0051656	establishment of organelle localization	9/384	390/18723	0.407229357	0.763340191	0.712669196	S100A13/BOD1/UXT/UBB/TMEM230/RPS15/STXBP2/CHMP2A/HMOX1	9	1
GO:0043488	regulation of mRNA stability	4/384	158/18723	0.407242589	0.763340191	0.712669196	TRAF2/YBX3/NT5C3B/CIRBP	4	1
GO:0002294	CD4-positive, alpha-beta T cell differentiation involved in immune response	2/384	68/18723	0.407967237	0.763340191	0.712669196	ANXA1/HMGB1	2	1
GO:0009988	cell-cell recognition	2/384	68/18723	0.407967237	0.763340191	0.712669196	CD81/ALDOA	2	1
GO:0031640	killing of cells of other organism	2/384	68/18723	0.407967237	0.763340191	0.712669196	GAPDH/RPS19	2	1
GO:0046637	regulation of alpha-beta T cell differentiation	2/384	68/18723	0.407967237	0.763340191	0.712669196	ANXA1/HMGB1	2	1
GO:1900046	regulation of hemostasis	2/384	68/18723	0.407967237	0.763340191	0.712669196	EDN1/PRDX2	2	1
GO:0002708	positive regulation of lymphocyte mediated immunity	3/384	113/18723	0.409723741	0.763340191	0.712669196	HLA-F/TRAF2/CD81	3	1
GO:0044106	cellular amine metabolic process	3/384	113/18723	0.409723741	0.763340191	0.712669196	PARK7/SAT1/NNMT	3	1
GO:0032200	telomere organization	4/384	159/18723	0.411859294	0.763340191	0.712669196	TPRKB/NHP2/HNRNPA1/NOP10	4	1
GO:0002287	alpha-beta T cell activation involved in immune response	2/384	69/18723	0.415118174	0.763340191	0.712669196	ANXA1/HMGB1	2	1
GO:0002293	alpha-beta T cell differentiation involved in immune response	2/384	69/18723	0.415118174	0.763340191	0.712669196	ANXA1/HMGB1	2	1
GO:0006368	transcription elongation from RNA polymerase II promoter	2/384	69/18723	0.415118174	0.763340191	0.712669196	ENY2/POLR2I	2	1
GO:0033344	cholesterol efflux	2/384	69/18723	0.415118174	0.763340191	0.712669196	LAMTOR1/NPC2	2	1
GO:0045669	positive regulation of osteoblast differentiation	2/384	69/18723	0.415118174	0.763340191	0.712669196	CLIC1/IFITM1	2	1
GO:0050688	regulation of defense response to virus	2/384	69/18723	0.415118174	0.763340191	0.712669196	PQBP1/C1QBP	2	1
GO:1901800	positive regulation of proteasomal protein catabolic process	3/384	114/18723	0.415214058	0.763340191	0.712669196	NUPR1/SUMO2/RBX1	3	1
GO:0001963	synaptic transmission, dopaminergic	1/384	26/18723	0.41675967	0.763340191	0.712669196	PARK7	1	1
GO:0002092	positive regulation of receptor internalization	1/384	26/18723	0.41675967	0.763340191	0.712669196	CD63	1	1
GO:0002418	immune response to tumor cell	1/384	26/18723	0.41675967	0.763340191	0.712669196	HMGB1	1	1
GO:0002710	negative regulation of T cell mediated immunity	1/384	26/18723	0.41675967	0.763340191	0.712669196	HLA-F	1	1
GO:0006517	protein deglycosylation	1/384	26/18723	0.41675967	0.763340191	0.712669196	PARK7	1	1
GO:0014829	vascular associated smooth muscle contraction	1/384	26/18723	0.41675967	0.763340191	0.712669196	EDN1	1	1
GO:0015985	energy coupled proton transport, down electrochemical gradient	1/384	26/18723	0.41675967	0.763340191	0.712669196	STOML2	1	1
GO:0015986	ATP synthesis coupled proton transport	1/384	26/18723	0.41675967	0.763340191	0.712669196	STOML2	1	1
GO:0016226	iron-sulfur cluster assembly	1/384	26/18723	0.41675967	0.763340191	0.712669196	ISCU	1	1
GO:0019883	antigen processing and presentation of endogenous antigen	1/384	26/18723	0.41675967	0.763340191	0.712669196	HLA-F	1	1
GO:0031163	metallo-sulfur cluster assembly	1/384	26/18723	0.41675967	0.763340191	0.712669196	ISCU	1	1
GO:0031167	rRNA methylation	1/384	26/18723	0.41675967	0.763340191	0.712669196	TRMT112	1	1
GO:0032515	negative regulation of phosphoprotein phosphatase activity	1/384	26/18723	0.41675967	0.763340191	0.712669196	BOD1	1	1
GO:0032682	negative regulation of chemokine production	1/384	26/18723	0.41675967	0.763340191	0.712669196	GSTP1	1	1
GO:0033522	histone H2A ubiquitination	1/384	26/18723	0.41675967	0.763340191	0.712669196	SKP1	1	1
GO:0042278	purine nucleoside metabolic process	1/384	26/18723	0.41675967	0.763340191	0.712669196	APRT	1	1
GO:0045954	positive regulation of natural killer cell mediated cytotoxicity	1/384	26/18723	0.41675967	0.763340191	0.712669196	HLA-F	1	1
GO:0048499	synaptic vesicle membrane organization	1/384	26/18723	0.41675967	0.763340191	0.712669196	CPLX1	1	1
GO:0051016	barbed-end actin filament capping	1/384	26/18723	0.41675967	0.763340191	0.712669196	GSN	1	1
GO:0051350	negative regulation of lyase activity	1/384	26/18723	0.41675967	0.763340191	0.712669196	PHPT1	1	1
GO:0060219	camera-type eye photoreceptor cell differentiation	1/384	26/18723	0.41675967	0.763340191	0.712669196	ROM1	1	1
GO:0060314	regulation of ryanodine-sensitive calcium-release channel activity	1/384	26/18723	0.41675967	0.763340191	0.712669196	CALM2	1	1
GO:0060544	regulation of necroptotic process	1/384	26/18723	0.41675967	0.763340191	0.712669196	YBX3	1	1
GO:0071880	adenylate cyclase-activating adrenergic receptor signaling pathway	1/384	26/18723	0.41675967	0.763340191	0.712669196	ARRDC3	1	1
GO:0097066	response to thyroid hormone	1/384	26/18723	0.41675967	0.763340191	0.712669196	LMO2	1	1
GO:0099637	neurotransmitter receptor transport	1/384	26/18723	0.41675967	0.763340191	0.712669196	CPLX1	1	1
GO:1902186	regulation of viral release from host cell	1/384	26/18723	0.41675967	0.763340191	0.712669196	CHMP2A	1	1
GO:1902656	calcium ion import into cytosol	1/384	26/18723	0.41675967	0.763340191	0.712669196	RAMP3	1	1
GO:1904376	negative regulation of protein localization to cell periphery	1/384	26/18723	0.41675967	0.763340191	0.712669196	TMEM59	1	1
GO:1905063	regulation of vascular associated smooth muscle cell differentiation	1/384	26/18723	0.41675967	0.763340191	0.712669196	ENG	1	1
GO:1905523	positive regulation of macrophage migration	1/384	26/18723	0.41675967	0.763340191	0.712669196	MDK	1	1
GO:2000050	regulation of non-canonical Wnt signaling pathway	1/384	26/18723	0.41675967	0.763340191	0.712669196	TIAM1	1	1
GO:0060828	regulation of canonical Wnt signaling pathway	6/384	253/18723	0.417687174	0.764622326	0.713866222	IGFBP2/RPS12/MDK/BAMBI/PFDN5/RBX1	6	1
GO:0050679	positive regulation of epithelial cell proliferation	5/384	207/18723	0.419737129	0.767956718	0.716979275	MDK/HMGB1/NME1/ID1/HMOX1	5	1
GO:0071675	regulation of mononuclear cell migration	3/384	115/18723	0.420687999	0.769277675	0.718212546	MDK/HMGB1/C1QBP	3	1
GO:1901342	regulation of vasculature development	8/384	348/18723	0.422106783	0.771452364	0.720242878	ENG/MDK/BTG1/HMGB1/RAMP2/ID1/CLDN5/HMOX1	8	1
GO:1901215	negative regulation of neuron death	5/384	208/18723	0.423776873	0.773225478	0.721898291	PARK7/HLA-F/TRAF2/MDK/HMOX1	5	1
GO:0007006	mitochondrial membrane organization	3/384	116/18723	0.426144762	0.773225478	0.721898291	SLC25A5/TIMM10/TIMM13	3	1
GO:0002449	lymphocyte mediated immunity	8/384	350/18723	0.428330544	0.773225478	0.721898291	PRDX1/HLA-F/TUBB/HLA-DMA/TRAF2/CD81/HMGB1/C1QBP	8	1
GO:0071559	response to transforming growth factor beta	6/384	256/18723	0.428620354	0.773225478	0.721898291	CLEC3B/EDN1/ENG/BAMBI/ID1/CLDN5	6	1
GO:0000737	DNA catabolic process, endonucleolytic	1/384	27/18723	0.428738291	0.773225478	0.721898291	DNASE1L3	1	1
GO:0002825	regulation of T-helper 1 type immune response	1/384	27/18723	0.428738291	0.773225478	0.721898291	ANXA1	1	1
GO:0003272	endocardial cushion formation	1/384	27/18723	0.428738291	0.773225478	0.721898291	ENG	1	1
GO:0006783	heme biosynthetic process	1/384	27/18723	0.428738291	0.773225478	0.721898291	TSPO	1	1
GO:0010561	negative regulation of glycoprotein biosynthetic process	1/384	27/18723	0.428738291	0.773225478	0.721898291	TMEM59	1	1
GO:0010882	regulation of cardiac muscle contraction by calcium ion signaling	1/384	27/18723	0.428738291	0.773225478	0.721898291	CALM2	1	1
GO:0018126	protein hydroxylation	1/384	27/18723	0.428738291	0.773225478	0.721898291	PRDX4	1	1
GO:0018904	ether metabolic process	1/384	27/18723	0.428738291	0.773225478	0.721898291	TXN	1	1
GO:0031954	positive regulation of protein autophosphorylation	1/384	27/18723	0.428738291	0.773225478	0.721898291	CALM2	1	1
GO:0032967	positive regulation of collagen biosynthetic process	1/384	27/18723	0.428738291	0.773225478	0.721898291	ENG	1	1
GO:0034143	regulation of toll-like receptor 4 signaling pathway	1/384	27/18723	0.428738291	0.773225478	0.721898291	HMGB1	1	1
GO:0035235	ionotropic glutamate receptor signaling pathway	1/384	27/18723	0.428738291	0.773225478	0.721898291	TIAM1	1	1
GO:0042402	cellular biogenic amine catabolic process	1/384	27/18723	0.428738291	0.773225478	0.721898291	SAT1	1	1
GO:0046337	phosphatidylethanolamine metabolic process	1/384	27/18723	0.428738291	0.773225478	0.721898291	PCYT2	1	1
GO:0070861	regulation of protein exit from endoplasmic reticulum	1/384	27/18723	0.428738291	0.773225478	0.721898291	CD81	1	1
GO:1900746	regulation of vascular endothelial growth factor signaling pathway	1/384	27/18723	0.428738291	0.773225478	0.721898291	CD63	1	1
GO:1903203	regulation of oxidative stress-induced neuron death	1/384	27/18723	0.428738291	0.773225478	0.721898291	PARK7	1	1
GO:1904357	negative regulation of telomere maintenance via telomere lengthening	1/384	27/18723	0.428738291	0.773225478	0.721898291	HNRNPA1	1	1
GO:0032722	positive regulation of chemokine production	2/384	71/18723	0.429288528	0.773225478	0.721898291	HMGB1/HMOX1	2	1
GO:0045824	negative regulation of innate immune response	2/384	71/18723	0.429288528	0.773225478	0.721898291	HLA-F/RPS19	2	1
GO:0050795	regulation of behavior	2/384	71/18723	0.429288528	0.773225478	0.721898291	ARRDC3/MDK	2	1
GO:0050818	regulation of coagulation	2/384	71/18723	0.429288528	0.773225478	0.721898291	EDN1/PRDX2	2	1
GO:0071230	cellular response to amino acid stimulus	2/384	71/18723	0.429288528	0.773225478	0.721898291	LAMTOR4/LAMTOR1	2	1
GO:0046700	heterocycle catabolic process	10/384	445/18723	0.429619905	0.773407874	0.72206858	DNASE1L3/HINT1/LSM2/EIF3E/TRAF2/YBX3/NT5C3B/CIRBP/LSM7/HMOX1	10	1
GO:0051225	spindle assembly	3/384	117/18723	0.431583563	0.77611148	0.724592719	TUBB/RPS3/CHMP2A	3	1
GO:1903828	negative regulation of cellular protein localization	3/384	117/18723	0.431583563	0.77611148	0.724592719	PARK7/TMEM59/TXN	3	1
GO:0006887	exocytosis	8/384	352/18723	0.434548405	0.77794261	0.726302298	S100A13/RAB13/CPLX1/HLA-F/ANXA1/STXBP2/CHMP2A/HMOX1	8	1
GO:0042180	cellular ketone metabolic process	5/384	211/18723	0.435863981	0.77794261	0.726302298	PARK7/ANXA1/AKR1C2/AKR1C1/AKR1C3	5	1
GO:0030032	lamellipodium assembly	2/384	72/18723	0.436305557	0.77794261	0.726302298	BRK1/RHOD	2	1
GO:0071479	cellular response to ionizing radiation	2/384	72/18723	0.436305557	0.77794261	0.726302298	EEF1D/RPL26	2	1
GO:0009308	amine metabolic process	3/384	118/18723	0.437003644	0.77794261	0.726302298	PARK7/SAT1/NNMT	3	1
GO:1903313	positive regulation of mRNA metabolic process	3/384	118/18723	0.437003644	0.77794261	0.726302298	PRDX6/NT5C3B/CIRBP	3	1
GO:0043523	regulation of neuron apoptotic process	5/384	212/18723	0.439881073	0.77794261	0.726302298	PARK7/FIS1/MDK/NUPR1/HMOX1	5	1
GO:0002474	antigen processing and presentation of peptide antigen via MHC class I	1/384	28/18723	0.440471523	0.77794261	0.726302298	HLA-F	1	1
GO:0002507	tolerance induction	1/384	28/18723	0.440471523	0.77794261	0.726302298	HMGB1	1	1
GO:0002675	positive regulation of acute inflammatory response	1/384	28/18723	0.440471523	0.77794261	0.726302298	PARK7	1	1
GO:0006516	glycoprotein catabolic process	1/384	28/18723	0.440471523	0.77794261	0.726302298	CST3	1	1
GO:0006829	zinc ion transport	1/384	28/18723	0.440471523	0.77794261	0.726302298	SLC39A1	1	1
GO:0006972	hyperosmotic response	1/384	28/18723	0.440471523	0.77794261	0.726302298	YBX3	1	1
GO:0007064	mitotic sister chromatid cohesion	1/384	28/18723	0.440471523	0.77794261	0.726302298	BOD1	1	1
GO:0007141	male meiosis I	1/384	28/18723	0.440471523	0.77794261	0.726302298	UBB	1	1
GO:0007205	protein kinase C-activating G protein-coupled receptor signaling pathway	1/384	28/18723	0.440471523	0.77794261	0.726302298	EDN1	1	1
GO:0010460	positive regulation of heart rate	1/384	28/18723	0.440471523	0.77794261	0.726302298	EDN1	1	1
GO:0010714	positive regulation of collagen metabolic process	1/384	28/18723	0.440471523	0.77794261	0.726302298	ENG	1	1
GO:0030262	apoptotic nuclear changes	1/384	28/18723	0.440471523	0.77794261	0.726302298	DNASE1L3	1	1
GO:0031342	negative regulation of cell killing	1/384	28/18723	0.440471523	0.77794261	0.726302298	HLA-F	1	1
GO:0032438	melanosome organization	1/384	28/18723	0.440471523	0.77794261	0.726302298	TRAPPC6A	1	1
GO:0032607	interferon-alpha production	1/384	28/18723	0.440471523	0.77794261	0.726302298	HMGB1	1	1
GO:0032647	regulation of interferon-alpha production	1/384	28/18723	0.440471523	0.77794261	0.726302298	HMGB1	1	1
GO:0034123	positive regulation of toll-like receptor signaling pathway	1/384	28/18723	0.440471523	0.77794261	0.726302298	HMGB1	1	1
GO:0045589	regulation of regulatory T cell differentiation	1/384	28/18723	0.440471523	0.77794261	0.726302298	MDK	1	1
GO:0051894	positive regulation of focal adhesion assembly	1/384	28/18723	0.440471523	0.77794261	0.726302298	S100A10	1	1
GO:0060325	face morphogenesis	1/384	28/18723	0.440471523	0.77794261	0.726302298	CLDN5	1	1
GO:0060765	regulation of androgen receptor signaling pathway	1/384	28/18723	0.440471523	0.77794261	0.726302298	PARK7	1	1
GO:0061082	myeloid leukocyte cytokine production	1/384	28/18723	0.440471523	0.77794261	0.726302298	HMOX1	1	1
GO:0062125	regulation of mitochondrial gene expression	1/384	28/18723	0.440471523	0.77794261	0.726302298	C1QBP	1	1
GO:0080111	DNA demethylation	1/384	28/18723	0.440471523	0.77794261	0.726302298	ALKBH2	1	1
GO:0090200	positive regulation of release of cytochrome c from mitochondria	1/384	28/18723	0.440471523	0.77794261	0.726302298	TNFSF10	1	1
GO:0090344	negative regulation of cell aging	1/384	28/18723	0.440471523	0.77794261	0.726302298	MIF	1	1
GO:1903672	positive regulation of sprouting angiogenesis	1/384	28/18723	0.440471523	0.77794261	0.726302298	HMGB1	1	1
GO:0002637	regulation of immunoglobulin production	2/384	73/18723	0.443275674	0.780025937	0.728247332	TRAF2/PHB2	2	1
GO:0045739	positive regulation of DNA repair	2/384	73/18723	0.443275674	0.780025937	0.728247332	RPS3/HMGB1	2	1
GO:0050848	regulation of calcium-mediated signaling	2/384	73/18723	0.443275674	0.780025937	0.728247332	CALM2/TMBIM4	2	1
GO:0051145	smooth muscle cell differentiation	2/384	73/18723	0.443275674	0.780025937	0.728247332	ENG/RAMP2	2	1
GO:0051865	protein autoubiquitination	2/384	73/18723	0.443275674	0.780025937	0.728247332	TRAF2/RBX1	2	1
GO:0051937	catecholamine transport	2/384	73/18723	0.443275674	0.780025937	0.728247332	PARK7/SNCG	2	1
GO:1904427	positive regulation of calcium ion transmembrane transport	2/384	73/18723	0.443275674	0.780025937	0.728247332	CALM2/RAMP3	2	1
GO:0061013	regulation of mRNA catabolic process	4/384	166/18723	0.443935303	0.780777893	0.728949372	TRAF2/YBX3/NT5C3B/CIRBP	4	1
GO:0060537	muscle tissue development	9/384	403/18723	0.445187743	0.781003741	0.729160228	VAMP5/GPX1/EDN1/ENG/YBX3/MYL6/NUPR1/NDUFV2/EEF2	9	1
GO:0044270	cellular nitrogen compound catabolic process	10/384	451/18723	0.446170884	0.781003741	0.729160228	DNASE1L3/HINT1/LSM2/EIF3E/TRAF2/YBX3/NT5C3B/CIRBP/LSM7/HMOX1	10	1
GO:0030218	erythrocyte differentiation	3/384	120/18723	0.447784714	0.781003741	0.729160228	RPS14/SLC25A5/RPS19	3	1
GO:0032411	positive regulation of transporter activity	3/384	120/18723	0.447784714	0.781003741	0.729160228	PARK7/CALM2/NDUFA4	3	1
GO:1902904	negative regulation of supramolecular fiber organization	4/384	167/18723	0.448476976	0.781003741	0.729160228	TMSB10/GSN/PFDN5/GMFG	4	1
GO:1904062	regulation of cation transmembrane transport	8/384	357/18723	0.450057689	0.781003741	0.729160228	PARK7/CALM2/NDUFA4/RAMP3/PHB2/CD63/ISCU/FXYD5	8	1
GO:0003151	outflow tract morphogenesis	2/384	74/18723	0.45019785	0.781003741	0.729160228	ENG/CLDN5	2	1
GO:0033143	regulation of intracellular steroid hormone receptor signaling pathway	2/384	74/18723	0.45019785	0.781003741	0.729160228	PARK7/PHB2	2	1
GO:0048844	artery morphogenesis	2/384	74/18723	0.45019785	0.781003741	0.729160228	ENG/MDK	2	1
GO:0001773	myeloid dendritic cell activation	1/384	29/18723	0.451964378	0.781003741	0.729160228	HMGB1	1	1
GO:0001916	positive regulation of T cell mediated cytotoxicity	1/384	29/18723	0.451964378	0.781003741	0.729160228	HLA-F	1	1
GO:0002862	negative regulation of inflammatory response to antigenic stimulus	1/384	29/18723	0.451964378	0.781003741	0.729160228	GPX1	1	1
GO:0003209	cardiac atrium morphogenesis	1/384	29/18723	0.451964378	0.781003741	0.729160228	ENG	1	1
GO:0007143	female meiotic nuclear division	1/384	29/18723	0.451964378	0.781003741	0.729160228	UBB	1	1
GO:0009310	amine catabolic process	1/384	29/18723	0.451964378	0.781003741	0.729160228	SAT1	1	1
GO:0010390	histone monoubiquitination	1/384	29/18723	0.451964378	0.781003741	0.729160228	SKP1	1	1
GO:0010592	positive regulation of lamellipodium assembly	1/384	29/18723	0.451964378	0.781003741	0.729160228	BRK1	1	1
GO:0010955	negative regulation of protein processing	1/384	29/18723	0.451964378	0.781003741	0.729160228	TMEM59	1	1
GO:0019082	viral protein processing	1/384	29/18723	0.451964378	0.781003741	0.729160228	SPCS1	1	1
GO:0030970	retrograde protein transport, ER to cytosol	1/384	29/18723	0.451964378	0.781003741	0.729160228	SEC61B	1	1
GO:0032366	intracellular sterol transport	1/384	29/18723	0.451964378	0.781003741	0.729160228	NPC2	1	1
GO:0032367	intracellular cholesterol transport	1/384	29/18723	0.451964378	0.781003741	0.729160228	NPC2	1	1
GO:0033028	myeloid cell apoptotic process	1/384	29/18723	0.451964378	0.781003741	0.729160228	ANXA1	1	1
GO:0034311	diol metabolic process	1/384	29/18723	0.451964378	0.781003741	0.729160228	PLPP2	1	1
GO:0040018	positive regulation of multicellular organism growth	1/384	29/18723	0.451964378	0.781003741	0.729160228	PPIB	1	1
GO:0048753	pigment granule organization	1/384	29/18723	0.451964378	0.781003741	0.729160228	TRAPPC6A	1	1
GO:0051873	killing by host of symbiont cells	1/384	29/18723	0.451964378	0.781003741	0.729160228	GAPDH	1	1
GO:0051883	killing of cells in other organism involved in symbiotic interaction	1/384	29/18723	0.451964378	0.781003741	0.729160228	GAPDH	1	1
GO:0090025	regulation of monocyte chemotaxis	1/384	29/18723	0.451964378	0.781003741	0.729160228	HMGB1	1	1
GO:1902230	negative regulation of intrinsic apoptotic signaling pathway in response to DNA damage	1/384	29/18723	0.451964378	0.781003741	0.729160228	MIF	1	1
GO:1902547	regulation of cellular response to vascular endothelial growth factor stimulus	1/384	29/18723	0.451964378	0.781003741	0.729160228	CD63	1	1
GO:1903318	negative regulation of protein maturation	1/384	29/18723	0.451964378	0.781003741	0.729160228	TMEM59	1	1
GO:1903513	endoplasmic reticulum to cytosol transport	1/384	29/18723	0.451964378	0.781003741	0.729160228	SEC61B	1	1
GO:1903902	positive regulation of viral life cycle	1/384	29/18723	0.451964378	0.781003741	0.729160228	CHMP2A	1	1
GO:0002706	regulation of lymphocyte mediated immunity	4/384	168/18723	0.45300702	0.781435594	0.729563415	HLA-F/TRAF2/CD81/HMGB1	4	1
GO:2000241	regulation of reproductive process	4/384	168/18723	0.45300702	0.781435594	0.729563415	PRDX4/TIMP1/NUPR1/C1QBP	4	1
GO:0043500	muscle adaptation	3/384	121/18723	0.453144294	0.781435594	0.729563415	EDN1/GSN/HMOX1	3	1
GO:0045931	positive regulation of mitotic cell cycle	3/384	121/18723	0.453144294	0.781435594	0.729563415	EIF4EBP1/ANXA1/PHB2	3	1
GO:0034655	nucleobase-containing compound catabolic process	9/384	407/18723	0.456820278	0.786258007	0.734065713	DNASE1L3/HINT1/LSM2/EIF3E/TRAF2/YBX3/NT5C3B/CIRBP/LSM7	9	1
GO:0002292	T cell differentiation involved in immune response	2/384	75/18723	0.457071115	0.786258007	0.734065713	ANXA1/HMGB1	2	1
GO:0045913	positive regulation of carbohydrate metabolic process	2/384	75/18723	0.457071115	0.786258007	0.734065713	NNMT/HMGB1	2	1
GO:0048662	negative regulation of smooth muscle cell proliferation	2/384	75/18723	0.457071115	0.786258007	0.734065713	GSTP1/HMOX1	2	1
GO:0018394	peptidyl-lysine acetylation	4/384	169/18723	0.457524968	0.786258007	0.734065713	PARK7/HINT2/TAF10/EID1	4	1
GO:0051928	positive regulation of calcium ion transport	3/384	122/18723	0.458482333	0.786258007	0.734065713	CALM2/RAMP3/TSPO	3	1
GO:0007596	blood coagulation	5/384	217/18723	0.459860852	0.786258007	0.734065713	EDN1/CLIC1/MYL12A/MYL9/PRDX2	5	1
GO:0009314	response to radiation	10/384	456/18723	0.459924927	0.786258007	0.734065713	GPX1/TIMP1/EEF1D/ANXA1/TXN/ROM1/ADIRF/RPL26/DYNLRB1/CIRBP	10	1
GO:0045787	positive regulation of cell cycle	7/384	313/18723	0.461982835	0.786258007	0.734065713	EDN1/EIF4EBP1/ANXA1/PHB2/RPS15A/NUPR1/RANBP1	7	1
GO:0030178	negative regulation of Wnt signaling pathway	4/384	170/18723	0.462030362	0.786258007	0.734065713	IGFBP2/MDK/PFDN5/RBX1	4	1
GO:0043487	regulation of RNA stability	4/384	170/18723	0.462030362	0.786258007	0.734065713	TRAF2/YBX3/NT5C3B/CIRBP	4	1
GO:0002696	positive regulation of leukocyte activation	9/384	409/18723	0.462622588	0.786258007	0.734065713	IGFBP2/HLA-F/HLA-DMA/ANXA1/CD81/MDK/RPS3/HMGB1/MIF	9	1
GO:0006921	cellular component disassembly involved in execution phase of apoptosis	1/384	30/18723	0.46322177	0.786258007	0.734065713	DNASE1L3	1	1
GO:0007202	activation of phospholipase C activity	1/384	30/18723	0.46322177	0.786258007	0.734065713	PHB2	1	1
GO:0009072	aromatic amino acid family metabolic process	1/384	30/18723	0.46322177	0.786258007	0.734065713	PARK7	1	1
GO:0010800	positive regulation of peptidyl-threonine phosphorylation	1/384	30/18723	0.46322177	0.786258007	0.734065713	CALM2	1	1
GO:0010880	regulation of release of sequestered calcium ion into cytosol by sarcoplasmic reticulum	1/384	30/18723	0.46322177	0.786258007	0.734065713	CALM2	1	1
GO:0015721	bile acid and bile salt transport	1/384	30/18723	0.46322177	0.786258007	0.734065713	AKR1C1	1	1
GO:0019674	NAD metabolic process	1/384	30/18723	0.46322177	0.786258007	0.734065713	NMRK1	1	1
GO:0019886	antigen processing and presentation of exogenous peptide antigen via MHC class II	1/384	30/18723	0.46322177	0.786258007	0.734065713	HLA-DMA	1	1
GO:0031365	N-terminal protein amino acid modification	1/384	30/18723	0.46322177	0.786258007	0.734065713	NAA20	1	1
GO:0034390	smooth muscle cell apoptotic process	1/384	30/18723	0.46322177	0.786258007	0.734065713	EDN1	1	1
GO:0034391	regulation of smooth muscle cell apoptotic process	1/384	30/18723	0.46322177	0.786258007	0.734065713	EDN1	1	1
GO:0036296	response to increased oxygen levels	1/384	30/18723	0.46322177	0.786258007	0.734065713	ATP6V1G1	1	1
GO:0044788	modulation by host of viral process	1/384	30/18723	0.46322177	0.786258007	0.734065713	PPIB	1	1
GO:0050858	negative regulation of antigen receptor-mediated signaling pathway	1/384	30/18723	0.46322177	0.786258007	0.734065713	PHPT1	1	1
GO:0060218	hematopoietic stem cell differentiation	1/384	30/18723	0.46322177	0.786258007	0.734065713	MEOX1	1	1
GO:0060603	mammary gland duct morphogenesis	1/384	30/18723	0.46322177	0.786258007	0.734065713	PHB2	1	1
GO:0061384	heart trabecula morphogenesis	1/384	30/18723	0.46322177	0.786258007	0.734065713	ENG	1	1
GO:0090314	positive regulation of protein targeting to membrane	1/384	30/18723	0.46322177	0.786258007	0.734065713	FIS1	1	1
GO:0030168	platelet activation	3/384	123/18723	0.463798179	0.786258007	0.734065713	CLIC1/MYL12A/MYL9	3	1
GO:0009123	nucleoside monophosphate metabolic process	2/384	76/18723	0.463894563	0.786258007	0.734065713	GUK1/APRT	2	1
GO:0032720	negative regulation of tumor necrosis factor production	2/384	76/18723	0.463894563	0.786258007	0.734065713	GSTP1/TSPO	2	1
GO:0071426	ribonucleoprotein complex export from nucleus	2/384	76/18723	0.463894563	0.786258007	0.734065713	ENY2/RPS15	2	1
GO:0046890	regulation of lipid biosynthetic process	4/384	171/18723	0.466522755	0.790314002	0.737852469	IGFBP7/ANXA1/AKR1C3/TSPO	4	1
GO:2001020	regulation of response to DNA damage stimulus	5/384	219/18723	0.467797038	0.792073473	0.739495145	IER3/RPS3/HMGB1/RPL26/MIF	5	1
GO:0002237	response to molecule of bacterial origin	8/384	363/18723	0.46857688	0.792408853	0.739808262	MGST2/EDN1/LY96/GSTP1/CASP1/HMGB1/PRDX2/TSPO	8	1
GO:0031589	cell-substrate adhesion	8/384	363/18723	0.46857688	0.792408853	0.739808262	S100A10/MDK/ARL2/RHOD/CD63/C1QBP/ID1/TIAM1	8	1
GO:0021675	nerve development	2/384	77/18723	0.470667343	0.792408853	0.739808262	RPL24/TMEM126A	2	1
GO:0071166	ribonucleoprotein complex localization	2/384	77/18723	0.470667343	0.792408853	0.739808262	ENY2/RPS15	2	1
GO:0140056	organelle localization by membrane tethering	2/384	77/18723	0.470667343	0.792408853	0.739808262	RAB13/STXBP2	2	1
GO:0002221	pattern recognition receptor signaling pathway	4/384	172/18723	0.471001709	0.792408853	0.739808262	LY96/PHB2/HMGB1/C1QBP	4	1
GO:0051348	negative regulation of transferase activity	6/384	268/18723	0.471965696	0.792408853	0.739808262	PARK7/RPL11/RPS7/PHPT1/GSTP1/RPS15	6	1
GO:0002230	positive regulation of defense response to virus by host	1/384	31/18723	0.474248509	0.792408853	0.739808262	PQBP1	1	1
GO:0002323	natural killer cell activation involved in immune response	1/384	31/18723	0.474248509	0.792408853	0.739808262	HLA-F	1	1
GO:0002717	positive regulation of natural killer cell mediated immunity	1/384	31/18723	0.474248509	0.792408853	0.739808262	HLA-F	1	1
GO:0006779	porphyrin-containing compound biosynthetic process	1/384	31/18723	0.474248509	0.792408853	0.739808262	TSPO	1	1
GO:0033014	tetrapyrrole biosynthetic process	1/384	31/18723	0.474248509	0.792408853	0.739808262	TSPO	1	1
GO:0036475	neuron death in response to oxidative stress	1/384	31/18723	0.474248509	0.792408853	0.739808262	PARK7	1	1
[truncated: 16,156 more rows]
